# Supplementary material for: UV-induced reactive oxygen species and transcriptional control of 3-deoxyanthocyanidin biosynthesis in black sorghum pericarp
Source: Front Plant Sci. 2024 Oct 7;15:1451215. doi: 10.3389/fpls.2024.1451215 (PMC11491397; doi:10.3389/fpls.2024.1451215)
Supplement: Supplementary file 1 [file DataSheet1.zip › Data Sheet 1.xlsx]

## Sheet: 2 DAA
Supplementary Data Sheet 1. DEGs between RTx3362 and BTx378 pericarp under VIS+UVA+UVB light at 2 DAA. Annotation and gene name based on Sbicolor_730_v5.0 (https://phytozome-next.jgi.doe.gov/info/Sbicolor_v5_1).
Gene Name	Annotation	Fold change	FDR p-value	Bonferroni
Sobic.001G186500	(1 of 65) PF07762 - Protein of unknown function (DUF1618) (DUF1618)	33216.1	0.000725035	1
Sobic.001G186401	(1 of 65) PF07762 - Protein of unknown function (DUF1618) (DUF1618)	18776.2	0.00145506	1
Sobic.003G116500	similar to Pyridoxal-dependent decarboxylase conserved domain containing protein, expressed	15635.3	0.00180494	1
Sobic.004G171000	similar to Putative uncharacterized protein	11200	0.00264893	1
Sobic.001G186850	(1 of 65) PF07762 - Protein of unknown function (DUF1618) (DUF1618)	4516.89	0.00707665	1
Sobic.010G245100	(1 of 51) PF00069//PF00139 - Protein kinase domain (Pkinase) // Legume lectin domain (Lectin_legB)	3814.46	0.00840255	1
Sobic.001G170302	(1 of 1) PTHR23201//PTHR23201:SF6 - EXTENSIN, PROLINE-RICH PROTEIN // SUBFAMILY NOT NAMED	3543.53	0.00905664	1
Sobic.010G179300		2780.89	0.011543	1
Sobic.003G082000	similar to Heat shock protein 17.2	2289.19	0.0139177	1
Sobic.001G186600	(1 of 2) KOG1867//KOG1873 - Ubiquitin-specific protease // Ubiquitin-specific protease	2178.81	0.0145948	1
Sobic.008G144201	(1 of 23) PF01559 - Zein seed storage protein (Zein)	2048.36	0.015478	1
Sobic.005G110000	similar to Non-specific lipid-transfer protein 2 precursor	1927.95	0.0163885	1
Sobic.003G009900	similar to Putative uncharacterized protein	1887.81	0.0167199	1
Sobic.006G216300	similar to Glutathione-S-transferase 19E50	1757.36	0.0179028	1
Sobic.005G128625		1747.32	0.0180039	1
Sobic.007G004900	similar to Putative uncharacterized protein	1576.73	0.0197547	1
Sobic.009G197800	similar to O-methyltransferase ZRP4	1466.35	0.0211485	1
Sobic.009G206800	weakly similar to Putative WRKY DNA binding protein	1446.28	0.0213411	1
Sobic.002G365501	hydroxyproline-rich glycoprotein family protein	1416.18	0.0218177	1
Sobic.010G157800		1376.04	0.0223049	1
Sobic.008G185200	(1 of 3) PTHR23155//PTHR23155:SF486 - LEUCINE-RICH REPEAT-CONTAINING PROTEIN // SUBFAMILY NOT NAMED	1265.66	0.0240324	1
Sobic.009G111100	Predicted protein	1235.55	0.0245374	1
Sobic.004G230300	(1 of 8) PTHR23273//PTHR23273:SF5 - REPLICATION FACTOR A 1, RFA1 // SUBFAMILY NOT NAMED	1235.55	0.0245374	1
Sobic.001G445300	(1 of 4) IPR011250 - Outer membrane protein/outer membrane enzyme PagP, beta-barrel	1165.31	0.0258285	1
Sobic.009G012200	weakly similar to Chromosome chr11 scaffold_13, whole genome shotgun sequence	1105.1	0.0270776	1
Sobic.008G003800		994.721	0.0297363	1
Sobic.004G154532		984.686	0.0300913	1
Sobic.009G196400	(1 of 4) PTHR33869//PTHR33869:SF5 - FAMILY NOT NAMED // CLAVATA3/ESR (CLE)-RELATED PROTEIN 3	964.617	0.0306221	1
Sobic.008G175400		934.513	0.0313548	1
Sobic.005G117200		904.409	0.032247	1
Sobic.007G080860	(1 of 35) 2.7.10.1//2.7.11.1 - Receptor protein-tyrosine kinase / Receptor protein tyrosine kinase // Non-specific serine/threonine protein kinase / Threonine-specific protein kinase	894.374	0.0326239	1
Sobic.009G220500	(1 of 2) PTHR23155//PTHR23155:SF414 - LEUCINE-RICH REPEAT-CONTAINING PROTEIN // SUBFAMILY NOT NAMED	884.339	0.0329048	1
Sobic.003G179700	similar to Beta-galactosidase 1 precursor	834.166	0.0346074	1
Sobic.003G060300	similar to Os03g0733800 protein	824.131	0.0349472	1
Sobic.007G027200	similar to Putative uncharacterized protein	795.795	4.78942e-48	1.35995e-45
Sobic.010G254500	(1 of 2) PF15938 - Domain of unknown function (DUF4750) (DUF4750)	783.993	0.036512	1
Sobic.003G112200	(1 of 16) IPR001929//IPR006045//IPR011051//IPR013096//IPR014710 - Germin // Cupin 1 // RmlC-like cupin domain // Cupin 2, conserved barrel // RmlC-like jelly roll fold	743.854	0.0381158	1
Sobic.002G022000	(1 of 1) IPR001810//IPR027295 - F-box domain // Quinonprotein alcohol dehydrogenase-like domain	743.854	0.0381158	1
Sobic.010G179400	similar to UDP-glucoronosyl and UDP-glucosyl transferase family protein, expressed	733.819	0.0385048	1
Sobic.003G106600	similar to Probable 3-beta-hydroxysteroid-Delta(8)%252CDelta(7)-isomerase (EC 5.3.3.5) (Cholestenol Delta-isomerase) (Delta(8)-Delta(7) sterol isomerase)	723.785	0.0389683	1
Sobic.005G220200	(1 of 8) PTHR23155//PTHR23155:SF557 - LEUCINE-RICH REPEAT-CONTAINING PROTEIN // SUBFAMILY NOT NAMED	723.785	0.0389683	1
Sobic.004G114301		703.715	0.039922	1
Sobic.010G256100	(1 of 154) IPR016140 - Bifunctional inhibitor/plant lipid transfer protein/seed storage helical domain	693.681	0.0404224	1
Sobic.003G027700	(1 of 2) PTHR19297//PTHR19297:SF75 - GLYCOSYLTRANSFERASE 14 FAMILY MEMBER // CORE-2/I-BRANCHING BETA-1,6-N-ACETYLGLUCOSAMINYLTRANSFERASE FAMILY PROTEIN	683.646	0.0409041	1
Sobic.009G049500	similar to Os05g0240200 protein	683.646	0.0409041	1
Sobic.004G230600		683.646	0.0409041	1
Sobic.003G007800	similar to Os01g0229800 protein	653.542	0.0424068	1
Sobic.006G218800		643.507	0.0429207	1
Sobic.010G168100		643.507	0.0429207	1
Sobic.002G146100		633.472	0.0434503	1
Sobic.010G088500	(1 of 12) PF04674 - Phosphate-induced protein 1 conserved region (Phi_1)	633.472	0.04337	1
Sobic.007G122700	expressed protein	633.472	0.0434503	1
Sobic.003G237700		593.334	0.0458615	1
Sobic.009G104600	similar to Late embryogenesis abundant protein	583.299	0.0463862	1
Sobic.009G239800	similar to Putative uncharacterized protein	580.284	1.42452e-10	5.06587e-07
Sobic.003G130200	weakly similar to Putative uncharacterized protein	563.23	0.0477136	1
Sobic.001G493500	similar to TPR Domain containing protein, expressed	553.195	0.0483654	1
Sobic.005G086900		553.195	0.0484719	1
Sobic.003G371400	similar to OSJNBb0008G24.17 protein	553.195	0.0484719	1
Sobic.001G319700	similar to Putative uncharacterized protein	553.195	0.0484719	1
Sobic.003G088300	weakly similar to Chromosome chr1 scaffold_5, whole genome shotgun sequence	553.195	0.0484719	1
Sobic.005G134501	(1 of 3) PTHR11751//PTHR11751:SF400 - SUBGROUP I AMINOTRANSFERASE RELATED // SUBFAMILY NOT NAMED	313.286	8.2938e-09	3.67666e-05
Sobic.005G215900	similar to Putative Bowman-Birk serine protease inhibitor	202.266	2.17039e-301	4.93026e-301
Sobic.002G190500	similar to Alpha-amylase type A isozyme precursor	198.855	3.10842e-78	3.60115e-76
Sobic.001G519400	similar to Putative 3-beta hydroxysteroid dehydrogenase/isomerase	182.105	3.8431e-113	2.0952e-111
Sobic.003G223400	similar to Putative uncharacterized protein	146.275	7.23386e-07	0.00419684
Sobic.001G084700	similar to Putative glucosyl transferase	145.445	5.81823e-17	1.05403e-13
Sobic.005G192401	(1 of 24) PTHR23155//PTHR23155:SF484 - LEUCINE-RICH REPEAT-CONTAINING PROTEIN // SUBFAMILY NOT NAMED	135.288	1.10411e-06	0.00659004
Sobic.004G324300	similar to OSJNBa0042L16.3 protein	129.715	1.47406e-78	1.64075e-76
Sobic.005G018200	similar to GDA1/CD39 family protein, expressed	127.597	1.50702e-06	0.00920364
Sobic.010G248200	weakly similar to Putative uncharacterized protein	125.399	1.84922e-06	0.0114343
Sobic.003G075901	(1 of 2) PTHR11926//PTHR11926:SF211 - GLUCOSYL/GLUCURONOSYL TRANSFERASES // SUBFAMILY NOT NAMED	123.288	3.272e-11	1.07997e-07
Sobic.004G079500		120.382	4.14941e-11	1.38418e-07
Sobic.003G229700	weakly similar to Chromosome chr12 scaffold_18, whole genome shotgun sequence	117.324	1.22582e-24	1.17788e-21
Sobic.008G150500		114.412	2.68335e-06	0.0169882
Sobic.004G127600	(1 of 2) PTHR10374//PTHR10374:SF12 - LACTOYLGLUTATHIONE LYASE GLYOXALASE I // SUBFAMILY NOT NAMED	113.952	2.42794e-24	2.37985e-21
Sobic.001G306600	similar to Putative uncharacterized protein	109.34	1.05885e-10	3.72339e-07
Sobic.003G009502	(1 of 2) 1.14.13.104 - (+)-menthofuran synthase / Menthofuran synthase	106.331	5.57727e-15	1.22386e-11
Sobic.004G340300	similar to Cinnamoyl CoA reductase	106.044	2.63508e-36	1.25663e-33
Sobic.006G260000	similar to Putative uncharacterized protein OJ1345_B12.12	100.128	5.34336e-06	0.0353397
Sobic.006G227100	similar to H0105C05.4 protein	100.021	1.1625e-127	5.14944e-126
Sobic.002G190300	similar to Putative Cytochrome P450	86.1809	1.01683e-13	2.52695e-10
Sobic.001G235500	similar to Cytochrome P450 family protein, expressed	86.0661	3.57772e-55	8.24905e-53
Sobic.003G009700	similar to Putative Cytochrome P450 71A1	85.2913	1.70455e-21	2.06573e-18
Sobic.002G421300	similar to Osr40g3 protein	84.9956	1.22347e-13	3.07105e-10
Sobic.007G225900	(1 of 1) IPR000719//IPR002290//IPR009030//IPR011009//IPR020635//IPR025287 - Protein kinase domain // Serine/threonine/dual specificity protein kinase, catalytic domain // Insulin-like growth factor binding protein, N-terminal // Protein kinase-like domain // Tyrosine-protein kinase, catalytic domain // Wall-associated receptor kinase galacturonan-binding domain	82.5477	1.53816e-05	0.108988
Sobic.006G227000	(1 of 10) K08695 - anthocyanidin reductase (ANR)	82.0717	5.19162e-177	9.43462e-176
Sobic.001G144900	similar to Globulin-1 S allele precursor	79.7657	5.43955e-32	3.28682e-29
Sobic.003G419000		78.5861	5.25091e-46	1.67588e-43
Sobic.008G130800	similar to Acyltransferase family protein	77.5842	1.32271e-20	1.72919e-17
Sobic.006G005600	similar to Heat shock protein 82	75.0022	1.37368e-41	5.28918e-39
Sobic.008G012100	weakly similar to Expressed protein	70.9806	5.82507e-09	2.52272e-05
Sobic.001G431200	similar to Glyoxal oxidase, putative%252C expressed	70.4813	1.27596e-33	6.99983e-31
Sobic.004G311000	similar to Putative nodulin MtN21	68.5404	5.99616e-23	6.58569e-20
Sobic.002G315000	(1 of 13) 3.2.1.8 - Endo-1,4-beta-xylanase	68.2708	6.29017e-16	1.24884e-12
Sobic.005G231600	similar to Ribulose bisphosphate carboxylase/oxygenase activase, chloroplast precursor	66.0311	3.29903e-12	9.7348e-09
Sobic.010G115700	similar to Putative Peroxidase 49	65.6361	6.55432e-12	1.99659e-08
Sobic.001G151400	similar to Nicotianamine synthase 3	64.9898	2.42377e-160	6.05643e-159
Sobic.008G154600	weakly similar to Pectinesterase inhibitor domain containing protein, expressed	64.0063	1.90567e-08	8.83531e-05
Sobic.002G403966		63.4908	1.06369e-87	9.66509e-86
Sobic.002G050100	(1 of 2) PTHR33044:SF13 - BIFUNCTIONAL INHIBITOR/LIPID-TRANSFER PROTEIN/SEED STORAGE 2S ALBUMIN-LIKE PROTEIN-RELATED	62.7701	5.53529e-05	0.432795
Sobic.003G060400	similar to Putative uncharacterized protein	60.5191	2.31873e-08	0.000108821
Sobic.004G062900		60.5191	3.05759e-08	0.00014558
Sobic.005G122800	similar to Transferase family protein, putative%252C expressed	58.3751	7.65553e-05	0.615703
Sobic.004G228500	similar to Putative uncharacterized protein	58.1293	1.62901e-11	5.1899e-08
Sobic.003G226000	similar to Os01g0623600 protein	56.8908	8.76332e-93	6.66876e-91
Sobic.009G017000	similar to Putative uncharacterized protein OJ1654_B10.13	56.1776	9.07769e-05	0.740186
Sobic.004G097000	similar to F-box-like	56.1776	9.07769e-05	0.740186
Sobic.006G181300	similar to Polyphenol oxidase	55.6455	7.42905e-208	5.49673e-207
Sobic.004G059300	(1 of 4) K04802 - proliferating cell nuclear antigen (PCNA)	55.0788	9.91357e-05	0.813297
Sobic.001G091000	similar to Os03g0747400 protein	54.1259	5.92254e-08	0.000293827
Sobic.003G275900	weakly similar to Putative uncharacterized protein	51.4552	3.05365e-99	2.11568e-97
Sobic.003G397500	similar to Putative uncharacterized protein	51.4296	4.64987e-64	8.29168e-62
Sobic.010G007800	similar to Putative uncharacterized protein OSJNBa0004I20.22	50.6838	0.000142744	1
Sobic.004G154466		49.585	0.000156894	1
Sobic.006G050600	similar to OSIGBa0148P16.6 protein	49.4171	1.17712e-13	2.94402e-10
Sobic.009G019001	(1 of 15) IPR000719//IPR000858//IPR001480//IPR002290//IPR003609//IPR011009//IPR020635//IPR024171 - Protein kinase domain // S-locus glycoprotein domain // Bulb-type lectin domain // Serine/threonine/dual specificity protein kinase, catalytic domain // PAN/Apple domain // Protein kinase-like domain // Tyrosine-protein kinase, catalytic domain // S-receptor-like serine/threonine-protein kinase	48.314	1.5004e-07	0.00078681
Sobic.001G169200	(1 of 35) PF03195 - Protein of unknown function DUF260 (DUF260)	47.3875	0.000190548	1
Sobic.001G374600	similar to Desiccation-related protein PCC13-62, putative%252C expressed	44.691	0	0
Sobic.002G365550	similar to Early nodulin 75-like protein	44.1062	3.91389e-15	8.45514e-12
Sobic.003G435900	(1 of 1) PTHR23155//PTHR23155:SF493 - LEUCINE-RICH REPEAT-CONTAINING PROTEIN // SUBFAMILY NOT NAMED	44.0912	0.000257905	1
Sobic.007G159450	similar to Early nodulin 75-like protein	43.7311	1.75663e-12	5.00591e-09
Sobic.004G114400	Predicted protein	43.2811	6.90013e-113	3.84021e-111
Sobic.001G239601	(1 of 12) IPR006015//IPR006016 - Universal stress protein A // UspA	42.9925	0.000268598	1
Sobic.002G253000	similar to Os09g0497900 protein	42.9925	0.000286499	1
Sobic.001G492000	similar to Putative uncharacterized protein	42.1794	2.51076e-15	5.33842e-12
Sobic.003G097600		41.8937	0.000318849	1
Sobic.005G103600		41.7125	4.69987e-66	7.79365e-64
Sobic.009G005600	(1 of 40) PF03140 - Plant protein of unknown function (DUF247)	39.6962	0.000398318	1
Sobic.001G324000	(1 of 5) PTHR10706//PTHR10706:SF131 - F-BOX FAMILY PROTEIN // SUBFAMILY NOT NAMED	39.0148	9.9141e-07	0.0058847
Sobic.003G134700	(1 of 4) PTHR30231//PTHR30231:SF6 - DNA POLYMERASE III SUBUNIT EPSILON // EXONUCLEASE FAMILY PROTEIN-RELATED	38.6436	4.76037e-12	1.43064e-08
Sobic.001G398000	similar to Expressed protein	38.5975	0.000447695	1
Sobic.003G218500	similar to Lysophospholipase 2-like	38.1458	4.593e-22	5.35236e-19
Sobic.002G381300	(1 of 41) PF05678 - VQ motif (VQ)	37.9796	3.70997e-09	1.57216e-05
Sobic.009G143500	similar to Unknow protein	37.4987	0.000502865	1
Sobic.004G020200	(1 of 10) PTHR23068:SF3 - DNA (CYTOSINE-5)-METHYLTRANSFERASE DRM1-RELATED	37.4987	0.000502865	1
Sobic.003G230900	similar to NADPH-dependent reductase A1-a	37.2092	1.60382e-209	9.10807e-209
Sobic.007G075301	(1 of 8) IPR003614//IPR008177 - Knottin, scorpion toxin-like // Gamma Purothionin	36.8094	1.96677e-140	6.47817e-139
Sobic.010G134700	similar to FK506-binding protein	35.5342	1.2074e-41	4.63519e-39
Sobic.001G287101	(1 of 3) PTHR23213//PTHR23213:SF239 - FORMIN-RELATED // FORMIN-LIKE PROTEIN 4-RELATED	35.5276	1.98271e-06	0.0123295
Sobic.010G044600	similar to Putative lipase	35.317	1.74288e-23	1.81922e-20
Sobic.001G190300	similar to Putative uncharacterized protein	35.3012	0.000640256	1
Sobic.003G059100	(1 of 15) PF00560//PF13855 - Leucine Rich Repeat (LRR_1) // Leucine rich repeat (LRR_8)	35.3012	0.000640256	1
Sobic.004G158902	(1 of 131) IPR001471//IPR016177 - AP2/ERF domain // DNA-binding domain	35.3012	0.000640256	1
Sobic.004G073400	(1 of 5) PTHR24221:SF141 - ABC TRANSPORTER B FAMILY MEMBER 15-RELATED	34.2024	0.000725035	1
Sobic.001G246200	weakly similar to Putative uncharacterized protein	34.2024	0.000725035	1
Sobic.010G160600	similar to Copper-binding protein-like	34.2024	0.000725035	1
Sobic.006G185600	similar to OSIGBa0147H17.6 protein	34.2024	0.000725035	1
Sobic.003G384900	(1 of 4) PTHR21562//PTHR21562:SF19 - NOTUM-RELATED // SUBFAMILY NOT NAMED	33.6889	1.61357e-44	5.46142e-42
Sobic.004G201100	similar to Flavonoid 3'-hydroxylase	33.1748	1.43937e-158	3.76012e-157
Sobic.006G074200	similar to OSIGBa0092M08.2 protein	32.6216	3.68906e-06	0.0238287
Sobic.001G068500		30.9062	0.00107265	1
Sobic.001G348800	similar to Serine carboxypeptidase family protein, expressed	30.9062	0.00107265	1
Sobic.002G029200		30.6826	2.64648e-17	4.60199e-14
Sobic.005G169300	similar to Pathogenesis-related protein	30.5094	3.01136e-17	5.27752e-14
Sobic.010G003700	similar to Os06g0105200 protein	29.8074	0.00123036	1
Sobic.001G425600	(1 of 7) PTHR11527//PTHR11527:SF152 - SMALL HEAT-SHOCK PROTEIN HSP20 FAMILY // SUBFAMILY NOT NAMED	29.5426	3.04342e-64	5.39248e-62
Sobic.003G131800	similar to Major facilitator superfamily antiporter	29.3664	2.26154e-10	8.24282e-07
Sobic.002G308900	similar to Ubiquitin-60S ribosomal L40 fusion protein	29.3664	4.35047e-10	1.63407e-06
Sobic.001G425500	similar to 17.4 kDa class I heat shock protein 3	29.0438	1.25008e-14	2.83968e-11
Sobic.005G099000	similar to Putative xylanase inhibitor protein precursor	28.9431	2.86311e-204	2.92672e-203
Sobic.003G060000	similar to Putative uncharacterized protein	28.7087	0.00141834	1
Sobic.003G106400	similar to Sterol-8%252C7-isomerase	28.4782	1.51716e-34	7.92666e-32
Sobic.001G213300	(1 of 1) PTHR24296:SF3 - CYTOCHROME P450 86B1-RELATED	28.4686	6.5407e-10	2.50132e-06
Sobic.005G229600	(1 of 80) PF03514 - GRAS domain family (GRAS)	28.4392	1.89563e-14	4.37931e-11
Sobic.002G366200	similar to Putative uncharacterized protein	27.6099	0.00163572	1
Sobic.002G409000	similar to Putative GDSL-motif lipase/hydrolase	27.3909	1.25664e-05	0.0877783
Sobic.005G086400	similar to Putative uncharacterized protein	27.1685	2.41711e-44	8.26351e-42
Sobic.005G192451	(1 of 24) PTHR23155//PTHR23155:SF484 - LEUCINE-RICH REPEAT-CONTAINING PROTEIN // SUBFAMILY NOT NAMED	26.917	1.29244e-07	0.000668947
Sobic.008G143501		26.8097	1.45265e-05	0.102575
Sobic.001G086800	similar to Cysteine proteinase precursor	26.8097	1.45265e-05	0.102575
Sobic.007G003500	similar to Putative cytochrome P450 71C4	26.673	8.21511e-10	3.17804e-06
Sobic.003G236200	(1 of 7) PF01277 - Oleosin (Oleosin)	26.5112	0.00190074	1
Sobic.003G397400	similar to Putative uncharacterized protein P0470A12.6	26.5112	0.00190074	1
Sobic.008G034500	similar to Putative phytosulfokine peptide	26.2554	1.08569e-19	1.53402e-16
Sobic.006G069300	similar to Putative uncharacterized protein	25.6592	1.49913e-15	3.12959e-12
Sobic.003G281600	similar to Putative uncharacterized protein P0042A10.2	25.4124	0.00221745	1
Sobic.002G146000	similar to Cinnamoyl-CoA reductase	25.4124	0.00221745	1
Sobic.008G024400	similar to SCUTL1, putative%252C expressed	25.4124	0.00221745	1
Sobic.007G029800	similar to Non-specific lipid-transfer protein	25.3446	1.82121e-124	8.48097e-123
Sobic.006G253900	similar to Flavanone 3-beta-hydroxylase	25.2433	6.47244e-166	1.54379e-164
Sobic.010G136000	similar to Putative uncharacterized protein P0596H06.16	25.2022	4.56754e-58	9.75307e-56
Sobic.002G365600	retrotransposon protein, putative, unclassified, expressed/hydroxyproline-rich glycoprotein family protein	24.995	2.78998e-35	1.41965e-32
Sobic.004G092700	similar to Putative uncharacterized protein	24.9946	3.49948e-86	3.25926e-84
Sobic.002G018100		24.8774	3.60426e-09	1.52163e-05
Sobic.006G190300	similar to Protein kinase domain containing protein, expressed	24.5464	3.12686e-07	0.00172105
Sobic.001G025102	(1 of 1) PTHR10992//PTHR10992:SF839 - ALPHA/BETA HYDROLASE FOLD-CONTAINING PROTEIN // SUBFAMILY NOT NAMED	24.3241	2.73856e-41	1.07622e-38
Sobic.001G535300		24.3231	6.49761e-17	1.1808e-13
Sobic.008G133000	similar to Expressed protein	24.3136	0.00259995	1
Sobic.010G267100	Predicted protein	24.3136	0.00259995	1
Sobic.003G073700	(1 of 2) PTHR11945//PTHR11945:SF213 - MADS BOX PROTEIN // SUBFAMILY NOT NAMED	24.3136	0.00259995	1
Sobic.001G193400	similar to Putative uncharacterized protein	24.0059	1.61553e-12	4.59279e-09
Sobic.010G175800	similar to Glutathione S-transferase GST 19	23.919	1.06361e-90	9.18117e-89
Sobic.001G355300	similar to Putative uncharacterized protein	23.418	4.16903e-20	5.68695e-17
Sobic.008G010000	similar to Expressed protein	23.3932	5.73347e-11	1.94841e-07
Sobic.003G064300		23.3788	8.73585e-42	3.32393e-39
Sobic.007G082900	(1 of 6) PF02671 - Paired amphipathic helix repeat (PAH)	23.3612	4.99389e-07	0.00282866
Sobic.009G221900	similar to Putative uncharacterized protein	23.3225	3.64528e-05	0.27591
Sobic.009G196800	similar to Cytochrome P450	23.2598	1.94242e-16	3.67774e-13
Sobic.003G342000	(1 of 8) K14496 - abscisic acid receptor PYR/PYL family (PYL)	23.2504	5.7006e-27	4.77188e-24
Sobic.001G369600	(1 of 2) 1.14.13.53//1.14.13.89 - 4'-methoxyisoflavone 2'-hydroxylase / Isoflavone 2'-monooxygenase // Isoflavone 2'-hydroxylase / Isoflavone 2'-monooxygenase	23.2149	0.00293381	1
Sobic.009G220801	(1 of 2) PTHR23155//PTHR23155:SF616 - LEUCINE-RICH REPEAT-CONTAINING PROTEIN // SUBFAMILY NOT NAMED	23.2149	0.00306632	1
Sobic.002G046000	(1 of 2) PTHR10634//PTHR10634:SF39 - AN1-TYPE ZINC FINGER PROTEIN // SUBFAMILY NOT NAMED	23.2149	0.00306632	1
Sobic.010G088700	similar to Os02g0756800 protein	22.8951	9.54578e-246	4.33684e-245
Sobic.003G356500	similar to Non-specific lipid-transfer protein	22.7413	4.29337e-05	0.32867
Sobic.002G240000	(1 of 6) K19307 - 25S rRNA (uracil2634-N3)-methyltransferase [EC:2.1.1.313] (BMT5)	22.7413	4.29337e-05	0.32867
Sobic.005G101900	similar to Herbicide safener binding protein	22.4747	1.38236e-198	1.57008e-197
Sobic.001G249600	similar to Probable glutathione S-transferase BZ2	22.2061	6.00166e-52	1.4724e-49
Sobic.010G246600	similar to Xyloglucan endo-transglycosylase homolog	22.1965	5.99993e-16	1.1878e-12
Sobic.005G137200	similar to Chalcone synthase WHP1	22.1601	5.05859e-05	0.392766
Sobic.008G025500	similar to Putative uncharacterized protein 15A	22.1601	5.05859e-05	0.392766
Sobic.002G151200	(1 of 1) PTHR33493:SF2 - LATE EMBRYOGENESIS ABUNDANT PROTEIN 4-5	21.5789	5.98374e-05	0.470918
Sobic.004G068000	(1 of 31) IPR014720 - Double-stranded RNA-binding domain	21.2852	1.59779e-15	3.34643e-12
Sobic.003G348100	similar to Putative uncharacterized protein	21.0174	0.00432615	1
Sobic.005G232200	(1 of 8) PF05340 - Protein of unknown function (DUF740) (DUF740)	21.0174	0.00432615	1
Sobic.004G142500	similar to Putative uncharacterized protein	20.9977	6.1599e-05	0.48653
Sobic.009G115200	harpin-induced protein 1 domain containing protein, expressed/Late embryogenesis abundant (LEA) hydroxyproline-rich glycoprotein family	20.9906	9.89523e-07	0.00587197
Sobic.004G288900	(1 of 1) IPR000719//IPR001245//IPR002290//IPR003613//IPR006016//IPR011009//IPR020635 - Protein kinase domain // Serine-threonine/tyrosine-protein kinase catalytic domain // Serine/threonine/dual specificity protein kinase, catalytic domain // U box domain // UspA // Protein kinase-like domain // Tyrosine-protein kinase, catalytic domain	20.9906	1.33511e-06	0.00807642
Sobic.010G235600	Predicted protein	20.9787	9.49249e-27	8.04305e-24
Sobic.009G155200	similar to Putative uncharacterized protein	20.8455	5.6623e-17	1.0245e-13
Sobic.010G041900	weakly similar to Dehydrin	20.8258	9.1502e-72	1.23674e-69
Sobic.004G228300	similar to Putative elicitor-responsive gene-3	20.7817	6.72027e-12	2.04867e-08
Sobic.008G038801		20.6146	1.74926e-18	2.75968e-15
Sobic.009G130100	similar to Chitinase precursor	20.3204	4.72423e-66	7.8877e-64
Sobic.009G131400	(1 of 1) PTHR13683//PTHR13683:SF268 - ASPARTYL PROTEASES // EUKARYOTIC ASPARTYL PROTEASE FAMILY PROTEIN	20.1966	4.16641e-61	7.99742e-59
Sobic.001G034900	similar to Actin-depolymerizing factor 3	20.0368	3.3283e-52	8.0898e-50
Sobic.004G050200	(1 of 4) K13082 - bifunctional dihydroflavonol 4-reductase/flavanone 4-reductase (DFR)	20.0213	6.1369e-10	2.33783e-06
Sobic.006G253700	(1 of 35) K14488 - SAUR family protein (SAUR)	19.9186	0.00518257	1
Sobic.002G049900		19.9186	0.00518257	1
Sobic.004G119600	similar to Expansin-A13 precursor	19.9186	0.00518257	1
Sobic.010G120400	similar to UTP-glucose glucosyltransferase-like protein	19.9186	0.00518257	1
Sobic.001G402800		19.9186	0.00518257	1
Sobic.009G037100	similar to Glucose and ribitol dehydrogenase homolog	19.8804	3.4277e-44	1.17963e-41
Sobic.007G156400	similar to Alpha-amylase isozyme 3B precursor	19.8353	0.000100871	0.829139
Sobic.007G143100	similar to Putative uncharacterized protein	19.4238	1.5714e-91	1.3029e-89
Sobic.008G133900	(1 of 33) PF08224 - Domain of unknown function (DUF1719) (DUF1719)	19.3808	2.55838e-22	2.91452e-19
Sobic.009G245700	similar to Putative uncharacterized protein	19.2949	1.04033e-26	8.83839e-24
Sobic.005G165700	Predicted protein	19.2413	7.69156e-267	2.62082e-266
Sobic.006G121700	weakly similar to Putative uncharacterized protein	19.1603	4.22045e-39	1.78801e-36
Sobic.004G188000	(1 of 16) K11253 - histone H3 (H3)	19.0767	7.6161e-13	2.09944e-09
Sobic.001G418400	(1 of 21) IPR026961//IPR027001 - PGG domain // Caskin/Ankyrin repeat-containing protein	19.058	1.26205e-09	5.00697e-06
Sobic.001G409400	similar to Putative uncharacterized protein	18.8722	6.4612e-19	9.78239e-16
Sobic.005G114706	(1 of 4) K03263 - translation initiation factor 5A (EIF5A)	18.8199	0.00626029	1
Sobic.002G008600	(1 of 1) PTHR31221:SF8 - WRKY TRANSCRIPTION FACTOR 57-RELATED	18.7303	1.09848e-12	3.07671e-09
Sobic.004G304700	similar to Putative uncharacterized protein	18.7303	1.09848e-12	3.07671e-09
Sobic.009G185301		18.5463	1.12644e-15	2.30677e-12
Sobic.004G294400	similar to Expansin-B11 precursor	18.5315	2.76085e-83	2.72812e-81
Sobic.008G189500	similar to Secretory acid phosphatase	18.5132	2.43261e-82	2.48666e-80
Sobic.004G109700	similar to Putative uncharacterized protein	18.2936	1.3742e-07	0.000715007
Sobic.009G044100	similar to Putative uncharacterized protein	18.2472	5.50498e-14	1.33242e-10
Sobic.001G233200	(1 of 9) IPR000817 - Prion protein	18.2309	5.55565e-187	8.20313e-186
Sobic.004G354500	similar to Putative uncharacterized protein	18.2122	8.89482e-157	2.52568e-155
Sobic.009G100201	(1 of 4) PF07107 - Wound-induced protein WI12 (WI12)	18.0917	0.000176324	1
Sobic.003G389400	similar to Putative uncharacterized protein	17.8738	3.3396e-18	5.35968e-15
Sobic.004G000700	similar to Leucoanthocyanidin dioxygenase	17.8643	1.14058e-193	1.42502e-192
Sobic.001G082300	similar to P450	17.7915	9.65961e-14	2.39615e-10
Sobic.005G216100	similar to O-methyltransferase family protein	17.7211	0.00762386	1
Sobic.009G044000	similar to Putative uncharacterized protein	17.7211	0.00762386	1
Sobic.010G099700	similar to Putative oligopeptide transporter	17.7211	0.00762386	1
Sobic.006G238400	(1 of 43) PF04535 - Domain of unknown function (DUF588) (DUF588)	17.5105	0.000213876	1
Sobic.005G187000	(1 of 1) PTHR10265//PTHR10265:SF27 - CYCLIN-DEPENDENT KINASE INHIBITOR 1 // SUBFAMILY NOT NAMED	17.4348	6.8407e-06	0.0459187
Sobic.003G368100	similar to Transferase family protein, putative%252C expressed	17.1839	9.9277e-13	2.76936e-09
Sobic.003G278700	similar to Putative uncharacterized protein	16.7973	3.51277e-07	0.00194782
Sobic.002G032066	(1 of 74) IPR023213 - Chloramphenicol acetyltransferase-like domain	16.6355	4.15254e-70	5.94273e-68
Sobic.004G323500	similar to Putative uncharacterized protein	16.3481	0.00031848	1
Sobic.004G243900	similar to Transcription factor-like	16.3481	0.00031848	1
Sobic.008G184400	(1 of 6) PTHR13683//PTHR13683:SF308 - ASPARTYL PROTEASES // ASPARTYL PROTEASE-RELATED	16.2667	2.1425e-40	8.63873e-38
Sobic.004G255200	(1 of 1) PTHR13301//PTHR13301:SF49 - X-BOX TRANSCRIPTION FACTOR-RELATED // SUBFAMILY NOT NAMED	16.2266	1.26539e-15	2.61576e-12
Sobic.010G252500	similar to Putative uncharacterized protein	16.1987	5.20369e-07	0.00295635
Sobic.003G192400	(1 of 43) 3.1.4.46 - Glycerophosphodiester phosphodiesterase / Glycerophosphoryl diester phosphodiesterase	16.1319	1.97299e-11	6.33824e-08
Sobic.001G320400	similar to Expressed protein	15.9269	2.92005e-08	0.000138799
Sobic.010G152200	similar to Putative uncharacterized protein OSJNBa0043B22.1	15.8544	1.51632e-05	0.10733
Sobic.004G262200	similar to DNA-binding protein-like	15.8544	1.51632e-05	0.10733
Sobic.001G065901	(1 of 4) PTHR11260//PTHR11260:SF174 - GLUTATHIONE S-TRANSFERASE, GST, SUPERFAMILY, GST DOMAIN CONTAINING // GLUTATHIONE S-TRANSFERASE U19-RELATED	15.7669	0.000392374	1
Sobic.001G301000	similar to Beta-expansin TaEXPB4	15.6647	3.74751e-96	2.76667e-94
Sobic.003G375900	similar to Putative uncharacterized protein	15.6156	2.49339e-76	3.05855e-74
Sobic.006G080200	(1 of 131) IPR001471//IPR016177 - AP2/ERF domain // DNA-binding domain	15.6123	1.12735e-10	3.97704e-07
Sobic.004G088300	similar to Kelch repeat-containing F-box-like	15.6002	7.76696e-07	0.00453259
Sobic.004G290300	similar to Putative uncharacterized protein	15.5236	0.0116319	1
Sobic.003G397600	similar to Putative uncharacterized protein	15.5236	0.0116319	1
Sobic.002G101800	(1 of 692) IPR001810 - F-box domain	15.5236	0.0116319	1
Sobic.001G156300	(1 of 29) PF01190 - Pollen proteins Ole e I like (Pollen_Ole_e_I)	15.3611	2.26265e-12	6.5353e-09
Sobic.004G276200	similar to Putative uncharacterized protein	15.2295	1.00793e-68	1.52259e-66
Sobic.010G248500	(1 of 9) PTHR23155//PTHR23155:SF558 - LEUCINE-RICH REPEAT-CONTAINING PROTEIN // SUBFAMILY NOT NAMED	15.1857	0.000485781	1
Sobic.003G234200	similar to Carbonic anhydrase	15.1857	0.000485781	1
Sobic.009G250300	similar to Secretory acid phosphatase	15.1857	0.000485781	1
Sobic.001G179740	(1 of 4) PTHR11764//PTHR11764:SF21 - LANOSTEROL SYNTHASE // SUBFAMILY NOT NAMED	15.0574	3.41991e-12	1.0107e-08
Sobic.004G229300	similar to Os02g0756800 protein	14.8984	6.62049e-206	6.01564e-205
Sobic.002G000400	similar to Putative uncharacterized protein	14.7024	1.4408e-06	0.0087796
Sobic.004G351200	similar to Aquaporin PIP1-5	14.6754	1.0523e-28	8.0676e-26
Sobic.001G330200	similar to C2H2-type zinc finger protein ZFP36	14.6691	2.83741e-05	0.210509
Sobic.008G142000	similar to Expressed protein	14.6045	0.000604357	1
Sobic.002G418000	(1 of 24) IPR011044 - Quinoprotein amine dehydrogenase, beta chain-like	14.4248	0.014552	1
Sobic.002G055500	Predicted protein	14.4248	0.014552	1
Sobic.001G059300	similar to Putative uncharacterized protein	14.274	3.51888e-05	0.265544
Sobic.004G348400	weakly similar to Putative iron deficiency protein Ids3	14.1022	2.85886e-15	6.11103e-12
Sobic.003G022600	similar to Putative uncharacterized protein	14.0886	2.4712e-78	2.80679e-76
Sobic.002G365450	hydroxyproline-rich glycoprotein family protein	14.0619	9.55123e-28	7.77822e-25
Sobic.003G424000	(1 of 6) PTHR11783//PTHR11783:SF91 - SULFOTRANSFERASE SULT // SUBFAMILY NOT NAMED	14.0585	2.01238e-16	3.81705e-13
Sobic.003G429300	similar to Probable NADPH:quinone oxidoreductase 2	14.0576	1.4943e-45	4.88799e-43
Sobic.005G154850	similar to NADP dependent malic enzyme	14.0233	0.000754498	1
Sobic.001G357900	similar to Putative glucanase	14.0096	2.22929e-24	2.18261e-21
Sobic.005G075200	(1 of 47) IPR000719//IPR002290//IPR011009//IPR013320//IPR020635 - Protein kinase domain // Serine/threonine/dual specificity protein kinase, catalytic domain // Protein kinase-like domain // Concanavalin A-like lectin/glucanase domain // Tyrosine-protein kinase, catalytic domain	13.9621	8.02269e-20	1.12535e-16
Sobic.001G208800	(1 of 3) K02977 - small subunit ribosomal protein S27Ae (RP-S27Ae, RPS27A)	13.8789	4.38126e-05	0.336344
Sobic.004G166400	similar to Putative uncharacterized protein	13.8074	6.76268e-137	2.61156e-135
Sobic.006G101900	similar to Monosaccharide transporter 1	13.8046	2.75096e-06	0.0174537
Sobic.007G075250	similar to Gamma-zeathionin-2	13.7557	6.46335e-103	4.111e-101
Sobic.004G047600	similar to Putative uncharacterized protein	13.7288	6.34058e-09	2.7683e-05
Sobic.002G337500	similar to Putative uncharacterized protein	13.6283	1.16232e-21	1.38485e-18
Sobic.009G168800	similar to Putative uncharacterized protein	13.5384	2.961e-11	9.74291e-08
Sobic.002G365801		13.5184	2.32613e-07	0.00125548
Sobic.001G475800	similar to Oxidoreductase, zinc-binding dehydrogenase family protein%252C expressed	13.4847	6.12932e-129	2.64544e-127
Sobic.010G224200	similar to Putative uncharacterized protein	13.4653	2.62292e-41	1.02779e-38
Sobic.007G036400	weakly similar to Putative uncharacterized protein P0473D02.29	13.4421	0.000946149	1
Sobic.005G216000	(1 of 14) IPR000877 - Proteinase inhibitor I12, Bowman-Birk	13.3781	4.8034e-18	7.80164e-15
Sobic.006G078400	similar to Putative uncharacterized protein	13.3733	1.67255e-107	1.02583e-105
Sobic.001G059800	similar to Globulin-2 precursor	13.3303	1.37442e-110	8.11752e-109
Sobic.010G117200	(1 of 53) PF04398 - Protein of unknown function, DUF538 (DUF538)	13.3261	0.0184533	1
Sobic.009G141900		13.3261	0.0184533	1
Sobic.009G044600	similar to Acc oxidase	13.3261	0.0184533	1
Sobic.004G200100	similar to Putative uncharacterized protein	13.3261	0.0184533	1
Sobic.002G006500	(1 of 1) PTHR11206//PTHR11206:SF169 - MULTIDRUG RESISTANCE PROTEIN // SUBFAMILY NOT NAMED	13.3261	0.0184533	1
Sobic.002G248800	weakly similar to Putative uncharacterized protein	13.3261	0.0184533	1
Sobic.009G157800	similar to Putative sugar transporter	13.3261	0.0184533	1
Sobic.001G223801	(1 of 10) KOG4579 - Leucine-rich repeat (LRR) protein associated with apoptosis in muscle tissue	13.3261	0.0184533	1
Sobic.001G208500	similar to Aquaporin TIP3-1	13.3226	5.29707e-73	6.97903e-71
Sobic.002G245500	similar to Putative transparent testa	13.1038	2.05994e-14	4.76827e-11
Sobic.005G136300	similar to Chalcone synthase WHP1	13.0888	6.87155e-05	0.546641
Sobic.009G184300	(1 of 131) IPR001471//IPR016177 - AP2/ERF domain // DNA-binding domain	13.0812	1.26424e-16	2.35203e-13
Sobic.003G284200	similar to Putative uncharacterized protein	13.0122	7.43365e-33	4.23001e-30
Sobic.008G027033	(1 of 9) PTHR23155//PTHR23155:SF627 - LEUCINE-RICH REPEAT-CONTAINING PROTEIN // SUBFAMILY NOT NAMED	12.8609	0.00119645	1
Sobic.001G113700	similar to Cytochrome b561 family protein, expressed	12.8609	0.00119645	1
Sobic.006G168900	weakly similar to OSJNBa0065H10.11 protein	12.8609	0.00119645	1
Sobic.002G055600	similar to Xylanase inhibitor protein 1 precursor	12.8052	4.89996e-65	8.2924e-63
Sobic.010G239400	similar to Cysteine protease Mir1	12.7386	1.66864e-51	4.16953e-49
Sobic.010G158766	similar to Putative uncharacterized protein	12.6937	8.64007e-05	0.701657
Sobic.006G191600	weakly similar to Putative uncharacterized protein	12.6937	8.64007e-05	0.701657
Sobic.001G463301	similar to Integral membrane protein, putative%252C expressed	12.6689	3.65977e-59	7.4406e-57
Sobic.001G359300	(1 of 3) PTHR24282//PTHR24282:SF50 - CYTOCHROME P450 FAMILY MEMBER // SUBFAMILY NOT NAMED	12.6675	1.50801e-09	6.04273e-06
Sobic.004G099400	expressed protein	12.57	4.52467e-12	1.35621e-08
Sobic.005G147700		12.555	5.67286e-07	0.00324223
Sobic.003G270200	(1 of 4) PF00257 - Dehydrin (Dehydrin)	12.4839	3.82032e-19	5.69293e-16
Sobic.003G338700	similar to Non-specific lipid-transfer protein	12.3885	5.43137e-193	7.40274e-192
Sobic.005G087200	similar to Expressed protein	12.3182	6.36121e-08	0.000316819
Sobic.007G115400	similar to Putative uncharacterized protein	12.3142	7.1396e-07	0.0041381
Sobic.007G025300	Predicted protein	12.2986	0.000109461	0.904964
Sobic.003G178700	similar to Os01g0529800 protein	12.2273	0.0235723	1
Sobic.003G177600	Predicted protein	12.2273	0.0235723	1
Sobic.004G048100	expressed protein	12.2273	0.0235723	1
Sobic.010G193000	similar to Putative uncharacterized protein	12.2273	0.0235723	1
Sobic.010G027700	(1 of 35) K14488 - SAUR family protein (SAUR)	12.2273	0.0235723	1
Sobic.002G411900	(1 of 87) PF00168 - C2 domain (C2)	12.2273	0.0235723	1
Sobic.003G317600	similar to Putative uncharacterized protein	12.2273	0.0235723	1
Sobic.004G062000	similar to Chromosome chr11 scaffold_56, whole genome shotgun sequence	12.2273	0.0235723	1
Sobic.001G089201		12.2273	0.0235723	1
Sobic.010G044400	similar to At5g45920	12.2273	0.0235723	1
Sobic.001G106000	(1 of 1) PTHR11850//PTHR11850:SF87 - HOMEOBOX PROTEIN TRANSCRIPTION FACTORS // SUBFAMILY NOT NAMED	12.2164	1.27555e-13	3.20612e-10
Sobic.003G173700	similar to Sterol desaturase family protein, expressed	12.1687	3.96147e-59	8.17161e-57
Sobic.003G264400	similar to Putative uncharacterized protein	12.1167	8.00152e-08	0.000403604
Sobic.009G109000	similar to Putative uncharacterized protein	12.1167	8.00152e-08	0.000403604
Sobic.005G150100		12.0733	9.00601e-07	0.00529658
Sobic.004G229800	similar to Putative uncharacterized protein	11.9921	1.91361e-91	1.60838e-89
Sobic.005G140001	similar to Probable xyloglucan endotransglucosylase/hydrolase precursor	11.9207	3.98801e-177	6.79436e-176
Sobic.009G123400		11.9191	1.21578e-10	4.29867e-07
Sobic.001G523500	weakly similar to Putative uncharacterized protein	11.9035	0.00013932	1
Sobic.001G200700	(1 of 1) PTHR33836//PTHR33836:SF1 - FAMILY NOT NAMED // ARM REPEAT SUPERFAMILY PROTEIN-RELATED	11.8839	2.68618e-31	1.69939e-28
Sobic.007G115500	weakly similar to Putative uncharacterized protein	11.8675	3.79747e-10	1.41644e-06
Sobic.009G013501	(1 of 3) PF01439 - Metallothionein (Metallothio_2)	11.8631	7.42905e-208	5.90653e-207
Sobic.004G204400	(1 of 107) PF12937 - F-box-like (F-box-like)	11.8529	5.46127e-25	5.12981e-22
Sobic.002G055700	similar to Xylanase inhibitor	11.8454	5.67963e-158	1.54822e-156
Sobic.007G044900	(1 of 25) 1.14.13.21 - Flavonoid 3'-monooxygenase / Flavonoid 3'-hydroxylase	11.8429	1.24477e-126	5.65523e-125
Sobic.008G154400	similar to Putative uncharacterized protein	11.8426	8.94679e-138	3.25176e-136
Sobic.010G084600	similar to 12-oxophytodienoic acid reductase 1	11.7592	3.17772e-17	5.58713e-14
Sobic.009G153700	similar to Putative uncharacterized protein	11.7548	3.56648e-19	5.29845e-16
Sobic.006G188100	weakly similar to H0404F02.10 protein	11.7176	3.52558e-14	8.35308e-11
Sobic.009G012300	similar to Phosphoribosylformylglycinamidine cyclo-ligase	11.6985	0.00194586	1
Sobic.004G088600	Predicted protein	11.6985	0.00194586	1
Sobic.008G148300	Predicted protein	11.6985	0.00194586	1
Sobic.006G006300	similar to BTB/POZ domain containing protein, expressed	11.6985	0.00194586	1
Sobic.001G311200	similar to EC protein homolog	11.6828	4.50319e-19	6.73097e-16
Sobic.001G348100	similar to Os09g0252100 protein	11.6679	2.3678e-87	2.17837e-85
Sobic.001G418600	similar to Heat shock cognate 70 kDa protein	11.602	6.2939e-51	1.62273e-48
Sobic.004G167800	similar to Putative uncharacterized protein	11.5723	3.41999e-96	2.48603e-94
Sobic.006G177600	similar to B0103C08-B0602B01.18 protein	11.5635	5.78557e-68	9.00261e-66
Sobic.002G370300	(1 of 1) PTHR31321:SF31 - PECTINESTERASE QRT1	11.5561	1.50704e-59	3.02969e-57
Sobic.007G131800	similar to Putative calcium-binding protein annexin	11.5084	0.000177885	1
Sobic.006G003000	similar to B0616E02-H0507E05.1 protein	11.5084	0.000177885	1
Sobic.006G260200	similar to H0818H01.13 protein	11.5084	0.000177885	1
Sobic.007G156300	similar to Abscisic acid 8'-hydroxylase 2	11.4993	1.31495e-74	1.68767e-72
Sobic.008G187800	(1 of 4) PF07172 - Glycine rich protein family (GRP)	11.4815	8.54775e-60	1.69899e-57
Sobic.007G154800	similar to Putative uncharacterized protein	11.4406	2.43687e-23	2.57958e-20
Sobic.001G385900	similar to Osr40c1 protein	11.2773	7.74208e-176	1.49489e-174
Sobic.002G403833	(1 of 3) IPR029398 - DNA polymerase beta, thumb domain	11.18	4.07554e-135	1.62015e-133
Sobic.007G018000	similar to Expansin EXPA2	11.138	1.02076e-91	8.23161e-90
Sobic.009G040000	(1 of 9) PTHR12374//PTHR12374:SF19 - TRANSCRIPTIONAL ADAPTOR 2 ADA2 -RELATED // SUBFAMILY NOT NAMED	11.1286	0.0306605	1
Sobic.007G015900		11.1286	0.0306605	1
Sobic.002G183100	weakly similar to Putative uncharacterized protein	11.1286	0.0306605	1
Sobic.004G278300	similar to Putative uncharacterized protein	11.1286	0.0306605	1
Sobic.010G208700	similar to Putative prolylcarboxypeptidase isoform 1	11.1286	0.0306605	1
Sobic.009G176800	similar to Putative uncharacterized protein	11.1286	0.0306605	1
Sobic.010G104200	(1 of 41) KOG4172 - Predicted E3 ubiquitin ligase	11.1286	0.0306605	1
Sobic.005G010100	similar to BTB/POZ domain containing protein, expressed	11.1286	0.0306605	1
Sobic.001G225800	similar to Putative uncharacterized protein	11.1286	0.0306605	1
Sobic.001G469500	similar to Sugar transporter family protein, expressed	11.1286	0.0306605	1
Sobic.004G258500	similar to Os02g0720400 protein	11.1173	0.00250758	1
Sobic.008G134500	(1 of 5) IPR000719//IPR001245//IPR001611//IPR002290//IPR011009//IPR020635//IPR024788 - Protein kinase domain // Serine-threonine/tyrosine-protein kinase catalytic domain // Leucine-rich repeat // Serine/threonine/dual specificity protein kinase, catalytic domain // Protein kinase-like domain // Tyrosine-protein kinase, catalytic domain // Malectin-like carbohydrate-binding domain	11.1173	0.00250758	1
Sobic.002G147500		11.1173	0.00250758	1
Sobic.005G109806		11.1173	0.00250758	1
Sobic.010G036800	similar to Putative uncharacterized protein P0036F10.25	11.108	3.69621e-09	1.56549e-05
Sobic.005G072300	similar to Transmembrane amino acid transporter protein	11.1071	1.37708e-12	3.89769e-09
Sobic.010G091100	similar to Flavonol-3-O-glycoside-7-O-glucosyltransferase 1, putative	10.8751	1.60143e-30	1.05315e-27
Sobic.006G254000	(1 of 2) K00475 - naringenin 3-dioxygenase (E1.14.11.9)	10.8621	5.05652e-152	1.55066e-150
Sobic.002G225900	similar to Putative uncharacterized protein	10.812	2.8909e-05	0.214772
Sobic.004G324800	similar to OSJNBa0042L16.3 protein	10.8094	1.10995e-101	7.41012e-100
Sobic.001G431100	similar to Chemocyanin, putative%252C expressed	10.8016	3.0873e-13	8.13871e-10
Sobic.003G130100	expressed protein	10.7713	3.93666e-22	4.55621e-19
Sobic.001G048900	similar to 39 kDa EF-Hand containing protein, putative%252C expressed	10.7542	1.65508e-32	9.68117e-30
Sobic.008G034300	(1 of 1) PTHR12626//PTHR12626:SF7 - PROGRAMMED CELL DEATH 4 // SUBFAMILY NOT NAMED	10.7424	3.62477e-78	4.24052e-76
Sobic.001G185400	similar to MATE efflux family protein, expressed	10.7231	4.45202e-48	1.25909e-45
Sobic.002G086800		10.7182	0.000294405	1
Sobic.003G251100		10.7061	4.20427e-07	0.00235561
Sobic.009G078200	(1 of 115) IPR012337 - Ribonuclease H-like domain	10.6966	1.14154e-23	1.17468e-20
Sobic.003G427700	similar to Putative uncharacterized protein	10.6757	1.28204e-108	7.71756e-107
Sobic.003G087600	similar to Os01g0128000 protein	10.6407	1.24039e-44	4.17013e-42
Sobic.001G057500	similar to Putative hydroxyproline-rich glycoprotein	10.6283	2.50893e-06	0.0158041
Sobic.009G222000	similar to Putative uncharacterized protein	10.5888	6.21826e-08	0.000309064
Sobic.006G238000	similar to OSJNBa0033G05.15 protein	10.5888	6.21826e-08	0.000309064
Sobic.010G211100	similar to Putative uncharacterized protein	10.5667	1.22536e-09	4.8489e-06
Sobic.003G081900	similar to Heat shock protein 17.2	10.5621	2.79536e-152	8.25492e-151
Sobic.003G306500	similar to Probable indole-3-acetic acid-amido synthetase GH3.2	10.5493	5.41163e-132	2.21275e-130
Sobic.005G199300	(1 of 9) PF11250 - Fantastic Four meristem regulator (FAF)	10.5468	1.90701e-30	1.26494e-27
Sobic.001G105300	similar to Chromosome chr18 scaffold_1, whole genome shotgun sequence	10.5361	0.00326789	1
Sobic.006G226632		10.5361	0.00326789	1
Sobic.010G255500	similar to Putative Reg receptor	10.5127	3.7222e-05	0.282028
Sobic.006G244400	similar to Nuclease I	10.4188	1.31896e-48	3.6553e-46
Sobic.010G237100	similar to Putative uncharacterized protein	10.4182	6.40461e-24	6.50327e-21
Sobic.003G191400	similar to Putative uncharacterized protein	10.3546	1.17739e-13	2.94603e-10
Sobic.003G327400	similar to Putative uncharacterized protein	10.3231	0.000382307	1
Sobic.004G081300	Predicted protein	10.3231	0.000382307	1
Sobic.001G017400	similar to Ras-related protein Rab11C	10.2927	1.07883e-12	3.01924e-09
Sobic.006G013600	(1 of 32) IPR001810//IPR011043 - F-box domain // Galactose oxidase/kelch, beta-propeller	10.2197	5.74152e-11	1.9518e-07
Sobic.001G006201	similar to Putative uncharacterized protein	10.2134	4.8071e-05	0.371983
Sobic.006G045500	(1 of 1) PTHR12298//PTHR12298:SF20 - PCDC2 PROGRAMMED CELL DEATH PROTEIN 2 -RELATED // SUBFAMILY NOT NAMED	10.2028	1.28236e-18	2.00118e-15
Sobic.009G063301	similar to Putative uncharacterized protein	10.1674	3.84684e-168	8.73848e-167
Sobic.001G491600	similar to Putative thioredoxin	10.1668	5.41122e-33	3.06689e-30
Sobic.005G115900	similar to MYND finger family protein, expressed	10.134	1.54864e-22	1.73783e-19
Sobic.010G018300	similar to Os06g0128800 protein	10.0998	2.86277e-29	2.10049e-26
Sobic.004G243000	similar to Putative uncharacterized protein	10.085	1.36339e-17	2.30577e-14
Sobic.009G104500	similar to Late embryogenesis abundant protein EMB564	10.035	7.58893e-16	1.52134e-12
Sobic.003G407001	(1 of 1) PTHR33128//PTHR33128:SF8 - FAMILY NOT NAMED // F1C9.28 PROTEIN	10.0298	0.040493	1
Sobic.007G070900	(1 of 107) PF12937 - F-box-like (F-box-like)	10.0298	0.040493	1
Sobic.002G127700		10.0298	0.040493	1
Sobic.006G248100	(1 of 1) PTHR21493//PTHR21493:SF144 - CGI-141-RELATED/LIPASE CONTAINING PROTEIN // SUBFAMILY NOT NAMED	10.0298	0.040493	1
Sobic.007G005700	weakly similar to Putative uncharacterized protein P0450B04.9	10.0257	3.19923e-09	1.34119e-05
Sobic.009G215700	similar to Late embryogenesis abundant protein, group 3	10.0113	4.87498e-61	9.4129e-59
Sobic.002G261100	weakly similar to Putative uncharacterized protein	10.0104	5.36369e-10	2.02988e-06
Sobic.001G300800	similar to Beta-expansin 7 precursor	9.99356	2.90088e-74	3.78904e-72
Sobic.004G348800	similar to LOB domain protein-like	9.95495	0.0042782	1
Sobic.010G230900	similar to Putative uncharacterized protein	9.95495	0.0042782	1
Sobic.001G484900	similar to Expressed protein	9.95495	0.0042782	1
Sobic.006G267000	similar to H0402C08.7 protein	9.94407	2.82167e-84	2.72413e-82
Sobic.005G099500	similar to GDA1/CD39 family protein	9.94214	1.23934e-31	7.68574e-29
Sobic.001G212100	similar to GRAM domain containing protein, expressed	9.92802	0.000499873	1
Sobic.002G139400	(1 of 131) IPR001471//IPR016177 - AP2/ERF domain // DNA-binding domain	9.89284	2.55915e-08	0.000120918
Sobic.004G075000	weakly similar to Os02g0191800 protein	9.89284	2.55915e-08	0.000120918
Sobic.002G267800	weakly similar to Putative uncharacterized protein P0669G04.10	9.8885	6.83772e-10	2.62034e-06
Sobic.003G067800	similar to Universal stress protein	9.84895	5.91192e-99	4.16315e-97
Sobic.001G451700	similar to Cytochrome P450 family protein, expressed	9.76631	1.5149e-91	1.23885e-89
Sobic.003G376000	similar to Putative uncharacterized protein	9.74637	3.98557e-38	1.76998e-35
Sobic.004G255000	similar to Putative uncharacterized protein	9.73814	1.76991e-122	8.84516e-121
Sobic.003G135800		9.7227	2.15747e-07	0.00115931
Sobic.002G147900	(1 of 30) PF12776 - Myb/SANT-like DNA-binding domain (Myb_DNA-bind_3)	9.7227	2.15747e-07	0.00115931
Sobic.004G169700	(1 of 2) PTHR33599:SF2 - PROTEIN IDA-LIKE 3-RELATED	9.71949	1.42431e-14	3.25001e-11
Sobic.002G269750	(1 of 1) PTHR11206//PTHR11206:SF141 - MULTIDRUG RESISTANCE PROTEIN // SUBFAMILY NOT NAMED	9.70935	6.41913e-72	8.60319e-70
Sobic.009G078900	similar to Putative uncharacterized protein OSJNBb0016G07.10	9.63517	2.50856e-33	1.39327e-30
Sobic.006G256200	similar to H1005F08.10 protein	9.53293	0.000656536	1
Sobic.001G005700	similar to Acyl carrier protein	9.53293	0.000656536	1
Sobic.004G221900	weakly similar to Putative uncharacterized protein	9.49699	1.91904e-06	0.01189
Sobic.005G155200	(1 of 1) PTHR33285:SF1 - GROWTH FACTOR PROTEIN-RELATED	9.49467	1.16683e-46	3.53851e-44
Sobic.003G010700	similar to Putative uncharacterized protein	9.43275	1.34847e-19	1.92521e-16
Sobic.007G120200	similar to Putative ABC transporter	9.37375	0.00565123	1
Sobic.004G264500	similar to Putative uncharacterized protein	9.37375	0.00565123	1
Sobic.009G041200	expressed protein	9.37375	0.00565123	1
Sobic.004G170600	similar to Putative lipase	9.37375	0.00565123	1
Sobic.001G148600	similar to Small heat shock-like protein	9.37375	0.00565123	1
Sobic.008G042800	(1 of 2) PTHR11638//PTHR11638:SF115 - ATP-DEPENDENT CLP PROTEASE // SUBFAMILY NOT NAMED	9.37375	0.00565123	1
Sobic.003G080100	(1 of 7) IPR000719//IPR002290//IPR011009//IPR013320//IPR020635//IPR025287 - Protein kinase domain // Serine/threonine/dual specificity protein kinase, catalytic domain // Protein kinase-like domain // Concanavalin A-like lectin/glucanase domain // Tyrosine-protein kinase, catalytic domain // Wall-associated receptor kinase galacturonan-binding domain	9.31563	0.000106318	0.877777
Sobic.010G196800	(1 of 9) IPR001810//IPR013187//IPR017451 - F-box domain // F-box associated domain, type 3 // F-box associated interaction domain	9.31563	0.000106318	0.877777
Sobic.010G036100	similar to Putative uncharacterized protein P0036F10.27	9.31563	0.000106318	0.877777
Sobic.008G178250	(1 of 3) IPR011024 - Gamma-crystallin-related	9.31563	0.000106318	0.877777
Sobic.009G010000	similar to Substilin /chymotrypsin-like inhibitor	9.3073	3.39148e-50	8.89822e-48
Sobic.007G179750	(1 of 1) PTHR24298//PTHR24298:SF46 - FAMILY NOT NAMED // CYTOCHROME P450 78A6-RELATED	9.30482	1.44762e-15	3.00514e-12
Sobic.006G064400	similar to H0502B11.4 protein	9.29662	4.67739e-64	8.39388e-62
Sobic.006G075200	similar to ALMT1-like protein	9.27994	2.04566e-78	2.30022e-76
Sobic.009G189501	similar to Os01g0778300 protein	9.27906	2.34914e-09	9.63738e-06
Sobic.004G067600		9.27194	3.64294e-13	9.6821e-10
Sobic.009G205100	(1 of 41) PF00642 - Zinc finger C-x8-C-x5-C-x3-H type (and similar) (zf-CCCH)	9.24256	2.74428e-55	6.29624e-53
Sobic.006G246200	(1 of 223) IPR000719//IPR001245//IPR002290//IPR011009//IPR020635 - Protein kinase domain // Serine-threonine/tyrosine-protein kinase catalytic domain // Serine/threonine/dual specificity protein kinase, catalytic domain // Protein kinase-like domain // Tyrosine-protein kinase, catalytic domain	9.17743	8.16813e-39	3.49756e-36
Sobic.003G126100	similar to Alpha-glucosidase-like	9.15717	8.33331e-10	3.22566e-06
Sobic.007G064400	(1 of 3) 2.4.1.123 - Inositol 3-alpha-galactosyltransferase / UDP-alpha-D-galactose:myo-inositol 3-alpha-D-galactosyltransferase	9.13777	6.42857e-123	3.06666e-121
Sobic.003G112700	similar to Putative uncharacterized protein	9.11041	6.58266e-10	2.51811e-06
Sobic.004G035400	(1 of 23) K04733 - interleukin-1 receptor-associated kinase 4 (IRAK4)	9.10593	9.44478e-17	1.73783e-13
Sobic.001G515700	similar to Expressed protein	9.09721	6.1934e-13	1.68827e-09
Sobic.004G063400	weakly similar to Putative uncharacterized protein P0544B02.2	9.02981	6.07871e-07	0.00349557
Sobic.007G068500	similar to Polyphenol oxidase	8.95147	1.53456e-122	7.49469e-121
Sobic.006G276300	similar to H0701F11.2 protein	8.88855	1.09013e-09	4.28036e-06
Sobic.003G025900		8.86621	1.46084e-29	1.04531e-26
Sobic.005G016400	similar to Eukaryotic translation initiation factor 2B family protein, putative%252C expressed	8.8605	3.85804e-30	2.64232e-27
Sobic.006G188400		8.85021	7.67736e-12	2.35264e-08
Sobic.008G030802	(1 of 17) IPR000528//IPR016140 - Plant lipid transfer protein/Par allergen // Bifunctional inhibitor/plant lipid transfer protein/seed storage helical domain	8.84938	5.88237e-149	1.87073e-147
Sobic.001G277000	similar to Peroxidase 53, putative%252C expressed	8.82756	2.96945e-137	1.11299e-135
Sobic.002G124832		8.79255	0.00753795	1
Sobic.001G490200	(1 of 2) PTHR11782//PTHR11782:SF47 - ADENOSINE/GUANOSINE DIPHOSPHATASE // SUBFAMILY NOT NAMED	8.79255	0.00753795	1
Sobic.006G190000	(1 of 1) PTHR10209//PTHR10209:SF192 - OXIDOREDUCTASE, 2OG-FE II OXYGENASE FAMILY PROTEIN // SUBFAMILY NOT NAMED	8.79255	0.00753795	1
Sobic.003G402700	(1 of 1) PTHR39104:SF1 - T1B9.19 PROTEIN	8.79255	0.00753795	1
Sobic.007G143200	similar to Putative uncharacterized protein	8.79255	0.00753795	1
Sobic.002G062100	similar to Similarity to limonene cyclase	8.74775	1.82781e-12	5.21704e-09
Sobic.001G245800	similar to Expressed protein	8.74275	0.00114817	1
Sobic.005G076301	(1 of 12) PTHR23155//PTHR23155:SF455 - LEUCINE-RICH REPEAT-CONTAINING PROTEIN // COILED-COIL DOMAIN-CONTAINING PROTEIN LOBO HOMOLOG	8.74275	0.00114817	1
Sobic.009G257400	similar to Legumain-like protease precursor	8.74043	3.34829e-13	8.86856e-10
Sobic.002G414900	(1 of 5) PTHR10887//PTHR10887:SF373 - DNA2/NAM7 HELICASE FAMILY // SUBFAMILY NOT NAMED	8.70146	3.16084e-05	0.236622
Sobic.010G005900	(1 of 58) PF00892 - EamA-like transporter family (EamA)	8.66963	8.35455e-09	3.70739e-05
Sobic.005G011300	similar to Class III peroxidase 135 precursor	8.63792	1.42691e-106	8.91374e-105
Sobic.001G438700	weakly similar to Os08g0548400 protein	8.60104	5.98999e-20	8.32059e-17
Sobic.003G355100	similar to Putative uncharacterized protein P0005H10.10-1	8.55518	1.69082e-20	2.23346e-17
Sobic.004G261000		8.51531	1.48846e-38	6.42423e-36
Sobic.010G270800	similar to GDSL-lipase-like	8.44781	5.79419e-59	1.21091e-56
Sobic.005G138500	similar to Expressed protein	8.44483	7.50818e-10	2.89433e-06
Sobic.003G384200	(1 of 2) PTHR22600//PTHR22600:SF18 - BETA-HEXOSAMINIDASE // SUBFAMILY NOT NAMED	8.40271	6.8359e-08	0.000342169
Sobic.001G528000	similar to Putative uncharacterized protein	8.34765	0.00153191	1
Sobic.003G211600	(1 of 13) IPR001739//IPR016177 - Methyl-CpG DNA binding // DNA-binding domain	8.34765	0.00153191	1
Sobic.001G261483	(1 of 2) PTHR23050//PTHR23050:SF167 - CALCIUM BINDING PROTEIN // SUBFAMILY NOT NAMED	8.34765	0.00153191	1
Sobic.006G093500	similar to OSIGBa0140O07.3 protein	8.33692	9.78121e-07	0.00579471
Sobic.003G057650	(1 of 60) PF03168 - Late embryogenesis abundant protein (LEA_2)	8.24034	9.34143e-93	7.21479e-91
Sobic.001G486100	expressed protein	8.23148	5.90354e-41	2.34683e-38
Sobic.002G015200	(1 of 62) IPR001810//IPR006566 - F-box domain // FBD domain	8.21136	0.0101748	1
Sobic.003G108000	similar to Putative uncharacterized protein	8.21129	1.93372e-74	2.5038e-72
Sobic.007G005600	similar to Putative uncharacterized protein	8.19416	9.21339e-41	3.67306e-38
Sobic.008G024500	similar to Expressed protein	8.13619	1.25691e-11	3.96588e-08
Sobic.009G033500	(1 of 144) 1.11.1.7 - Peroxidase / Lactoperoxidase	8.11638	7.02753e-58	1.50857e-55
Sobic.005G212000		8.09803	4.24908e-10	1.5931e-06
Sobic.004G169100	similar to Putative uncharacterized protein	8.07982	1.394e-13	3.52285e-10
Sobic.001G317600	similar to Glutathione S-transferase GST 37	8.07496	5.35395e-28	4.31752e-25
Sobic.001G423100	similar to HEAT repeat family protein, expressed	8.07452	9.40516e-22	1.1131e-18
Sobic.006G132300	similar to Chitinase-B1	8.03238	7.02301e-47	2.12181e-44
Sobic.001G107800	Predicted protein	7.99668	1.563e-48	4.36714e-46
Sobic.007G156500	similar to Alpha-amylase isozyme 3D precursor	7.96146	1.64371e-10	5.88267e-07
Sobic.004G289600		7.95256	0.00205952	1
Sobic.002G365700	similar to Putative membrane protein	7.95168	6.02265e-16	1.19299e-12
Sobic.003G350400	similar to Putative uncharacterized protein	7.94419	1.73758e-66	2.82216e-64
Sobic.010G032100	(1 of 6) PF03386 - Early nodulin 93 ENOD93 protein (ENOD93)	7.94043	1.36557e-31	8.49958e-29
Sobic.009G196600	expressed protein	7.9383	4.09959e-08	0.000198964
Sobic.004G085800	(1 of 2) PTHR31810//PTHR31810:SF2 - FAMILY NOT NAMED // METACASPASE-9	7.84088	5.24198e-138	1.84569e-136
Sobic.005G017400	similar to Sodium/hydrogen exchanger family protein, expressed	7.83823	8.05497e-14	1.98621e-10
Sobic.010G142900	similar to Os06g0473800 protein	7.83485	1.03682e-15	2.11382e-12
Sobic.006G032800	similar to Os05g0304900 protein	7.81725	4.13755e-06	0.0268901
Sobic.010G101300	similar to Putative uncharacterized protein	7.78673	3.92667e-11	1.30525e-07
Sobic.003G192600	similar to Receptor-like kinase	7.73807	9.82581e-05	0.805428
Sobic.010G110700	similar to H0103C06.2 protein	7.72647	2.65265e-07	0.00144588
Sobic.007G099400	similar to Putative catechol O-methyltransferase	7.71626	3.43401e-20	4.63751e-17
Sobic.006G149700	similar to OSIGBa0131L05.3 protein	7.69617	3.78975e-54	8.86707e-52
Sobic.005G229800	(1 of 6) PF12796//PF13857//PF13962 - Ankyrin repeats (3 copies) (Ank_2) // Ankyrin repeats (many copies) (Ank_5) // Domain of unknown function (PGG)	7.67978	1.24694e-11	3.93299e-08
Sobic.008G021800	similar to NAC domain transcription factor, putative%252C expressed	7.676	1.83093e-70	2.59946e-68
Sobic.004G187200	similar to Latex-abundant protein, putative%252C expressed	7.64842	7.33148e-132	3.08102e-130
Sobic.009G110400	similar to Putative uncharacterized protein	7.63016	0.0138839	1
Sobic.007G119101	similar to Putative uncharacterized protein	7.63016	0.0138839	1
Sobic.008G140800	similar to Expressed protein	7.63016	0.0138839	1
Sobic.010G092600	similar to Aquaporin NIP2-3	7.63016	0.0138839	1
Sobic.003G020500	similar to Putative uncharacterized protein	7.63016	0.0138839	1
Sobic.001G059700	(1 of 17) IPR000528//IPR016140 - Plant lipid transfer protein/Par allergen // Bifunctional inhibitor/plant lipid transfer protein/seed storage helical domain	7.61437	1.36084e-06	0.00825374
Sobic.001G392900	(1 of 3) PF08642 - Histone deacetylation protein Rxt3 (Rxt3)	7.61437	1.36084e-06	0.00825374
Sobic.008G079300	similar to Glutathione-S-transferase 19E50	7.60249	2.86518e-34	1.52625e-31
Sobic.001G384100	similar to 2%252C3-bisphosphoglycerate-independent phosphoglycerate mutase, putative	7.56084	4.16746e-46	1.31589e-43
Sobic.005G080400	similar to Putative uncharacterized protein	7.55747	0.00279231	1
Sobic.002G226400	similar to Putative uncharacterized protein	7.55738	1.74809e-34	9.15309e-32
Sobic.002G318100	weakly similar to Putative uncharacterized protein OSJNBa0036M16.104	7.52004	0.000595598	1
Sobic.001G071000	similar to Putative uncharacterized protein	7.52004	0.000595598	1
Sobic.006G226700	similar to H0105C05.3 protein	7.50335	1.32009e-12	3.72741e-09
Sobic.006G152200	weakly similar to H0211A12.2 protein	7.49722	0.000132066	1
Sobic.005G049600	weakly similar to H0607F01.6 protein	7.49704	2.44917e-48	6.89877e-46
Sobic.003G380100	(1 of 22) PF01535//PF13041//PF13812//PF14432 - PPR repeat (PPR) // PPR repeat family (PPR_2) // Pentatricopeptide repeat domain (PPR_3) // DYW family of nucleic acid deaminases (DYW_deaminase)	7.48186	3.06473e-05	0.228836
Sobic.003G387201		7.48186	3.06473e-05	0.228836
Sobic.006G070564	(1 of 12) K01193 - beta-fructofuranosidase (E3.2.1.26, sacA)	7.47106	7.64196e-90	6.68339e-88
Sobic.003G045900	similar to GA 3beta-hydroxylase	7.46248	1.80765e-06	0.0111649
Sobic.008G106400		7.45075	1.23247e-07	0.000635384
Sobic.004G015900	expressed protein	7.45075	1.23247e-07	0.000635384
Sobic.003G442500	Predicted protein	7.4429	9.29117e-09	4.14413e-05
Sobic.003G227300	similar to DNA-binding protein WRKY2-like	7.42233	3.67503e-17	6.51576e-14
Sobic.004G200744	(1 of 4) K05280 - flavonoid 3'-monooxygenase (E1.14.13.21)	7.4177	1.64312e-21	1.98756e-18
Sobic.010G177200	weakly similar to Chromosome undetermined scaffold_151, whole genome shotgun sequence	7.38486	1.83329e-25	1.67204e-22
Sobic.009G009900	(1 of 34) PF00280 - Potato inhibitor I family (potato_inhibit)	7.36225	1.95289e-100	1.33085e-98
Sobic.004G216600	similar to Glutaredoxin-C4, chloroplast precursor	7.36166	5.81678e-13	1.58032e-09
Sobic.003G104200	Predicted protein	7.34585	3.49364e-09	1.47295e-05
Sobic.002G353800	similar to Homeodomain leucine zipper protein 14	7.30446	4.98087e-14	1.20047e-10
Sobic.002G383500	similar to Putative uncharacterized protein	7.29357	7.73998e-13	2.13535e-09
Sobic.002G401400	similar to Glyoxalase family-like protein	7.26391	1.16615e-15	2.39377e-12
Sobic.008G162202	(1 of 26) K04730 - interleukin-1 receptor-associated kinase 1 (IRAK1)	7.26254	2.24148e-10	8.15953e-07
Sobic.009G236300	similar to Putative receptor-type protein kinase LRK1	7.25637	0.000177855	1
Sobic.003G111300	similar to Putative serine type endopeptidase inhibitor	7.25637	0.000177855	1
Sobic.010G157100	Predicted protein	7.25637	0.000177855	1
Sobic.005G178550	expressed protein	7.25637	0.000177855	1
Sobic.010G231900	similar to Putative uncharacterized protein	7.24142	1.27125e-66	2.05032e-64
Sobic.010G031600	similar to Os06g0142300 protein	7.23189	4.67402e-71	6.47667e-69
Sobic.001G364200	similar to Putative uncharacterized protein	7.22549	1.03431e-12	2.88877e-09
Sobic.004G251000	similar to Putative uncharacterized protein	7.22077	0.000806792	1
Sobic.003G369100	(1 of 131) IPR001471//IPR016177 - AP2/ERF domain // DNA-binding domain	7.21055	1.53631e-15	3.21069e-12
Sobic.009G125500	weakly similar to Putative uncharacterized protein OJ1562_H01.11	7.21055	1.53631e-15	3.21069e-12
Sobic.003G136600	similar to MYB18 protein	7.20698	2.1432e-07	0.00115018
Sobic.009G036800	similar to Putative uncharacterized protein	7.20345	1.71928e-11	5.4892e-08
Sobic.001G503600	expressed protein/(1 of 1) KOG4357 - Uncharacterized conserved protein (involved in mesoderm differentiation in humans)	7.18548	8.17105e-07	0.00477954
Sobic.001G515400	similar to AMP-dependent synthetase and ligase family protein, putative%252C expressed	7.16238	0.00381367	1
Sobic.001G299200	similar to Oxidoreductase, 2OG-Fe oxygenase family protein	7.16238	0.00381367	1
Sobic.006G205800	(1 of 40) PF03140 - Plant protein of unknown function (DUF247)	7.16238	0.00381367	1
Sobic.002G185000	similar to Zinc finger AN1 domain-containing stress-associated protein 17	7.16238	0.00381367	1
Sobic.001G317200	similar to Glutathione S-transferase GST 38	7.16238	0.00381367	1
Sobic.001G388100	similar to Late embryogenesis abundant protein 1	7.13996	6.42738e-56	1.44544e-53
Sobic.004G166700	similar to Cell wall invertase	7.13756	2.11398e-08	9.86594e-05
Sobic.005G082100	similar to Os02g0783000 protein	7.11884	5.18311e-46	1.64835e-43
Sobic.008G026800	similar to RPT2-like protein	7.09258	1.90553e-67	3.03003e-65
Sobic.004G125350		7.09238	7.86278e-25	7.44807e-22
Sobic.002G253500	similar to Os09g0498500 protein	7.08667	1.99784e-62	3.72139e-60
Sobic.010G208400	similar to Putative prolylcarboxypeptidase isoform 1	7.08376	1.96459e-22	2.21799e-19
Sobic.001G267100	similar to Auxin transporter-like protein 3	7.04896	0.0191832	1
Sobic.007G187300	Predicted protein	7.04896	0.0191832	1
Sobic.001G314700	similar to Putative uncharacterized protein	7.04896	0.0191832	1
Sobic.003G105800	(1 of 128) PF02365 - No apical meristem (NAM) protein (NAM)	7.04896	0.0191832	1
Sobic.007G045100	similar to Putative uncharacterized protein	7.04896	0.0191832	1
Sobic.001G396400	similar to BZIP transcription factor family protein, expressed	7.04896	0.0191832	1
Sobic.003G189200	similar to Putative uncharacterized protein	7.04896	0.0191832	1
Sobic.010G195800	(1 of 4) PTHR10366//PTHR10366:SF354 - NAD DEPENDENT EPIMERASE/DEHYDRATASE // SUBFAMILY NOT NAMED	7.04896	0.0191832	1
Sobic.001G447500	(1 of 1) PTHR11825//PTHR11825:SF56 - SUBGROUP IIII AMINOTRANSFERASE // SUBFAMILY NOT NAMED	7.04121	3.04536e-44	1.04459e-41
Sobic.003G101200	(1 of 6) PF02671 - Paired amphipathic helix repeat (PAH)	7.04059	1.77461e-29	1.27789e-26
Sobic.010G068300	similar to Os06g0187500 protein	7.03619	9.33714e-28	7.58266e-25
Sobic.001G461500	similar to Expressed protein	7.01552	0.000240629	1
Sobic.010G179500	similar to Putative anthocyanin 5-O-glucosyltransferase	7.01552	0.000240629	1
Sobic.001G101200	similar to Expressed protein	6.99439	3.72764e-69	5.41933e-67
Sobic.009G009800	similar to MPI	6.97043	1.10995e-101	7.43801e-100
Sobic.001G468400	similar to Homeobox domain containing protein, expressed	6.93829	1.88274e-21	2.29025e-18
Sobic.009G169000	similar to Pyruvate decarboxylase isozyme 1	6.93325	2.63134e-37	1.20742e-34
Sobic.003G135700	similar to GABA-A receptor epsilon-like subunit	6.92151	0.00109829	1
Sobic.004G257500	(1 of 9) K06689 - ubiquitin-conjugating enzyme E2 D/E (UBE2D_E, UBC4, UBC5)	6.92151	0.00109829	1
Sobic.006G273600	similar to H0913C04.5 protein	6.92151	0.00109829	1
Sobic.002G233500	similar to Putative uncharacterized protein	6.90325	6.42882e-19	9.71876e-16
Sobic.006G181400	(1 of 1) 1.10.3.1//1.14.18.1 - Catechol oxidase / Tyrosinase // Tyrosinase / Tyrosine-dopa oxidase	6.87801	1.00159e-28	7.65607e-26
Sobic.008G088878	TPD1, putative, expressed	6.87732	7.45354e-05	0.597426
Sobic.003G080700	(1 of 7) IPR000719//IPR002290//IPR011009//IPR013320//IPR020635//IPR025287 - Protein kinase domain // Serine/threonine/dual specificity protein kinase, catalytic domain // Protein kinase-like domain // Concanavalin A-like lectin/glucanase domain // Tyrosine-protein kinase, catalytic domain // Wall-associated receptor kinase galacturonan-binding domain	6.87732	7.45354e-05	0.597426
Sobic.010G189700	similar to Putative nucleoid DNA-binding protein cnd41, chloroplast	6.86568	9.97752e-121	5.21293e-119
Sobic.004G058000	similar to Putative uncharacterized protein OSJNBa0073A21.9	6.84184	8.28328e-75	1.0443e-72
Sobic.003G039400	similar to 17.8 kDa class II heat shock protein	6.84129	6.68166e-115	3.56684e-113
Sobic.002G396600	similar to Putative uncharacterized protein	6.8361	2.52421e-47	7.48286e-45
Sobic.003G125500	similar to Os01g0267800 protein	6.83223	4.873e-08	0.000238714
Sobic.007G187800	similar to Putative uncharacterized protein	6.82451	5.11779e-43	1.82521e-40
Sobic.010G091600	weakly similar to Os06g0226100 protein	6.78171	1.80546e-08	8.35227e-05
Sobic.003G149700	similar to Putative L-pipecolic acid oxidase	6.78171	1.80546e-08	8.35227e-05
Sobic.006G218100	weakly similar to Putative uncharacterized protein	6.78171	1.80546e-08	8.35227e-05
Sobic.004G350800		6.76728	0.00522613	1
Sobic.003G065300	similar to Putative uncharacterized protein	6.76728	0.00522613	1
Sobic.003G369800		6.76728	0.00522613	1
Sobic.006G205200	similar to OSIGBa0118P15.3 protein	6.74429	1.01342e-10	3.55325e-07
Sobic.010G095100	similar to Probable auxin efflux carrier component 1c	6.73871	1.30257e-48	3.59508e-46
Sobic.007G135000	similar to H0107B07.6 protein	6.72163	4.57714e-22	5.32868e-19
Sobic.005G003750		6.6758	0.000100872	0.829375
Sobic.004G023600	weakly similar to Os07g0513400 protein	6.6758	0.000100872	0.829375
Sobic.010G198100	similar to Putative uncharacterized protein	6.6704	1.28439e-23	1.32751e-20
Sobic.007G003400	similar to Os08g0106000 protein	6.66997	8.4042e-08	0.000424583
Sobic.007G227300	(1 of 65) PF02298 - Plastocyanin-like domain (Cu_bind_like)	6.63865	4.45819e-11	1.49329e-07
Sobic.005G061000	similar to ABC transporter protein, putative	6.63853	1.24464e-39	5.15985e-37
Sobic.003G018560	(1 of 5) PTHR14155//PTHR14155:SF154 - RING FINGER DOMAIN-CONTAINING // SUBFAMILY NOT NAMED	6.63636	8.8958e-91	7.57788e-89
Sobic.009G110500	(1 of 292) PF13639 - Ring finger domain (zf-RING_2)	6.61393	1.14916e-36	5.41664e-34
Sobic.006G218300	(1 of 128) PF02365 - No apical meristem (NAM) protein (NAM)	6.59123	1.36865e-09	5.45476e-06
Sobic.002G342100	similar to NAC transcription factor NAM-2	6.58335	1.1191e-64	1.93202e-62
Sobic.010G150900	similar to Os06g0523300 protein	6.57433	4.13855e-68	6.39277e-66
Sobic.002G118300	similar to Hydrophobic LEA-like protein	6.57321	4.36025e-63	8.02284e-61
Sobic.010G210400	similar to Putative uncharacterized protein P0453H04.30	6.56362	2.49787e-09	1.02759e-05
Sobic.009G106000		6.55109	5.94207e-06	0.0395356
Sobic.010G031900	similar to Os06g0142300 protein	6.55038	6.87919e-53	1.62518e-50
Sobic.006G132400	similar to Chitinase-B1	6.53741	4.00852e-81	4.18865e-79
Sobic.009G165300	expressed protein/(1 of 1) PTHR33312:SF2 - MEMBRANE-ASSOCIATED KINASE REGULATOR 3-RELATED	6.53383	0.000448107	1
Sobic.004G278200	similar to Putative uncharacterized protein	6.51957	3.03492e-26	2.64389e-23
Sobic.006G182700	similar to OSIGBa0139P06.2 protein	6.50924	3.50204e-06	0.0225451
Sobic.003G235800	similar to Probable auxin efflux carrier component 3a	6.5068	1.05114e-17	1.76098e-14
Sobic.002G368800	weakly similar to Os01g0341000 protein	6.49453	8.14874e-11	2.81362e-07
Sobic.002G356300	similar to Putative uncharacterized protein OJ1060_D03.127	6.48643	1.48173e-18	2.32261e-15
Sobic.004G063900	(1 of 199) IPR011598 - Myc-type, basic helix-loop-helix (bHLH) domain	6.47566	1.1968e-06	0.00720037
Sobic.004G163100	(1 of 1) PTHR33270//PTHR33270:SF3 - FAMILY NOT NAMED // EXPRESSED PROTEIN	6.47429	0.000137511	1
Sobic.009G002600	similar to Polygalacturonase inhibiting protein 2 precursor	6.47429	0.000137511	1
Sobic.002G413200	similar to Putative uncharacterized protein	6.46777	0.0266386	1
Sobic.004G280500	similar to RAV-like B3 domain DNA binding protein-like	6.46777	0.0266386	1
Sobic.010G238400	similar to Putative cis-zeatin O-glucosyltransferase	6.46777	0.0266386	1
Sobic.009G117800	Predicted protein	6.46777	0.0266386	1
Sobic.010G133225		6.46777	0.0266386	1
Sobic.010G166800	similar to Putative uncharacterized protein	6.46777	0.0266386	1
Sobic.009G136700	similar to Putative uncharacterized protein	6.46777	0.0266386	1
Sobic.009G044400	similar to Acc oxidase	6.46777	0.0266386	1
Sobic.003G341500	similar to Laccase-3 precursor	6.45595	6.01839e-09	2.6167e-05
Sobic.006G105200	similar to Putative uncharacterized protein	6.45456	4.31507e-27	3.59248e-24
Sobic.007G088300	similar to Putative uncharacterized protein	6.4513	3.03918e-14	7.16615e-11
Sobic.010G033800	similar to Putative sulfate transporter Sultr3	6.4444	8.50695e-28	6.8988e-25
Sobic.008G152200	(1 of 2) PTHR13871:SF51 - CYSTEINE/HISTIDINE-RICH C1 DOMAIN FAMILY PROTEIN	6.43817	2.3627e-09	9.69837e-06
Sobic.001G184800	similar to Auxin induced protein	6.43147	4.3658e-05	0.334908
Sobic.002G231901	(1 of 3) PTHR31376:SF1 - PURINE PERMEASE 1-RELATED	6.43103	4.77284e-57	1.05167e-54
Sobic.004G243300	similar to Os02g0740500 protein	6.42247	1.09804e-10	3.86992e-07
Sobic.005G188000	similar to NAM-related protein 1	6.41321	1.39911e-24	1.34756e-21
Sobic.004G273500	similar to Isp4 protein-like	6.40896	6.41282e-76	7.9392e-74
Sobic.007G141200	similar to Cinnamoyl CoA reductase	6.4085	3.79808e-10	1.4171e-06
Sobic.004G134700	similar to Protein DEHYDRATION-INDUCED 19 homolog 4	6.40736	5.77148e-23	6.32581e-20
Sobic.001G177200	Predicted protein	6.39919	1.4226e-05	0.100308
Sobic.009G025500	similar to Putative uncharacterized protein	6.39919	1.4226e-05	0.100308
Sobic.006G242200	similar to H0212B02.10 protein	6.39599	1.18627e-11	3.73221e-08
Sobic.003G304100	similar to Putative peptide transporter	6.38858	5.12102e-80	5.52563e-78
Sobic.004G207200	weakly similar to Os04g0489600 protein	6.37399	4.72431e-06	0.0309879
Sobic.004G025900	similar to Putative uncharacterized protein	6.37219	0.00725246	1
Sobic.010G084300	similar to 12-oxophytodienoic acid reductase 1	6.35377	1.60582e-06	0.00985449
Sobic.008G000500	similar to Exo70 exocyst complex subunit family protein	6.32298	0.00206973	1
Sobic.004G115600	similar to 98b	6.29298	0.000614973	1
Sobic.001G510500	similar to CCT motif family protein, expressed	6.29298	0.000614973	1
Sobic.001G301500	similar to Beta-expansin 6 precursor	6.26094	2.56792e-112	1.48749e-110
Sobic.010G060100	similar to Putative iron/ascorbate-dependent oxidoreductase	6.25255	6.90634e-86	6.5107e-84
Sobic.009G019200	(1 of 15) IPR000719//IPR000858//IPR001480//IPR002290//IPR003609//IPR011009//IPR020635//IPR024171 - Protein kinase domain // S-locus glycoprotein domain // Bulb-type lectin domain // Serine/threonine/dual specificity protein kinase, catalytic domain // PAN/Apple domain // Protein kinase-like domain // Tyrosine-protein kinase, catalytic domain // S-receptor-like serine/threonine-protein kinase	6.24828	2.31125e-36	1.09467e-33
Sobic.005G048950		6.2473	1.9264e-05	0.138917
Sobic.006G196700	similar to OSJNBa0086O06.12 protein	6.2473	1.13078e-05	0.0784708
Sobic.001G012700	similar to Putative regulatory protein	6.24279	2.58247e-46	8.00755e-44
Sobic.004G228900	similar to Low molecular weight heat shock protein precursor	6.23899	2.50701e-57	5.43866e-55
Sobic.005G117400	similar to WRKY transcription factor 72	6.23875	6.39027e-06	0.0427065
Sobic.001G361000	similar to OB-fold nucleic acid binding domain containing protein, expressed	6.23341	5.66867e-16	1.12029e-12
Sobic.009G153400	similar to Dof zinc finger protein 10	6.23188	2.16292e-06	0.0135189
Sobic.004G271500	Predicted protein	6.23188	2.16292e-06	0.0135189
Sobic.010G006300	(1 of 1) PTHR11850//PTHR11850:SF131 - HOMEOBOX PROTEIN TRANSCRIPTION FACTORS // SUBFAMILY NOT NAMED	6.22626	7.56033e-07	0.00439913
Sobic.002G257001	similar to Os09g0505400 protein	6.22156	2.69419e-07	0.00146944
Sobic.002G362400	similar to Ribosome-inactivating protein 9	6.20263	5.5449e-92	4.34555e-90
Sobic.003G029000	similar to Lecithin:cholesterol acyltransferase family protein, expressed	6.19182	2.06643e-15	4.36552e-12
Sobic.002G241251		6.1496	6.10005e-68	9.56124e-66
Sobic.001G029900	similar to Protein kinase domain containing protein, expressed	6.12679	1.17031e-08	5.28239e-05
Sobic.009G040900	similar to Sucrose-phosphatase	6.12679	4.87101e-08	0.000238561
Sobic.009G078500	similar to Putative uncharacterized protein	6.11142	6.73164e-83	6.80476e-81
Sobic.002G251600	similar to Putative uncharacterized protein	6.11	2.92016e-06	0.0185902
Sobic.001G201100	similar to Putative uncharacterized protein	6.10407	3.71699e-15	8.02133e-12
Sobic.003G084400	similar to Putative uncharacterized protein	6.1035	8.6686e-06	0.0590156
Sobic.003G438700	weakly similar to Putative uncharacterized protein	6.10035	1.4342e-102	9.28509e-101
Sobic.003G371100	similar to OSJNBb0008G24.12 protein	6.07782	2.38924e-83	2.33378e-81
Sobic.007G036600	weakly similar to Putative uncharacterized protein	6.07378	8.9425e-17	1.63932e-13
Sobic.002G185100	(1 of 1) PTHR11921//PTHR11921:SF23 - SUCCINATE DEHYDROGENASE IRON-SULFUR PROTEIN // SUCCINATE DEHYDROGENASE [UBIQUINONE] IRON-SULFUR SUBUNIT 3, MITOCHONDRIAL	6.07338	5.41905e-11	1.83848e-07
Sobic.001G314000	similar to Putative peroxidase	6.07126	0.000257084	1
Sobic.006G246100	similar to OSIGBa0147J19.8 protein	6.05933	1.42254e-19	2.03419e-16
Sobic.004G200900	similar to Flavonoid 3'-hydroxylase	6.05553	9.38022e-09	4.18598e-05
Sobic.003G412600	weakly similar to Os01g0928400 protein	6.05213	0.000847929	1
Sobic.003G220000	similar to ABC transporter-like	6.05213	0.000847929	1
Sobic.003G111400		6.03942	6.47769e-08	0.000322988
Sobic.003G204001	expressed protein	6.03942	4.43503e-17	7.92368e-14
Sobic.010G104400	similar to 33 kDa secretory protein-like	6.02953	1.75422e-07	0.000928475
Sobic.010G086400	(1 of 10) K10664 - E3 ubiquitin-protein ligase ATL6/9/15/31/42/55 [EC:6.3.2.19] (ATL6S)	6.02572	6.61069e-36	3.23613e-33
Sobic.007G109800	similar to Putative uncharacterized protein	6.02371	0.00287359	1
Sobic.006G164500	similar to OSJNBb0103I08.17 protein	6.02371	0.00287359	1
Sobic.004G005000	similar to Zinc finger-like	6.02219	1.50914e-41	5.82786e-39
Sobic.001G159300	similar to Putative uncharacterized protein OSJNBa0066H15.1	6.018	4.83819e-07	0.00273442
Sobic.007G027301	similar to Putative uncharacterized protein	6.01436	1.46983e-52	3.5225e-50
Sobic.001G003700	similar to Putative uncharacterized protein	6.00706	2.23209e-17	3.85604e-14
Sobic.003G091500	Predicted protein	6.00461	5.3172e-14	1.28455e-10
Sobic.001G091600	similar to Putative uncharacterized protein	6.0044	1.36134e-06	0.00825985
Sobic.001G530350	similar to Putative uncharacterized protein	6.0044	1.36134e-06	0.00825985
Sobic.004G133500	similar to Putative uncharacterized protein	5.97823	1.47108e-68	2.23894e-66
Sobic.007G092500	similar to Putative uncharacterized protein OSJNBa0031J07.41	5.9771	0.0101349	1
Sobic.008G074000	(1 of 4) PTHR11802//PTHR11802:SF62 - SERINE PROTEASE FAMILY S10 SERINE CARBOXYPEPTIDASE // SUBFAMILY NOT NAMED	5.9771	0.0101349	1
Sobic.001G016300	(1 of 166) PF01535//PF13041 - PPR repeat (PPR) // PPR repeat family (PPR_2)	5.9771	0.0101349	1
Sobic.003G140700	similar to Putative uncharacterized protein	5.9771	0.0101349	1
Sobic.004G114600	similar to Putative uncharacterized protein	5.96563	1.10587e-11	3.45412e-08
Sobic.003G145400	similar to Putative uncharacterized protein P0552C05.31	5.9435	3.56001e-05	0.26893
Sobic.006G108700	similar to B0812A04.4 protein	5.93976	8.898e-29	6.77125e-26
Sobic.003G027600	similar to Os01g0201100 protein	5.91622	6.48873e-07	0.00374096
Sobic.007G219900	similar to Alkaline alpha galactosidase 3	5.9036	2.08818e-15	4.41384e-12
Sobic.006G266300	similar to H0101F08.4 protein	5.90248	2.98648e-09	1.24658e-05
Sobic.010G061700	weakly similar to Putative uncharacterized protein OSJNBa0035I03.14	5.90248	1.64786e-08	7.58576e-05
Sobic.006G028400	similar to OSIGBa0101K10.4 protein	5.89632	9.62778e-37	4.50531e-34
Sobic.002G301600	similar to OSIGBa0148J22.1 protein	5.88762	6.24014e-36	3.04765e-33
Sobic.003G201400	weakly similar to Putative uncharacterized protein	5.88657	0.0376831	1
Sobic.002G119900	similar to Similar to F12P19.3 [imported]-Arabidopsis thaliana	5.88657	0.0376831	1
Sobic.003G287800	similar to Putative uncharacterized protein	5.88657	0.0376831	1
Sobic.001G386150		5.88657	0.0376831	1
Sobic.010G016000	(1 of 13) PTHR11260//PTHR11260:SF248 - GLUTATHIONE S-TRANSFERASE, GST, SUPERFAMILY, GST DOMAIN CONTAINING // SUBFAMILY NOT NAMED	5.88657	0.0376831	1
Sobic.003G309700	similar to Tryptophan decarboxylase	5.88657	0.0376831	1
Sobic.009G120001	(1 of 15) PF12734 - Cysteine-rich TM module stress tolerance (CYSTM)	5.88657	0.0376831	1
Sobic.004G186400		5.88657	0.0376831	1
Sobic.001G397200	similar to Universal stress protein family protein, expressed	5.88484	4.31894e-08	0.000210051
Sobic.001G525300	expressed protein	5.87199	3.50447e-26	3.07683e-23
Sobic.005G129000		5.86975	0.000353762	1
Sobic.003G436800	similar to Class III peroxidase 20 precursor	5.86146	1.12662e-33	6.11656e-31
Sobic.001G280000	similar to Serine carboxypeptidase family protein, expressed	5.85309	7.30685e-98	5.22845e-96
Sobic.004G101400	similar to Putative uncharacterized protein	5.84914	4.88764e-22	5.71792e-19
Sobic.001G157200	similar to Os03g0641200 protein	5.84373	3.50291e-42	1.29304e-39
Sobic.008G030200	(1 of 4) PTHR14155//PTHR14155:SF74 - RING FINGER DOMAIN-CONTAINING // RING-H2 FINGER PROTEIN ATL45-RELATED	5.84148	3.13185e-07	0.00172522
Sobic.010G207450		5.81128	0.00117242	1
Sobic.001G329600	similar to Os03g0439000 protein	5.81128	0.00117242	1
Sobic.007G074000	similar to Os08g0205800 protein	5.80846	2.60621e-47	7.75553e-45
Sobic.002G234100	similar to Os09g0471000 protein	5.79576	5.77827e-10	2.194e-06
Sobic.001G303000	zinc finger family protein, putative, expressed	5.7916	4.85552e-05	0.375951
Sobic.008G187500	(1 of 1) PTHR22952//PTHR22952:SF181 - CAMP-RESPONSE ELEMENT BINDING PROTEIN-RELATED // SUBFAMILY NOT NAMED	5.78751	9.04247e-18	1.50462e-14
Sobic.006G041700	similar to H0502B11.10 protein	5.78751	9.04247e-18	1.50462e-14
Sobic.006G210500	weakly similar to OSIGBa0152L12.7 protein	5.77064	1.07685e-23	1.10444e-20
Sobic.005G230300	(1 of 80) PF03514 - GRAS domain family (GRAS)	5.75308	3.95955e-14	9.43075e-11
Sobic.009G028200	similar to Putative uncharacterized protein	5.72805	2.52828e-51	6.40371e-49
Sobic.008G178300	(1 of 6) PTHR23155//PTHR23155:SF602 - LEUCINE-RICH REPEAT-CONTAINING PROTEIN // SUBFAMILY NOT NAMED	5.72767	5.85992e-09	2.53915e-05
Sobic.002G419500	similar to Putative uncharacterized protein	5.72452	1.01284e-33	5.46434e-31
Sobic.004G050400	(1 of 2) PTHR31109:SF2 - PROTEIN FAM207A	5.72445	0.00400927	1
Sobic.004G109600	(1 of 10) PTHR14155//PTHR14155:SF146 - RING FINGER DOMAIN-CONTAINING // SUBFAMILY NOT NAMED	5.72445	0.00400927	1
Sobic.005G225200	(1 of 65) PF07762 - Protein of unknown function (DUF1618) (DUF1618)	5.7243	6.66116e-27	5.60621e-24
Sobic.003G377100	similar to Putative uncharacterized protein	5.70352	1.25412e-74	1.59536e-72
Sobic.006G058732	(1 of 131) IPR001471//IPR016177 - AP2/ERF domain // DNA-binding domain	5.6988	9.15797e-15	2.04808e-11
Sobic.004G197800	similar to Putative uncharacterized protein OSJNBb0046O12.23	5.69776	2.1778e-05	0.158307
Sobic.004G314400	similar to Universal stress protein / early nodulin ENOD18-like	5.6951	2.51212e-29	1.84036e-26
Sobic.007G090460	similar to Xyloglucan endo-transglycosylase/hydrolase precursor	5.68505	2.06224e-46	6.32417e-44
Sobic.008G181000	similar to Putative uncharacterized protein	5.67161	3.36429e-06	0.0215972
Sobic.001G153900	weakly similar to Putative uncharacterized protein	5.66824	0.000489776	1
Sobic.002G249300	similar to Putative uncharacterized protein	5.66691	8.00714e-16	1.61064e-12
Sobic.006G167900	similar to OSJNBa0079A21.18 protein	5.64676	2.02915e-13	5.2409e-10
Sobic.002G278300	similar to Putative uncharacterized protein	5.63971	6.6427e-05	0.527229
Sobic.002G020900	weakly similar to Os07g0123900 protein	5.62113	4.92472e-80	5.25789e-78
Sobic.010G102800	similar to Potassium outward rectifying channel	5.61332	2.93231e-22	3.36048e-19
Sobic.003G149600	similar to Putative L-pipecolic acid oxidase	5.61004	2.20404e-71	3.02905e-69
Sobic.003G010300	similar to Putative uncharacterized protein	5.59274	7.46162e-21	9.55969e-18
Sobic.001G277800	similar to Os10g0105800 protein	5.58964	3.84285e-22	4.43891e-19
Sobic.006G262002		5.58201	0.0143065	1
Sobic.008G004200	weakly similar to Os11g0106100 protein	5.58201	0.0143065	1
Sobic.010G160500	similar to DEAD-box ATP-dependent RNA helicase 27	5.58201	0.0143065	1
Sobic.001G221100	similar to Ubiquitin family protein, expressed	5.57642	4.98786e-23	5.4386e-20
Sobic.003G425600		5.57043	0.00162604	1
Sobic.001G485400	(1 of 1) PTHR33541:SF5 - GENOMIC DNA, CHROMOSOME 3, P1 CLONE: MDC16-RELATED	5.56909	2.37096e-38	1.03678e-35
Sobic.004G090000	(1 of 692) IPR001810 - F-box domain	5.56536	0.000146709	1
Sobic.008G189600	similar to Putative uncharacterized protein	5.56451	7.43082e-37	3.46881e-34
Sobic.003G319200	(1 of 2) PTHR10891//PTHR10891:SF585 - EF-HAND CALCIUM-BINDING DOMAIN CONTAINING PROTEIN // SUBFAMILY NOT NAMED	5.56251	2.97027e-05	0.221175
Sobic.005G166000	(1 of 692) IPR001810 - F-box domain	5.56251	2.97027e-05	0.221175
Sobic.003G364400	similar to Putative ferredoxin	5.55777	2.62702e-08	0.000124185
Sobic.008G035900	similar to Calmodulin-binding family protein, putative%252C expressed	5.55777	4.60173e-09	1.97253e-05
Sobic.010G192432	(1 of 1) PTHR22952//PTHR22952:SF207 - CAMP-RESPONSE ELEMENT BINDING PROTEIN-RELATED // SUBFAMILY NOT NAMED	5.55533	1.08022e-14	2.43419e-11
Sobic.004G241500	(1 of 2) PTHR13902//PTHR13902:SF23 - SERINE/THREONINE-PROTEIN KINASE WNK WITH NO LYSINE -RELATED // SUBFAMILY NOT NAMED	5.55533	1.08022e-14	2.43419e-11
Sobic.007G077001	(1 of 131) IPR001471//IPR016177 - AP2/ERF domain // DNA-binding domain	5.545	3.62575e-45	1.19837e-42
Sobic.002G189500	similar to Putative uncharacterized protein	5.52319	1.7335e-17	2.96714e-14
Sobic.001G144400	(1 of 1) PTHR13256//PTHR13256:SF41 - N-ACETYLTRANSFERASE 9 // SUBFAMILY NOT NAMED	5.51523	3.69963e-07	0.00205816
Sobic.001G488700	similar to Sucrose Transporter	5.50693	3.09648e-12	9.10547e-09
Sobic.005G193140	(1 of 23) PF01559 - Zein seed storage protein (Zein)	5.49867	4.47198e-81	4.72372e-79
Sobic.003G027100	similar to Meiosis 5	5.48948	1.41368e-47	4.07838e-45
Sobic.005G210100	similar to Chromosome chr7 scaffold_42, whole genome shotgun sequence	5.48781	5.86161e-05	0.460773
Sobic.003G019200	similar to Putative uncharacterized protein	5.47466	1.20125e-64	2.0875e-62
Sobic.004G354600		5.46682	7.9761e-64	1.44948e-61
Sobic.003G130400	similar to Putative uncharacterized protein	5.45658	6.45039e-19	9.7587e-16
Sobic.001G502700	similar to Integral membrane protein DUF6 containing protein, expressed	5.45534	2.78681e-09	1.15595e-05
Sobic.006G250500	similar to OSIGBa0132E09-OSIGBa0108L24.23 protein	5.44964	2.69101e-11	8.80869e-08
Sobic.009G146500	(1 of 2) PTHR23421//PTHR23421:SF77 - BETA-GALACTOSIDASE RELATED // SUBFAMILY NOT NAMED	5.44961	8.47879e-16	1.71225e-12
Sobic.003G081100	similar to Os01g0136800 protein	5.44961	8.47879e-16	1.71225e-12
Sobic.004G075100		5.44551	1.60713e-47	4.70947e-45
Sobic.010G069300	(1 of 5) PTHR24282//PTHR24282:SF52 - CYTOCHROME P450 FAMILY MEMBER // SUBFAMILY NOT NAMED	5.42518	0.00561479	1
Sobic.004G231502	expressed protein	5.42518	0.00561479	1
Sobic.010G226100	(1 of 52) IPR011527 - ABC transporter type 1, transmembrane domain	5.42518	0.00561479	1
Sobic.004G182600	weakly similar to Os06g0500300 protein	5.42518	0.00561479	1
Sobic.005G089101	(1 of 1) PTHR10252//PTHR10252:SF42 - HISTONE-LIKE TRANSCRIPTION FACTOR CCAAT-RELATED // SUBFAMILY NOT NAMED	5.42119	4.25786e-49	1.15098e-46
Sobic.003G330300	similar to Novel calmodulin-like protein	5.39628	3.67729e-11	1.22042e-07
Sobic.001G280200	similar to Serine carboxypeptidase family protein, expressed	5.39549	5.2932e-40	2.17034e-37
Sobic.009G255200	weakly similar to Putative uncharacterized protein	5.39213	0.000288029	1
Sobic.001G185200	Predicted protein	5.39213	0.000288029	1
Sobic.003G230700	(1 of 1) PTHR13780:SF22 - CBS DOMAIN-CONTAINING PROTEIN	5.39152	1.84208e-21	2.2387e-18
Sobic.001G223300	similar to OJ000223_09.12 protein	5.38048	3.13648e-19	4.62401e-16
Sobic.003G046800	similar to Putative uncharacterized protein	5.37867	1.8417e-05	0.132243
Sobic.002G394700	similar to Putative uncharacterized protein	5.37867	1.8417e-05	0.132243
Sobic.002G322500	similar to Putative uncharacterized protein	5.37137	1.37862e-06	0.00837566
Sobic.002G211300	similar to Putative alanine aminotransferase	5.37137	4.93756e-07	0.00279563
Sobic.001G379000	similar to Alanine-glyoxylate aminotransferase 2, mitochondrial%252C putative, expressed	5.34379	1.11426e-76	1.34151e-74
Sobic.001G500800	similar to Os03g0152400 protein	5.33613	3.74681e-60	7.36224e-58
Sobic.009G236800	similar to Putative uncharacterized protein	5.33056	2.04628e-43	7.15841e-41
Sobic.010G086100	similar to Putative uncharacterized protein	5.32958	0.00227267	1
Sobic.010G117900	similar to H0813E03.4 protein	5.32958	0.00227267	1
Sobic.006G269502	(1 of 2) PTHR13780//PTHR13780:SF55 - AMP-ACTIVATED PROTEIN KINASE, GAMMA REGULATORY SUBUNIT // SUBFAMILY NOT NAMED	5.32958	0.00227267	1
Sobic.003G259800	similar to Os01g0683700 protein	5.31918	3.18485e-08	0.000151929
Sobic.005G019800	similar to ZF-HD protein dimerisation region containing protein, expressed	5.31687	6.0422e-59	1.2696e-56
Sobic.006G127100	similar to Malate synthase, glyoxysomal	5.30231	1.89007e-35	9.51005e-33
Sobic.004G232400	weakly similar to Putative uncharacterized protein	5.29911	2.3287e-09	9.54335e-06
Sobic.005G192900	(1 of 23) PF01559 - Zein seed storage protein (Zein)	5.27948	2.11488e-77	2.49817e-75
Sobic.009G034300	similar to Putative uncharacterized protein OJ1127_B08.7	5.2792	9.17032e-22	1.08323e-18
Sobic.009G199100	(1 of 3) 3.4.19.9 - Gamma-glutamyl hydrolase / Pteroyl-poly-alpha-glutamate hydrolase	5.27396	3.67364e-15	7.92362e-12
Sobic.001G290400	similar to No apical meristem, putative%252C expressed	5.26586	2.2028e-23	2.3218e-20
Sobic.010G200100	(1 of 2) PTHR31194//PTHR31194:SF9 - SHN SHINE , DNA BINDING / TRANSCRIPTION FACTOR // SUBFAMILY NOT NAMED	5.26521	0.000943371	1
Sobic.010G062100	weakly similar to Putative uncharacterized protein	5.26468	4.60841e-10	1.73567e-06
Sobic.001G371800	Predicted protein	5.25679	2.51388e-05	0.184964
Sobic.001G254600	similar to Os10g0403700 protein	5.23213	1.24122e-07	0.000640322
Sobic.003G226100	similar to Putative uncharacterized protein	5.2279	1.15411e-05	0.0801969
Sobic.009G251800	similar to Putative uncharacterized protein	5.21914	5.01627e-47	1.49844e-44
Sobic.006G161100	similar to OSJNBa0091D06.3 protein	5.2166	6.94358e-13	1.90459e-09
Sobic.002G245400	similar to Os09g0484900 protein	5.21226	1.97299e-11	6.33955e-08
Sobic.004G148900	similar to Putative uncharacterized protein	5.21176	2.57897e-42	9.37341e-40
Sobic.006G226400	(1 of 10) K08695 - anthocyanidin reductase (ANR)	5.19747	2.29237e-08	0.000107532
Sobic.009G187500	similar to Putative uncharacterized protein	5.18925	1.62263e-15	3.40215e-12
Sobic.003G067600	similar to Putative uncharacterized protein	5.18691	0.02031	1
Sobic.003G360100	similar to Putative uncharacterized protein	5.18691	0.02031	1
Sobic.003G314000	(1 of 2) PTHR23244//PTHR23244:SF276 - KELCH REPEAT DOMAIN // SUBFAMILY NOT NAMED	5.18691	0.02031	1
Sobic.001G345200	similar to Putative uncharacterized protein	5.18691	0.02031	1
Sobic.010G200600	(1 of 10) PF05627 - Cleavage site for pathogenic type III effector avirulence factor Avr (AvrRpt-cleavage)	5.18691	0.02031	1
Sobic.004G214500	weakly similar to Transport protein-like	5.18691	0.02031	1
Sobic.010G109700	Predicted protein	5.18691	0.02031	1
Sobic.006G255600	similar to Cell wall invertase	5.18443	3.66917e-65	6.1678e-63
Sobic.002G413700	similar to Putative uncharacterized protein P0470D12.139	5.18301	5.63245e-08	0.000278476
Sobic.006G097000	similar to OSIGBa0152K17.10 protein	5.1432	3.62299e-75	4.52649e-73
Sobic.009G182000	similar to Cystatin	5.13676	6.398e-83	6.39483e-81
Sobic.003G424500	similar to Putative uncharacterized protein P0466H10.40-1	5.13495	2.20049e-51	5.54847e-49
Sobic.004G316600	similar to Putative uncharacterized protein OSJNBb0013K01.33	5.1349	3.44433e-05	0.259331
Sobic.003G084100	similar to Putative uncharacterized protein	5.1349	3.44433e-05	0.259331
Sobic.008G056800	weakly similar to Putative uncharacterized protein	5.12592	0.00791333	1
Sobic.002G130200	similar to Putative glucosyltransferase	5.11697	1.57651e-05	0.111931
Sobic.007G083900	Predicted protein	5.11697	1.57651e-05	0.111931
Sobic.010G092900	similar to Putative uncharacterized protein	5.11403	3.67389e-11	1.21887e-07
Sobic.001G330600	similar to Progesterone 5-beta-reductase, putative	5.11104	4.51637e-44	1.56456e-41
Sobic.009G136400	similar to Cell death associated protein	5.11089	9.68002e-69	1.45128e-66
Sobic.003G085800	(1 of 16) IPR000104 - Antifreeze protein, type I	5.10554	6.04843e-09	2.63114e-05
Sobic.004G002700	weakly similar to Putative uncharacterized protein	5.09721	4.37066e-27	3.64372e-24
Sobic.010G196500	(1 of 1) PTHR31065:SF12 - PLATZ TRANSCRIPTION FACTOR FAMILY PROTEIN	5.09709	2.01699e-08	9.37893e-05
Sobic.003G437400	similar to Putative uncharacterized protein	5.09238	2.85772e-72	3.79759e-70
Sobic.002G400900	(1 of 47) PF07893 - Protein of unknown function (DUF1668) (DUF1668)	5.08944	1.19837e-09	4.73256e-06
Sobic.005G016600	similar to Expressed protein	5.08873	0.00319086	1
Sobic.003G372600		5.08873	0.00319086	1
Sobic.003G088900	similar to Putative uncharacterized protein	5.07995	1.90915e-18	3.02276e-15
Sobic.009G113700	similar to Putative uncharacterized protein	5.07862	8.2644e-36	4.07383e-33
Sobic.001G465100	similar to Hydrolase, alpha/beta fold family protein%252C expressed	5.06498	3.08864e-78	3.54316e-76
Sobic.003G156100	(1 of 1) PTHR11102//PTHR11102:SF96 - SEL-1-LIKE PROTEIN // SUBFAMILY NOT NAMED	5.0637	0.00131862	1
Sobic.009G223400	weakly similar to Putative uncharacterized protein	5.05336	1.9768e-07	0.00105504
Sobic.009G205500	similar to Putative uncharacterized protein	5.04569	0.000557227	1
Sobic.003G364300	similar to Basic class III chitinase OsChib3b precursor	5.04493	2.54777e-36	1.20959e-33
Sobic.003G426300	similar to GST7 protein	5.03578	2.67191e-08	0.000126489
Sobic.006G155400	weakly similar to OSIGBa0115K01-H0319F09.15 protein	5.03212	0.000239269	1
Sobic.010G191800	(1 of 1) PTHR10024//PTHR10024:SF256 - SYNAPTOTAGMIN // C2 CALCIUM/LIPID-BINDING PLANT PHOSPHORIBOSYLTRANSFERASE FAMILY PROTEIN	5.03212	0.000239269	1
Sobic.010G095800	similar to Os06g0233800 protein	5.00246	1.52048e-12	4.31567e-09
Sobic.002G017800	similar to Os02g0455400 protein	4.99445	5.63454e-20	7.77564e-17
Sobic.009G064400	similar to Cytochrome P450 family protein, expressed	4.9731	1.2337e-33	6.73994e-31
Sobic.001G298500	similar to Expressed protein	4.97261	2.2681e-09	9.28429e-06
Sobic.009G142400	similar to Putative gibberellin 20-oxidase	4.94386	1.50694e-28	1.16901e-25
Sobic.002G213500	similar to Auxin-induced protein-like	4.93034	2.06638e-27	1.70157e-24
Sobic.004G293200	similar to Putative uncharacterized protein	4.92003	5.93581e-12	1.8048e-08
Sobic.005G024700	(1 of 15) KOG2615 - Permease of the major facilitator superfamily	4.91811	3.85604e-29	2.86869e-26
Sobic.003G061400	similar to ESTs C26093	4.91198	9.15439e-08	0.000464667
Sobic.003G119500	similar to Putative uncharacterized protein	4.91198	9.15439e-08	0.000464667
Sobic.006G143100	similar to Ammonium transporter 1-1	4.90967	2.22532e-39	9.30126e-37
Sobic.001G173600	similar to Zinc finger, C3HC4 type family protein, expressed	4.90924	3.54299e-07	0.00196659
Sobic.003G223700	(1 of 3) PTHR11926//PTHR11926:SF255 - GLUCOSYL/GLUCURONOSYL TRANSFERASES // SUBFAMILY NOT NAMED	4.90742	2.23442e-30	1.49226e-27
Sobic.010G273600	(1 of 3) PTHR22595:SF34 - BASIC ENDOCHITINASE B	4.89113	6.48159e-05	0.513484
Sobic.001G231600	similar to Os10g0456100 protein	4.88627	0.0001453	1
Sobic.010G113200	similar to Putative uncharacterized protein	4.88022	0.000331309	1
Sobic.002G328500	similar to Serine/threonine kinase receptor-like protein	4.87958	3.8148e-12	1.13261e-08
Sobic.005G004000	weakly similar to Os11g0106100 protein	4.87247	0.000776007	1
Sobic.009G032000	(1 of 2) PTHR10641//PTHR10641:SF494 - MYB-LIKE DNA-BINDING PROTEIN MYB // TRANSCRIPTION FACTOR MYB108	4.86218	0.00184234	1
Sobic.007G085350		4.86218	0.00184234	1
Sobic.008G024700	(1 of 29) PF04525 - LURP-one-related (LOR)	4.86218	0.00184234	1
Sobic.005G194300	weakly similar to Putative uncharacterized protein	4.86218	0.00184234	1
Sobic.004G357600	similar to Putative uncharacterized protein	4.85894	1.55925e-14	3.5721e-11
Sobic.009G166801		4.84789	0.00449389	1
Sobic.006G097100	similar to OSIGBa0152K17.11 protein	4.84789	0.00449389	1
Sobic.010G106000	similar to Putative uncharacterized protein	4.84789	0.00449389	1
Sobic.004G111500	weakly similar to Putative late embryogenesis abundant domain-containing protein	4.832	5.17819e-15	1.13393e-11
Sobic.007G204100	Predicted protein	4.82665	0.0112781	1
Sobic.001G349300	similar to Putative organic cation transporter	4.82665	0.0112781	1
Sobic.003G417200	similar to Esterase PIR7B	4.82665	0.0112781	1
Sobic.001G337200	similar to Translocase inner membrane-like protein	4.82665	0.0112781	1
Sobic.005G091900	weakly similar to Protein T2E6.22 [imported]-Arabidopsis thaliana	4.82665	0.0112781	1
Sobic.003G077600	similar to UV-damaged DNA binding protein 2	4.82419	1.96293e-06	0.0121975
Sobic.006G277100	similar to H0701F11.7 protein	4.82419	1.96293e-06	0.0121975
Sobic.006G255400	similar to Beta-fructofuranosidase, insoluble isoenzyme 6 precursor	4.81631	4.09835e-06	0.0266214
Sobic.009G231500	similar to Putative uncharacterized protein OJ1115_B06.18	4.81572	7.09045e-32	4.31659e-29
Sobic.001G443000	(1 of 1) PTHR10593//PTHR10593:SF30 - SERINE/THREONINE-PROTEIN KINASE RIO // SUBFAMILY NOT NAMED	4.81014	7.57782e-13	2.08803e-09
Sobic.001G332900	similar to Os03g0422800 protein	4.80931	1.18835e-09	4.68761e-06
Sobic.001G528300	similar to Putative uncharacterized protein OJ1705B08.2	4.80762	1.74445e-15	3.66945e-12
Sobic.002G046600	similar to Putative uncharacterized protein	4.79182	0.0290946	1
Sobic.001G197700		4.79182	0.0290946	1
Sobic.003G269100	similar to Plasma membrane associated protein-like	4.79182	0.0290946	1
Sobic.004G237800	similar to Putative uncharacterized protein	4.79182	0.0290946	1
Sobic.009G103300	Predicted protein	4.79182	0.0290946	1
Sobic.009G027700	(1 of 65) PF07762 - Protein of unknown function (DUF1618) (DUF1618)	4.78418	4.04507e-05	0.308237
Sobic.004G191000	similar to Os02g0578100 protein	4.77195	9.40886e-21	1.21934e-17
Sobic.010G178500	similar to Putative uncharacterized protein	4.76035	1.25268e-45	4.06918e-43
Sobic.006G241400	weakly similar to OSJNBb0059K02.4 protein	4.75102	0.000200944	1
Sobic.010G182800	(1 of 51) PF00069//PF00139 - Protein kinase domain (Pkinase) // Legume lectin domain (Lectin_legB)	4.75102	0.000200944	1
Sobic.001G341300	weakly similar to Putative uncharacterized protein	4.73602	8.97158e-21	1.15961e-17
Sobic.002G242300	similar to Putative uncharacterized protein	4.73286	1.60923e-20	2.12386e-17
Sobic.004G062800		4.72832	0.00046276	1
Sobic.007G138000	weakly similar to Zinc finger A20 and AN1 domain-containing stress-associated protein 12	4.71321	1.18376e-05	0.0823781
Sobic.003G227000	similar to Putative uncharacterized protein	4.70944	1.92977e-17	3.31624e-14
Sobic.010G070900	keratin, type I cytoskeletal 9, putative, expressed	4.70103	1.24741e-79	1.36013e-77
Sobic.001G324700	(1 of 5) PTHR11413//PTHR11413:SF59 - CYSTATIN FAMILY MEMBER // SUBFAMILY NOT NAMED	4.6997	7.6826e-62	1.46595e-59
Sobic.004G165400		4.69924	0.00108387	1
Sobic.002G228000	(1 of 4) PTHR23024//PTHR23024:SF137 - MEMBER OF 'GDXG' FAMILY OF LIPOLYTIC ENZYMES // SUBFAMILY NOT NAMED	4.69882	4.62562e-36	2.23286e-33
Sobic.009G241400	weakly similar to Putative uncharacterized protein	4.69488	2.54393e-05	0.18722
Sobic.007G210400	similar to Lipoxygenase 7, chloroplast precursor	4.69194	1.66949e-27	1.36906e-24
Sobic.009G068600	similar to Os04g0194400 protein	4.69101	3.98535e-12	1.1846e-08
Sobic.008G087101		4.69069	1.40897e-13	3.56389e-10
Sobic.005G192901	(1 of 23) PF01559 - Zein seed storage protein (Zein)	4.68825	5.30885e-56	1.18787e-53
Sobic.010G162900	similar to Os06g0549900 protein	4.67325	5.54731e-05	0.433861
Sobic.009G064300	similar to Os05g0177500 protein	4.66838	1.0168e-18	1.57063e-15
Sobic.007G214600	similar to Os09g0483300 protein	4.64735	0.000122982	1
Sobic.008G088800	expressed protein	4.63673	1.57137e-38	6.79995e-36
Sobic.009G187600	similar to Os05g0500700 protein	4.63487	3.92391e-10	1.46672e-06
Sobic.005G029900	similar to Strictosidine synthase family protein	4.62908	1.39584e-44	4.70863e-42
Sobic.003G148500	similar to Endoglucanase 3 precursor	4.61919	1.61684e-05	0.114977
Sobic.006G279400	similar to Putative OsNAC7 protein	4.61578	0.000278192	1
Sobic.003G203500	similar to Cytosolic aldehyde dehydrogenase RF2C	4.61135	5.23966e-71	7.31998e-69
Sobic.002G390900	(1 of 2) IPR011659//IPR015943 - WD40-like Beta Propeller // WD40/YVTN repeat-like-containing domain	4.60733	1.15392e-55	2.63435e-53
Sobic.008G088880		4.60704	0.0063558	1
Sobic.010G079700	similar to 2-oxoglutarate-dependent oxygenase	4.59472	3.09936e-21	3.85468e-18
Sobic.004G164200	similar to Copper chaperone homolog CCH	4.57136	1.47709e-12	4.18916e-09
Sobic.001G166500	similar to Putative uncharacterized protein	4.56487	2.70871e-23	2.88273e-20
Sobic.002G153600	(1 of 30) IPR001478 - PDZ domain	4.56173	6.22546e-15	1.37246e-11
Sobic.003G167500	weakly similar to Heavy-metal-associated domain-containing protein-like	4.5607	3.07933e-12	9.05152e-09
Sobic.010G267700	similar to Putative receptor protein kinase	4.5588	2.64041e-09	1.09133e-05
Sobic.005G072500	similar to Transmembrane amino acid transporter protein	4.55319	1.99313e-59	4.02956e-57
Sobic.004G297950		4.54895	4.39892e-07	0.00247167
Sobic.009G148800	(1 of 1) PTHR11654//PTHR11654:SF173 - OLIGOPEPTIDE TRANSPORTER-RELATED // SUBFAMILY NOT NAMED	4.54181	3.73244e-46	1.17429e-43
Sobic.006G087300	similar to EF hand family protein	4.52739	0.0161018	1
Sobic.001G234000	(1 of 17) PF08879 - WRC (WRC)	4.52739	0.0161018	1
Sobic.005G198300	Predicted protein	4.52739	0.0161018	1
Sobic.002G305900	similar to Putative uncharacterized protein P0627E10.27	4.52602	0.00151773	1
Sobic.007G055300	weakly similar to Myb proto-oncogene protein-like	4.52602	0.00151773	1
Sobic.004G154000	(1 of 1) IPR001000//IPR008979//IPR017853 - Glycoside hydrolase, family 10 // Galactose-binding domain-like // Glycoside hydrolase superfamily	4.52516	2.20816e-05	0.16074
Sobic.004G321000	similar to Putative uncharacterized protein	4.5244	9.67119e-17	1.78169e-13
Sobic.004G187300	weakly similar to Putative uncharacterized protein	4.52433	2.11828e-21	2.5912e-18
Sobic.004G133600	similar to Putative uncharacterized protein	4.51573	4.29457e-33	2.41449e-30
Sobic.003G052300	similar to Chromosome chr14 scaffold_21, whole genome shotgun sequence	4.50111	2.72481e-12	7.93515e-09
Sobic.001G426000	similar to 17.4 kDa class I heat shock protein 3	4.49147	4.97924e-70	7.18238e-68
Sobic.009G027800	similar to Putative phosphatidylinositol-specific phospholipase C	4.49077	7.87953e-40	3.23974e-37
Sobic.009G224500	similar to Putative uncharacterized protein	4.49008	2.51486e-23	2.67071e-20
Sobic.004G279000	similar to Putative ring finger protein	4.48709	2.34782e-35	1.18933e-32
Sobic.001G082200	similar to P450	4.47962	3.292e-17	5.79927e-14
Sobic.008G171600	similar to TRANSPARENT TESTA 12 protein, putative%252C expressed	4.47604	4.76499e-20	6.52695e-17
Sobic.007G176100	similar to Putative ripening regulated protein DDTFR18	4.47488	1.19367e-11	3.75819e-08
Sobic.005G184600	(1 of 23) PF01559 - Zein seed storage protein (Zein)	4.47366	1.28962e-76	1.56728e-74
Sobic.003G134900	similar to OSJNBa0036E02.28 protein	4.47328	1.65597e-30	1.09089e-27
Sobic.009G014400	(1 of 30) PF02701 - Dof domain, zinc finger (zf-Dof)	4.46898	1.25058e-07	0.000645435
Sobic.002G286400	similar to Putative uncharacterized protein	4.46685	5.87298e-06	0.0390292
Sobic.006G244500	similar to Nuclease I	4.46484	3.48445e-20	4.70959e-17
Sobic.007G084800	similar to OSIGBa0113I13.1 protein	4.45916	0.00366458	1
Sobic.006G221500	similar to OSIGBa0148A10.2 protein	4.45916	0.00366458	1
Sobic.005G021950	(1 of 41) PF05678 - VQ motif (VQ)	4.45916	0.00366458	1
Sobic.003G283050	(1 of 18) PF04520 - Senescence regulator (Senescence_reg)	4.45877	6.31756e-16	1.25571e-12
Sobic.001G452700	(1 of 22) IPR000719//IPR000858//IPR001480//IPR002290//IPR003609//IPR011009//IPR013320//IPR020635//IPR024171 - Protein kinase domain // S-locus glycoprotein domain // Bulb-type lectin domain // Serine/threonine/dual specificity protein kinase, catalytic domain // PAN/Apple domain // Protein kinase-like domain // Concanavalin A-like lectin/glucanase domain // Tyrosine-protein kinase, catalytic doma…	4.45877	6.31756e-16	1.25571e-12
Sobic.002G405000	similar to Putative cis-zeatin O-glucosyltransferase	4.45339	2.26357e-16	4.31665e-13
Sobic.003G152300	similar to Putative uncharacterized protein	4.44594	1.40312e-09	5.60331e-06
Sobic.002G078500	(1 of 7) IPR006106//IPR013771//IPR016140 - Cereal seed allergen/grain softness/trypsin and alpha-amylase inhibitor // Bifunctional trypsin/alpha-amylase inhibitor helical domain // Bifunctional inhibitor/plant lipid transfer protein/seed storage helical domain	4.4411	1.25521e-54	2.92262e-52
Sobic.002G068600	similar to Os07g0194500 protein	4.43862	4.033e-14	9.61483e-11
Sobic.001G005300	similar to Gibberellin 20-oxidase	4.4382	1.01839e-41	3.88647e-39
Sobic.010G038400	expressed protein	4.43366	1.40474e-21	1.69123e-18
Sobic.003G078850		4.42645	3.20603e-08	0.000153085
Sobic.004G307000	similar to Putative uncharacterized protein	4.4132	2.53649e-08	0.000119661
Sobic.001G451500	similar to Glutamine synthetase root isozyme 1	4.41066	3.25355e-12	9.58952e-09
Sobic.009G154600	similar to Putative uncharacterized protein	4.41	5.41052e-14	1.30894e-10
Sobic.007G137700	similar to S-like RNase	4.40411	2.56e-22	2.91927e-19
Sobic.001G517700	similar to Catalase isozyme 2	4.39696	1.46611e-50	3.79666e-48
Sobic.001G508400	similar to Myb-like DNA-binding domain containing protein	4.39673	0.0420378	1
Sobic.006G030200	similar to Putative uncharacterized protein	4.38954	6.55238e-05	0.519613
Sobic.003G321101	(1 of 1) PTHR12612:SF10 - NUCLEAR TRANSPORT FACTOR 2-LIKE PROTEIN	4.38954	6.55238e-05	0.519613
Sobic.006G265400	similar to H0103C06.7 protein	4.38848	5.77391e-08	0.000285994
Sobic.004G167900	weakly similar to Putative uncharacterized protein	4.38445	2.18482e-13	5.68268e-10
Sobic.004G206900	similar to Os02g0603000 protein	4.37948	1.92485e-05	0.138695
Sobic.002G355200	similar to Os07g0584200 protein	4.37234	3.86877e-28	3.08909e-25
Sobic.010G104300	similar to Putative uncharacterized protein	4.37145	2.03893e-28	1.5956e-25
Sobic.010G215100	similar to Orf protein	4.36619	0.00904743	1
Sobic.010G069200	weakly similar to Os10g0154500 protein	4.36619	0.00904743	1
Sobic.003G019800	weakly similar to Putative uncharacterized protein	4.36619	0.00904743	1
Sobic.008G110900		4.36619	0.00904743	1
Sobic.003G283700	similar to Putative uncharacterized protein	4.36393	1.64846e-14	3.78021e-11
Sobic.007G058200		4.36059	9.26291e-12	2.86376e-08
Sobic.010G243000	similar to Putative uncharacterized protein	4.3528	0.00213098	1
Sobic.009G119200	similar to Beta-glucanase precursor	4.3528	0.00213098	1
Sobic.004G296100	weakly similar to Os02g0656100 protein	4.35147	2.65845e-09	1.09969e-05
Sobic.002G202600	similar to BHLH transcription factor PTF1-like protein	4.34987	1.11337e-14	2.51521e-11
Sobic.006G034400	similar to Os04g0269600 protein	4.3498	6.94606e-56	1.57786e-53
Sobic.001G126900	similar to Oleosin Zm-II	4.34862	3.96147e-59	8.18898e-57
Sobic.001G148300	similar to 3-glucanase	4.34819	7.08478e-27	5.97884e-24
Sobic.005G149700	similar to Expressed protein	4.3478	8.1498e-45	2.72142e-42
Sobic.001G057600	similar to Expressed protein	4.3448	1.87387e-25	1.71544e-22
Sobic.009G154400		4.34047	0.000145051	1
Sobic.001G495700	similar to Histone H2A variant 1	4.33928	9.01461e-20	1.26961e-16
Sobic.002G110200	(1 of 8) 1.14.13.68 - 4-hydroxyphenylacetaldehyde oxime monooxygenase / Cytochrome P450-II-dependent monooxygenase	4.33918	1.77424e-29	1.27561e-26
Sobic.001G349800	similar to Putative uncharacterized protein	4.32694	3.83503e-25	3.58048e-22
Sobic.002G090200	similar to Os07g0245100 protein	4.32492	9.8901e-30	7.00949e-27
Sobic.004G071200	(1 of 4) PTHR11926//PTHR11926:SF167 - GLUCOSYL/GLUCURONOSYL TRANSFERASES // UDP-GLYCOSYLTRANSFERASE 84A1-RELATED	4.31026	1.31356e-57	2.83468e-55
Sobic.003G092600	(1 of 10) PTHR10315//PTHR10315:SF35 - SEVEN IN ABSENTIA HOMOLOG // SUBFAMILY NOT NAMED	4.26789	2.85278e-16	5.51803e-13
Sobic.001G534532	similar to Putative uncharacterized protein	4.26675	1.68325e-06	0.0103564
Sobic.006G015900	similar to OSJNBa0019G23.3 protein	4.26633	3.6468e-42	1.3503e-39
Sobic.003G117600	similar to FPF1 protein-like	4.26071	5.21001e-06	0.0343986
Sobic.005G217200	similar to Myb transcription factor JAMyb	4.2596	1.22606e-22	1.36888e-19
Sobic.008G075700	similar to Leucine Rich Repeat family protein, expressed	4.25764	0.00517283	1
Sobic.007G147800	similar to Auxin-induced protein-related-like protein	4.25764	0.00517283	1
Sobic.003G035100	(1 of 2) PTHR31079//PTHR31079:SF3 - FAMILY NOT NAMED // NAC DOMAIN CONTAINING PROTEIN 75-RELATED	4.25307	1.68356e-05	0.120162
Sobic.002G204700	(1 of 5) PTHR23067//PTHR23067:SF47 - DOUBLE-STRANDED RNA-BINDING ZINC FINGER PROTEIN // SUBFAMILY NOT NAMED	4.25191	1.82306e-08	8.43784e-05
Sobic.003G109832	(1 of 1) 1.14.13.173//1.3.3.9 - 11-oxo-beta-amyrin 30-oxidase / CYP72A154 // Secologanin synthase	4.25138	7.67908e-11	2.64273e-07
Sobic.003G340000	(1 of 12) PF05097 - Protein of unknown function (DUF688) (DUF688)	4.2431	5.65818e-05	0.443368
Sobic.009G232766		4.22954	0.000200414	1
Sobic.010G235300	similar to Putative uncharacterized protein	4.22812	0.0230895	1
Sobic.009G005800	(1 of 3) PTHR23213:SF239 - FORMIN-LIKE PROTEIN 4-RELATED	4.22812	0.0230895	1
Sobic.006G180100	similar to OSIGBa0158F05.8 protein	4.22812	0.0230895	1
Sobic.005G156500	similar to UDP-glucoronosyl and UDP-glucosyl transferase family protein, expressed	4.22812	0.0230895	1
Sobic.001G066000	similar to Glutathione-S-transferase	4.22561	1.19811e-30	7.79743e-28
Sobic.001G196300	similar to Cytochrome P450 84A1, putative%252C expressed	4.22198	1.48149e-47	4.30765e-45
Sobic.002G143300	similar to Putative uncharacterized protein	4.22178	6.4486e-13	1.7615e-09
Sobic.001G032900	similar to Expressed protein	4.22012	1.54823e-24	1.49823e-21
Sobic.001G225400		4.21003	0.000754106	1
Sobic.003G297600	(1 of 131) IPR001471//IPR016177 - AP2/ERF domain // DNA-binding domain	4.20194	6.6563e-16	1.32833e-12
Sobic.001G304500	similar to Os10g0551200 protein	4.19842	2.65284e-40	1.07567e-37
Sobic.008G008100	similar to Kelch-like protein	4.19765	1.83386e-30	1.21016e-27
Sobic.005G131450	(1 of 1) PTHR11730:SF39 - AMMONIUM TRANSPORTER 1 MEMBER 2	4.18599	0.00012397	1
Sobic.009G165000	similar to Putative uncharacterized protein	4.18364	4.35088e-26	3.84466e-23
Sobic.002G415600	similar to AP2 domain transcription factor EREBP	4.17943	2.75468e-33	1.53622e-30
Sobic.002G384100	expressed protein	4.17687	1.42866e-10	5.08221e-07
Sobic.003G100900		4.1745	1.078e-23	1.10808e-20
Sobic.007G040301	similar to Syringomycin biosynthesis enzyme-like	4.17363	2.69021e-09	1.11405e-05
Sobic.004G259433		4.16966	2.1714e-46	6.70826e-44
Sobic.004G333300	serine-rich protein, putative, expressed/serine-rich protein-related	4.16772	1.76714e-26	1.51939e-23
Sobic.009G170500	similar to Zinc transporter	4.1632	1.17243e-12	3.29316e-09
Sobic.004G333200	weakly similar to Putative uncharacterized protein OJ1695_D07.24	4.16168	1.12515e-19	1.5936e-16
Sobic.010G075200		4.1598	0.000455082	1
Sobic.003G316350		4.15546	3.66081e-12	1.08481e-08
Sobic.001G442200	similar to Purple acid phosphatase 1, putative%252C expressed	4.1454	2.56445e-68	3.93214e-66
Sobic.001G030600	similar to Os03g0824600 protein	4.13771	3.05222e-06	0.0194933
Sobic.006G003400	similar to B0616E02-H0507E05.3 protein	4.13518	2.04412e-33	1.13067e-30
Sobic.002G338900	similar to Putative uncharacterized protein	4.13251	3.42301e-13	9.0859e-10
Sobic.001G007300	similar to Putative uncharacterized protein	4.12551	1.88098e-34	9.89161e-32
Sobic.002G285300	similar to Putative uncharacterized protein	4.12534	0.0129193	1
Sobic.007G065600	similar to Chromosome chr19 scaffold_4, whole genome shotgun sequence	4.12534	0.0129193	1
Sobic.002G196100	similar to Myb factor	4.12534	0.0129193	1
Sobic.009G187400	similar to Putative uncharacterized protein	4.12216	1.15779e-39	4.78668e-37
Sobic.006G268100	(1 of 4) PTHR11926//PTHR11926:SF277 - GLUCOSYL/GLUCURONOSYL TRANSFERASES // SUBFAMILY NOT NAMED	4.12073	0.00176499	1
Sobic.001G297300		4.12073	0.00176499	1
Sobic.002G300800		4.11739	4.89958e-05	0.379807
Sobic.001G170700	(1 of 2) PTHR10795:SF424 - SUBTILASE FAMILY PROTEIN-RELATED	4.11733	1.13092e-40	4.52143e-38
Sobic.001G409300	similar to Phosphatidylinositol transfer protein, expressed	4.10708	3.62464e-16	7.04395e-13
Sobic.002G033200	similar to Putative uncharacterized protein	4.10461	2.14024e-12	6.16471e-09
Sobic.003G295000	(1 of 18) PF04520 - Senescence regulator (Senescence_reg)	4.10395	1.3019e-20	1.70003e-17
Sobic.005G193000	similar to Kafirin PSKR2 precursor	4.10197	6.36362e-69	9.46842e-67
Sobic.009G199402	(1 of 4) PTHR31304//PTHR31304:SF3 - FAMILY NOT NAMED // LOB DOMAIN-CONTAINING PROTEIN 40	4.10041	5.82733e-62	1.10532e-59
Sobic.001G365000	Predicted protein	4.09927	9.67185e-21	1.25452e-17
Sobic.001G082600	similar to Putative uncharacterized protein	4.09063	4.85271e-09	2.08397e-05
Sobic.007G171600	similar to Calcineurin-like phosphoesterase family-like	4.08989	3.12302e-05	0.233684
Sobic.006G142332	(1 of 2) PTHR10579//PTHR10579:SF49 - CALCIUM-ACTIVATED CHLORIDE CHANNEL REGULATOR // SUBFAMILY NOT NAMED	4.08668	5.66834e-19	8.49828e-16
Sobic.002G130000	(1 of 6) K11778 - ditrans,polycis-polyprenyl diphosphate synthase (DHDDS, RER2, SRT1)	4.0789	9.63128e-24	9.85622e-21
Sobic.004G351700	similar to Putative finger protein EPF1	4.07857	9.23124e-07	0.00544477
Sobic.007G223900	similar to Putative uncharacterized protein	4.07479	0.00105187	1
Sobic.004G026300	similar to Os02g0128000 protein	4.07479	0.00105187	1
Sobic.006G194200	similar to H0307D04.13 protein	4.06581	2.00753e-05	0.1452
Sobic.009G202700	weakly similar to Chromosome chr6 scaffold_3, whole genome shotgun sequence	4.06512	3.65766e-10	1.35973e-06
Sobic.005G166200	MTN26L5 - MtN26 family protein precursor, expressed	4.06226	1.10289e-07	0.000565354
Sobic.003G106300	similar to Sterol-8%252C7-isomerase	4.06226	1.10289e-07	0.000565354
Sobic.003G149200	similar to Os01g0314800 protein	4.05613	0.00733886	1
Sobic.003G121100	similar to Peroxidase	4.05613	0.00733886	1
Sobic.005G024900	(1 of 1) IPR001958//IPR005828//IPR020846 - Tetracycline resistance protein, TetA/multidrug resistance protein MdtG // Major facilitator, sugar transporter-like // Major facilitator superfamily domain	4.05613	0.00733886	1
Sobic.004G188100	expressed protein/Myosin heavy chain-related protein	4.05505	0.000106389	0.878484
Sobic.001G480700	(1 of 1) PTHR24093//PTHR24093:SF257//PTHR24093:SF355 - FAMILY NOT NAMED // ATPASE 6, PLASMA MEMBRANE-TYPE // ATPASE 1, PLASMA MEMBRANE-TYPE-RELATED	4.05456	1.12725e-08	5.0714e-05
Sobic.004G063000	similar to Integral membrane protein-like	4.05206	2.08608e-19	3.03752e-16
Sobic.009G181400	expressed protein	4.04981	2.90087e-11	9.52858e-08
Sobic.008G151300	similar to Expressed protein	4.02787	4.99934e-10	1.88915e-06
Sobic.006G090500	similar to Chloride channel	4.02579	2.14489e-45	7.04051e-43
Sobic.003G273700	(1 of 1) PTHR31223//PTHR31223:SF4 - FAMILY NOT NAMED // CYTOKININ RIBOSIDE 5'-MONOPHOSPHATE PHOSPHORIBOHYDROLASE LOG8-RELATED	4.0244	8.01574e-12	2.46544e-08
Sobic.001G222700	similar to CER1 protein, putative%252C expressed	4.02317	7.54937e-46	2.41803e-43
Sobic.001G510400	similar to Cytochrome P450 family protein, expressed	4.01996	9.71787e-65	1.66667e-62
Sobic.010G265600	similar to Os06g0714800 protein	4.01991	2.10502e-34	1.10937e-31
Sobic.001G459400	weakly similar to B3 DNA binding domain containing protein, expressed	4.01962	2.62967e-53	6.18263e-51
Sobic.001G059400	(1 of 3) 2.3.1.57 - Diamine N-acetyltransferase / Spermidine N(1)-acetyltransferase	4.01744	3.94532e-11	1.31318e-07
Sobic.003G280600	similar to Senescence/dehydration-associated protein-related (ERD7)-like	4.0089	8.36639e-07	0.00490077
Sobic.003G419400	similar to Putative xylanase inhibitor	4.00635	0.00424267	1
Sobic.002G367600	similar to Phytochrome P450	4.00196	4.62628e-62	8.66997e-60
Sobic.003G126500	similar to Os01g0269000 protein	4.00159	3.06905e-39	1.28975e-36
Sobic.002G330700	similar to Putative uncharacterized protein OJ1612_A04.103	3.99962	1.08494e-09	4.25506e-06
Sobic.009G027625	(1 of 10) IPR011057 - Mss4-like	3.99814	9.60503e-09	4.29393e-05
Sobic.003G008100	similar to Putative uncharacterized protein P0485D09.14	3.98928	2.73239e-05	0.202034
Sobic.009G102600	(1 of 1) PTHR31165:SF6 - PROTEIN LIGHT-DEPENDENT SHORT HYPOCOTYLS 6	3.98682	4.3015e-21	5.41329e-18
Sobic.010G055300	(1 of 116) KOG0157 - Cytochrome P450 CYP4/CYP19/CYP26 subfamilies	3.97959	2.4476e-06	0.0153983
Sobic.007G215100		3.97361	2.7173e-07	0.00148359
Sobic.006G161200	similar to OSJNBa0091D06.12 protein	3.97347	2.62029e-27	2.17257e-24
Sobic.004G190200	similar to Putative uncharacterized protein	3.97064	3.1754e-24	3.15579e-21
Sobic.008G135500	similar to Putative uncharacterized protein	3.96883	0.00248061	1
Sobic.001G320300	similar to Putative mandelonitrile lyase	3.96883	0.00248061	1
Sobic.009G162500	similar to Putative uncharacterized protein	3.96883	0.00248061	1
Sobic.003G271800	similar to WSI18 protein induced by water stress	3.96479	2.17082e-14	5.03479e-11
Sobic.004G024200	similar to Bax inhibitor 1	3.96296	1.51459e-49	4.04263e-47
Sobic.004G281700	similar to Os05g0569500 protein	3.9602	3.97267e-24	3.98423e-21
Sobic.002G228500	similar to Putative PrMC3	3.95833	2.25649e-16	4.30058e-13
Sobic.009G151000	similar to Putative subtilisin-like proteinase	3.95794	7.90832e-46	2.55096e-43
Sobic.001G403300	similar to Streptomyces cyclase/dehydrase family protein, expressed	3.95643	5.10793e-30	3.54477e-27
Sobic.005G016800	similar to Expressed protein	3.94964	3.06209e-25	2.82407e-22
Sobic.003G292400	similar to Oxidoreductase precursor	3.94699	4.81884e-15	1.05196e-11
Sobic.001G488000	similar to Leucine zipper protein	3.94258	5.59568e-60	1.10587e-57
Sobic.009G241801	expressed protein	3.93532	7.84861e-08	0.000395623
Sobic.002G388400	similar to Ripening-related protein-like	3.93291	2.54109e-58	5.36828e-56
Sobic.010G058000	Predicted protein	3.92886	0.0332587	1
Sobic.006G055600	similar to Heat shock 70 kDa protein	3.92886	0.0332587	1
Sobic.010G200200	(1 of 1) IPR001471//IPR016177//IPR029006 - AP2/ERF domain // DNA-binding domain // ADF-H/Gelsolin-like domain	3.92886	0.0332587	1
Sobic.009G246400	similar to Putative polyprenyl diphosphate synthase	3.92782	1.4976e-24	1.44753e-21
Sobic.010G198600	expressed protein	3.92612	6.38326e-15	1.4087e-11
Sobic.006G115300	similar to H0418A01.2 protein	3.91614	1.24064e-21	1.4824e-18
Sobic.006G261000	similar to Putative uncharacterized protein	3.91603	0.000883323	1
Sobic.007G153600	similar to Protein HVA22	3.90052	1.0689e-12	2.99021e-09
Sobic.001G154700	(1 of 5) PTHR10315//PTHR10315:SF43 - SEVEN IN ABSENTIA HOMOLOG // E3 UBIQUITIN-PROTEIN LIGASE	3.90042	2.3892e-05	0.175139
Sobic.005G141000	weakly similar to Putative uncharacterized protein	3.89858	4.0342e-15	8.73338e-12
Sobic.006G269200	similar to H0801D08.15 protein	3.89691	4.06897e-58	8.64227e-56
Sobic.002G041800	similar to Putative uncharacterized protein	3.893	2.0876e-10	7.57091e-07
Sobic.003G122100	similar to Putative geranylgeranyl hydrogenase	3.8886	1.0833e-32	6.23818e-30
Sobic.004G340500	similar to Phloem-specific lectin-like	3.88526	2.15858e-13	5.60951e-10
Sobic.002G295400	(1 of 128) PF02365 - No apical meristem (NAM) protein (NAM)	3.88449	0.0185644	1
Sobic.004G199000	F-box/RNI-like/FBD-like domains-containing protein	3.88449	0.0185644	1
Sobic.002G020800	similar to Putative uncharacterized protein	3.88449	0.0185644	1
Sobic.003G051300	expressed protein	3.88449	0.0185644	1
Sobic.001G155300	similar to 9-cis-epoxycarotenoid dioxygenase 1, chloroplast precursor	3.88	7.52343e-52	1.86283e-49
Sobic.003G236300	weakly similar to Putative uncharacterized protein P0510C12.40	3.87906	4.96025e-29	3.71834e-26
Sobic.001G307400	similar to Chromosome undetermined scaffold_91, whole genome shotgun sequence	3.87415	2.26535e-36	1.07036e-33
Sobic.001G203700	(1 of 1) PTHR23213//PTHR23213:SF238 - FORMIN-RELATED // SUBFAMILY NOT NAMED	3.8726	3.28347e-07	0.00181545
Sobic.002G187900	(1 of 199) IPR011598 - Myc-type, basic helix-loop-helix (bHLH) domain	3.86694	2.95708e-22	3.39224e-19
Sobic.007G070700	weakly similar to F-box protein family-like	3.85976	8.10268e-23	8.97294e-20
Sobic.006G121500	similar to OSIGBa0158F13.10 protein	3.85462	0.0104627	1
Sobic.003G148300	similar to Putative uncharacterized protein	3.85462	0.0104627	1
Sobic.001G452200	similar to Os03g0222600 protein	3.85324	1.36081e-45	4.4359e-43
Sobic.006G096200	similar to OSIGBa0152K17.3 protein	3.84859	1.6322e-15	3.42407e-12
Sobic.010G240001		3.84513	7.92767e-05	0.639031
Sobic.002G343600	similar to Polygalacturonase inhibitor 1 precursor	3.84472	5.31211e-62	1.00156e-59
Sobic.010G180600	(1 of 27) K14484 - auxin-responsive protein IAA (IAA)	3.83687	2.01683e-20	2.68243e-17
Sobic.006G072000	similar to Putative uncharacterized protein	3.83313	0.00599115	1
Sobic.002G376000	similar to Ring-H2 zinc finger protein	3.83313	0.00599115	1
Sobic.003G295600	similar to Lipoprotein-like	3.82729	1.89496e-29	1.37101e-26
Sobic.007G060500		3.81884	2.62177e-16	5.04738e-13
Sobic.001G341001		3.81694	0.00349946	1
Sobic.004G291850	(1 of 8) 2.1.1.103 - Phosphoethanolamine N-methyltransferase	3.81694	0.00349946	1
Sobic.006G089700	similar to Expressed protein	3.81427	1.51594e-34	7.90306e-32
Sobic.002G311400	similar to Putative glucosyltransferase	3.81387	3.65247e-30	2.49323e-27
Sobic.004G273300	similar to Ubiquitin protein 1, isoform c	3.8118	1.77195e-47	5.21259e-45
Sobic.001G158600	(1 of 2) PTHR10641//PTHR10641:SF528 - MYB-LIKE DNA-BINDING PROTEIN MYB // HOMEODOMAIN-LIKE SUPERFAMILY PROTEIN-RELATED	3.80438	6.89296e-16	1.37712e-12
Sobic.002G107800	(1 of 51) PF00069//PF00139 - Protein kinase domain (Pkinase) // Legume lectin domain (Lectin_legB)	3.80429	0.00205747	1
Sobic.003G313900	similar to Putative uncharacterized protein	3.80135	2.06497e-09	8.41231e-06
Sobic.001G109000	similar to Putative uncharacterized protein OJ1499_D04.17	3.796	2.30399e-12	6.65995e-09
Sobic.008G053800	weakly similar to Putative wall-associated kinase 2	3.79414	0.00122907	1
Sobic.006G080500	(1 of 4) PTHR11514//PTHR11514:SF57 - MYC // SUBFAMILY NOT NAMED	3.78597	4.42713e-52	1.08109e-49
Sobic.009G130000	similar to Putative uncharacterized protein	3.78437	8.97477e-11	3.11922e-07
Sobic.001G461200	similar to Cp protein, putative	3.78414	4.48838e-16	8.81427e-13
Sobic.003G217632	similar to Putative uncharacterized protein P0410E03.33-1	3.78309	2.46507e-49	6.6076e-47
Sobic.006G203600	similar to B0403H10-OSIGBa0105A11.10 protein	3.78284	5.11198e-40	2.09023e-37
Sobic.006G241350	weakly similar to OSJNBb0059K02.4 protein	3.77887	0.000452172	1
Sobic.002G183200	weakly similar to Putative uncharacterized protein	3.76868	1.17475e-15	2.41638e-12
Sobic.008G135100	similar to Expressed protein	3.76672	1.01506e-52	2.4211e-50
Sobic.006G258800	similar to Plastid quinol oxidase	3.76567	6.14559e-13	1.67384e-09
Sobic.003G019700	similar to Putative esterase	3.7539	1.42148e-48	3.95558e-46
Sobic.004G254300	similar to Putative uncharacterized protein	3.74983	1.97184e-19	2.85999e-16
Sobic.007G221000	similar to Zinc finger protein family-like	3.74648	9.7026e-37	4.55134e-34
Sobic.005G019100	similar to TRAF-type zinc finger family protein	3.74303	1.91792e-17	3.29371e-14
Sobic.008G189100	similar to Hydrolase, alpha/beta fold family protein%252C expressed	3.74087	2.41561e-52	5.84397e-50
Sobic.003G025000	similar to Carnitine racemase-like	3.73887	1.60145e-06	0.00982584
Sobic.003G360000	similar to Putative uncharacterized protein	3.73762	2.26917e-29	1.65206e-26
Sobic.006G173700	similar to Cation-transporting ATPase	3.72936	9.19832e-17	1.6904e-13
Sobic.001G053900	similar to Putative nodule-specific protein	3.7272	1.89446e-31	1.18991e-28
Sobic.009G013300	(1 of 4) PF05729 - NACHT domain (NACHT)	3.72515	1.20154e-32	6.96001e-30
Sobic.004G230200	similar to Putative uncharacterized protein	3.72334	2.49604e-30	1.66982e-27
Sobic.002G104000		3.72281	4.49973e-11	1.50819e-07
Sobic.007G041200	weakly similar to Putative uncharacterized protein	3.72236	5.43983e-31	3.49089e-28
Sobic.003G105600	similar to NAM-related protein 1	3.7167	4.77808e-31	3.0608e-28
Sobic.001G007700	(1 of 2) 2.3.2.4 - Gamma-glutamylcyclotransferase	3.70686	1.99278e-27	1.6387e-24
Sobic.001G034300	similar to Os03g0821200 protein	3.69777	1.54919e-16	2.91032e-13
Sobic.010G047300	similar to Putative lanatoside 15'-O-acetylesterase	3.69565	4.90413e-12	1.47608e-08
Sobic.002G036100	Predicted protein	3.6954	2.36523e-40	9.5637e-38
Sobic.002G091800	weakly similar to Chromosome chr2 scaffold_11, whole genome shotgun sequence	3.68195	0.000148447	1
Sobic.001G307600	similar to Chromosome undetermined scaffold_91, whole genome shotgun sequence	3.68056	0.000237134	1
Sobic.002G258500	similar to Putative uncharacterized protein	3.67489	0.00103027	1
Sobic.009G012550	(1 of 1) PF00098//PF08646 - Zinc knuckle (zf-CCHC) // Replication factor-A C terminal domain (Rep_fac-A_C)	3.67489	0.00103027	1
Sobic.005G098700	similar to Putative xylanase inhibitor protein precursor	3.67127	3.49217e-32	2.1022e-29
Sobic.007G080600	similar to Os08g0226800 protein	3.66839	3.48414e-11	1.15355e-07
Sobic.005G073400	weakly similar to Expressed protein	3.66504	0.00492346	1
Sobic.006G104300	similar to H0523F07.13 protein	3.66465	2.04765e-46	6.2562e-44
Sobic.001G213200	weakly similar to Expressed protein	3.65991	0.00849868	1
Sobic.007G157800	similar to Putative uncharacterized protein	3.65912	2.55592e-14	5.98019e-11
Sobic.001G195800	similar to Aquaporin NIP3-1	3.65824	1.71491e-32	1.00895e-29
Sobic.003G144700	similar to Putative ER6 protein	3.65781	7.16286e-29	5.42721e-26
Sobic.004G303900		3.6531	0.0149517	1
Sobic.004G171500	Predicted protein	3.65207	1.75962e-34	9.2334e-32
Sobic.001G380800	similar to Cupin family protein, expressed	3.65158	2.44861e-34	1.29879e-31
Sobic.001G025300	(1 of 2) PTHR10992//PTHR10992:SF883 - ALPHA/BETA HYDROLASE FOLD-CONTAINING PROTEIN // SUBFAMILY NOT NAMED	3.64806	8.29075e-31	5.36748e-28
Sobic.004G219800	similar to Transcription factor MYB39	3.64714	1.39394e-18	2.18011e-15
Sobic.006G170200	(1 of 2) 2.7.2.8 - Acetylglutamate kinase	3.64651	5.10393e-35	2.62026e-32
Sobic.002G393600	(1 of 2) PTHR22835//PTHR22835:SF235 - ZINC FINGER FYVE DOMAIN CONTAINING PROTEIN // SUBFAMILY NOT NAMED	3.64545	4.23273e-30	2.90856e-27
Sobic.006G160500	similar to OSIGBa0159I10.13 protein	3.64455	5.44281e-15	1.19373e-11
Sobic.002G184200	similar to Putative uncharacterized protein OJ1759_F09.16	3.64364	0.0265666	1
Sobic.005G046700	similar to Cortical cell-delineating protein	3.64364	0.0265666	1
Sobic.001G292000	(1 of 1) PTHR18901:SF42 - HALOACID DEHALOGENASE-LIKE HYDROLASE DOMAIN-CONTAINING PROTEIN SGPP	3.64064	1.66995e-32	9.78713e-30
Sobic.003G287500	similar to Putative uncharacterized protein	3.63721	1.03366e-13	2.57346e-10
Sobic.003G446300	(1 of 1) PTHR10641//PTHR10641:SF553 - MYB-LIKE DNA-BINDING PROTEIN MYB // SUBFAMILY NOT NAMED	3.63566	3.24481e-30	2.19653e-27
Sobic.003G271700		3.6346	4.40019e-16	8.63609e-13
Sobic.005G064700	similar to Putative uncharacterized protein B1142B04.21	3.63316	2.00904e-38	8.71672e-36
Sobic.004G116200		3.63239	9.46848e-06	0.0648592
Sobic.001G307000	similar to Putative uncharacterized protein	3.63239	2.53503e-06	0.0159771
Sobic.002G422000	similar to Transfactor, putative%252C expressed	3.62959	0.048212	1
Sobic.004G189100	similar to Putative uncharacterized protein	3.62959	0.048212	1
Sobic.003G213300	weakly similar to Putative uncharacterized protein P0704D04.8	3.62959	0.048212	1
Sobic.009G187700	similar to Probable indole-3-acetic acid-amido synthetase GH3.4	3.62959	0.048212	1
Sobic.003G226800	similar to Heat shock factor RHSF13	3.62959	0.048212	1
Sobic.006G053000	(1 of 2) PTHR22814//PTHR22814:SF142 - COPPER TRANSPORT PROTEIN ATOX1-RELATED // SUBFAMILY NOT NAMED	3.62857	7.71749e-48	2.20014e-45
Sobic.002G043700	(1 of 1) PTHR10024//PTHR10024:SF182 - SYNAPTOTAGMIN // C2 CALCIUM/LIPID-BINDING AND PHOSPHORIBOSYLTRANSFERASE C-TERMINAL DOMAIN-CONTAINING PROTEIN	3.62711	2.31539e-32	1.37277e-29
Sobic.010G036000	similar to Putative uncharacterized protein P0036F10.27	3.62658	4.3543e-21	5.48963e-18
Sobic.009G216100	similar to Putative uncharacterized protein	3.62257	1.07642e-48	2.94646e-46
Sobic.001G297800	similar to Expressed protein	3.62159	6.9571e-22	8.19424e-19
Sobic.003G413900	Predicted protein	3.61711	2.07353e-05	0.15035
Sobic.001G426500	(1 of 1) IPR000415//IPR009305 - Nitroreductase-like // Protein of unknown function DUF962	3.61441	7.87397e-25	7.47656e-22
Sobic.001G400700	(1 of 7) IPR000916//IPR023393//IPR024949 - Bet v I/Major latex protein // START-like domain // Bet v I type allergen	3.61339	2.46087e-37	1.12641e-34
Sobic.007G144300	similar to Putative uncharacterized protein	3.61218	8.09847e-05	0.653798
Sobic.006G051700	(1 of 2) IPR002182//IPR003657//IPR027417 - NB-ARC // WRKY domain // P-loop containing nucleoside triphosphate hydrolase	3.61155	6.31015e-13	1.72153e-09
Sobic.003G327900	similar to Putative nodulin MtN21 protein	3.61034	2.10385e-28	1.65118e-25
Sobic.001G048766	similar to Brain protein 44-like	3.60327	1.72979e-07	0.000914955
Sobic.009G073000	similar to Glutaredoxin-C7	3.60315	1.18353e-47	3.38752e-45
Sobic.003G382800	similar to Putative uncharacterized protein	3.59632	1.91644e-42	6.92188e-40
Sobic.009G254800	(1 of 2) PTHR19375//PTHR19375:SF201 - HEAT SHOCK PROTEIN 70KDA // SUBFAMILY NOT NAMED	3.59319	0.000325216	1
Sobic.003G144500	similar to Putative uncharacterized protein	3.58903	2.76043e-24	2.7183e-21
Sobic.007G158200	similar to Short-chain dehydrogenase/reductase family protein-like	3.58494	0.000529434	1
Sobic.003G307600	(1 of 1) PTHR11206//PTHR11206:SF181 - MULTIDRUG RESISTANCE PROTEIN // SUBFAMILY NOT NAMED	3.58086	2.1445e-08	0.000100157
Sobic.003G138400	weakly similar to Os01g0289600 protein	3.57661	1.26768e-05	0.0886069
Sobic.007G010450		3.57661	1.26768e-05	0.0886069
Sobic.001G392400	similar to Putative uncharacterized protein	3.57509	1.39402e-11	4.41272e-08
Sobic.009G252500	similar to Os05g0588900 protein	3.56837	7.04698e-19	1.07493e-15
Sobic.007G146200	similar to Putative uncharacterized protein	3.56749	2.89691e-38	1.27006e-35
Sobic.002G091000		3.56419	2.94374e-05	0.218899
Sobic.006G223900	expressed protein	3.56396	0.00143282	1
Sobic.002G419700	similar to Putative uncharacterized protein	3.56241	4.37932e-22	5.08843e-19
Sobic.008G190500	similar to Plasma membrane ATPase 1	3.5589	1.16577e-32	6.72633e-30
Sobic.008G133201	(1 of 1) PTHR22835//PTHR22835:SF205 - ZINC FINGER FYVE DOMAIN CONTAINING PROTEIN // SUBFAMILY NOT NAMED	3.55668	1.87964e-51	4.71812e-49
Sobic.007G209000	weakly similar to Putative uncharacterized protein	3.54903	7.03741e-05	0.560635
Sobic.001G113400	similar to Putative uncharacterized protein	3.54903	7.03741e-05	0.560635
Sobic.002G366100	(1 of 2) PTHR10366//PTHR10366:SF458 - NAD DEPENDENT EPIMERASE/DEHYDRATASE // SUBFAMILY NOT NAMED	3.54903	2.90678e-05	0.216085
Sobic.005G230000	weakly similar to GRAS family transcription factor, putative	3.54349	1.3315e-14	3.0337e-11
Sobic.003G291200	similar to Auxin-responsive protein IAA6	3.54012	0.000110038	0.910238
Sobic.001G452100	(1 of 2) PTHR31495:SF3 - CALEOSIN-RELATED FAMILY PROTEIN-RELATED	3.53983	2.19744e-34	1.16057e-31
Sobic.009G205800	similar to Putative uncharacterized protein	3.53817	9.98725e-11	3.49494e-07
Sobic.001G027800	(1 of 7) K19355 - mannan endo-1,4-beta-mannosidase (MAN)	3.5363	2.503e-09	1.03027e-05
Sobic.003G039700	similar to Putative uncharacterized protein	3.53506	1.17993e-45	3.81945e-43
Sobic.009G211900	similar to Putative uncharacterized protein OJ1741_B01.6	3.5338	0.00405597	1
Sobic.006G201000	similar to OSJNba0093F12.9 protein	3.5338	0.00405597	1
Sobic.003G012700	similar to 40S ribosomal protein S15a-4	3.5328	2.10324e-47	6.21104e-45
Sobic.009G052400	similar to Putative uncharacterized protein	3.53177	3.02936e-50	7.91372e-48
Sobic.007G180450	(1 of 5) K01213 - galacturan 1,4-alpha-galacturonidase (E3.2.1.67)	3.53011	0.000174233	1
Sobic.002G403000	similar to Nucleoid DNA-binding-like protein	3.52285	2.30652e-19	3.369e-16
Sobic.002G254300	weakly similar to Putative uncharacterized protein	3.52084	1.69501e-05	0.121095
Sobic.009G139400	similar to Os05g0417600 protein	3.51878	8.87571e-10	3.44267e-06
Sobic.010G027300	similar to Putative uncharacterized protein	3.51877	0.000277444	1
Sobic.004G285600	(1 of 199) IPR011598 - Myc-type, basic helix-loop-helix (bHLH) domain	3.51712	6.47397e-12	1.97137e-08
Sobic.003G419500	similar to Putative xylanase inhibitor	3.51314	0.00694164	1
Sobic.005G192801	(1 of 23) PF01559 - Zein seed storage protein (Zein)	3.5128	4.02783e-26	3.55462e-23
Sobic.005G193100	similar to Kafirin PSKR2 precursor	3.51228	2.58e-05	0.190181
Sobic.005G193700	(1 of 23) PF01559 - Zein seed storage protein (Zein)	3.51163	7.32275e-42	2.76962e-39
Sobic.006G045000	similar to OSIGBa0148P16.1 protein	3.51017	1.46009e-11	4.62851e-08
Sobic.003G108200	similar to Putative uncharacterized protein	3.50575	5.57823e-47	1.67264e-44
Sobic.003G430100	similar to Putative uncharacterized protein	3.49913	3.14275e-51	7.99576e-49
Sobic.004G129900	similar to MATE efflux family protein, expressed	3.4944	7.69035e-10	2.96718e-06
Sobic.003G040800	similar to Putative WRKY DNA-binding protein	3.49249	6.10441e-05	0.481801
Sobic.004G317500	similar to OSJNBa0006A01.5 protein	3.492	7.81243e-31	5.04006e-28
Sobic.009G089102	(1 of 2) KOG3808 - Uncharacterized conserved protein	3.49091	0.000729725	1
Sobic.003G183000	similar to Putative uncharacterized protein	3.49091	0.000729725	1
Sobic.010G052700	similar to Auxin-responsive protein IAA20	3.48841	1.34348e-08	6.09606e-05
Sobic.009G181200	similar to Putative uncharacterized protein OSJNBa0088I06.18	3.48669	0.0120885	1
Sobic.003G303200	similar to P0460E08.18 protein	3.48669	0.0120885	1
Sobic.009G153300	Predicted protein	3.48095	9.50761e-05	0.777725
Sobic.010G076900	weakly similar to Os02g0778700 protein	3.47891	2.92229e-09	1.21713e-05
Sobic.006G106000	similar to H0219H12.2 protein	3.47413	4.71406e-30	3.25537e-27
Sobic.008G115700	similar to Putative uncharacterized protein	3.47354	0.00119926	1
Sobic.006G164100	similar to H0501D11.6 protein	3.47212	4.01764e-25	3.75554e-22
Sobic.001G379600	similar to CIPK-like protein 1, putative%252C expressed	3.46911	5.49757e-08	0.000271495
Sobic.005G186300	(1 of 23) PF01559 - Zein seed storage protein (Zein)	3.46463	2.22659e-44	7.56158e-42
Sobic.002G240800	similar to Putative uncharacterized protein	3.4617	2.04525e-24	1.99759e-21
Sobic.002G067000	similar to AAA-type ATPase-like	3.45784	3.04767e-42	1.11808e-39
Sobic.002G233100	similar to Putative uncharacterized protein	3.45387	3.46337e-05	0.260922
Sobic.005G168900	similar to Expressed protein	3.45303	0.00198849	1
Sobic.008G097500	Predicted protein	3.45159	0.0213304	1
Sobic.002G182800	weakly similar to Putative uncharacterized protein	3.44935	1.03777e-16	1.91775e-13
Sobic.008G143902	(1 of 147) IPR007087 - Zinc finger, C2H2	3.44904	4.06567e-16	7.94259e-13
Sobic.001G125100	similar to Prp18 domain, putative	3.4489	5.81545e-10	2.20999e-06
Sobic.003G014400	similar to Putative uncharacterized protein	3.44818	2.19302e-22	2.48087e-19
Sobic.007G162700	similar to AP2-domain DNA-binding protein-like	3.44656	1.13573e-19	1.61245e-16
Sobic.003G083000	similar to Putative uncharacterized protein	3.44596	2.33183e-07	0.00125909
Sobic.006G182000	Predicted protein	3.44532	2.29839e-11	7.43996e-08
Sobic.006G004300	similar to B0616E02-H0507E05.6 protein	3.4433	5.20149e-51	1.32926e-48
Sobic.002G271000	similar to Putative uncharacterized protein	3.4418	2.97809e-38	1.30903e-35
Sobic.009G018900	(1 of 15) IPR000719//IPR000858//IPR001480//IPR002290//IPR003609//IPR011009//IPR020635//IPR024171 - Protein kinase domain // S-locus glycoprotein domain // Bulb-type lectin domain // Serine/threonine/dual specificity protein kinase, catalytic domain // PAN/Apple domain // Protein kinase-like domain // Tyrosine-protein kinase, catalytic domain // S-receptor-like serine/threonine-protein kinase	3.44156	5.32457e-05	0.414929
Sobic.004G034400	similar to Os02g0137100 protein	3.44042	3.77248e-25	3.5178e-22
Sobic.005G193220	(1 of 23) PF01559 - Zein seed storage protein (Zein)	3.42999	4.1926e-42	1.56192e-39
Sobic.010G040600	similar to Polyubiquitin containing 7 ubiquitin monomers	3.42848	0.00334679	1
Sobic.002G394300		3.42796	8.23069e-05	0.665981
Sobic.004G220300	similar to Phenylalanine ammonia-lyase	3.42635	1.08316e-48	2.9772e-46
Sobic.002G275900	similar to PTS protein-like	3.42284	4.68462e-37	2.1762e-34
Sobic.002G288900	weakly similar to Putative uncharacterized protein	3.42181	9.68337e-45	3.24452e-42
Sobic.001G236900	similar to Lectin protein kinase, putative%252C expressed	3.41846	0.000616836	1
Sobic.002G386200	similar to Putative uncharacterized protein	3.41697	2.71179e-42	9.91775e-40
Sobic.004G297100	similar to BTH-induced ERF transcriptional factor 3	3.41606	3.68779e-32	2.22414e-29
Sobic.001G342600	similar to PDI-like protein	3.41292	6.01148e-51	1.54309e-48
Sobic.003G301700	similar to Putative Dof zinc finger protein	3.41015	8.42919e-09	3.74434e-05
Sobic.006G272700	similar to Putative uncharacterized protein OSJNBb0004A06.18	3.40929	3.03322e-05	0.22638
Sobic.003G260000	similar to Os02g0484600 protein	3.40552	5.48791e-36	2.67403e-33
Sobic.002G056500	similar to Os07g0185000 protein	3.40532	1.48486e-17	2.51794e-14
Sobic.001G442600	similar to Putative uncharacterized protein	3.40279	0.0382404	1
Sobic.002G245700	(1 of 1) PTHR11158//PTHR11158:SF28 - MSF1/PX19 RELATED // SUBFAMILY NOT NAMED	3.40279	0.0382404	1
Sobic.001G099500	similar to Os07g0193200 protein	3.40279	0.0382404	1
Sobic.010G176700	similar to Putative uncharacterized protein B1047H05.14	3.40279	0.0382404	1
Sobic.004G062200	expressed protein	3.40279	0.0382404	1
Sobic.007G170700	similar to Putative fatty acyl coA reductase	3.40279	0.0382404	1
Sobic.008G164101	(1 of 107) PF12937 - F-box-like (F-box-like)	3.40279	0.0382404	1
Sobic.005G075400	(1 of 47) IPR000719//IPR002290//IPR011009//IPR013320//IPR020635 - Protein kinase domain // Serine/threonine/dual specificity protein kinase, catalytic domain // Protein kinase-like domain // Concanavalin A-like lectin/glucanase domain // Tyrosine-protein kinase, catalytic domain	3.40279	0.0382404	1
Sobic.008G067500	(1 of 51) PF00069//PF00139 - Protein kinase domain (Pkinase) // Legume lectin domain (Lectin_legB)	3.40279	0.0382404	1
Sobic.002G226700	(1 of 2) K14499 - BRI1 kinase inhibitor 1 (BKI1)	3.3989	1.57419e-18	2.47633e-15
Sobic.002G059866	Predicted protein	3.39855	0.00568222	1
Sobic.002G141100	similar to Os09g0132200 protein	3.39689	0.00100611	1
Sobic.009G218100	weakly similar to Putative uncharacterized protein	3.39481	5.23266e-07	0.00297698
Sobic.004G053400	similar to Auxin responsive protein-like	3.39461	1.03344e-07	0.000527967
Sobic.001G446100	similar to Expressed protein	3.3934	4.24998e-23	4.60507e-20
Sobic.003G137200	similar to Auxin-responsive protein IAA4	3.38594	3.39384e-08	0.000162823
Sobic.004G281300	similar to Putative uncharacterized protein	3.38571	8.23607e-42	3.12441e-39
Sobic.005G164700	similar to H/ACA ribonucleoprotein complex subunit 1-like protein 1, putative%252C expressed	3.38545	3.67019e-27	3.05142e-24
Sobic.003G418000	similar to Putative uncharacterized protein	3.38348	3.03839e-24	3.01617e-21
Sobic.003G128700	similar to Putative flavin-containing monooxygenase YUCCA3	3.38025	2.74429e-05	0.202976
Sobic.001G090900	(1 of 1) PTHR31174//PTHR31174:SF4 - SEED MATURATION FAMILY PROTEIN // SUBFAMILY NOT NAMED	3.38025	2.74429e-05	0.202976
Sobic.010G030401		3.37901	3.79814e-12	1.12723e-08
Sobic.001G515500	(1 of 1) IPR016128//IPR018392 - Pyosin/cloacin translocation domain // LysM domain	3.37881	6.27064e-23	6.9014e-20
Sobic.009G012500	(1 of 3) PF00098//PF01336//PF04057//PF08646//PF16900 - Zinc knuckle (zf-CCHC) // OB-fold nucleic acid binding domain (tRNA_anti-codon) // Replication factor-A protein 1, N-terminal domain (Rep-A_N) // Replication factor-A C terminal domain (Rep_fac-A_C) // Replication protein A OB domain (REPA_OB_2)	3.37851	1.29696e-14	2.9506e-11
Sobic.003G322800	similar to Putative uncharacterized protein	3.37705	0.000323682	1
Sobic.002G161400	(1 of 1) PTHR10887//PTHR10887:SF320 - DNA2/NAM7 HELICASE FAMILY // P-LOOP CONTAINING NUCLEOSIDE TRIPHOSPHATE HYDROLASES SUPERFAMILY PROTEIN	3.37696	5.43166e-08	0.000268055
Sobic.001G481100	similar to Expressed protein	3.37219	6.98074e-06	0.0469221
Sobic.002G212200	similar to Ubiquitin conjugating enzyme 7 interacting protein 4-like	3.37129	1.81244e-20	2.40029e-17
Sobic.006G226100	(1 of 1) PTHR10438:SF242 - THIOREDOXIN-LIKE PROTEIN CXXS1	3.37079	4.28275e-43	1.51767e-40
Sobic.001G498900	(1 of 5) PF04842 - Plant protein of unknown function (DUF639) (DUF639)	3.36744	8.75599e-08	0.000443251
Sobic.003G116700	similar to Putative epoxide hydrolase	3.36272	9.94538e-28	8.1105e-25
Sobic.003G431900	(1 of 3) K07562 - nonsense-mediated mRNA decay protein 3 (NMD3)	3.36124	0.00980042	1
Sobic.002G263801		3.36124	0.00980042	1
Sobic.010G259701	(1 of 7) IPR015946 - K homology domain-like, alpha/beta	3.36124	0.00980042	1
Sobic.006G122500	similar to H0510A06.4 protein	3.3607	7.70313e-15	1.70872e-11
Sobic.003G177800	Predicted protein	3.35736	1.41256e-07	0.000736252
Sobic.006G277300	similar to CAA303718.1 protein	3.35314	2.03236e-21	2.47917e-18
Sobic.007G090300	similar to Putative uncharacterized protein	3.35211	4.61671e-28	3.70202e-25
Sobic.001G146500	(1 of 77) PF02519 - Auxin responsive protein (Auxin_inducible)	3.35028	5.74757e-26	5.11149e-23
Sobic.009G231400	similar to Putative uncharacterized protein	3.34864	9.94433e-38	4.49532e-35
Sobic.003G021900	similar to Sterol C-22 desaturase-like	3.34634	1.24681e-31	7.74623e-29
Sobic.004G265000	similar to Formate dehydrogenase 2, mitochondrial precursor	3.34548	8.46905e-36	4.19394e-33
Sobic.009G201500	similar to Heat shock protein 101	3.34304	1.59981e-47	4.66986e-45
Sobic.002G322300	similar to Putative uncharacterized protein	3.34254	1.84168e-12	5.26083e-09
Sobic.003G302466	similar to Putative uncharacterized protein	3.342	1.14976e-23	1.18444e-20
Sobic.008G164800	(1 of 128) PF02365 - No apical meristem (NAM) protein (NAM)	3.34194	4.29859e-38	1.92364e-35
Sobic.009G180200	similar to Beta subunit 2 of SnRK1	3.33775	4.73555e-18	7.68607e-15
Sobic.006G021000	similar to Putative uncharacterized protein	3.33219	1.16589e-34	6.05166e-32
Sobic.009G099000	(1 of 1) PTHR11654:SF19 - PROTEIN NRT1/ PTR FAMILY 2.1-RELATED	3.33128	1.13141e-06	0.00677481
Sobic.002G305600	similar to Putative uncharacterized protein	3.32797	3.93442e-08	0.000190591
Sobic.010G030200	similar to Homeodomain leucine zipper protein	3.32424	6.79318e-20	9.47486e-17
Sobic.005G084300	similar to Chitinase 1, putative%252C expressed	3.3201	1.92566e-07	0.00102666
Sobic.001G319600	similar to Glutathione S-transferase GSTU31	3.31346	0.0172102	1
Sobic.004G306500	similar to Putative MADS-domain transcription factor	3.31048	2.871e-22	3.28697e-19
Sobic.001G389700	weakly similar to VQ motif family protein, expressed	3.31008	9.89523e-07	0.00587237
Sobic.002G385500	similar to Putative uncharacterized protein	3.31006	1.42733e-30	9.32169e-28
Sobic.006G100332	similar to OSJNBa0086B14.7 protein	3.30888	7.64968e-26	6.83785e-23
Sobic.001G439900	similar to Expressed protein	3.3086	8.71592e-25	8.30571e-22
Sobic.001G476700	similar to Os03g0188100 protein	3.30787	1.88958e-39	7.87651e-37
Sobic.006G252600	(1 of 35) K14488 - SAUR family protein (SAUR)	3.3066	0.00467233	1
Sobic.005G016900	CRP11 - Cysteine-rich family protein precursor, expressed	3.29892	0.000150376	1
Sobic.001G429700	similar to Expressed protein	3.29398	3.40827e-42	1.25424e-39
Sobic.003G093000	similar to Putative uncharacterized protein	3.29176	3.03925e-17	5.3333e-14
Sobic.001G051800	similar to F-box domain containing protein, expressed	3.2895	3.14998e-29	2.32553e-26
Sobic.004G155200	similar to Putative uncharacterized protein	3.2827	1.88891e-41	7.35878e-39
Sobic.003G106500	similar to Putative uncharacterized protein OSJNBb0008A05.1	3.2783	2.22838e-44	7.59297e-42
Sobic.009G205700	similar to Os05g0527000 protein	3.27707	8.2942e-20	1.16626e-16
Sobic.002G379200	similar to Putative alcohol dehydrogenase	3.27249	1.07754e-39	4.44265e-37
Sobic.006G155900	similar to Os04g0528600 protein	3.26998	0.002296	1
Sobic.010G239500	(1 of 4) K04551//K08770 - ubiquitin B (UBB) // ubiquitin C (UBC)	3.26955	3.47037e-46	1.08395e-43
Sobic.008G168400	weakly similar to Putative uncharacterized protein	3.26876	4.30133e-29	3.20974e-26
Sobic.003G360900	similar to Os03g0760200 protein	3.26853	1.08271e-09	4.24259e-06
Sobic.006G195100	(1 of 9) KOG2234 - Predicted UDP-galactose transporter	3.26438	8.67304e-11	3.00844e-07
Sobic.001G388300	similar to BZIP transcription factor family protein, expressed	3.2633	0.00797344	1
Sobic.005G039600	similar to Putative uncharacterized protein	3.2615	7.28391e-08	0.000365587
Sobic.009G163900	similar to Heat shock cognate 70 kDa protein	3.25953	4.12289e-45	1.36737e-42
Sobic.001G438000	similar to Heat shock protein 26	3.25908	6.97015e-36	3.42793e-33
Sobic.005G013050	similar to Putative uncharacterized protein	3.2588	8.54248e-13	2.36354e-09
Sobic.001G506066	(1 of 1) PTHR10071//PTHR10071:SF173 - TRANSCRIPTION FACTOR GATA GATA BINDING FACTOR // SUBFAMILY NOT NAMED	3.25745	2.03064e-12	5.82595e-09
Sobic.009G173800	similar to Putative uncharacterized protein	3.25515	1.32758e-08	6.02092e-05
Sobic.004G188600	similar to Ubiquitin carboxyl-terminal hydrolase	3.25378	1.61958e-16	3.04807e-13
Sobic.004G199300	similar to Hypoxia-responsive family protein-like	3.25333	3.09137e-33	1.73101e-30
Sobic.002G361700	(1 of 1) PTHR28498:SF1 - ZINC FINGER SWIM DOMAIN-CONTAINING PROTEIN 7	3.25189	0.000375913	1
Sobic.010G237500	similar to Chromosome chr11 scaffold_13, whole genome shotgun sequence	3.25189	0.000375913	1
Sobic.010G272000	(1 of 1) IPR004140//IPR016159//IPR023173 - Exocyst complex protein Exo70 // Cullin repeat-like-containing domain // NADPH-cytochrome p450 reductase, FAD-binding, alpha-helical domain-3	3.25102	2.96009e-12	8.68422e-09
Sobic.002G222800	similar to Putative Avr9 elicitor response protein	3.25008	0.0305	1
Sobic.010G200800	(1 of 2) PTHR23257//PTHR23257:SF475 - SERINE-THREONINE PROTEIN KINASE // SUBFAMILY NOT NAMED	3.25008	0.0305	1
Sobic.002G341400	(1 of 2) PTHR33676:SF3 - COLD REGULATED PROTEIN 27	3.25008	0.0305	1
Sobic.004G216200	similar to Aurora kinase	3.25008	0.0305	1
Sobic.002G384000	similar to Putative uncharacterized protein OJ1339_F05.143	3.24341	1.4442e-09	5.77067e-06
Sobic.009G154700	similar to Ferredoxin-6, chloroplast precursor	3.23922	3.88479e-23	4.1829e-20
Sobic.006G096400	similar to OSIGBa0152K17.5 protein	3.23681	6.25999e-39	2.66628e-36
Sobic.005G193180	(1 of 23) PF01559 - Zein seed storage protein (Zein)	3.23548	1.31696e-23	1.36268e-20
Sobic.001G226300	weakly similar to Expressed protein	3.2329	3.17645e-21	3.95777e-18
Sobic.005G147100		3.2329	3.31827e-08	0.000158708
Sobic.006G116050	weakly similar to Putative uncharacterized protein OSJNBb0046O12.23	3.2329	3.31827e-08	0.000158708
Sobic.006G274933	similar to H0723C07.7 protein	3.23146	4.62428e-10	1.74217e-06
Sobic.002G252200	expressed protein	3.23118	0.00385553	1
Sobic.003G261632	(1 of 1) IPR011009//IPR029033 - Protein kinase-like domain // Histidine phosphatase superfamily	3.224	0.00060493	1
Sobic.001G156600	similar to Protein kinase domain containing protein, expressed	3.22215	3.16996e-14	7.4781e-11
Sobic.003G010800	(1 of 11) PF03595 - Voltage-dependent anion channel (SLAC1)	3.22139	9.56625e-15	2.14264e-11
Sobic.005G228100	similar to Putative uncharacterized protein	3.22092	5.26595e-08	0.000259279
Sobic.007G090436	similar to Xyloglucan endo-transglycosylase/hydrolase precursor	3.21818	2.61867e-28	2.06118e-25
Sobic.008G038100	similar to Putative uncharacterized protein	3.20992	1.50901e-18	2.36866e-15
Sobic.001G032400	similar to Putative uncharacterized protein	3.20935	0.013863	1
Sobic.001G328000	similar to Phenazine biosynthesis family protein	3.20935	0.013863	1
Sobic.003G305700	similar to Glutathione S-transferase 1	3.20317	4.90332e-45	1.63177e-42
Sobic.001G447100	similar to Poly polymerase catalytic domain containing protein, expressed	3.20178	5.75848e-20	7.95977e-17
Sobic.002G319900	similar to Putative uncharacterized protein	3.20029	1.25356e-17	2.11434e-14
Sobic.009G100800	similar to Putative uncharacterized protein	3.198	4.03761e-38	1.79768e-35
Sobic.001G263500	similar to Glycosyl hydrolases family 17 protein, expressed	3.1963	0.000174447	1
Sobic.007G153900	similar to Nitrate reductase [NADH] 1	3.19326	1.62837e-11	5.186e-08
Sobic.003G412900	expressed protein/NAD(P)H dehydrogenase 18	3.19289	1.86832e-32	1.10346e-29
Sobic.009G177800	similar to Putative uncharacterized protein	3.19273	2.37842e-32	1.41284e-29
Sobic.008G137200	(1 of 3) 6.3.2.12 - Dihydrofolate synthase / H(2)-folate synthetase	3.19242	0.000976822	1
Sobic.005G188800	(1 of 23) PF01559 - Zein seed storage protein (Zein)	3.19157	2.15934e-46	6.6465e-44
Sobic.003G332000	(1 of 10) PF11891 - Domain of unknown function (DUF3411) (DUF3411)	3.18782	5.35291e-42	2.00026e-39
Sobic.001G161200	similar to Putative serine/threonine protein kinase	3.18639	1.43803e-30	9.42423e-28
Sobic.006G182300	similar to Dof zinc finger protein	3.18631	2.27419e-16	4.33949e-13
Sobic.005G111200	similar to PB1 domain, putative	3.18551	7.56263e-30	5.31698e-27
Sobic.001G076800	weakly similar to Putative uncharacterized protein OSJNBa0057M23.132	3.18471	0.0050851	1
Sobic.003G019300	similar to Putative uncharacterized protein	3.18471	0.00651827	1
Sobic.001G065800	similar to Glutathione transferase	3.1819	1.07438e-42	3.86829e-40
Sobic.009G151900	expressed protein	3.1804	6.06288e-11	2.06518e-07
Sobic.001G254800	similar to Cytochrome P450 78A1	3.17983	0.000269902	1
Sobic.003G068000	weakly similar to Putative uncharacterized protein	3.17907	9.9988e-22	1.18563e-18
Sobic.002G035200	(1 of 4) K08150 - MFS transporter, SP family, solute carrier family 2 (myo-inositol transporter), member 13 (SLC2A13, ITR)	3.17803	4.34222e-14	1.03915e-10
Sobic.004G222700	similar to Putative uncharacterized protein	3.17778	5.50239e-05	0.430036
Sobic.001G308300	similar to Putative uncharacterized protein	3.17777	9.8177e-18	1.6403e-14
Sobic.005G189000	similar to Kafirin PSKR2 precursor	3.17712	4.59353e-46	1.45564e-43
Sobic.008G072700	similar to Expressed protein	3.17666	7.60819e-06	0.0514335
Sobic.004G062500	similar to 4-coumarate coenzyme A ligase	3.17373	2.84601e-32	1.70676e-29
Sobic.010G182700	similar to Putative small GTP-binding protein Ran	3.17103	8.57765e-36	4.25747e-33
Sobic.010G105500		3.16911	5.33984e-11	1.80919e-07
Sobic.009G086800	similar to NAM-related protein 1	3.16888	4.48834e-22	5.22021e-19
Sobic.003G393400	(1 of 2) PTHR12542//PTHR12542:SF25 - EXOCYST COMPLEX PROTEIN EXO70 // SUBFAMILY NOT NAMED	3.1682	0.00318233	1
Sobic.003G323500	similar to Os01g0794400 protein	3.16808	3.99873e-43	1.41249e-40
Sobic.005G152100	similar to Os11g0552000 protein	3.16806	3.44758e-09	1.45118e-05
Sobic.010G109400	similar to Acylphosphatase	3.16804	1.35119e-13	3.40698e-10
Sobic.005G192700	similar to Kafirin PSKR2 precursor	3.1644	7.56912e-46	2.43295e-43
Sobic.007G097800	retrotransposon protein, putative, SINE subclass, expressed	3.16239	4.2991e-17	7.66618e-14
Sobic.002G394100	similar to Lipase-like protein	3.16128	9.96834e-32	6.14786e-29
Sobic.004G256400	similar to Alpha-6-galactosyltransferase	3.15879	1.05783e-33	5.73105e-31
Sobic.001G524751	(1 of 2) 1.14.13.129 - Beta-carotene 3-hydroxylase / Beta-carotene 3,3'-monooxygenase	3.15795	2.03048e-29	1.47368e-26
Sobic.004G188500	similar to AT5g65000/MXK3_23	3.15708	4.30646e-13	1.15385e-09
Sobic.003G241400	similar to Os01g0654400 protein	3.14071	6.20056e-24	6.282e-21
Sobic.006G170800	(1 of 1) PTHR23382//PTHR23382:SF8 - MALATE DEHYDROGENASE // SUBFAMILY NOT NAMED	3.14024	0.0243357	1
Sobic.001G224700		3.14024	0.0243357	1
Sobic.002G419600	(1 of 1) PTHR24282//PTHR24282:SF48 - CYTOCHROME P450 FAMILY MEMBER // SUBFAMILY NOT NAMED	3.13924	1.76302e-33	9.69177e-31
Sobic.007G085001	(1 of 5) K02937 - large subunit ribosomal protein L7e (RP-L7e, RPL7)	3.13557	2.37952e-08	0.000111863
Sobic.002G182925		3.13498	0.000234521	1
Sobic.001G387900	similar to DnaJ domain containing protein, expressed	3.13278	3.17187e-13	8.36886e-10
Sobic.001G413700	similar to Putative uncharacterized protein	3.13043	0.000129501	1
Sobic.003G382300	similar to Os01g0888300 protein	3.13043	0.000129501	1
Sobic.002G195900	weakly similar to Putative uncharacterized protein	3.12933	1.24847e-33	6.83484e-31
Sobic.006G274000	(1 of 35) PF04844 - Transcriptional repressor, ovate (Ovate)	3.12805	0.01124	1
Sobic.005G223000		3.12805	0.01124	1
Sobic.010G075401		3.12805	0.01124	1
Sobic.001G353400	similar to WD domain, G-beta repeat containing protein	3.12805	0.00919004	1
Sobic.001G192800	similar to Os10g0519300 protein	3.12614	1.72739e-31	1.07908e-28
Sobic.009G250500	similar to Putative uncharacterized protein	3.12244	3.74938e-08	0.000181073
Sobic.010G265500	weakly similar to Putative uncharacterized protein	3.1223	3.82505e-22	4.414e-19
Sobic.001G304100	similar to Putative uncharacterized protein	3.12084	1.66395e-12	4.73424e-09
Sobic.003G378700	similar to Putative Luminal binding protein	3.12076	2.03822e-08	9.48457e-05
Sobic.001G446800	similar to Putative membrane protein	3.1205	8.91779e-21	1.15165e-17
Sobic.008G100300	similar to Pumilio-family RNA binding repeat containing protein, expressed	3.12025	0.00534065	1
Sobic.008G155400	Predicted protein	3.11815	3.08441e-19	4.54024e-16
Sobic.001G041500	similar to Putative DNA binding protein	3.11482	0.00263446	1
Sobic.006G144800	similar to OSIGBa0157K09-H0214G12.24 protein	3.11433	7.68218e-07	0.00447788
Sobic.007G091800	similar to Putative uncharacterized protein OSJNBa0012K14.10	3.11421	1.10201e-09	4.32949e-06
Sobic.009G255500	similar to Os05g0592300 protein	3.11417	2.62464e-30	1.75883e-27
Sobic.003G053400	(1 of 3) PTHR10992//PTHR10992:SF858 - ALPHA/BETA HYDROLASE FOLD-CONTAINING PROTEIN // SUBFAMILY NOT NAMED	3.11083	0.00133667	1
Sobic.003G232900	similar to Glucosyltransferase IS5a-like	3.10702	1.3019e-20	1.7005e-17
Sobic.001G484100	similar to Putative uncharacterized protein	3.10485	5.3103e-09	2.29195e-05
Sobic.004G212300	similar to Putative uncharacterized protein	3.10309	2.17162e-41	8.48485e-39
Sobic.005G224500	weakly similar to Putative uncharacterized protein	3.09429	5.04947e-43	1.79511e-40
Sobic.005G041200	(1 of 692) IPR001810 - F-box domain	3.09427	9.44037e-08	0.000480255
Sobic.004G319100	similar to Putative uncharacterized protein OJ1293_A01.14	3.09268	1.42117e-16	2.66338e-13
Sobic.006G150100	similar to Aquaporin PIP2-5	3.09223	1.3035e-25	1.18442e-22
Sobic.009G165200	similar to Putative uncharacterized protein	3.08881	7.29286e-14	1.78503e-10
Sobic.003G304000	similar to Putative uncharacterized protein	3.0845	1.26043e-38	5.42573e-36
Sobic.008G109700	(1 of 2) K18054 - 2'-deoxymugineic-acid 2'-dioxygenase / mugineic-acid 3-dioxygenase (IDS3_2)	3.08221	2.57817e-43	9.0484e-41
Sobic.010G099400	similar to Putative uncharacterized protein	3.08166	1.07856e-11	3.36147e-08
Sobic.001G544400	(1 of 1) IPR000031//IPR000136 - Phosphoribosylaminoimidazole carboxylase PurE domain // Oleosin	3.08013	2.60071e-26	2.25381e-23
Sobic.001G505100	similar to Aquaporin TIP1-1	3.07979	1.12584e-41	4.30931e-39
Sobic.002G279500	similar to Putative uncharacterized protein	3.07781	1.22501e-25	1.10892e-22
Sobic.007G184001	similar to Ubiquitin carrier protein	3.07549	9.69697e-05	0.793875
Sobic.001G532501	similar to Putative uncharacterized protein	3.07549	3.33743e-05	0.250828
Sobic.005G029000	similar to Putative uncharacterized protein	3.07367	0.000314826	1
Sobic.001G439700	(1 of 1) PTHR11913//PTHR11913:SF16 - COFILIN-RELATED // ACTIN-DEPOLYMERIZING FACTOR 5-RELATED	3.07284	1.25473e-37	5.71476e-35
Sobic.003G319800	similar to BHLH transcription factor-like protein	3.07094	0.00112177	1
Sobic.003G097900	similar to Seven in absentia protein-like	3.069	0.0021893	1
Sobic.002G426202	(1 of 3) 2.5.1.43 - Nicotianamine synthase	3.06659	6.39304e-32	3.87749e-29
Sobic.009G225700	similar to NADH-glutamate synthase 2	3.06282	0.00910993	1
Sobic.005G194100	weakly similar to Expressed protein	3.06122	2.24733e-17	3.88494e-14
Sobic.008G144500	weakly similar to Zinc finger transcription factor ZFP2	3.06045	5.51684e-10	2.0916e-06
Sobic.001G386900	similar to Pyruvate kinase	3.05745	0.0195865	1
Sobic.007G109000	similar to Os08g0376700 protein	3.05745	0.0195865	1
Sobic.002G198500	similar to DNA binding protein-like	3.05745	0.0195865	1
Sobic.006G104800	similar to Putative uncharacterized protein	3.05745	0.0195865	1
Sobic.001G430900	(1 of 1) PF00240//PF01020 - Ubiquitin family (ubiquitin) // Ribosomal L40e family (Ribosomal_L40e)	3.05631	2.0557e-11	6.61934e-08
Sobic.002G260800	Predicted protein	3.05375	4.85242e-05	0.375655
Sobic.003G098800	similar to Putative uncharacterized protein	3.0513	2.34721e-19	3.43376e-16
Sobic.005G186200	similar to Patatin-like protein	3.05081	1.73716e-41	6.74788e-39
Sobic.003G350700	similar to Heat shock 70 kDa protein	3.04922	5.59419e-42	2.09678e-39
Sobic.009G090100	(1 of 7) PTHR11802//PTHR11802:SF71 - SERINE PROTEASE FAMILY S10 SERINE CARBOXYPEPTIDASE // SERINE CARBOXYPEPTIDASE-LIKE 26-RELATED	3.04856	0.0434669	1
Sobic.005G043100	(1 of 5) K12619 - 5'-3' exoribonuclease 2 (XRN2, RAT1)	3.04856	0.0434669	1
Sobic.010G069700	similar to Cytochrome P450	3.04856	0.0434669	1
Sobic.003G228400	similar to Cytochrome P450-like	3.04856	0.0434669	1
Sobic.009G152300		3.04856	0.0434669	1
Sobic.005G084800	similar to Expressed protein	3.04761	1.10388e-24	1.0582e-21
Sobic.001G053700	(1 of 3) PTHR22891//PTHR22891:SF24 - EUKARYOTIC TRANSLATION INITIATION FACTOR 2C // SUBFAMILY NOT NAMED	3.04247	1.47278e-08	6.72624e-05
Sobic.009G147800	(1 of 3) PTHR23324//PTHR23324:SF81 - SEC14 RELATED PROTEIN // SUBFAMILY NOT NAMED	3.03414	9.45155e-29	7.20323e-26
Sobic.009G183400	similar to Beta-1%252C3-glucanase	3.03389	2.13687e-10	7.75686e-07
Sobic.005G027033	(1 of 1) PF01344//PF12937 - Kelch motif (Kelch_1) // F-box-like (F-box-like)	3.03306	7.00075e-09	3.07323e-05
Sobic.001G156500	similar to Kinase domain containing protein	3.02924	0.00182413	1
Sobic.009G013000	(1 of 4) PF05729 - NACHT domain (NACHT)	3.02748	1.8391e-20	2.43768e-17
Sobic.003G373800	expressed protein/(1 of 2) PTHR31509:SF2 - F2E2.8	3.02566	1.1901e-06	0.00715465
Sobic.003G342100	similar to Putative cinnamoyl-CoA reductase	3.02339	2.91186e-21	3.61156e-18
Sobic.004G116800	similar to Os02g0261000 protein	3.02265	3.82262e-13	1.01857e-09
Sobic.003G431000	similar to Armadillo/beta-catenin repeat-like	3.02051	9.67891e-17	1.78421e-13
Sobic.007G220200	similar to Putative uncharacterized protein P0686H11.32	3.0194	9.61733e-10	3.74999e-06
Sobic.001G094300	similar to ATP sulfurylase	3.01615	2.29744e-35	1.1612e-32
Sobic.001G401300	similar to Pathogenesis-related protein 10a	3.01469	1.11961e-36	5.26464e-34
Sobic.001G434300	similar to Expressed protein	3.0145	3.58597e-08	0.000172856
Sobic.003G190900	similar to Putative uncharacterized protein	3.01428	4.09862e-15	8.88215e-12
Sobic.002G041200	similar to Putative uncharacterized protein	3.01351	9.20263e-06	0.0629231
Sobic.004G000601	harpin-induced protein 1 domain containing protein, expressed	3.01111	8.57409e-11	2.97217e-07
Sobic.004G021300	similar to Os02g0123500 protein	3.01074	7.27406e-38	3.27996e-35
Sobic.006G167700	similar to Oleosin Zm-I	3.01054	4.44141e-37	2.05818e-34
Sobic.006G021900	similar to OSJNBb0022P19.1 protein	3.00932	0.00742575	1
Sobic.009G088800	similar to Os05g0244700 protein	3.00891	2.2702e-19	3.31078e-16
Sobic.006G160400	similar to OSIGBa0159I10.12 protein	3.00437	0.000796571	1
Sobic.002G052100	similar to Early light-inducible protein ELIP	3.00336	1.68192e-28	1.30857e-25
Sobic.004G313100	similar to 1-aminocyclopropane-1-carboxylate oxidase	2.9995	5.59848e-41	2.2192e-38
Sobic.002G318200	weakly similar to Putative uncharacterized protein OSJNBa0036M16.104	2.99919	8.02449e-09	3.54725e-05
Sobic.002G359300	(1 of 2) PTHR26374:SF149 - C2H2 TYPE ZINC FINGER TRANSCRIPTION FACTOR-LIKE PROTEIN	2.99869	4.63227e-17	8.31291e-14
Sobic.009G159700	similar to Putative uncharacterized protein OJ1651_D06.1	2.99843	4.00858e-11	1.33538e-07
Sobic.001G445900	similar to Cytochrome P450	2.99515	1.53947e-17	2.61755e-14
Sobic.007G168100		2.99505	0.000198785	1
Sobic.001G175800	similar to Putative uncharacterized protein OSJNBb0042N11.13	2.99451	5.87989e-14	1.4265e-10
Sobic.005G142101	weakly similar to Expressed protein	2.99442	3.64826e-23	3.9149e-20
Sobic.001G004700	similar to Putative uncharacterized protein	2.99441	0.00152522	1
Sobic.001G319800	similar to Cytochrome P450-like protein	2.99441	0.00152522	1
Sobic.002G275800	similar to Putative uncharacterized protein	2.99281	0.0157547	1
Sobic.009G028600	Predicted protein	2.99281	0.0157547	1
Sobic.007G025800	similar to Histidine amino acid transporter	2.99084	1.89456e-10	6.82564e-07
Sobic.001G479100	similar to Origin recognition complex subunit 2	2.99084	1.89456e-10	6.82564e-07
Sobic.010G072300	similar to Sucrose synthase 1	2.98989	1.83234e-39	7.61709e-37
Sobic.002G231600	similar to Glutathione S-transferase GST 36	2.98979	1.25947e-28	9.71313e-26
Sobic.001G360700	similar to Flavonoid 3'%252C5'-hydroxylase	2.98949	1.16244e-11	3.65458e-08
Sobic.002G417900	(1 of 2) PTHR23092//PTHR23092:SF29 - TOPOISOMERASE-RELATED PROTEIN // SUBFAMILY NOT NAMED	2.98876	5.94563e-15	1.30739e-11
Sobic.009G227201	similar to Putative uncharacterized protein	2.98831	4.80938e-08	0.000235324
Sobic.004G290800	similar to Putative uncharacterized protein	2.98699	1.85459e-30	1.22595e-27
Sobic.009G216050	similar to Putative uncharacterized protein	2.98676	3.47407e-18	5.59521e-15
Sobic.005G116500	similar to OSJNBa0081C01.23 protein	2.98632	2.26213e-21	2.78433e-18
Sobic.004G179700	weakly similar to Putative uncharacterized protein OSJNBb0038F20.18	2.98497	6.95318e-24	7.06819e-21
Sobic.003G350900	weakly similar to WUSCHEL-related homeobox 5	2.98232	4.81083e-20	6.59521e-17
Sobic.008G107200	similar to Putative cytochrome P450	2.98177	2.24456e-08	0.000105212
Sobic.004G110400	(1 of 1) PTHR14155//PTHR14155:SF91 - RING FINGER DOMAIN-CONTAINING // SUBFAMILY NOT NAMED	2.98164	0.00300631	1
Sobic.007G015600		2.98132	1.6032e-20	2.11408e-17
Sobic.003G150400	weakly similar to Putative uncharacterized protein B1153F04.11	2.97993	1.40089e-29	1.00082e-26
Sobic.002G121100	(1 of 2) PTHR11802//PTHR11802:SF46 - SERINE PROTEASE FAMILY S10 SERINE CARBOXYPEPTIDASE // SUBFAMILY NOT NAMED	2.97935	5.70743e-12	1.73083e-08
Sobic.003G003200	similar to Branched-chain amino acid aminotransferase-like	2.97542	1.08687e-18	1.68134e-15
Sobic.006G278800	expressed protein/(1 of 7) PF05340 - Protein of unknown function (DUF740) (DUF740)	2.97319	0.000171052	1
Sobic.003G285500	similar to Putative WRKY transcription factor	2.97285	7.55335e-08	0.000379882
Sobic.004G252800	similar to Zinc finger-like	2.97114	4.87996e-05	0.378009
Sobic.001G067500	similar to Os03g0784100 protein	2.97059	3.73495e-14	8.86185e-11
Sobic.007G181600	similar to Sorbitol dehydrogenase	2.96757	7.74654e-39	3.30824e-36
Sobic.003G047001		2.96702	0.0345296	1
Sobic.001G112100	similar to Putative microtubule-associated protein	2.96702	0.0345296	1
Sobic.005G114300	(1 of 2) PTHR35728:SF1 - MICROTUBULE-BINDING PROTEIN TANGLED-RELATED	2.96464	0.00607294	1
Sobic.003G111100	similar to Putative uncharacterized protein	2.96464	0.00607294	1
Sobic.009G030600	similar to Putative uncharacterized protein P0033D06.1	2.96432	9.16541e-13	2.54942e-09
Sobic.003G356700	similar to Os01g0849500 protein	2.9639	5.14219e-14	1.24111e-10
Sobic.010G021100	similar to Peptidyl-prolyl cis-trans isomerase	2.96333	3.22406e-16	6.25084e-13
Sobic.009G080400	(1 of 1) PTHR11926//PTHR11926:SF184 - GLUCOSYL/GLUCURONOSYL TRANSFERASES // SUBFAMILY NOT NAMED	2.95687	1.8187e-13	4.66429e-10
Sobic.006G174400	(1 of 8) 2.4.1.215 - Cis-zeatin O-beta-D-glucosyltransferase	2.95576	1.81244e-20	2.39915e-17
Sobic.006G152500	(1 of 29) PF03169 - OPT oligopeptide transporter protein (OPT)	2.95217	1.65167e-13	4.21718e-10
Sobic.004G028200	similar to Putative uncharacterized protein	2.95103	0.000278033	1
Sobic.008G021300	similar to FHA domain containing protein, expressed	2.94902	2.88291e-29	2.12181e-26
Sobic.001G028000	similar to Os03g0827900 protein	2.94851	3.89977e-23	4.20346e-20
Sobic.001G405500	similar to Pyruvate decarboxylase isozyme 2	2.94808	3.79137e-39	1.60192e-36
Sobic.008G095100	similar to SAM domain family protein	2.94765	0.00249083	1
Sobic.002G070800	similar to Putative uncharacterized protein	2.9461	1.01409e-07	0.000517626
Sobic.003G424950	(1 of 1) PF00651//PF12796 - BTB/POZ domain (BTB) // Ankyrin repeats (3 copies) (Ank_2)	2.94526	3.33068e-09	1.3992e-05
Sobic.001G005500	similar to Putative uncharacterized protein	2.94408	1.61796e-32	9.44568e-30
Sobic.003G373100	similar to P0648C09.9 protein	2.94097	1.65028e-28	1.28208e-25
Sobic.006G245500	similar to Aintegumenta-like protein	2.94093	0.0127199	1
Sobic.001G510200	(1 of 9) K10251 - 17beta-estradiol 17-dehydrogenase / very-long-chain 3-oxoacyl-CoA reductase (HSD17B12, KAR, IFA38)	2.94093	0.0127199	1
Sobic.001G078200	similar to Putative uncharacterized protein	2.9404	1.95676e-26	1.68686e-23
Sobic.001G520500	similar to Putative uncharacterized protein	2.94032	2.08475e-13	5.39636e-10
Sobic.005G170100	similar to Os11g0593000 protein	2.93982	1.88432e-07	0.00100162
Sobic.003G331500	similar to Harpin-induced protein-related-like	2.93804	3.00302e-14	7.06723e-11
Sobic.003G078100	similar to Putative uncharacterized protein	2.93629	0.00107495	1
Sobic.009G186600	similar to Putative uncharacterized protein	2.93627	8.57526e-13	2.37358e-09
Sobic.004G149100	(1 of 2) PTHR10209//PTHR10209:SF108 - OXIDOREDUCTASE, 2OG-FE II OXYGENASE FAMILY PROTEIN // 2-OXOGLUTARATE (2OG) AND FE(II)-DEPENDENT OXYGENASE-LIKE PROTEIN	2.93449	4.26575e-05	0.326362
Sobic.001G403100	similar to Multicopper oxidase family protein, expressed	2.93363	3.42317e-18	5.50158e-15
Sobic.002G274100	(1 of 1) PF09791 - Oxidoreductase-like protein, N-terminal (Oxidored-like)	2.93171	1.9862e-11	6.38426e-08
Sobic.004G315200	similar to Putative uncharacterized protein	2.92882	2.40737e-26	2.0808e-23
Sobic.007G133400	(1 of 35) PF14009 - Domain of unknown function (DUF4228) (DUF4228)	2.92748	9.63738e-27	8.17676e-24
Sobic.001G393600	similar to Expressed protein	2.92678	0.00499459	1
Sobic.007G128000	similar to P450	2.92439	6.26299e-30	4.38903e-27
Sobic.009G161500		2.92328	1.06956e-32	6.14689e-30
Sobic.005G055300	similar to Tropinone reductase, putative%252C expressed	2.91811	4.73059e-11	1.59202e-07
Sobic.010G130700	weakly similar to Predicted leucine rich repeat protein	2.91789	0.0020725	1
Sobic.006G032700	similar to Os04g0249600 protein	2.9166	4.7304e-14	1.13634e-10
Sobic.002G348500	similar to Os07g0573200 protein	2.91179	0.000907714	1
Sobic.009G071600	(1 of 128) PF02365 - No apical meristem (NAM) protein (NAM)	2.91179	0.000907714	1
Sobic.002G015400	Predicted protein	2.90555	0.0275174	1
Sobic.008G069200	(1 of 2) PTHR11945//PTHR11945:SF205 - MADS BOX PROTEIN // SUBFAMILY NOT NAMED	2.90555	0.0275174	1
Sobic.004G264600	similar to Putative uncharacterized protein 49D11.2	2.90555	0.0275174	1
Sobic.002G391100	similar to 1-Cys peroxiredoxin PER1	2.90195	5.84456e-31	3.76389e-28
Sobic.004G059600	similar to Putative uncharacterized protein	2.90129	2.87194e-05	0.213234
Sobic.001G287000	expressed protein	2.89839	0.0103123	1
Sobic.008G010100	similar to Putative uncharacterized protein OSJNBa0041F13.17	2.8978	1.01175e-10	3.54513e-07
Sobic.004G290150	(1 of 2) 1.11.1.12//1.11.1.9 - Phospholipid-hydroperoxide glutathione peroxidase / Peroxidation-inhibiting protein // Glutathione peroxidase	2.89633	2.08492e-30	1.38768e-27
Sobic.007G220700	similar to Putative uncharacterized protein	2.88833	0.000148481	1
Sobic.005G110442	(1 of 1) PTHR11592//PTHR11592:SF33 - GLUTATHIONE PEROXIDASE // GLUTATHIONE PEROXIDASE 2-RELATED	2.88794	5.53756e-10	2.10008e-06
Sobic.001G322700	similar to 5-oxoprolinase	2.88783	5.01097e-27	4.18891e-24
Sobic.010G258900		2.88743	2.33446e-14	5.43819e-11
Sobic.010G092100	similar to Os06g0226700 protein	2.88726	0.000168314	1
Sobic.001G309000	similar to Os10g0545500 protein	2.88606	2.63508e-36	1.25703e-33
Sobic.003G347400	similar to Os09g0499400 protein	2.88571	4.29654e-05	0.328961
Sobic.004G073144	(1 of 90) IPR011043 - Galactose oxidase/kelch, beta-propeller	2.88466	1.7335e-06	0.0106774
Sobic.003G162100	similar to Putative uncharacterized protein P0503E05.9	2.88077	3.17863e-14	7.50578e-11
Sobic.007G128400	expressed protein	2.8749	7.3079e-16	1.46334e-12
Sobic.002G385100	similar to 40S ribosomal protein S9, putative%252C expressed	2.87344	9.48068e-28	7.71e-25
Sobic.009G207800	expressed protein	2.86974	0.000648753	1
Sobic.004G152300	similar to Glycosyl hydrolase-like	2.86974	0.000648753	1
Sobic.001G278800	weakly similar to Homeobox-leucine zipper protein HAT22	2.86907	5.6899e-09	2.46095e-05
Sobic.010G233200	similar to (2R)-phospho-3-sulfolactate synthase-like	2.86886	7.25779e-32	4.44319e-29
Sobic.001G023300	expressed protein	2.8674	3.48148e-21	4.3576e-18
Sobic.003G414300	similar to Putative uncharacterized protein	2.86717	1.20178e-19	1.71033e-16
Sobic.003G192100	similar to Os01g0567400 protein	2.86665	1.10927e-07	0.000569228
Sobic.010G190600	similar to Zinc finger protein	2.86658	3.25357e-35	1.65924e-32
Sobic.006G005200	similar to B0616E02-H0507E05.10 protein	2.86512	6.30365e-28	5.0977e-25
Sobic.002G088800	similar to Putative uncharacterized protein	2.86286	0.008389	1
Sobic.003G378900	similar to Putative receptor protein kinase PERK1	2.86286	0.008389	1
Sobic.007G025700	similar to Histidine amino acid transporter	2.86286	0.008389	1
Sobic.002G407700	similar to Os07g0663600 protein	2.86153	1.95317e-28	1.52453e-25
Sobic.008G096700	weakly similar to Expressed protein	2.86086	2.08368e-08	9.71505e-05
Sobic.001G437802	(1 of 60) 3.2.1.39 - Glucan endo-1,3-beta-D-glucosidase / Laminarinase	2.86086	2.08368e-08	9.71505e-05
Sobic.010G143900	similar to Os06g0470000 protein	2.85943	2.46742e-19	3.61242e-16
Sobic.006G104900	similar to OSIGBa0097P08.2 protein	2.85884	1.43376e-25	1.30602e-22
Sobic.002G293000	similar to INDETERMINATE-related protein 7	2.85776	1.33478e-16	2.49389e-13
Sobic.005G063600	(1 of 1) PF00069//PF03018 - Protein kinase domain (Pkinase) // Dirigent-like protein (Dirigent)	2.85756	0.0220334	1
Sobic.006G024200	similar to H0512B01.12 protein	2.85756	0.0220334	1
Sobic.001G226200	(1 of 1) PTHR12181//PTHR12181:SF35 - LIPIN // SUBFAMILY NOT NAMED	2.85756	0.0220334	1
Sobic.009G001000	similar to Putative uncharacterized protein	2.85756	0.0220334	1
Sobic.002G004900	(1 of 1) PTHR23500:SF47 - SUGAR TRANSPORT PROTEIN 10-RELATED	2.85756	0.0220334	1
Sobic.003G112900	similar to Os01g0250600 protein	2.85742	0.000125825	1
Sobic.002G039500	similar to Putative uncharacterized protein	2.85455	1.03033e-11	3.20064e-08
Sobic.003G371250	(1 of 4) PTHR11654//PTHR11654:SF164 - OLIGOPEPTIDE TRANSPORTER-RELATED // SUBFAMILY NOT NAMED	2.85229	2.34134e-06	0.0147032
Sobic.007G060000	similar to Os08g0296900 protein	2.85129	5.15007e-12	1.5542e-08
Sobic.004G116300	(1 of 1) PTHR33322//PTHR33322:SF4 - FAMILY NOT NAMED // BAG FAMILY MOLECULAR CHAPERONE REGULATOR 6	2.85016	9.03985e-25	8.62466e-22
Sobic.004G261100	similar to Putative uncharacterized protein	2.84828	4.41212e-30	3.03684e-27
Sobic.001G227800	similar to Uncharacterized conserved protein, putative%252C expressed	2.84746	8.04554e-31	5.19959e-28
Sobic.010G211900	similar to GDSL-lipase-like	2.8473	5.5679e-05	0.435851
Sobic.001G541400	(1 of 38) PF00234 - Protease inhibitor/seed storage/LTP family (Tryp_alpha_amyl)	2.84396	5.07792e-38	2.27816e-35
Sobic.003G011400	similar to Os01g0225600 protein	2.84246	1.95451e-06	0.0121342
Sobic.001G453100	similar to Homocysteine S-methyltransferase 1	2.84136	0.00281895	1
Sobic.006G061000	similar to OSIGBa0155K12.4 protein	2.84002	0.000221892	1
Sobic.003G252300	(1 of 1) PTHR31964:SF6 - ADENINE NUCLEOTIDE ALPHA HYDROLASES-LIKE SUPERFAMILY PROTEIN	2.83912	1.026e-31	6.33942e-29
Sobic.001G108200	similar to Putative uncharacterized protein	2.83614	5.88855e-13	1.60116e-09
Sobic.009G056600	similar to Putative uncharacterized protein	2.83584	1.09032e-05	0.0756031
Sobic.004G243500	similar to Putative uncharacterized protein	2.83584	4.88184e-05	0.37821
Sobic.010G104900	(1 of 2) PTHR31495:SF1 - PEROXYGENASE 4-RELATED	2.83544	5.34965e-24	5.38953e-21
Sobic.005G181100	expressed protein	2.83515	1.22292e-09	4.83787e-06
Sobic.005G039100	similar to Putative uncharacterized protein	2.8336	2.26546e-14	5.26325e-11
Sobic.004G299500	similar to Iron-phytosiderophore transporter yellow stripe 1	2.83275	0.00686209	1
Sobic.001G198700	similar to Putative uncharacterized protein	2.8263	6.55238e-05	0.519533
Sobic.010G169300	similar to T-complex protein 1 subunit epsilon	2.82612	1.0216e-25	9.20143e-23
Sobic.005G030500	similar to Response regulator 6	2.8261	2.02691e-08	9.42735e-05
Sobic.004G227400	(1 of 131) IPR001471//IPR016177 - AP2/ERF domain // DNA-binding domain	2.82547	4.16752e-09	1.77694e-05
Sobic.009G143300	similar to Unknow protein	2.82155	5.7359e-33	3.25741e-30
Sobic.001G436000	similar to Expressed protein	2.82022	3.44326e-26	3.01917e-23
Sobic.004G085100	similar to Protein brittle-1, chloroplast precursor	2.81998	5.35509e-36	2.60323e-33
Sobic.003G357900	similar to Putative uncharacterized protein	2.81998	5.1035e-07	0.00289654
Sobic.003G286700	similar to Putative heat shock transcription factor 8	2.81998	5.1035e-07	0.00289654
Sobic.002G387900	weakly similar to Putative uncharacterized protein P0455H11.108	2.81905	0.0177712	1
Sobic.002G272700	similar to Putative uncharacterized protein	2.81905	0.0177712	1
Sobic.001G008600	similar to Putative uncharacterized protein	2.8153	1.3787e-18	2.15472e-15
Sobic.003G238400	weakly similar to Os01g0648700 protein	2.81355	0.000165081	1
Sobic.001G252800	weakly similar to Dof domain, zinc finger family protein%252C expressed	2.81178	1.79587e-23	1.88065e-20
Sobic.001G217500	similar to Putative phosphate translocator	2.81062	8.42796e-13	2.32994e-09
Sobic.009G041301	Predicted protein	2.80889	1.79788e-05	0.128893
Sobic.003G007700	(1 of 199) IPR011598 - Myc-type, basic helix-loop-helix (bHLH) domain	2.80786	1.20937e-09	4.78014e-06
Sobic.002G330900	Predicted protein	2.80691	0.00562616	1
Sobic.004G228400	similar to Putative uncharacterized protein	2.8067	1.95855e-23	2.0599e-20
Sobic.010G105000	similar to Putative ABA-induced protein	2.80505	6.57071e-25	6.20176e-22
Sobic.006G264100	similar to H0403D02.14 protein	2.80281	3.95955e-14	9.42888e-11
Sobic.009G199300	(1 of 4) PTHR31304:SF3 - LOB DOMAIN-CONTAINING PROTEIN 40	2.80277	1.41353e-07	0.000736917
Sobic.009G190000	similar to Putative uncharacterized protein	2.80211	5.58252e-11	1.89521e-07
Sobic.006G231332	similar to H0315F07.12 protein	2.80126	1.04854e-30	6.81215e-28
Sobic.003G209600	similar to Os01g0600500 protein	2.80034	2.4225e-22	2.74872e-19
Sobic.004G069600	Predicted protein	2.80012	0.0019532	1
Sobic.002G263400	similar to Putative uncharacterized protein	2.79919	1.03696e-13	2.58287e-10
Sobic.008G135300	similar to Thaumatin family protein, expressed	2.79753	4.17927e-10	1.5655e-06
Sobic.008G029300	similar to OSIGBa0147B06.5 protein	2.79743	5.46997e-31	3.51644e-28
Sobic.005G193260	(1 of 23) PF01559 - Zein seed storage protein (Zein)	2.79708	7.216e-37	3.36033e-34
Sobic.004G155400	weakly similar to Putative uncharacterized protein	2.79649	1.93433e-10	6.9755e-07
Sobic.006G158600	similar to OSIGBa0125M19.7 protein	2.79634	1.20451e-07	0.000620151
Sobic.002G277700	similar to Putative uncharacterized protein	2.79579	0.000732499	1
Sobic.009G072800	similar to Putative uncharacterized protein P0636E04.5	2.7938	0.048861	1
Sobic.001G141932	(1 of 13) PTHR24056//PTHR24056:SF195 - CELL DIVISION PROTEIN KINASE // SUBFAMILY NOT NAMED	2.7938	0.048861	1
Sobic.004G111800	(1 of 41) PF05678 - VQ motif (VQ)	2.7938	0.048861	1
Sobic.006G107200	similar to H0219H12.9 protein	2.79336	3.66909e-10	1.36481e-06
Sobic.004G115900	similar to Putative uncharacterized protein	2.79279	0.000291684	1
Sobic.004G247500	similar to Putative calcium binding protein	2.79279	0.000291684	1
Sobic.002G252300	similar to Os09g0494600 protein	2.79279	0.000291684	1
Sobic.005G021800	(1 of 60) PF03168 - Late embryogenesis abundant protein (LEA_2)	2.7907	1.80308e-18	2.84868e-15
Sobic.009G240200		2.79015	1.02318e-07	0.000522492
Sobic.009G152000	similar to Putative uncharacterized protein	2.7893	3.22203e-10	1.19083e-06
Sobic.002G261000	weakly similar to Putative uncharacterized protein	2.78746	0.0143065	1
Sobic.001G225500		2.78648	1.53768e-06	0.00939791
Sobic.001G326000		2.78627	4.40001e-12	1.31535e-08
Sobic.001G284600	similar to Xyloglucan endotransglucosylase/hydrolase protein 28precursor, putative%252C expressed	2.78559	5.74076e-07	0.00328365
Sobic.010G066500	similar to Putative uncharacterized protein	2.7842	8.70792e-08	0.000440719
Sobic.002G244600	(1 of 7) K02927 - large subunit ribosomal protein L40e (RP-L40e, RPL40)	2.78315	2.90927e-17	5.0887e-14
Sobic.002G109100	similar to Putative uncharacterized protein	2.78284	9.37065e-36	4.66171e-33
Sobic.009G050600	(1 of 2) PTHR10071:SF203 - GATA TRANSCRIPTION FACTOR 15-RELATED	2.78173	5.40622e-10	2.04782e-06
Sobic.010G162500	similar to Putative CPRD2	2.78081	8.94583e-05	0.728418
Sobic.003G267300	similar to Multidrug resistance protein 1 homolog	2.77378	9.12559e-10	3.54788e-06
Sobic.001G240100	similar to Secondary cell wall-related glycosyltransferase family 14, putative%252C expressed	2.77334	4.19256e-16	8.19523e-13
Sobic.003G123300	(1 of 2) K16282 - E3 ubiquitin-protein ligase RHA2 [EC:6.3.2.19] (RHA2)	2.77222	3.46123e-31	2.20151e-28
Sobic.009G072100	similar to Putative uncharacterized protein	2.77203	1.08263e-06	0.00645691
Sobic.001G339801	similar to Os03g0411300 protein	2.76512	1.65167e-13	4.21557e-10
Sobic.006G266800	similar to H0402C08.5 protein	2.76483	0.0038286	1
Sobic.006G153600	similar to OSIGBa0115K01-H0319F09.1 protein	2.76144	2.76404e-11	9.05716e-08
Sobic.004G228200	similar to Putative Thioredoxin M-type, chloroplast	2.76125	1.52763e-30	1.00288e-27
Sobic.009G181300	(1 of 8) IPR000719//IPR001245//IPR002290//IPR002902//IPR011009//IPR020635 - Protein kinase domain // Serine-threonine/tyrosine-protein kinase catalytic domain // Serine/threonine/dual specificity protein kinase, catalytic domain // Gnk2-homologous domain // Protein kinase-like domain // Tyrosine-protein kinase, catalytic domain	2.76109	0.0115974	1
Sobic.007G045201	(1 of 2) K09549 - prefoldin subunit 2 (PFDN2)	2.75682	1.03104e-10	3.6189e-07
Sobic.001G306000	weakly similar to U-box domain containing protein, expressed	2.75365	0.0386741	1
Sobic.002G221400	similar to Os09g0449400 protein	2.75365	0.0386741	1
Sobic.006G068100	similar to H0717B12.3 protein	2.75365	0.0386741	1
Sobic.008G043800	Predicted protein	2.75291	0.00115531	1
Sobic.006G153100	similar to OSIGBa0153E02-OSIGBa0093I20.18 protein	2.74512	1.75249e-12	4.99211e-09
Sobic.004G288700	similar to Aquaporin PIP1-3/PIP1-4	2.7397	1.44018e-34	7.49177e-32
Sobic.002G277900	similar to Putative uncharacterized protein	2.73905	1.45897e-28	1.13014e-25
Sobic.003G007200	similar to Aquaporin TIP4-4	2.73902	4.19262e-17	7.46677e-14
Sobic.002G187350		2.73873	0.00940652	1
Sobic.001G513300	similar to Putative uncharacterized protein	2.73832	1.5865e-18	2.4975e-15
Sobic.001G386200	similar to Thioredoxin-like 1, putative%252C expressed	2.73779	1.16408e-20	1.51652e-17
Sobic.009G103700	similar to Putative uncharacterized protein OSJNBa0077J17.16	2.73729	1.52275e-20	2.00454e-17
Sobic.010G161201		2.73422	3.31446e-06	0.0212547
Sobic.007G147901		2.73204	0.00263116	1
Sobic.010G238600	similar to OSJNBa0035M09.5 protein	2.73036	3.27104e-07	0.00180821
Sobic.007G126800	similar to Putative uncharacterized protein	2.72913	1.69043e-10	6.0518e-07
Sobic.004G002600	similar to Os02g0102300 protein	2.72784	7.23808e-18	1.1904e-14
Sobic.002G395300	similar to Putative esterase	2.72681	8.47542e-28	6.86361e-25
Sobic.003G367300	similar to Actin-1	2.72629	4.99395e-23	5.45091e-20
Sobic.006G202500	similar to Alternative oxidase	2.72575	5.98725e-20	8.30999e-17
Sobic.007G123400	(1 of 1) PTHR22814//PTHR22814:SF82 - COPPER TRANSPORT PROTEIN ATOX1-RELATED // SUBFAMILY NOT NAMED	2.72354	4.95855e-14	1.19453e-10
Sobic.010G221800	similar to Phosphoglycerate kinase, cytosolic	2.72299	1.30533e-28	1.00965e-25
Sobic.002G112300	similar to Putative uncharacterized protein	2.72231	0.0308033	1
Sobic.001G227700	weakly similar to Putative uncharacterized protein	2.72231	0.0308033	1
Sobic.006G156733	(1 of 2) K15203 - general transcription factor 3C polypeptide 6 (GTF3C6)	2.72186	2.30698e-06	0.0144691
Sobic.002G015500	(1 of 692) IPR001810 - F-box domain	2.71954	0.00767714	1
Sobic.005G090500		2.71569	6.80968e-08	0.000340779
Sobic.001G363700	similar to Putative uncharacterized protein	2.7156	1.11404e-26	9.4899e-24
Sobic.001G084300	similar to Putative glucosyl transferase	2.71545	3.33068e-09	1.3997e-05
Sobic.001G541300	similar to ZmGR1b protein	2.7134	1.28698e-32	7.46952e-30
Sobic.009G213800	similar to Putative uncharacterized protein	2.71327	3.45383e-21	4.31122e-18
Sobic.007G169300	similar to Expressed protein	2.71202	2.65697e-15	5.66607e-12
Sobic.001G454000	similar to DnaK protein, expressed	2.70931	7.81823e-26	6.9974e-23
Sobic.003G029400	weakly similar to Putative uncharacterized protein	2.70582	3.88414e-16	7.55707e-13
Sobic.001G362001	similar to Protein kinase APK1A, chloroplast%252C putative, expressed	2.70577	0.00183303	1
Sobic.004G192800	similar to Prohibitin	2.70563	1.38876e-20	1.82184e-17
Sobic.007G178900	similar to Putative uncharacterized protein	2.70559	6.4699e-16	1.28819e-12
Sobic.007G152500	similar to Putative uncharacterized protein	2.70442	3.60858e-30	2.45917e-27
Sobic.002G204200	similar to AT4g05320/C17L7_240	2.70356	1.13432e-25	1.02425e-22
Sobic.003G335900	similar to Os01g0817600 protein	2.70353	3.37352e-14	7.98131e-11
Sobic.001G363300	similar to Expressed protein	2.70332	5.97991e-20	8.28622e-17
Sobic.006G183900	similar to Cytochrome P450 87A3	2.70289	0.00628619	1
Sobic.007G152600	similar to Cyt-P450 monooxygenase	2.70262	3.61634e-28	2.8711e-25
Sobic.006G169900	similar to OSIGBa0134H18.4 protein	2.69998	3.65653e-08	0.000176506
Sobic.006G154300	similar to Alpha-amylase/subtilisin inhibitor precursor	2.69934	1.00284e-16	1.84978e-13
Sobic.007G205400	weakly similar to Putative uncharacterized protein	2.69716	0.0245738	1
Sobic.002G269500	similar to SbCBF6	2.69716	0.0245738	1
Sobic.004G286000	similar to Os02g0670100 protein	2.69636	3.15046e-08	0.000150145
Sobic.010G154150	Predicted protein	2.69395	1.21301e-21	1.448e-18
Sobic.010G028600	similar to Protein kinase domain containing protein, expressed	2.69301	2.63041e-07	0.00143256
Sobic.007G023300	similar to Os08g0119800 protein	2.69237	5.01066e-33	2.82848e-30
Sobic.006G272600	similar to H0306F12.7 protein	2.69119	1.41079e-32	8.22018e-30
Sobic.002G230301	similar to DNA-binding protein-like	2.69047	1.04326e-05	0.0720771
Sobic.003G403500	similar to Lysine ketoglutarate reductase trans-splicing related 1-like	2.688	1.3609e-26	1.16631e-23
Sobic.006G230700	similar to H0315F07.10 protein	2.68527	1.80242e-13	4.61642e-10
Sobic.007G118301	similar to WRKY transcription factor WRKY1A	2.68485	7.61251e-24	7.75571e-21
Sobic.010G052600	similar to Putative uncharacterized protein	2.68207	1.24129e-27	1.01651e-24
Sobic.005G016100	(1 of 692) IPR001810 - F-box domain	2.68093	6.62593e-10	2.53617e-06
Sobic.001G423800	similar to Putative uncharacterized protein	2.67936	7.17754e-06	0.0483183
Sobic.010G232100	similar to AT4g05320/C17L7_240	2.67921	2.24571e-33	1.24473e-30
Sobic.005G173200	similar to UDP-glucoronosyl and UDP-glucosyl transferase family protein, expressed	2.67787	5.92762e-19	8.90048e-16
Sobic.007G097700	similar to Putative uncharacterized protein OJ1540_G08.23	2.67683	1.16615e-15	2.39471e-12
Sobic.003G102000	weakly similar to Chromosome chr1 scaffold_46, whole genome shotgun sequence	2.67653	0.0197893	1
Sobic.003G087100	similar to Putative uncharacterized protein P0408F06.3	2.67606	5.05143e-28	4.06208e-25
Sobic.002G206300	(1 of 19) 5.3.4.1 - Protein disulfide-isomerase / S-S rearrangase	2.67542	0.00427431	1
Sobic.002G110100	weakly similar to Chromosome chr6 scaffold_3, whole genome shotgun sequence	2.67542	0.00427431	1
Sobic.004G009000	similar to Putative uncharacterized protein	2.67513	4.30092e-13	1.15188e-09
Sobic.001G422800	similar to Putative uncharacterized protein	2.67396	1.17737e-07	0.000605644
Sobic.001G293400	similar to Zinc finger, C3HC4 type family protein, expressed	2.6739	3.51715e-08	0.00016922
Sobic.007G092000	similar to Putative uncharacterized protein	2.67385	1.1084e-08	4.98282e-05
Sobic.009G173400	weakly similar to Os01g0823500 protein	2.67378	1.25844e-09	4.98982e-06
Sobic.002G421600	similar to Putative uncharacterized protein	2.66906	2.37657e-15	5.0396e-12
Sobic.007G152800	similar to GAD1	2.66902	6.40424e-13	1.74793e-09
Sobic.009G027200	similar to Putative senescence-associated protein	2.66716	2.92025e-14	6.86913e-11
Sobic.006G190500	expressed protein	2.66654	2.93677e-07	0.00161108
Sobic.002G246400	similar to Os09g0487600 protein	2.66592	1.76158e-24	1.71269e-21
Sobic.001G221200	(1 of 5) K17756 - long-chain-alcohol oxidase (FAO3)	2.66167	4.91905e-12	1.48113e-08
Sobic.003G352300	similar to Triosephosphate isomerase	2.66114	2.2576e-27	1.86672e-24
Sobic.003G327300	weakly similar to Putative uncharacterized protein	2.6592	1.66136e-08	7.65167e-05
Sobic.003G137400	similar to Hydrophobic protein LTI6B	2.65894	1.60963e-09	6.47918e-06
Sobic.004G058050		2.65839	0.00078269	1
Sobic.008G139400	(1 of 25) PF08137 - DVL family (DVL)	2.65839	0.00078269	1
Sobic.008G012400	similar to Os11g0142500 protein	2.65579	1.25876e-25	1.1409e-22
Sobic.003G205600	similar to Extensin-like	2.65511	2.07304e-22	2.34279e-19
Sobic.001G205800	similar to Os10g0497900 protein	2.65445	1.23433e-09	4.88862e-06
Sobic.002G055400	(1 of 9) PF04720 - PDDEXK-like family of unknown function (PDDEXK_6)	2.65282	3.41115e-24	3.40559e-21
Sobic.002G067300	similar to AAA-type ATPase-like	2.65228	1.08477e-09	4.2519e-06
Sobic.004G050000	similar to AT4g05320/C17L7_240	2.65199	2.075e-32	1.22788e-29
Sobic.010G200400	(1 of 131) IPR001471//IPR016177 - AP2/ERF domain // DNA-binding domain	2.65109	0.000665735	1
Sobic.010G147600	similar to Putative uncharacterized protein	2.65089	5.68873e-30	3.96075e-27
Sobic.001G302800	similar to Nitrate/chlorate transporter, putative%252C expressed	2.65	1.31393e-07	0.000680676
Sobic.001G417600	similar to Actin-depolymerizing factor 7	2.64981	3.57129e-19	5.30966e-16
Sobic.002G215300	similar to Putative uncharacterized protein	2.64839	4.96829e-12	1.49708e-08
Sobic.001G523300	similar to Heavy metal-associated domain containing protein, expressed	2.64831	5.78479e-29	4.34958e-26
Sobic.005G030400	(1 of 1) K09588 - cytochrome P450, family 90, subfamily A, polypeptide 1 (CYP90A1, CPD)	2.64762	3.9267e-28	3.1398e-25
Sobic.004G071000	similar to Cinnamyl alcohol dehydrogenase	2.647	1.45007e-24	1.39994e-21
Sobic.007G166900	similar to Putative uncharacterized protein	2.64471	0.0128911	1
Sobic.006G221800	weakly similar to Os02g0294100 protein	2.63805	0.00048413	1
Sobic.003G211700	weakly similar to Os07g0517700 protein	2.63599	3.9972e-11	1.33113e-07
Sobic.003G290300	similar to Cold induced protein-like	2.62953	2.29698e-22	2.60108e-19
Sobic.010G217532	similar to Putative uncharacterized protein OSJNBa0051O02.32	2.62934	1.33021e-16	2.48384e-13
Sobic.001G511000	similar to POT family protein, expressed	2.62754	1.3505e-21	1.62286e-18
Sobic.009G241300	(1 of 1) PTHR37210//PTHR37210:SF2 - FAMILY NOT NAMED // EXPRESSED PROTEIN	2.62674	0.000122396	1
Sobic.003G162000	similar to Os01g0363600 protein	2.62587	2.7115e-15	5.78988e-12
Sobic.004G279700	similar to Putative uncharacterized protein	2.6252	9.43406e-17	1.73479e-13
Sobic.008G131200	similar to Expressed protein	2.62287	1.95849e-31	1.23457e-28
Sobic.003G432700	similar to Protein kinase-like	2.62191	2.62752e-18	4.19597e-15
Sobic.003G331700	similar to Permatin precursor	2.62067	3.14786e-20	4.24393e-17
Sobic.001G350700	similar to Serine/threonine-protein kinase SAPK1	2.62008	5.05775e-26	4.48652e-23
Sobic.008G173501	(1 of 2) PTHR10543//PTHR10543:SF39 - BETA-CAROTENE DIOXYGENASE // SUBFAMILY NOT NAMED	2.61854	2.22943e-06	0.0139599
Sobic.001G508600	similar to Putative uncharacterized protein	2.61811	7.33275e-14	1.79563e-10
Sobic.003G277500	similar to Embryonic abundant protein-like	2.61795	2.40643e-25	2.20844e-22
Sobic.010G233500	weakly similar to Cysteine proteinase	2.61638	3.64339e-07	0.00202521
Sobic.006G162632		2.61638	3.64339e-07	0.00202521
Sobic.002G427400	similar to Brittle stalk-2-like protein 8	2.61234	0.000227242	1
Sobic.010G081600	similar to Flavonol-3-O-glycoside-7-O-glucosyltransferase 1, putative	2.61177	0.00699863	1
Sobic.006G151001	(1 of 6) PF05757 - Oxygen evolving enhancer protein 3 (PsbQ) (PsbQ)	2.61177	0.00699863	1
Sobic.005G015200	similar to RPT2-like protein	2.61119	2.85352e-28	2.25575e-25
Sobic.001G470000	similar to Satase isoform II	2.61061	1.72161e-16	3.24793e-13
Sobic.010G031400	similar to Os06g0142300 protein	2.60995	1.37721e-25	1.25296e-22
Sobic.009G157300	similar to Chromosome chr6 scaffold_3, whole genome shotgun sequence	2.60948	4.45788e-11	1.49265e-07
Sobic.009G161000	similar to Os01g0847700 protein	2.6081	5.48913e-05	0.428875
Sobic.001G104900	similar to Putative uncharacterized protein	2.60809	5.49756e-20	7.58036e-17
Sobic.010G250600	similar to Putative uncharacterized protein	2.60619	4.61638e-24	4.63506e-21
Sobic.009G249600	similar to Putative uncharacterized protein OSJNBb0008A05.2	2.60512	6.40917e-20	8.91743e-17
Sobic.004G285800	similar to Putative uncharacterized protein	2.60504	5.09887e-22	5.97082e-19
Sobic.008G190200	similar to Os12g0638300 protein	2.60469	1.69262e-15	3.55273e-12
Sobic.002G113200	similar to Putative uncharacterized protein	2.60434	9.36695e-07	0.0055312
Sobic.008G083300	similar to Os12g0235700 protein	2.60434	9.36695e-07	0.0055312
Sobic.006G083201	(1 of 3) IPR005202//IPR029063 - Transcription factor GRAS // S-adenosyl-L-methionine-dependent methyltransferase	2.60336	0.00575174	1
Sobic.004G205100	similar to Glyceraldehyde-3-phosphate dehydrogenase, cytosolic 3	2.60281	1.91165e-31	1.20288e-28
Sobic.002G401600	similar to Symbiosis-related protein-like protein	2.60256	1.78441e-23	1.86459e-20
Sobic.006G003100	similar to B0616E02-H0507E05.2 protein	2.60225	1.38673e-07	0.000722001
Sobic.007G178000	weakly similar to Os08g0548400 protein	2.60168	1.49527e-14	3.42043e-11
Sobic.004G112800	expressed protein	2.60055	2.52371e-16	4.84713e-13
Sobic.001G131001	similar to Putative Core-2/I-Branching enzyme	2.60053	2.26213e-21	2.78515e-18
Sobic.001G131200	weakly similar to Putative PB1 domain containing protein	2.5959	6.92065e-10	2.65448e-06
Sobic.002G224400	similar to Putative uncharacterized protein	2.59588	0.00474392	1
Sobic.K021806	(1 of 4) K01601 - ribulose-bisphosphate carboxylase large chain (rbcL)	2.59588	0.00307293	1
Sobic.004G332500	similar to Putative uncharacterized protein	2.59527	6.12987e-20	8.52186e-17
Sobic.004G067200	similar to Putative uncharacterized protein	2.59504	1.41239e-16	2.64532e-13
Sobic.002G215800	(1 of 3) K14686 - solute carrier family 31 (copper transporter), member 1 (SLC31A1, CTR1)	2.59322	1.56619e-17	2.66476e-14
Sobic.010G192800	weakly similar to Putative uncharacterized protein	2.58892	1.4765e-16	2.7721e-13
Sobic.003G091300	(1 of 7) PTHR10315//PTHR10315:SF30 - SEVEN IN ABSENTIA HOMOLOG // SUBFAMILY NOT NAMED	2.58882	4.67038e-08	0.000228311
Sobic.001G296300	similar to AP2 domain containing protein, expressed	2.58804	5.70829e-14	1.38357e-10
Sobic.002G168600	similar to Putative uncharacterized protein	2.58711	4.0129e-08	0.000194529
Sobic.003G250100	(1 of 15) IPR001356//IPR009057 - Homeobox domain // Homeodomain-like	2.58711	1.71913e-05	0.122935
Sobic.001G331500	similar to Putative uncharacterized protein	2.58706	0.0428715	1
Sobic.002G347800	(1 of 692) IPR001810 - F-box domain	2.58706	0.0428715	1
Sobic.001G457100	(1 of 78) IPR014729 - Rossmann-like alpha/beta/alpha sandwich fold	2.58706	0.0428715	1
Sobic.003G016600	similar to Putative esterase	2.58706	0.0428715	1
Sobic.003G233000	similar to Glucosyltransferase IS5a-like	2.58528	1.10325e-18	1.7113e-15
Sobic.003G384800	(1 of 4) PTHR21562//PTHR21562:SF19 - NOTUM-RELATED // SUBFAMILY NOT NAMED	2.5842	1.42335e-05	0.100391
Sobic.004G333700	similar to Putative calcineurin B subunit	2.58329	1.45995e-06	0.00890294
Sobic.010G177000		2.58314	0.00326756	1
Sobic.002G259301	similar to Putative uncharacterized protein	2.58278	2.63596e-23	2.80231e-20
Sobic.005G001500	similar to Dof zinc finger protein PBF	2.58197	2.57965e-12	7.49777e-09
Sobic.010G021300	(1 of 1) PTHR11467//PTHR11467:SF50 - HISTONE H1/H5 // HISTONE H1	2.58119	6.48309e-27	5.44162e-24
Sobic.007G142100	similar to Putative uncharacterized protein	2.57975	3.45753e-19	5.12089e-16
Sobic.003G305601	similar to Glycosyl hydrolase family protein 17-like	2.57917	1.31629e-07	0.000682188
Sobic.004G086000	similar to Zinc finger transcription factor ZFP30	2.57622	4.70877e-12	1.41353e-08
Sobic.003G353800	similar to Os01g0845100 protein	2.57534	1.09106e-18	1.68907e-15
Sobic.001G047700	similar to Putative uncharacterized protein OSJNBa0059E14.16	2.5717	1.07895e-11	3.36391e-08
Sobic.010G012002	(1 of 1) PTHR34267//PTHR34267:SF1 - FAMILY NOT NAMED // AT0ZI1 PROTEIN	2.57112	8.07796e-09	3.57456e-05
Sobic.003G246200	similar to Os01g0661600 protein	2.57111	7.46753e-17	1.3613e-13
Sobic.007G026500	similar to Putative uncharacterized protein	2.5697	3.45889e-18	5.56291e-15
Sobic.009G185501	similar to Os05g0497800 protein	2.56841	5.14642e-17	9.26284e-14
Sobic.010G071700	similar to EREBP-like protein	2.56733	8.203e-30	5.78583e-27
Sobic.001G138800	similar to Expressed protein	2.56469	4.72552e-29	3.53701e-26
Sobic.004G297800	similar to Os02g0653400 protein	2.56142	2.29357e-06	0.0143772
Sobic.008G012300	(1 of 2) PTHR26402//PTHR26402:SF574 - RESPONSE REGULATOR OF TWO-COMPONENT SYSTEM // SUBFAMILY NOT NAMED	2.56129	6.12054e-11	2.08621e-07
Sobic.005G143000	weakly similar to Expressed protein	2.55984	1.26348e-15	2.61038e-12
Sobic.009G071800	similar to Putative uncharacterized protein	2.55895	4.37742e-11	1.46422e-07
Sobic.003G088500	similar to Putative spore coat protein	2.55753	0.0218441	1
Sobic.004G218700	similar to Putative alcohol oxidase	2.55753	0.0218441	1
Sobic.010G276100	similar to Hexose transporter, putative%252C expressed	2.55753	0.0218441	1
[truncated: 4,378 more rows]

## Sheet: 5 DAA
Supplementary Data Sheet 1. DEGs between RTx3362 and BTx378 pericarp under VIS+UVA+UVB light at 5 DAA. Annotation and gene name based on Sbicolor_730_v5.0 (https://phytozome-next.jgi.doe.gov/info/Sbicolor_v5_1)
Gene Name	Annotation	Fold change	FDR p-value	Bonferroni
Sobic.001G186500	(1 of 65) PF07762 - Protein of unknown function (DUF1618) (DUF1618)	29310.7	1.42866e-05	0.0138023
Sobic.001G186401	(1 of 65) PF07762 - Protein of unknown function (DUF1618) (DUF1618)	18413.6	3.92163e-05	0.0439893
Sobic.003G116500	similar to Pyridoxal-dependent decarboxylase conserved domain containing protein, expressed	17502	4.33437e-05	0.0493468
Sobic.004G171000	similar to Putative uncharacterized protein	12784.4	8.01222e-05	0.100906
Sobic.009G239800	similar to Putative uncharacterized protein	7687.58	0.000214944	0.326045
Sobic.003G009900	similar to Putative uncharacterized protein	5498.22	0.000415041	0.714595
Sobic.001G186850	(1 of 65) PF07762 - Protein of unknown function (DUF1618) (DUF1618)	5427.94	0.000421259	0.729072
Sobic.001G186600	(1 of 2) KOG1867//KOG1873 - Ubiquitin-specific protease // Ubiquitin-specific protease	3896.52	0.00076586	1
Sobic.005G110000	similar to Non-specific lipid-transfer protein 2 precursor	3748.53	0.000876898	1
Sobic.003G009700	similar to Putative Cytochrome P450 71A1	3530.3	0.000902232	1
Sobic.005G134501	(1 of 3) PTHR11751//PTHR11751:SF400 - SUBGROUP I AMINOTRANSFERASE RELATED // SUBFAMILY NOT NAMED	2676.37	0.00145472	1
Sobic.010G179300		2406.45	0.00172768	1
Sobic.005G128625		2164.37	0.00212257	1
Sobic.004G068801	(1 of 1) 4.99.1.6 - Indoleacetaldoxime dehydratase / Indoleacetaldoxime hydro-lyase	1609.41	0.00346042	1
Sobic.003G007800	similar to Os01g0229800 protein	1530.93	0.00364362	1
Sobic.005G117200		1478.75	0.00382601	1
Sobic.009G111100	Predicted protein	1441.68	0.00398101	1
Sobic.004G068851	(1 of 6) 1.14.13.143 - Ent-isokaurene C2-hydroxylase / CYP71Z6	1384.11	0.00433777	1
Sobic.010G157800		1302.6	0.00477081	1
Sobic.008G003800		1223.07	0.00509696	1
Sobic.009G012200	weakly similar to Chromosome chr11 scaffold_13, whole genome shotgun sequence	1159.11	0.00560523	1
Sobic.004G230300	(1 of 8) PTHR23273//PTHR23273:SF5 - REPLICATION FACTOR A 1, RFA1 // SUBFAMILY NOT NAMED	1111.35	0.00584893	1
Sobic.008G175400		1033.48	0.00651361	1
Sobic.003G106600	similar to Probable 3-beta-hydroxysteroid-Delta(8)%252CDelta(7)-isomerase (EC 5.3.3.5) (Cholestenol Delta-isomerase) (Delta(8)-Delta(7) sterol isomerase)	942.953	0.00742705	1
Sobic.005G137200	similar to Chalcone synthase WHP1	875.115	0.00802103	1
Sobic.009G197800	similar to O-methyltransferase ZRP4	861.281	0.0088538	1
Sobic.008G185200	(1 of 3) PTHR23155//PTHR23155:SF486 - LEUCINE-RICH REPEAT-CONTAINING PROTEIN // SUBFAMILY NOT NAMED	860.654	0.00835336	1
Sobic.010G245100	(1 of 51) PF00069//PF00139 - Protein kinase domain (Pkinase) // Legume lectin domain (Lectin_legB)	847.763	5.50779e-11	1.49829e-08
Sobic.004G302151		837.727	0.00893558	1
Sobic.004G154532		768.629	0.00990094	1
Sobic.005G220200	(1 of 8) PTHR23155//PTHR23155:SF557 - LEUCINE-RICH REPEAT-CONTAINING PROTEIN // SUBFAMILY NOT NAMED	754.475	0.0102563	1
Sobic.005G018200	similar to GDA1/CD39 family protein, expressed	754.3	1.40886e-10	4.11644e-08
Sobic.007G107850	(1 of 19) 5.3.4.1 - Protein disulfide-isomerase / S-S rearrangase	747.121	0.0108246	1
Sobic.009G196400	(1 of 4) PTHR33869//PTHR33869:SF5 - FAMILY NOT NAMED // CLAVATA3/ESR (CLE)-RELATED PROTEIN 3	740.205	0.0114858	1
Sobic.010G088500	(1 of 12) PF04674 - Phosphate-induced protein 1 conserved region (Phi_1)	664.031	0.0122185	1
Sobic.003G088300	weakly similar to Chromosome chr1 scaffold_5, whole genome shotgun sequence	647.109	0.0129872	1
Sobic.004G062900		646.559	0.012713	1
Sobic.009G046450	(1 of 4) 3.1.13.2 - Exoribonuclease H	644.729	0.0131634	1
Sobic.008G182700	similar to Thaumatin-like pathogenesis-related protein 4 precursor	629.16	0.0127191	1
Sobic.009G107050		628.768	0.013533	1
Sobic.009G049500	similar to Os05g0240200 protein	624.261	0.0136412	1
Sobic.004G172550		615.248	0.0139542	1
Sobic.006G231001		602.118	0.0140949	1
Sobic.001G519400	similar to Putative 3-beta hydroxysteroid dehydrogenase/isomerase	599.579	1.50905e-50	5.06801e-50
Sobic.006G218800		591.849	0.0146476	1
Sobic.003G060600	similar to Os01g0250600 protein	580.356	0.0152211	1
Sobic.003G009502	(1 of 2) 1.14.13.104 - (+)-menthofuran synthase / Menthofuran synthase	579.272	1.2221e-09	4.20007e-07
Sobic.009G019100	(1 of 1) K13473 - chitin elicitor-binding protein (CEBIP)	570.256	0.0152259	1
Sobic.002G022000	(1 of 1) IPR001810//IPR027295 - F-box domain // Quinonprotein alcohol dehydrogenase-like domain	547.253	0.0159897	1
Sobic.002G146100		528.441	0.0166185	1
Sobic.007G080860	(1 of 35) 2.7.10.1//2.7.11.1 - Receptor protein-tyrosine kinase / Receptor protein tyrosine kinase // Non-specific serine/threonine protein kinase / Threonine-specific protein kinase	525.494	0.0169303	1
Sobic.004G298950	(1 of 2) PTHR33824:SF3 - POLYKETIDE CYCLASE / DEHYDRASE AND LIPID TRANSPORT PROTEIN-RELATED	523.698	0.0169312	1
Sobic.005G019900	(1 of 39) PF12274 - Protein of unknown function (DUF3615) (DUF3615)	519.742	0.017251	1
Sobic.001G319700	similar to Putative uncharacterized protein	510.571	0.0173825	1
Sobic.003G435900	(1 of 1) PTHR23155//PTHR23155:SF493 - LEUCINE-RICH REPEAT-CONTAINING PROTEIN // SUBFAMILY NOT NAMED	506.378	0.0177791	1
Sobic.004G230600		488.349	0.0183727	1
Sobic.005G136683	(1 of 2) IPR001099//IPR012328//IPR016039 - Chalcone/stilbene synthase, N-terminal // Chalcone/stilbene synthase, C-terminal // Thiolase-like	473.177	0.0190682	1
Sobic.001G355300	similar to Putative uncharacterized protein	460.632	1.19124e-08	5.00083e-06
Sobic.003G237700		451.198	0.0201533	1
Sobic.003G371400	similar to OSJNBb0008G24.17 protein	445.821	0.0206557	1
Sobic.005G099400	(1 of 8) IPR000626//IPR019956//IPR029071 - Ubiquitin domain // Ubiquitin // Ubiquitin-related domain	441.949	0.0205633	1
Sobic.003G059100	(1 of 15) PF00560//PF13855 - Leucine Rich Repeat (LRR_1) // Leucine rich repeat (LRR_8)	437.913	0.0207163	1
Sobic.003G060300	similar to Os03g0733800 protein	428.821	0.0212896	1
Sobic.010G256100	(1 of 154) IPR016140 - Bifunctional inhibitor/plant lipid transfer protein/seed storage helical domain	420.892	0.0224457	1
Sobic.005G086900		419.651	0.0219383	1
Sobic.010G248500	(1 of 9) PTHR23155//PTHR23155:SF558 - LEUCINE-RICH REPEAT-CONTAINING PROTEIN // SUBFAMILY NOT NAMED	414.909	0.0223437	1
Sobic.008G178400	(1 of 294) PF00646 - F-box domain (F-box)	401.31	0.022955	1
Sobic.004G291800		396.96	0.0232397	1
Sobic.004G129800	similar to MATE efflux family protein, expressed	391.348	0.0240358	1
Sobic.003G257301		375.123	0.0258027	1
Sobic.009G070900		365.177	0.0256142	1
Sobic.001G430500	similar to Dynamin family protein, putative%252C expressed	360.435	0.0262228	1
Sobic.002G240000	(1 of 6) K19307 - 25S rRNA (uracil2634-N3)-methyltransferase [EC:2.1.1.313] (BMT5)	337.272	0.0285505	1
Sobic.002G216900		337.114	0.0285255	1
Sobic.001G376332		314.582	0.0309617	1
Sobic.007G005900	Predicted protein	302.229	0.0332338	1
Sobic.005G082400	(1 of 154) IPR016140 - Bifunctional inhibitor/plant lipid transfer protein/seed storage helical domain	299.214	0.0362294	1
Sobic.009G110400	similar to Putative uncharacterized protein	297.645	0.0339352	1
Sobic.005G094301	(1 of 1) PF00069//PF04852 - Protein kinase domain (Pkinase) // Protein of unknown function (DUF640) (DUF640)	283.504	0.0349382	1
Sobic.008G175501		278.45	0.0361166	1
Sobic.004G044932	(1 of 8) PTHR11260//PTHR11260:SF313 - GLUTATHIONE S-TRANSFERASE, GST, SUPERFAMILY, GST DOMAIN CONTAINING // SUBFAMILY NOT NAMED	278.45	0.0357465	1
Sobic.009G116766	(1 of 2) PTHR10992:SF56 - METHYLESTERASE 4-RELATED	277.976	0.0361166	1
Sobic.007G027200	similar to Putative uncharacterized protein	277.861	1.69717e-64	1.89993e-64
Sobic.008G162600	(1 of 7) 1.14.13.72 - Methylsterol monooxygenase / Methylsterol hydroxylase	270.059	0.0370818	1
Sobic.010G179400	similar to UDP-glucoronosyl and UDP-glucosyl transferase family protein, expressed	269.982	0.037234	1
Sobic.003G112001		264.377	0.0380085	1
Sobic.004G068750		255.523	0.0385438	1
Sobic.002G240400		251.409	0.039426	1
Sobic.003G323000		246.98	0.0405648	1
Sobic.004G289500		246.589	0.0408832	1
Sobic.005G110473		237.497	0.042496	1
Sobic.007G008200	(1 of 72) PF04043 - Plant invertase/pectin methylesterase inhibitor (PMEI)	233.225	0.0431696	1
Sobic.007G080820	(1 of 20) 3.5.1.98 - Histone deacetylase / HDAC	232.99	0.0430672	1
Sobic.009G206800	weakly similar to Putative WRKY DNA binding protein	232.483	2.88708e-11	7.65982e-09
Sobic.006G260000	similar to Putative uncharacterized protein OJ1345_B12.12	230.448	9.25414e-07	0.000621439
Sobic.003G322100	similar to Putative uncharacterized protein	228.561	0.0440062	1
Sobic.003G061000	similar to Putative uncharacterized protein	224.133	0.0449692	1
Sobic.003G328400	similar to Putative uncharacterized protein	223.976	0.0448057	1
Sobic.009G007401		223.819	0.0451951	1
Sobic.003G112200	(1 of 16) IPR001929//IPR006045//IPR011051//IPR013096//IPR014710 - Germin // Cupin 1 // RmlC-like cupin domain // Cupin 2, conserved barrel // RmlC-like jelly roll fold	219.626	0.0462143	1
Sobic.004G073400	(1 of 5) PTHR24221:SF141 - ABC TRANSPORTER B FAMILY MEMBER 15-RELATED	219.548	0.0459269	1
Sobic.005G215900	similar to Putative Bowman-Birk serine protease inhibitor	212.57	2.23717e-28	7.51332e-27
Sobic.003G389900	(1 of 4) PTHR27001:SF115 - PTI1-LIKE TYROSINE-PROTEIN KINASE 1-RELATED	205.477	0.0494513	1
Sobic.001G245500		205.477	0.0492752	1
Sobic.009G177000	similar to Putative uncharacterized protein	201.441	0.0499324	1
Sobic.003G075901	(1 of 2) PTHR11926//PTHR11926:SF211 - GLUCOSYL/GLUCURONOSYL TRANSFERASES // SUBFAMILY NOT NAMED	199.332	8.86939e-15	1.3007e-12
Sobic.007G225900	(1 of 1) IPR000719//IPR002290//IPR009030//IPR011009//IPR020635//IPR025287 - Protein kinase domain // Serine/threonine/dual specificity protein kinase, catalytic domain // Insulin-like growth factor binding protein, N-terminal // Protein kinase-like domain // Tyrosine-protein kinase, catalytic domain // Wall-associated receptor kinase galacturonan-binding domain	190.861	1.0522e-17	1.04834e-15
Sobic.008G144201	(1 of 23) PF01559 - Zein seed storage protein (Zein)	152.396	3.3633e-09	1.2839e-06
Sobic.002G315000	(1 of 13) 3.2.1.8 - Endo-1,4-beta-xylanase	136.729	8.28323e-15	1.19619e-12
Sobic.007G122700	expressed protein	102.131	0.000107714	0.142409
Sobic.006G227100	similar to H0105C05.4 protein	101.627	2.47601e-47	1.66309e-46
Sobic.005G140001	similar to Probable xyloglucan endotransglucosylase/hydrolase precursor	101.533	3.19695e-30	8.58932e-29
Sobic.001G445300	(1 of 4) IPR011250 - Outer membrane protein/outer membrane enzyme PagP, beta-barrel	91.2712	2.57428e-07	0.000146397
Sobic.004G340300	similar to Cinnamoyl CoA reductase	90.1239	4.77545e-39	6.94975e-38
Sobic.003G229700	weakly similar to Chromosome chr12 scaffold_18, whole genome shotgun sequence	85.2118	2.71344e-39	3.64514e-38
Sobic.009G064200	similar to Boron transporter	79.1509	0.000223743	0.342397
Sobic.004G204400	(1 of 107) PF12937 - F-box-like (F-box-like)	76.3579	3.54375e-19	3.17369e-17
Sobic.009G220500	(1 of 2) PTHR23155//PTHR23155:SF414 - LEUCINE-RICH REPEAT-CONTAINING PROTEIN // SUBFAMILY NOT NAMED	74.1857	2.3418e-06	0.00175121
Sobic.001G324000	(1 of 5) PTHR10706//PTHR10706:SF131 - F-BOX FAMILY PROTEIN // SUBFAMILY NOT NAMED	70.7869	4.28627e-06	0.0034836
Sobic.005G192451	(1 of 24) PTHR23155//PTHR23155:SF484 - LEUCINE-RICH REPEAT-CONTAINING PROTEIN // SUBFAMILY NOT NAMED	69.2518	5.81403e-06	0.00493353
Sobic.004G324300	similar to OSJNBa0042L16.3 protein	67.3173	1.04173e-47	5.8309e-47
Sobic.002G190500	similar to Alpha-amylase type A isozyme precursor	62.0189	1.41344e-29	3.95576e-28
Sobic.005G170700	weakly similar to F-box domain containing protein	61.3728	0.000811448	1
Sobic.006G227000	(1 of 10) K08695 - anthocyanidin reductase (ANR)	60.1376	2.58569e-43	2.60514e-42
Sobic.001G287101	(1 of 3) PTHR23213//PTHR23213:SF239 - FORMIN-RELATED // FORMIN-LIKE PROTEIN 4-RELATED	59.4629	1.86232e-05	0.0185339
Sobic.008G189500	similar to Secretory acid phosphatase	58.9003	3.80675e-48	1.70461e-47
Sobic.004G114301		57.998	2.67468e-07	0.000152871
Sobic.002G190300	similar to Putative Cytochrome P450	57.4422	2.05116e-07	0.000111137
Sobic.006G265400	similar to H0103C06.7 protein	55.6721	3.06955e-54	6.87253e-54
Sobic.003G384900	(1 of 4) PTHR21562//PTHR21562:SF19 - NOTUM-RELATED // SUBFAMILY NOT NAMED	54.9968	4.59831e-27	1.75021e-25
Sobic.004G154466		54.166	0.00123374	1
Sobic.003G419000		53.0993	1.64935e-39	2.03104e-38
Sobic.002G421300	similar to Osr40g3 protein	52.8961	1.18783e-20	8.51033e-19
Sobic.009G196800	similar to Cytochrome P450	52.7324	1.52071e-08	6.44373e-06
Sobic.006G190300	similar to Protein kinase domain containing protein, expressed	49.5583	9.06485e-10	3.0139e-07
Sobic.003G230900	similar to NADPH-dependent reductase A1-a	49.2511	2.64622e-33	5.33224e-32
Sobic.010G160600	similar to Copper-binding protein-like	48.7405	3.81942e-05	0.0427145
Sobic.001G225200		47.9918	0.00206666	1
Sobic.004G097000	similar to F-box-like	46.2788	5.17479e-06	0.00433318
Sobic.002G097400	similar to Putative uncharacterized protein	45.0436	0.000101462	0.132325
Sobic.001G508300	similar to Cell diVISion control protein 48 homolog D	44.7134	7.8141e-05	0.098236
Sobic.010G088700	similar to Os02g0756800 protein	44.0619	2.36222e-31	5.55331e-30
Sobic.001G306600	similar to Putative uncharacterized protein	43.3928	1.25406e-12	2.59717e-10
Sobic.003G338700	similar to Non-specific lipid-transfer protein	42.3913	1.94053e-20	1.52066e-18
Sobic.003G275900	weakly similar to Putative uncharacterized protein	39.8665	1.89099e-32	4.2338e-31
Sobic.003G140700	similar to Putative uncharacterized protein	39.282	0.00381838	1
Sobic.003G278700	similar to Putative uncharacterized protein	38.868	4.65777e-09	1.84062e-06
Sobic.007G036400	weakly similar to Putative uncharacterized protein P0473D02.29	37.5715	0.00468557	1
Sobic.002G403966		37.5592	6.88179e-45	5.39277e-44
Sobic.005G192401	(1 of 24) PTHR23155//PTHR23155:SF484 - LEUCINE-RICH REPEAT-CONTAINING PROTEIN // SUBFAMILY NOT NAMED	37.4006	1.05263e-07	5.34988e-05
Sobic.004G201100	similar to Flavonoid 3'-hydroxylase	36.8608	3.3096e-36	5.5575e-35
Sobic.001G535300		35.3212	6.81937e-09	2.74826e-06
Sobic.005G115800	similar to Cytochrome P450 family protein, expressed	34.7961	0.00521001	1
Sobic.002G414900	(1 of 5) PTHR10887//PTHR10887:SF373 - DNA2/NAM7 HELICASE FAMILY // SUBFAMILY NOT NAMED	34.5198	0.00027837	0.441899
Sobic.003G223400	similar to Putative uncharacterized protein	34.0742	2.72043e-07	0.000156535
Sobic.004G283500	similar to Membrane protein-like	34.0612	0.0118909	1
Sobic.008G130800	similar to Acyltransferase family protein	33.5269	2.79133e-21	1.84363e-19
Sobic.005G216000	(1 of 14) IPR000877 - Proteinase inhibitor I12, Bowman-Birk	33.2179	1.81132e-20	1.39912e-18
Sobic.008G042250		33.0332	0.00624591	1
Sobic.001G084700	similar to Putative glucosyl transferase	32.9532	1.83397e-17	1.90936e-15
Sobic.009G005600	(1 of 40) PF03140 - Plant protein of unknown function (DUF247)	32.2675	4.28493e-08	1.9715e-05
Sobic.003G397600	similar to Putative uncharacterized protein	32.0168	0.00808062	1
Sobic.001G170302	(1 of 1) PTHR23201//PTHR23201:SF6 - EXTENSIN, PROLINE-RICH PROTEIN // SUBFAMILY NOT NAMED	30.5008	2.04678e-11	5.17836e-09
Sobic.001G106200	similar to Homeotic protein knotted-1	30.2884	0.00965146	1
Sobic.010G254500	(1 of 2) PF15938 - Domain of unknown function (DUF4750) (DUF4750)	30.0807	7.84905e-06	0.00696791
Sobic.001G246200	weakly similar to Putative uncharacterized protein	29.9559	4.82223e-05	0.0558188
Sobic.007G154800	similar to Putative uncharacterized protein	29.5231	1.491e-17	1.51891e-15
Sobic.004G311000	similar to Putative nodulin MtN21	28.9555	1.02981e-13	1.85608e-11
Sobic.001G249600	similar to Probable glutathione S-transferase BZ2	28.8393	1.42888e-22	7.83795e-21
Sobic.005G126300	similar to Expressed protein	27.6092	0.0118441	1
Sobic.005G103600		27.5501	2.74962e-29	8.3109e-28
Sobic.004G079500		26.9315	4.19253e-12	9.38682e-10
Sobic.003G223600	(1 of 3) PTHR11926//PTHR11926:SF255 - GLUCOSYL/GLUCURONOSYL TRANSFERASES // SUBFAMILY NOT NAMED	26.7729	0.0123503	1
Sobic.001G188800	similar to Os03g0564600 protein	26.4853	6.98556e-06	0.00606841
Sobic.008G100300	similar to Pumilio-family RNA binding repeat containing protein, expressed	26.1734	1.46526e-14	2.23083e-12
Sobic.010G088400	similar to Putative uncharacterized protein	26.1527	0.00123334	1
Sobic.003G397500	similar to Putative uncharacterized protein	25.8032	6.7778e-25	2.95914e-23
Sobic.004G167800	similar to Putative uncharacterized protein	24.9591	7.88066e-34	1.49977e-32
Sobic.007G068500	similar to Polyphenol oxidase	24.844	3.92041e-20	3.20381e-18
Sobic.010G095800	similar to Os06g0233800 protein	24.6789	2.90315e-08	1.29999e-05
Sobic.010G080100	similar to Putative uncharacterized protein	24.6755	0.00158242	1
Sobic.005G049600	weakly similar to H0607F01.6 protein	24.3732	9.19706e-21	6.38341e-19
Sobic.010G082800	similar to P0035H10.18 protein	24.2496	6.70674e-18	6.38178e-16
Sobic.004G127600	(1 of 2) PTHR10374//PTHR10374:SF12 - LACTOYLGLUTATHIONE LYASE GLYOXALASE I // SUBFAMILY NOT NAMED	24.0247	3.39401e-12	7.44699e-10
Sobic.007G044900	(1 of 25) 1.14.13.21 - Flavonoid 3'-monooxygenase / Flavonoid 3'-hydroxylase	23.9583	3.73125e-33	7.93634e-32
Sobic.007G153001	(1 of 1) PTHR30540//PTHR30540:SF33 - OSMOTIC STRESS POTASSIUM TRANSPORTER // SUBFAMILY NOT NAMED	23.2714	0.0174641	1
Sobic.005G099500	similar to GDA1/CD39 family protein	22.8126	2.46027e-20	1.95548e-18
Sobic.005G076301	(1 of 12) PTHR23155//PTHR23155:SF455 - LEUCINE-RICH REPEAT-CONTAINING PROTEIN // COILED-COIL DOMAIN-CONTAINING PROTEIN LOBO HOMOLOG	22.8058	0.000285982	0.457492
Sobic.005G016500	similar to Eukaryotic translation initiation factor 2B family protein, putative%252C expressed	22.6314	0.000137315	0.19092
Sobic.009G130100	similar to Chitinase precursor	22.5592	1.44021e-24	6.44909e-23
Sobic.001G374600	similar to Desiccation-related protein PCC13-62, putative%252C expressed	22.4302	7.20413e-16	9.03257e-14
Sobic.001G212451	weakly similar to Cotton fiber expressed protein-like protein	22.4127	5.65444e-05	0.0674142
Sobic.005G109806		22.1213	0.000137441	0.191428
Sobic.009G013501	(1 of 3) PF01439 - Metallothionein (Metallothio_2)	21.9394	2.95477e-17	3.21015e-15
Sobic.001G469500	similar to Sugar transporter family protein, expressed	21.7301	1.49203e-05	0.0146316
Sobic.003G357166	(1 of 1) PTHR23012//PTHR23012:SF87 - MEMBRANE ASSOCIATED RING FINGER // RING/FYVE/PHD ZINC FINGER-CONTAINING PROTEIN	21.4975	0.0227249	1
Sobic.004G292900	similar to RCc3 protein	21.4325	0.0225923	1
Sobic.003G375900	similar to Putative uncharacterized protein	21.4222	1.57266e-22	8.80271e-21
Sobic.008G143501		20.7727	0.00401302	1
Sobic.003G384200	(1 of 2) PTHR22600//PTHR22600:SF18 - BETA-HEXOSAMINIDASE // SUBFAMILY NOT NAMED	20.7003	3.65823e-09	1.41287e-06
Sobic.003G076800	similar to Putative cytochrome P450	20.4002	0.000985548	1
Sobic.005G162300	similar to Cytochrome P450 CYP51H11	20.2686	0.00431496	1
Sobic.001G351100	similar to Putative uncharacterized protein	20.1277	0.00125606	1
Sobic.009G185301		20.0676	3.40454e-21	2.28676e-19
Sobic.001G197700		19.6781	0.0302575	1
Sobic.003G191000	similar to Thiazole biosynthetic enzyme 1-1, chloroplast precursor	19.638	6.87998e-18	6.62365e-16
Sobic.010G136000	similar to Putative uncharacterized protein P0596H06.16	19.4923	4.79887e-22	2.9547e-20
Sobic.002G384400	similar to Thiazole biosynthetic enzyme 1-1, chloroplast precursor	19.4359	1.35909e-23	6.84656e-22
Sobic.004G273500	similar to Isp4 protein-like	19.3061	3.66769e-26	1.47811e-24
Sobic.006G253900	similar to Flavanone 3-beta-hydroxylase	19.0787	1.81864e-18	1.71016e-16
Sobic.005G154850	similar to NADP dependent malic enzyme	19.016	0.000295128	0.476556
Sobic.004G255200	(1 of 1) PTHR13301//PTHR13301:SF49 - X-BOX TRANSCRIPTION FACTOR-RELATED // SUBFAMILY NOT NAMED	18.9357	9.088e-12	2.14666e-09
Sobic.008G178500	weakly similar to NB-ARC domain containing protein	18.8072	0.0325506	1
Sobic.002G086900	(1 of 56) PF00069//PF00560//PF08263//PF13855 - Protein kinase domain (Pkinase) // Leucine Rich Repeat (LRR_1) // Leucine rich repeat N-terminal domain (LRRNT_2) // Leucine rich repeat (LRR_8)	18.7934	0.036134	1
Sobic.007G025300	Predicted protein	18.7246	0.000247776	0.386109
Sobic.005G109900	(1 of 13) K05917 - sterol 14-demethylase (CYP51)	18.6695	0.00878685	1
Sobic.002G265400	similar to Putative indole-3-acetate beta-glucosyltransferase	18.655	2.18314e-06	0.00162767
Sobic.005G229600	(1 of 80) PF03514 - GRAS domain family (GRAS)	18.5684	2.60062e-08	1.15288e-05
Sobic.004G241500	(1 of 2) PTHR13902//PTHR13902:SF23 - SERINE/THREONINE-PROTEIN KINASE WNK WITH NO LYSINE -RELATED // SUBFAMILY NOT NAMED	18.3789	7.16621e-07	0.000466098
Sobic.008G027033	(1 of 9) PTHR23155//PTHR23155:SF627 - LEUCINE-RICH REPEAT-CONTAINING PROTEIN // SUBFAMILY NOT NAMED	18.3788	0.00123285	1
Sobic.003G195700	(1 of 2) PTHR11802:SF32 - SERINE CARBOXYPEPTIDASE-LIKE 29	18.3173	0.000590572	1
Sobic.008G148300	Predicted protein	18.2315	0.000754399	1
Sobic.004G059300	(1 of 4) K04802 - proliferating cell nuclear antigen (PCNA)	18.1762	9.4993e-06	0.00866685
Sobic.008G177900	weakly similar to NB-ARC domain containing protein	18.0968	3.0525e-08	1.37029e-05
Sobic.001G402800		17.9399	0.0367529	1
Sobic.002G281000	similar to Probable aquaporin PIP2-7	17.8535	0.0479033	1
Sobic.001G316100	(1 of 3) PF11947 - Protein of unknown function (DUF3464) (DUF3464)	17.7807	1.27107e-20	9.24903e-19
Sobic.007G214400	similar to Os09g0483500 protein	17.6096	0.00559214	1
Sobic.005G075200	(1 of 47) IPR000719//IPR002290//IPR011009//IPR013320//IPR020635 - Protein kinase domain // Serine/threonine/dual specificity protein kinase, catalytic domain // Protein kinase-like domain // Concanavalin A-like lectin/glucanase domain // Tyrosine-protein kinase, catalytic domain	17.5843	7.685e-12	1.78945e-09
Sobic.006G028400	similar to OSIGBa0101K10.4 protein	17.5703	3.26088e-13	6.35178e-11
Sobic.002G253000	similar to Os09g0497900 protein	17.5354	2.87427e-05	0.0306965
Sobic.001G317200	similar to Glutathione S-transferase GST 38	17.4993	0.000763461	1
Sobic.003G149600	similar to Putative L-pipecolic acid oxidase	17.402	1.35784e-20	1.01844e-18
Sobic.006G147800	Predicted protein	17.2567	0.00759571	1
Sobic.003G107300	similar to Light-induced protein 1-like	17.2043	5.55758e-20	4.66615e-18
Sobic.002G125700	similar to Aquaporin PIP2-6	16.7921	0.000291379	0.46795
Sobic.006G030300	similar to OSJNBb0015G09.11 protein	16.7721	0.00758755	1
Sobic.003G228400	similar to Cytochrome P450-like	16.7561	4.82933e-05	0.0560632
Sobic.004G323500	similar to Putative uncharacterized protein	16.7356	0.00181186	1
Sobic.004G228500	similar to Putative uncharacterized protein	16.7337	3.70292e-06	0.0029556
Sobic.004G000700	similar to Leucoanthocyanidin dioxygenase	16.68	2.21474e-21	1.41322e-19
Sobic.004G284200	similar to Putative uncharacterized protein	16.6693	0.00123361	1
Sobic.003G223800	(1 of 1) PTHR22950:SF229 - GABA TRANSPORTER 2-RELATED	16.6169	0.000172351	0.25121
Sobic.009G253000	(1 of 2) PTHR30603//PTHR30603:SF13 - RNA POLYMERASE SIGMA FACTOR RPO // RNA POLYMERASE SIGMA FACTOR SIGC	16.5651	5.11802e-08	2.39491e-05
Sobic.009G078200	(1 of 115) IPR012337 - Ribonuclease H-like domain	16.2222	1.05722e-12	2.17768e-10
Sobic.004G195400	(1 of 5) PTHR22814//PTHR22814:SF122 - COPPER TRANSPORT PROTEIN ATOX1-RELATED // SUBFAMILY NOT NAMED	16.1384	1.70881e-11	4.27515e-09
Sobic.001G025102	(1 of 1) PTHR10992//PTHR10992:SF839 - ALPHA/BETA HYDROLASE FOLD-CONTAINING PROTEIN // SUBFAMILY NOT NAMED	16.1034	4.06318e-09	1.58292e-06
Sobic.001G351400	similar to Os03g0388900 protein	15.9808	0.00099458	1
Sobic.003G397400	similar to Putative uncharacterized protein P0470A12.6	15.8412	2.16252e-05	0.02203
Sobic.004G228300	similar to Putative elicitor-responsive gene-3	15.8186	2.43566e-07	0.000136605
Sobic.005G099000	similar to Putative xylanase inhibitor protein precursor	15.502	5.27466e-15	7.26292e-13
Sobic.008G148400	similar to DNA-binding protein DSP1	15.4673	9.07376e-24	4.46943e-22
Sobic.004G002700	weakly similar to Putative uncharacterized protein	15.2899	5.17933e-12	1.17701e-09
Sobic.001G277000	similar to Peroxidase 53, putative%252C expressed	15.2116	1.00362e-14	1.50553e-12
Sobic.005G131700		15.1085	0.00194025	1
Sobic.004G020200	(1 of 10) PTHR23068:SF3 - DNA (CYTOSINE-5)-METHYLTRANSFERASE DRM1-RELATED	15.0064	9.4521e-06	0.00858269
Sobic.005G147700		14.7905	0.000174323	0.255255
Sobic.009G044000	similar to Putative uncharacterized protein	14.7646	0.0193247	1
Sobic.008G012100	weakly similar to Expressed protein	14.7428	2.33219e-08	1.02344e-05
Sobic.001G463301	similar to Integral membrane protein, putative%252C expressed	14.6758	5.49525e-15	7.62818e-13
Sobic.009G019001	(1 of 15) IPR000719//IPR000858//IPR001480//IPR002290//IPR003609//IPR011009//IPR020635//IPR024171 - Protein kinase domain // S-locus glycoprotein domain // Bulb-type lectin domain // Serine/threonine/dual specificity protein kinase, catalytic domain // PAN/Apple domain // Protein kinase-like domain // Tyrosine-protein kinase, catalytic domain // S-receptor-like serine/threonine-protein kinase	14.5556	2.41742e-13	4.60058e-11
Sobic.006G006300	similar to BTB/POZ domain containing protein, expressed	14.4373	0.000121348	0.163859
Sobic.001G398000	similar to Expressed protein	14.3502	0.00526963	1
Sobic.009G157800	similar to Putative sugar transporter	14.307	0.00409878	1
Sobic.010G208400	similar to Putative prolylcarboxypeptidase isoform 1	14.2185	1.31145e-10	3.80245e-08
Sobic.007G045100	similar to Putative uncharacterized protein	14.1106	2.1331e-05	0.0216825
Sobic.003G364300	similar to Basic class III chitinase OsChib3b precursor	14.0355	2.5641e-17	2.75562e-15
Sobic.003G179700	similar to Beta-galactosidase 1 precursor	13.9653	0.000478214	0.849593
Sobic.001G431200	similar to Glyoxal oxidase, putative%252C expressed	13.8928	3.44916e-12	7.64523e-10
Sobic.004G229300	similar to Os02g0756800 protein	13.8106	7.29673e-15	1.04556e-12
Sobic.004G315000	similar to Putative uncharacterized protein	13.7905	0.00185819	1
Sobic.004G324800	similar to OSJNBa0042L16.3 protein	13.651	2.63142e-20	2.12097e-18
Sobic.002G368901		13.6508	0.00438011	1
Sobic.003G060400	similar to Putative uncharacterized protein	13.6141	3.13733e-05	0.0340678
Sobic.007G227600	similar to Putative uncharacterized protein	13.6044	6.17798e-24	2.90474e-22
Sobic.006G170800	(1 of 1) PTHR23382//PTHR23382:SF8 - MALATE DEHYDROGENASE // SUBFAMILY NOT NAMED	13.5387	0.00235671	1
Sobic.009G248100		13.4545	0.000851768	1
Sobic.003G192400	(1 of 43) 3.1.4.46 - Glycerophosphodiester phosphodiesterase / Glycerophosphoryl diester phosphodiesterase	13.432	2.43598e-06	0.00183254
Sobic.001G508000	(1 of 2) PTHR23077//PTHR23077:SF83 - AAA-FAMILY ATPASE // SUBFAMILY NOT NAMED	13.427	0.0179939	1
Sobic.005G183900	similar to Putative pleiotropic drug resistance protein 7	13.3747	0.0177328	1
Sobic.003G443601		13.3168	8.50477e-05	0.107966
Sobic.006G181300	similar to Polyphenol oxidase	13.2949	3.76406e-11	1.00752e-08
Sobic.004G030300	expressed protein/(1 of 2) PTHR33142:SF9 - CYCLIN-DEPENDENT PROTEIN KINASE INHIBITOR SMR2-RELATED	13.151	4.73833e-06	0.00390935
Sobic.001G138000	similar to Thiamine biosynthesis protein thiC, putative%252C expressed	13.1039	1.81686e-17	1.87121e-15
Sobic.001G320400	similar to Expressed protein	13.0643	8.44933e-07	0.000559959
Sobic.008G150500		13.0585	0.000280868	0.446796
Sobic.001G235500	similar to Cytochrome P450 family protein, expressed	13.0028	9.53439e-08	4.80305e-05
Sobic.002G244300	similar to Putative uncharacterized protein	12.9329	0.000396092	0.675318
Sobic.010G106800	(1 of 27) 1.14.13.121 - Premnaspirodiene oxygenase / Hyoscymus muticus premnaspirodiene oxygenase	12.9093	0.0215218	1
Sobic.003G253200	(1 of 1) IPR003851//IPR016040 - Zinc finger, Dof-type // NAD(P)-binding domain	12.8606	0.0190663	1
Sobic.007G131200	similar to Putative uncharacterized protein	12.8424	2.48259e-05	0.0258742
Sobic.004G035400	(1 of 23) K04733 - interleukin-1 receptor-associated kinase 4 (IRAK4)	12.7533	1.42309e-10	4.17392e-08
Sobic.003G106500	similar to Putative uncharacterized protein OSJNBb0008A05.1	12.7019	8.82123e-14	1.56026e-11
Sobic.010G003700	similar to Os06g0105200 protein	12.56	0.0001414	0.197866
Sobic.010G042500		12.5569	0.00315702	1
Sobic.001G113700	similar to Cytochrome b561 family protein, expressed	12.5003	5.87367e-05	0.0706197
Sobic.005G075400	(1 of 47) IPR000719//IPR002290//IPR011009//IPR013320//IPR020635 - Protein kinase domain // Serine/threonine/dual specificity protein kinase, catalytic domain // Protein kinase-like domain // Concanavalin A-like lectin/glucanase domain // Tyrosine-protein kinase, catalytic domain	12.4743	0.0036683	1
Sobic.004G114400	Predicted protein	12.4428	2.34498e-13	4.43647e-11
Sobic.003G134700	(1 of 4) PTHR30231//PTHR30231:SF6 - DNA POLYMERASE III SUBUNIT EPSILON // EXONUCLEASE FAMILY PROTEIN-RELATED	12.3797	9.57406e-10	3.20464e-07
Sobic.009G254600	(1 of 2) PTHR10992//PTHR10992:SF802 - ALPHA/BETA HYDROLASE FOLD-CONTAINING PROTEIN // SUBFAMILY NOT NAMED	12.3717	0.0336909	1
Sobic.004G047600	similar to Putative uncharacterized protein	12.3653	1.30333e-06	0.000913357
Sobic.003G045900	similar to GA 3beta-hydroxylase	12.1824	0.000366958	0.618662
Sobic.008G184400	(1 of 6) PTHR13683//PTHR13683:SF308 - ASPARTYL PROTEASES // ASPARTYL PROTEASE-RELATED	12.0931	4.01794e-14	6.38711e-12
Sobic.006G101900	similar to Monosaccharide transporter 1	12.0899	6.37618e-08	3.09786e-05
Sobic.001G348100	similar to Os09g0252100 protein	11.9999	9.5954e-21	6.7673e-19
Sobic.008G140800	similar to Expressed protein	11.9757	0.00477921	1
Sobic.006G066700	similar to H0321H01.9 protein	11.9729	0.0118181	1
Sobic.004G100500	(1 of 34) K09286 - EREBP-like factor (EREBP)	11.9577	0.0322105	1
Sobic.008G094000	similar to N3 like protein, putative%252C expressed	11.9243	0.0275822	1
Sobic.009G222000	similar to Putative uncharacterized protein	11.9138	1.00793e-05	0.00930883
Sobic.002G145500	similar to Os09g0266600 protein	11.8676	3.01391e-07	0.000175784
Sobic.006G195900	(1 of 1) IPR012337//IPR012942//IPR014893 - Ribonuclease H-like domain // Sensitivity To Red Light Reduced-like, SRR1 // Ku, C-terminal	11.752	2.65387e-15	3.56511e-13
Sobic.002G261100	weakly similar to Putative uncharacterized protein	11.7398	7.02361e-07	0.000455251
Sobic.003G436800	similar to Class III peroxidase 20 precursor	11.7248	8.15915e-17	9.22525e-15
Sobic.001G431100	similar to Chemocyanin, putative%252C expressed	11.686	8.92487e-06	0.00806283
Sobic.004G342100	weakly similar to Putative uncharacterized protein OSJNBa0053L11.42	11.6678	3.33049e-13	6.52465e-11
Sobic.002G008600	(1 of 1) PTHR31221:SF8 - WRKY TRANSCRIPTION FACTOR 57-RELATED	11.6201	2.78438e-07	0.000160527
Sobic.002G018100		11.5724	3.10909e-06	0.00240156
Sobic.004G351200	similar to Aquaporin PIP1-5	11.5289	1.38742e-15	1.80168e-13
Sobic.002G403833	(1 of 3) IPR029398 - DNA polymerase beta, thumb domain	11.5021	9.16138e-17	1.06661e-14
Sobic.006G188100	weakly similar to H0404F02.10 protein	11.4979	1.01922e-06	0.000696004
Sobic.004G168200	(1 of 2) PTHR11638//PTHR11638:SF100 - ATP-DEPENDENT CLP PROTEASE // SUBFAMILY NOT NAMED	11.4774	0.00642997	1
Sobic.003G251100		11.4304	0.000169128	0.245755
Sobic.002G047900		11.4177	0.0312472	1
Sobic.002G032066	(1 of 74) IPR023213 - Chloramphenicol acetyltransferase-like domain	11.3221	7.36871e-16	9.32141e-14
Sobic.009G155200	similar to Putative uncharacterized protein	11.2967	4.82391e-07	0.000298092
Sobic.003G064300		11.2286	3.84507e-13	7.5758e-11
Sobic.006G254000	(1 of 2) K00475 - naringenin 3-dioxygenase (E1.14.11.9)	11.2194	2.26427e-13	4.20773e-11
Sobic.005G136300	similar to Chalcone synthase WHP1	11.1752	2.69462e-07	0.000154447
Sobic.006G021000	similar to Putative uncharacterized protein	11.0632	1.27223e-14	1.9227e-12
Sobic.009G028400	similar to Os05g0128100 protein	11.0184	3.61694e-19	3.27973e-17
Sobic.004G063900	(1 of 199) IPR011598 - Myc-type, basic helix-loop-helix (bHLH) domain	10.9873	4.2661e-05	0.0484262
Sobic.006G246200	(1 of 223) IPR000719//IPR001245//IPR002290//IPR011009//IPR020635 - Protein kinase domain // Serine-threonine/tyrosine-protein kinase catalytic domain // Serine/threonine/dual specificity protein kinase, catalytic domain // Protein kinase-like domain // Tyrosine-protein kinase, catalytic domain	10.9773	6.12219e-15	8.56699e-13
Sobic.001G449100	similar to Putative uncharacterized protein	10.9458	0.0383393	1
Sobic.010G239400	similar to Cysteine protease Mir1	10.8845	5.96965e-10	1.91797e-07
Sobic.001G123700	similar to Putative uncharacterized protein	10.8661	0.0451347	1
Sobic.007G082900	(1 of 6) PF02671 - Paired amphipathic helix repeat (PAH)	10.8472	0.00170711	1
Sobic.001G314000	similar to Putative peroxidase	10.8064	0.00220881	1
Sobic.009G041100	expressed protein	10.7991	0.00151729	1
Sobic.009G130000	similar to Putative uncharacterized protein	10.7426	4.12947e-14	6.65685e-12
Sobic.006G185600	similar to OSIGBa0147H17.6 protein	10.7305	0.00466756	1
Sobic.001G426400	similar to Expressed protein	10.6307	4.25718e-16	5.24236e-14
Sobic.008G038801		10.6244	3.88034e-09	1.50734e-06
Sobic.001G264400	weakly similar to Hsp20/alpha crystallin family protein, expressed	10.6014	0.0162953	1
Sobic.010G005900	(1 of 58) PF00892 - EamA-like transporter family (EamA)	10.559	5.00776e-06	0.00417089
Sobic.008G133900	(1 of 33) PF08224 - Domain of unknown function (DUF1719) (DUF1719)	10.5201	1.47599e-09	5.17179e-07
Sobic.010G099400	similar to Putative uncharacterized protein	10.4973	7.38803e-08	3.67218e-05
Sobic.003G022600	similar to Putative uncharacterized protein	10.4828	8.67744e-18	8.54843e-16
Sobic.001G349300	similar to Putative organic cation transporter	10.4495	0.0118181	1
Sobic.008G042800	(1 of 2) PTHR11638//PTHR11638:SF115 - ATP-DEPENDENT CLP PROTEASE // SUBFAMILY NOT NAMED	10.4453	0.00682191	1
Sobic.009G110500	(1 of 292) PF13639 - Ring finger domain (zf-RING_2)	10.39	5.5166e-16	6.85498e-14
Sobic.005G154000	similar to Thioredoxin reductase	10.3614	0.00437417	1
Sobic.010G079700	similar to 2-oxoglutarate-dependent oxygenase	10.3184	6.97792e-13	1.41389e-10
Sobic.003G227300	similar to DNA-binding protein WRKY2-like	10.3028	9.97931e-10	3.39614e-07
Sobic.006G105200	similar to Putative uncharacterized protein	10.2991	4.37799e-09	1.72026e-06
Sobic.010G130601		10.1768	0.00779305	1
Sobic.007G004900	similar to Putative uncharacterized protein	10.1245	0.0114461	1
Sobic.009G070800	similar to Putative uncharacterized protein	10.0271	1.54617e-08	6.57738e-06
Sobic.001G439900	similar to Expressed protein	10.0258	6.79372e-15	9.6588e-13
Sobic.001G476900	Predicted protein	10.0201	0.000985548	1
Sobic.001G330200	similar to C2H2-type zinc finger protein ZFP36	10.0185	0.00124481	1
Sobic.002G400900	(1 of 47) PF07893 - Protein of unknown function (DUF1668) (DUF1668)	10.0163	1.25242e-05	0.0118613
Sobic.003G389400	similar to Putative uncharacterized protein	9.95807	7.89521e-07	0.000518817
Sobic.001G233200	(1 of 9) IPR000817 - Prion protein	9.95745	2.25393e-08	9.85128e-06
Sobic.004G099400	expressed protein	9.94944	1.92892e-05	0.0193263
Sobic.003G430000	(1 of 1) PTHR13683//PTHR13683:SF353 - ASPARTYL PROTEASES // SUBFAMILY NOT NAMED	9.92665	0.046773	1
Sobic.003G411600	similar to Os01g0927300 protein	9.91432	0.0214972	1
Sobic.008G187500	(1 of 1) PTHR22952//PTHR22952:SF181 - CAMP-RESPONSE ELEMENT BINDING PROTEIN-RELATED // SUBFAMILY NOT NAMED	9.89611	3.3951e-09	1.29984e-06
Sobic.002G104000		9.69011	2.11691e-05	0.0214942
Sobic.002G319100	(1 of 1) PTHR11527:SF97 - 15.4 KDA CLASS V HEAT SHOCK PROTEIN	9.67492	0.000197332	0.295095
Sobic.002G301600	similar to OSIGBa0148J22.1 protein	9.64261	9.45311e-15	1.40747e-12
Sobic.010G252800	similar to Glutathione S-transferase GST 24	9.63424	0.0104612	1
Sobic.001G159300	similar to Putative uncharacterized protein OSJNBa0066H15.1	9.56398	1.20623e-07	6.23854e-05
Sobic.003G067800	similar to Universal stress protein	9.54085	2.88014e-16	3.48217e-14
Sobic.001G225300		9.54019	0.00370284	1
Sobic.004G050200	(1 of 4) K13082 - bifunctional dihydroflavonol 4-reductase/flavanone 4-reductase (DFR)	9.52074	4.50096e-05	0.0515798
Sobic.008G015000	similar to Cytochrome P450 family protein, expressed	9.47116	0.00843649	1
Sobic.005G186100	similar to Patatin-like protein	9.42776	3.18413e-12	6.95085e-10
Sobic.001G190300	similar to Putative uncharacterized protein	9.374	0.00159147	1
Sobic.005G016400	similar to Eukaryotic translation initiation factor 2B family protein, putative%252C expressed	9.36429	3.24392e-13	6.28243e-11
Sobic.008G077800	weakly similar to GDSL-like Lipase/Acylhydrolase family protein, expressed	9.33748	1.62558e-11	4.03993e-09
Sobic.001G144900	similar to Globulin-1 S allele precursor	9.2918	0.00466616	1
Sobic.002G024300	(1 of 51) PF00069//PF00139 - Protein kinase domain (Pkinase) // Legume lectin domain (Lectin_legB)	9.27284	0.0277664	1
Sobic.002G225400	similar to Abscisic acid 8'-hydroxylase 3	9.2619	0.000155133	0.221078
Sobic.003G310000	(1 of 128) PF02365 - No apical meristem (NAM) protein (NAM)	9.25461	0.0379713	1
Sobic.003G060000	similar to Putative uncharacterized protein	9.25131	0.0268273	1
Sobic.003G442500	Predicted protein	9.20592	1.48731e-06	0.00106393
Sobic.001G023300	expressed protein	9.16627	3.60557e-14	5.69121e-12
Sobic.006G015900	similar to OSJNBa0019G23.3 protein	9.15119	8.17851e-18	7.96536e-16
Sobic.002G225900	similar to Putative uncharacterized protein	9.12685	0.00165313	1
Sobic.003G027700	(1 of 2) PTHR19297//PTHR19297:SF75 - GLYCOSYLTRANSFERASE 14 FAMILY MEMBER // CORE-2/I-BRANCHING BETA-1,6-N-ACETYLGLUCOSAMINYLTRANSFERASE FAMILY PROTEIN	9.11222	0.010568	1
Sobic.003G027100	similar to Meiosis 5	9.05851	0.000100607	0.131098
Sobic.004G255000	similar to Putative uncharacterized protein	9.04329	5.63928e-11	1.54668e-08
Sobic.009G085900	similar to Aquaporin TIP4-2	9.03645	2.60138e-11	6.69798e-09
Sobic.008G025500	similar to Putative uncharacterized protein 15A	9.03525	0.00106232	1
Sobic.008G154600	weakly similar to Pectinesterase inhibitor domain containing protein, expressed	8.99238	0.000190286	0.280972
Sobic.010G066000	similar to Cinnamoyl-CoA reductase	8.98883	0.00381616	1
Sobic.009G017000	similar to Putative uncharacterized protein OJ1654_B10.13	8.97965	0.00094321	1
Sobic.009G136100	similar to Putative uncharacterized protein OSJNBb0014K18.13	8.94745	0.000863958	1
Sobic.009G072800	similar to Putative uncharacterized protein P0636E04.5	8.94439	0.0288783	1
Sobic.005G021950	(1 of 41) PF05678 - VQ motif (VQ)	8.90463	2.11331e-06	0.00157088
Sobic.009G141900		8.87807	0.038294	1
Sobic.005G114706	(1 of 4) K03263 - translation initiation factor 5A (EIF5A)	8.86603	0.0125694	1
Sobic.003G287700	(1 of 8) PTHR11926//PTHR11926:SF337 - GLUCOSYL/GLUCURONOSYL TRANSFERASES // SUBFAMILY NOT NAMED	8.83088	0.00153225	1
Sobic.008G024400	similar to SCUTL1, putative%252C expressed	8.77881	0.00487916	1
Sobic.003G205700	weakly similar to Putative uncharacterized protein	8.75633	2.337e-10	6.93294e-08
Sobic.003G218500	similar to Lysophospholipase 2-like	8.74819	5.51703e-07	0.000345246
Sobic.005G087200	similar to Expressed protein	8.72362	0.00138762	1
Sobic.004G191200	similar to Putative Oxygen-evolving enhancer protein 3-2, chloroplast	8.69849	0.0122717	1
Sobic.003G191400	similar to Putative uncharacterized protein	8.68542	6.90542e-06	0.00599106
Sobic.001G225400		8.67238	4.40601e-05	0.0502611
Sobic.008G030802	(1 of 17) IPR000528//IPR016140 - Plant lipid transfer protein/Par allergen // Bifunctional inhibitor/plant lipid transfer protein/seed storage helical domain	8.61692	9.7939e-10	3.28919e-07
Sobic.002G220000	expressed protein	8.59825	0.0358973	1
Sobic.002G115200	similar to Putative uncharacterized protein	8.59319	0.00135949	1
Sobic.009G109000	similar to Putative uncharacterized protein	8.53592	0.000433871	0.756728
Sobic.009G010000	similar to Substilin /chymotrypsin-like inhibitor	8.45619	0.00024621	0.383118
Sobic.001G161100	similar to Pentatricopeptide, putative%252C expressed	8.45174	0.000154629	0.21984
Sobic.006G221800	weakly similar to Os02g0294100 protein	8.42042	0.000208616	0.314111
Sobic.007G187300	Predicted protein	8.41637	0.0170925	1
Sobic.010G198100	similar to Putative uncharacterized protein	8.39478	5.19726e-08	2.46108e-05
Sobic.003G131800	similar to Major facilitator superfamily antiporter	8.39232	1.64053e-06	0.00119259
Sobic.001G511000	similar to POT family protein, expressed	8.39133	6.1529e-10	1.98374e-07
Sobic.003G033500	weakly similar to Putative uncharacterized protein	8.37269	0.0256577	1
Sobic.008G189600	similar to Putative uncharacterized protein	8.37023	9.46647e-12	2.26785e-09
Sobic.002G386400	similar to Chloroplast 29 kDa ribonucleoprotein	8.33559	1.76423e-12	3.71301e-10
Sobic.009G030701	similar to Putative uncharacterized protein P0033D06.10	8.3343	0.0059269	1
Sobic.002G125200	similar to Aquaporin PIP2-6	8.33051	1.89829e-05	0.0189344
Sobic.006G003000	similar to B0616E02-H0507E05.1 protein	8.31053	0.00649647	1
Sobic.001G195800	similar to Aquaporin NIP3-1	8.30638	6.2181e-14	1.05111e-11
Sobic.008G026800	similar to RPT2-like protein	8.27772	8.98899e-09	3.69308e-06
Sobic.010G182800	(1 of 51) PF00069//PF00139 - Protein kinase domain (Pkinase) // Legume lectin domain (Lectin_legB)	8.25419	1.34159e-05	0.012856
Sobic.001G029900	similar to Protein kinase domain containing protein, expressed	8.25305	8.98968e-06	0.00813145
Sobic.007G005600	similar to Putative uncharacterized protein	8.23584	4.89857e-12	1.10224e-09
Sobic.005G212000		8.2262	1.3968e-05	0.0134788
Sobic.003G108000	similar to Putative uncharacterized protein	8.20862	2.05153e-14	3.14638e-12
Sobic.006G143000	similar to OSIGBa0157K09-H0214G12.3 protein	8.19937	0.00130487	1
Sobic.009G162500	similar to Putative uncharacterized protein	8.19041	0.000853113	1
Sobic.008G049200	similar to 22 kDa drought-inducible protein	8.18848	2.56293e-08	1.1333e-05
Sobic.006G260200	similar to H0818H01.13 protein	8.18435	0.0118365	1
Sobic.009G199100	(1 of 3) 3.4.19.9 - Gamma-glutamyl hydrolase / Pteroyl-poly-alpha-glutamate hydrolase	8.16684	6.7007e-08	3.27804e-05
Sobic.007G060500		8.14626	4.0355e-10	1.26041e-07
Sobic.003G315500	similar to Putative uncharacterized protein P0413G02.35	8.10864	0.0149527	1
Sobic.006G177600	similar to B0103C08-B0602B01.18 protein	8.08805	6.21697e-15	8.76922e-13
Sobic.008G059200	similar to Amino acid transporter, putative%252C expressed	8.07515	0.000291379	0.46787
Sobic.008G178300	(1 of 6) PTHR23155//PTHR23155:SF602 - LEUCINE-RICH REPEAT-CONTAINING PROTEIN // SUBFAMILY NOT NAMED	8.05865	1.49203e-05	0.0146265
Sobic.001G151400	similar to Nicotianamine synthase 3	8.03903	4.09942e-09	1.60621e-06
Sobic.006G211701	similar to OSJNBa0070C17.11 protein	8.037	0.00191762	1
Sobic.007G145000	similar to Putative uncharacterized protein	8.03499	2.76293e-11	7.23765e-09
Sobic.008G171600	similar to TRANSPARENT TESTA 12 protein, putative%252C expressed	7.9709	1.53164e-09	5.38392e-07
Sobic.001G005500	similar to Putative uncharacterized protein	7.96329	4.4378e-10	1.39103e-07
Sobic.006G158600	similar to OSIGBa0125M19.7 protein	7.95135	7.89599e-08	3.94233e-05
Sobic.002G419500	similar to Putative uncharacterized protein	7.92342	5.83976e-14	9.80614e-12
Sobic.008G178200	(1 of 2) PF05725 - FNIP Repeat (FNIP)	7.88004	0.00369281	1
Sobic.006G078400	similar to Putative uncharacterized protein	7.86798	4.0069e-06	0.00323412
Sobic.004G007500	similar to Hydroperoxide lyase	7.85284	2.04786e-07	0.000110729
Sobic.010G221100	similar to RING zinc finger protein-like	7.80986	0.0223591	1
Sobic.008G190200	similar to Os12g0638300 protein	7.80752	1.08058e-11	2.62499e-09
Sobic.010G235600	Predicted protein	7.8041	8.92844e-09	3.65821e-06
Sobic.001G385900	similar to Osr40c1 protein	7.80141	4.61654e-08	2.14475e-05
Sobic.010G013700	similar to High-affinity nickel-transport protein-like	7.79251	0.0115775	1
Sobic.004G169100	similar to Putative uncharacterized protein	7.78767	7.08982e-05	0.087702
Sobic.006G246100	similar to OSIGBa0147J19.8 protein	7.78753	1.78181e-12	3.76996e-10
Sobic.005G072300	similar to Transmembrane amino acid transporter protein	7.7152	1.75956e-06	0.00128823
Sobic.005G194100	weakly similar to Expressed protein	7.71149	3.86252e-08	1.75553e-05
Sobic.005G101900	similar to Herbicide safener binding protein	7.69057	2.25656e-09	8.2605e-07
Sobic.003G424000	(1 of 6) PTHR11783//PTHR11783:SF91 - SULFOTRANSFERASE SULT // SUBFAMILY NOT NAMED	7.67429	9.14091e-05	0.117474
Sobic.008G151300	similar to Expressed protein	7.66811	1.20226e-07	6.20457e-05
Sobic.003G364400	similar to Putative ferredoxin	7.66477	0.00177147	1
Sobic.007G092500	similar to Putative uncharacterized protein OSJNBa0031J07.41	7.65407	0.000191463	0.283354
Sobic.001G354400	(1 of 17) PTHR11746//PTHR11746:SF86 - O-METHYLTRANSFERASE // SUBFAMILY NOT NAMED	7.63008	0.00733238	1
Sobic.001G341300	weakly similar to Putative uncharacterized protein	7.62665	3.32818e-08	1.49777e-05
Sobic.002G345200	similar to Putative uncharacterized protein	7.62311	7.28725e-05	0.0907153
Sobic.001G468400	similar to Homeobox domain containing protein, expressed	7.62199	1.27141e-07	6.6454e-05
Sobic.006G256200	similar to H1005F08.10 protein	7.62043	0.0115599	1
Sobic.003G149700	similar to Putative L-pipecolic acid oxidase	7.5944	0.000131471	0.180145
Sobic.009G187500	similar to Putative uncharacterized protein	7.56131	9.82072e-10	3.32018e-07
Sobic.001G256900	(1 of 5) K15121 - solute carrier family 25, member 44 (SLC25A44)	7.55962	7.12509e-11	2.00205e-08
Sobic.006G255600	similar to Cell wall invertase	7.49718	9.01291e-14	1.60426e-11
Sobic.004G081300	Predicted protein	7.49132	0.00201228	1
Sobic.003G111300	similar to Putative serine type endopeptidase inhibitor	7.45371	0.0105752	1
Sobic.003G053400	(1 of 3) PTHR10992//PTHR10992:SF858 - ALPHA/BETA HYDROLASE FOLD-CONTAINING PROTEIN // SUBFAMILY NOT NAMED	7.41256	0.000427199	0.740787
Sobic.006G069300	similar to Putative uncharacterized protein	7.37907	1.97061e-06	0.00145819
Sobic.001G418300		7.37644	0.00852886	1
Sobic.010G168100		7.37099	0.00243056	1
Sobic.008G183900	weakly similar to No apical meristem protein	7.36244	0.00283577	1
Sobic.002G305700	similar to 2Fe-2S iron-sulfur cluster protein-like	7.32013	5.52274e-08	2.65217e-05
Sobic.001G004300	expressed protein	7.313	0.0371656	1
Sobic.003G348100	similar to Putative uncharacterized protein	7.3032	0.0381961	1
Sobic.001G225500		7.30273	7.44433e-06	0.00652528
Sobic.010G116500	similar to Putative uncharacterized protein	7.27159	5.32692e-10	1.69358e-07
Sobic.003G338601	(1 of 141) IPR001841//IPR013083 - Zinc finger, RING-type // Zinc finger, RING/FYVE/PHD-type	7.24423	5.52013e-14	9.20762e-12
Sobic.006G078500	similar to OSIGBa0076I14.3 protein	7.2382	2.0568e-08	8.91077e-06
Sobic.002G245500	similar to Putative transparent testa	7.21927	1.62945e-06	0.00118203
Sobic.004G350600	weakly similar to Os02g0822700 protein	7.16347	0.0134573	1
Sobic.010G038400	expressed protein	7.15443	6.7701e-09	2.72083e-06
Sobic.003G192600	similar to Receptor-like kinase	7.04834	0.00624591	1
Sobic.003G235800	similar to Probable auxin efflux carrier component 3a	7.04724	7.98456e-06	0.0071329
Sobic.010G084600	similar to 12-oxophytodienoic acid reductase 1	7.0331	3.99382e-05	0.0450317
Sobic.001G505100	similar to Aquaporin TIP1-1	7.02716	7.02469e-10	2.2884e-07
Sobic.008G133201	(1 of 1) PTHR22835//PTHR22835:SF205 - ZINC FINGER FYVE DOMAIN CONTAINING PROTEIN // SUBFAMILY NOT NAMED	6.99657	2.94872e-07	0.000170662
Sobic.001G379600	similar to CIPK-like protein 1, putative%252C expressed	6.96966	5.51716e-11	1.50701e-08
Sobic.001G300800	similar to Beta-expansin 7 precursor	6.93675	7.48815e-14	1.29933e-11
Sobic.004G285800	similar to Putative uncharacterized protein	6.92166	1.71966e-10	5.06301e-08
Sobic.003G014400	similar to Putative uncharacterized protein	6.8851	4.21114e-17	4.6671e-15
Sobic.008G005900	similar to Nodulin-like family protein, expressed	6.86036	0.00195431	1
Sobic.002G004000	(1 of 1) PTHR33399//PTHR33399:SF2 - FAMILY NOT NAMED // PSBQ-LIKE PROTEIN 2, CHLOROPLASTIC	6.84596	2.75616e-08	1.228e-05
Sobic.003G341200	similar to Putative uncharacterized protein	6.84588	0.00104551	1
Sobic.001G407800	similar to Oxidoreductase, 2OG-Fe oxygenase family protein, expressed	6.83736	5.14424e-08	2.42446e-05
Sobic.002G202600	similar to BHLH transcription factor PTF1-like protein	6.83354	1.1041e-05	0.0103207
Sobic.010G246600	similar to Xyloglucan endo-transglycosylase homolog	6.79896	0.00372849	1
Sobic.001G269900	weakly similar to Expressed protein	6.79854	0.00233089	1
Sobic.006G242200	similar to H0212B02.10 protein	6.79653	0.000667874	1
Sobic.004G109600	(1 of 10) PTHR14155//PTHR14155:SF146 - RING FINGER DOMAIN-CONTAINING // SUBFAMILY NOT NAMED	6.79596	0.0495078	1
Sobic.004G350800		6.77928	0.024272	1
Sobic.001G345200	similar to Putative uncharacterized protein	6.77616	0.0123431	1
Sobic.007G085350		6.72799	0.0132222	1
Sobic.003G062500	similar to Putative lectin 2	6.71353	0.0208445	1
Sobic.002G226400	similar to Putative uncharacterized protein	6.68622	5.13864e-08	2.41607e-05
Sobic.003G427700	similar to Putative uncharacterized protein	6.67999	3.15947e-06	0.00244755
Sobic.002G267800	weakly similar to Putative uncharacterized protein P0669G04.10	6.67835	0.000534996	0.970237
Sobic.010G267700	similar to Putative receptor protein kinase	6.65922	0.000173193	0.252958
Sobic.001G258300	similar to Putative uncharacterized protein	6.6569	0.00708189	1
Sobic.009G100201	(1 of 4) PF07107 - Wound-induced protein WI12 (WI12)	6.59754	0.0013995	1
Sobic.007G027301	similar to Putative uncharacterized protein	6.59586	2.10563e-11	5.35081e-09
Sobic.009G125500	weakly similar to Putative uncharacterized protein OJ1562_H01.11	6.59264	1.45344e-05	0.0141664
Sobic.003G082000	similar to Heat shock protein 17.2	6.58203	0.00835619	1
Sobic.003G135700	similar to GABA-A receptor epsilon-like subunit	6.58143	0.00964421	1
Sobic.001G212000	similar to GRAM domain containing protein, expressed	6.5769	0.0139284	1
Sobic.007G178900	similar to Putative uncharacterized protein	6.56756	2.9751e-13	5.7285e-11
Sobic.005G155200	(1 of 1) PTHR33285:SF1 - GROWTH FACTOR PROTEIN-RELATED	6.56668	1.38392e-10	4.02807e-08
Sobic.010G179500	similar to Putative anthocyanin 5-O-glucosyltransferase	6.55856	0.0255168	1
Sobic.001G290400	similar to No apical meristem, putative%252C expressed	6.55355	5.5336e-07	0.000347523
Sobic.002G184200	similar to Putative uncharacterized protein OJ1759_F09.16	6.55266	0.045976	1
Sobic.007G151900	(1 of 1) PTHR15852//PTHR15852:SF22 - FAMILY NOT NAMED // PROTEIN SSU-2, ISOFORM B	6.54843	5.10307e-06	0.00425598
Sobic.009G121751	(1 of 107) PF12937 - F-box-like (F-box-like)	6.54571	0.000171905	0.250367
Sobic.001G341400	similar to Putative uncharacterized protein	6.49416	0.0174946	1
Sobic.009G089102	(1 of 2) KOG3808 - Uncharacterized conserved protein	6.47042	0.007519	1
Sobic.004G314800	(1 of 3) PF11947 - Protein of unknown function (DUF3464) (DUF3464)	6.43422	7.0257e-11	1.96626e-08
Sobic.009G063301	similar to Putative uncharacterized protein	6.42565	2.16289e-07	0.000117603
Sobic.004G152900	similar to Leucine aminopeptidase 2, chloroplast precursor	6.41111	0.00982533	1
Sobic.005G164100		6.40594	0.00536733	1
Sobic.001G304500	similar to Os10g0551200 protein	6.38229	3.7107e-15	5.06789e-13
Sobic.009G236800	similar to Putative uncharacterized protein	6.37519	5.04215e-12	1.14019e-09
Sobic.001G022400	similar to Putative uncharacterized protein	6.37126	7.78202e-10	2.55254e-07
Sobic.001G224700		6.36414	0.0235435	1
Sobic.009G019200	(1 of 15) IPR000719//IPR000858//IPR001480//IPR002290//IPR003609//IPR011009//IPR020635//IPR024171 - Protein kinase domain // S-locus glycoprotein domain // Bulb-type lectin domain // Serine/threonine/dual specificity protein kinase, catalytic domain // PAN/Apple domain // Protein kinase-like domain // Tyrosine-protein kinase, catalytic domain // S-receptor-like serine/threonine-protein kinase	6.36066	1.45117e-09	5.06857e-07
Sobic.007G210801	similar to N-acetyltransferase and Transcription factor-like protein	6.32343	0.00474134	1
Sobic.005G186200	similar to Patatin-like protein	6.30181	8.26566e-07	0.000545011
Sobic.004G220500	similar to Phenylalanine ammonia-lyase	6.28214	0.0449624	1
Sobic.004G109700	similar to Putative uncharacterized protein	6.26848	0.0192588	1
Sobic.010G189700	similar to Putative nucleoid DNA-binding protein cnd41, chloroplast	6.26241	7.6918e-07	0.000504582
Sobic.010G076100		6.26051	0.0188935	1
Sobic.004G236100	(1 of 8) PTHR11709//PTHR11709:SF118 - MULTI-COPPER OXIDASE // SUBFAMILY NOT NAMED	6.25631	0.0246978	1
Sobic.009G078500	similar to Putative uncharacterized protein	6.25606	2.66697e-09	9.91217e-07
Sobic.009G012300	similar to Phosphoribosylformylglycinamidine cyclo-ligase	6.25465	0.010054	1
Sobic.006G003400	similar to B0616E02-H0507E05.3 protein	6.24811	3.76406e-11	1.0113e-08
Sobic.008G152200	(1 of 2) PTHR13871:SF51 - CYSTEINE/HISTIDINE-RICH C1 DOMAIN FAMILY PROTEIN	6.21508	0.000121194	0.163486
Sobic.010G177200	weakly similar to Chromosome undetermined scaffold_151, whole genome shotgun sequence	6.20475	8.35533e-10	2.74994e-07
Sobic.003G213300	weakly similar to Putative uncharacterized protein P0704D04.8	6.20231	0.0325238	1
Sobic.004G049800	similar to Class III peroxidase 24 precursor	6.20156	0.0257628	1
Sobic.001G087700	similar to Putative uncharacterized protein	6.12218	9.90257e-09	4.09059e-06
Sobic.007G141200	similar to Cinnamoyl CoA reductase	6.10715	0.00012419	0.1685
Sobic.003G336300	similar to Proline-rich family protein-like	6.09864	0.022354	1
Sobic.008G010000	similar to Expressed protein	6.09818	5.85191e-05	0.0702619
Sobic.005G080400	similar to Putative uncharacterized protein	6.0971	0.0210912	1
Sobic.002G368800	weakly similar to Os01g0341000 protein	6.09682	6.49503e-05	0.0791083
Sobic.006G279700	(1 of 1) PTHR11654//PTHR11654:SF172 - OLIGOPEPTIDE TRANSPORTER-RELATED // SUBFAMILY NOT NAMED	6.09469	1.20688e-11	2.94532e-09
Sobic.003G087600	similar to Os01g0128000 protein	6.08684	2.83681e-09	1.07974e-06
Sobic.009G254700	similar to Putative uncharacterized protein	6.08084	4.50096e-05	0.0515961
Sobic.001G304100	similar to Putative uncharacterized protein	6.05419	0.000617626	1
Sobic.007G005700	weakly similar to Putative uncharacterized protein P0450B04.9	6.04969	0.00163938	1
Sobic.010G158766	similar to Putative uncharacterized protein	6.0462	0.00799955	1
Sobic.002G052100	similar to Early light-inducible protein ELIP	6.04386	3.95111e-08	1.80022e-05
Sobic.009G136400	similar to Cell death associated protein	6.00125	4.99905e-07	0.000309474
Sobic.001G034900	similar to Actin-depolymerizing factor 3	5.98206	3.17991e-10	9.82507e-08
Sobic.009G014400	(1 of 30) PF02701 - Dof domain, zinc finger (zf-Dof)	5.97572	0.000197151	0.294199
Sobic.006G182700	similar to OSIGBa0139P06.2 protein	5.95451	0.0402267	1
Sobic.008G180200	expressed protein	5.95239	0.0363406	1
Sobic.003G227000	similar to Putative uncharacterized protein	5.94774	1.27089e-05	0.0120789
Sobic.008G073900	similar to Serine carboxypeptidase 1 precursor (EC 3.4.16.5) (Serine carboxypeptidase I) (Carboxypeptidase C)	5.94537	0.00952791	1
Sobic.001G157200	similar to Os03g0641200 protein	5.94323	2.84664e-11	7.52066e-09
Sobic.008G106400		5.93989	0.0002373	0.366332
Sobic.001G339400	weakly similar to Expressed protein	5.93124	0.000112844	0.149948
Sobic.003G018560	(1 of 5) PTHR14155//PTHR14155:SF154 - RING FINGER DOMAIN-CONTAINING // SUBFAMILY NOT NAMED	5.91637	3.45414e-06	0.00271063
Sobic.007G068300	similar to Polyphenol oxidase	5.9119	1.71248e-09	6.0771e-07
Sobic.006G216300	similar to Glutathione-S-transferase 19E50	5.87534	0.0379311	1
Sobic.007G127600	similar to Os02g0653400 protein	5.86947	0.0209173	1
Sobic.004G148900	similar to Putative uncharacterized protein	5.86776	1.70881e-11	4.28503e-09
Sobic.002G055600	similar to Xylanase inhibitor protein 1 precursor	5.84784	0.000326294	0.540608
Sobic.004G307000	similar to Putative uncharacterized protein	5.84098	0.000454197	0.798382
Sobic.001G156600	similar to Protein kinase domain containing protein, expressed	5.83142	9.82072e-10	3.31013e-07
Sobic.001G337100	similar to Translocase inner membrane-like protein	5.82797	0.0286393	1
Sobic.006G024200	similar to H0512B01.12 protein	5.81604	0.000315836	0.518419
Sobic.002G353800	similar to Homeodomain leucine zipper protein 14	5.80165	0.000463733	0.816599
Sobic.002G228000	(1 of 4) PTHR23024//PTHR23024:SF137 - MEMBER OF 'GDXG' FAMILY OF LIPOLYTIC ENZYMES // SUBFAMILY NOT NAMED	5.79588	5.52981e-10	1.76428e-07
Sobic.010G113200	similar to Putative uncharacterized protein	5.78981	0.00595301	1
Sobic.004G310200	similar to Putative S-receptor kinase	5.76869	6.56055e-06	0.00565513
Sobic.010G224200	similar to Putative uncharacterized protein	5.76491	8.44933e-07	0.000559918
Sobic.010G257900	(1 of 3) PTHR11071//PTHR11071:SF280 - PEPTIDYL-PROLYL CIS-TRANS ISOMERASE // SUBFAMILY NOT NAMED	5.76313	0.0260338	1
Sobic.004G181200	Predicted protein	5.75258	0.00484147	1
Sobic.004G125350		5.74723	4.5102e-07	0.000276182
Sobic.009G251800	similar to Putative uncharacterized protein	5.74233	2.8771e-10	8.69623e-08
Sobic.003G206900	similar to Hydrolase-like	5.73605	0.00052052	0.938156
Sobic.010G081100	similar to Lipase class 3-like	5.72768	0.00535326	1
Sobic.002G403000	similar to Nucleoid DNA-binding-like protein	5.71495	1.11115e-05	0.010399
Sobic.008G024700	(1 of 29) PF04525 - LURP-one-related (LOR)	5.71377	0.00626544	1
Sobic.006G168900	weakly similar to OSJNBa0065H10.11 protein	5.6805	0.0120831	1
Sobic.005G229800	(1 of 6) PF12796//PF13857//PF13962 - Ankyrin repeats (3 copies) (Ank_2) // Ankyrin repeats (many copies) (Ank_5) // Domain of unknown function (PGG)	5.67723	0.00153074	1
Sobic.002G278300	similar to Putative uncharacterized protein	5.66463	0.020159	1
Sobic.005G011300	similar to Class III peroxidase 135 precursor	5.66279	2.72687e-09	1.0267e-06
Sobic.003G234200	similar to Carbonic anhydrase	5.65084	0.0322103	1
Sobic.002G261000	weakly similar to Putative uncharacterized protein	5.64589	0.0106628	1
Sobic.001G050100	similar to Germin-like protein 7	5.64576	0.00780898	1
Sobic.010G030401		5.64097	8.73407e-06	0.00788068
Sobic.010G270800	similar to GDSL-lipase-like	5.63552	8.89894e-10	2.93881e-07
Sobic.004G130980	(1 of 47) PF07893 - Protein of unknown function (DUF1668) (DUF1668)	5.63546	0.0203205	1
Sobic.006G160400	similar to OSIGBa0159I10.12 protein	5.63348	0.00453132	1
Sobic.005G078300	Predicted protein	5.59176	0.000357038	0.599139
Sobic.004G078600	similar to Lipoxygenase	5.57267	3.11351e-05	0.0337046
Sobic.003G328200	(1 of 1) PTHR31407:SF14 - PSBP DOMAIN-CONTAINING PROTEIN 6, CHLOROPLASTIC	5.5677	1.90726e-08	8.22022e-06
Sobic.007G115400	similar to Putative uncharacterized protein	5.52103	0.0160772	1
Sobic.003G317600	similar to Putative uncharacterized protein	5.5107	0.0172731	1
Sobic.007G070600	(1 of 16) PF16913 - Purine nucleobase transmembrane transport (PUNUT)	5.50245	3.69022e-05	0.0410217
Sobic.001G048766	similar to Brain protein 44-like	5.50133	0.000291379	0.468528
Sobic.004G188000	(1 of 16) K11253 - histone H3 (H3)	5.50061	0.00046411	0.817782
Sobic.003G204001	expressed protein	5.49119	6.28561e-07	0.000401083
Sobic.010G259500	similar to Os06g0710700 protein	5.47906	6.69224e-06	0.00577614
Sobic.003G134600	weakly similar to Hypothetical protein	5.46224	0.000182034	0.267769
Sobic.006G108700	similar to B0812A04.4 protein	5.4573	3.47847e-06	0.00273751
Sobic.004G075000	weakly similar to Os02g0191800 protein	5.43944	0.00243056	1
Sobic.001G006201	similar to Putative uncharacterized protein	5.43804	0.00698541	1
Sobic.003G052900	similar to Ramosa 2	5.41734	0.00041855	0.722979
Sobic.003G382800	similar to Putative uncharacterized protein	5.41359	1.82316e-09	6.59235e-07
Sobic.001G141300	similar to Glycine-rich RNA-binding protein 2	5.41353	5.74675e-06	0.00485715
Sobic.002G381300	(1 of 41) PF05678 - VQ motif (VQ)	5.40596	0.000411166	0.706541
Sobic.002G163700	expressed protein/chlororespiratory reduction 3	5.39413	2.4857e-09	9.18278e-07
Sobic.001G293400	similar to Zinc finger, C3HC4 type family protein, expressed	5.39073	3.56192e-06	0.00282711
Sobic.009G002600	similar to Polygalacturonase inhibiting protein 2 precursor	5.38911	0.0292202	1
Sobic.009G044100	similar to Putative uncharacterized protein	5.36688	0.00141265	1
Sobic.007G153900	similar to Nitrate reductase [NADH] 1	5.3527	5.23046e-06	0.00438564
Sobic.001G017400	similar to Ras-related protein Rab11C	5.33699	0.00311382	1
Sobic.001G347800	similar to Heme oxygenase 2	5.3313	2.7894e-05	0.0296339
Sobic.001G170700	(1 of 2) PTHR10795:SF424 - SUBTILASE FAMILY PROTEIN-RELATED	5.32466	2.29465e-13	4.28989e-11
Sobic.003G306500	similar to Probable indole-3-acetic acid-amido synthetase GH3.2	5.32246	2.44926e-07	0.000137916
Sobic.004G073500	similar to Putative multidrug resistance protein	5.321	0.0228145	1
Sobic.002G328300	similar to Putative uncharacterized protein	5.30373	1.20131e-07	6.18623e-05
Sobic.006G176100	similar to Os04g0558700 protein	5.27891	5.90791e-07	0.000373675
Sobic.007G179750	(1 of 1) PTHR24298//PTHR24298:SF46 - FAMILY NOT NAMED // CYTOCHROME P450 78A6-RELATED	5.27881	0.000803397	1
Sobic.004G181400	(1 of 2) K16286 - E3 ubiquitin-protein ligase EL5 [EC:6.3.2.19] (EL5)	5.27747	0.00795068	1
Sobic.001G027800	(1 of 7) K19355 - mannan endo-1,4-beta-mannosidase (MAN)	5.27488	0.000316558	0.520226
Sobic.009G202700	weakly similar to Chromosome chr6 scaffold_3, whole genome shotgun sequence	5.25301	0.000163291	0.235812
Sobic.010G070900	keratin, type I cytoskeletal 9, putative, expressed	5.24753	6.44353e-06	0.00552541
Sobic.004G315100	similar to Thioredoxin-like 5	5.23487	1.00278e-06	0.000682226
Sobic.009G154600	similar to Putative uncharacterized protein	5.22001	3.15515e-07	0.000185435
Sobic.002G004700	similar to Putative quinone oxidoreductase	5.21701	0.0379713	1
Sobic.001G259600	Predicted protein	5.21156	1.56965e-06	0.00113513
Sobic.002G231600	similar to Glutathione S-transferase GST 36	5.20607	2.75833e-10	8.27548e-08
Sobic.002G190100	similar to Expressed protein	5.20546	0.000163291	0.235994
Sobic.006G104200	(1 of 1) IPR027480 - HIV-1 Nef protein, anchor-domain	5.20227	0.0121789	1
Sobic.010G231000	(1 of 17) PTHR11746//PTHR11746:SF86 - O-METHYLTRANSFERASE // SUBFAMILY NOT NAMED	5.20078	0.0237791	1
Sobic.009G161500		5.19668	6.72684e-08	3.30589e-05
Sobic.001G020401	(1 of 1) PTHR11730//PTHR11730:SF37 - AMMONIUM TRANSPORTER // SUBFAMILY NOT NAMED	5.19578	0.000211378	0.319527
Sobic.003G264400	similar to Putative uncharacterized protein	5.19369	0.000545805	0.992282
Sobic.005G225300		5.189	0.0465479	1
Sobic.003G022700	similar to GA 2-oxidase 5	5.18797	8.65486e-11	2.46097e-08
Sobic.007G074000	similar to Os08g0205800 protein	5.18265	0.00134406	1
Sobic.001G439100	similar to SCUTL1, putative%252C expressed	5.18179	9.26475e-05	0.11917
Sobic.001G068800	weakly similar to Expressed protein	5.18051	0.0262603	1
Sobic.006G146300	similar to OSIGBa0140J09.2 protein	5.1774	5.17566e-07	0.000321566
Sobic.003G201800	weakly similar to Putative uncharacterized protein	5.17311	0.0271307	1
Sobic.004G165400		5.173	0.0140841	1
Sobic.010G108500	similar to Os06g0264200 protein	5.16995	3.60866e-05	0.0398323
Sobic.001G261600	similar to Putative uncharacterized protein	5.16155	0.000100218	0.130366
Sobic.005G168900	similar to Expressed protein	5.13629	0.0151759	1
Sobic.001G442200	similar to Purple acid phosphatase 1, putative%252C expressed	5.1246	1.03714e-05	0.00960185
Sobic.007G004600	similar to Ferredoxin-1, chloroplast precursor	5.11557	7.71902e-05	0.0969543
Sobic.009G140150	(1 of 3) PTHR31942//PTHR31942:SF19 - FAMILY NOT NAMED // MLO-LIKE PROTEIN 13	5.1136	0.0317633	1
Sobic.009G027800	similar to Putative phosphatidylinositol-specific phospholipase C	5.11117	2.76841e-09	1.04751e-06
Sobic.009G121600	similar to Putative uncharacterized protein	5.11093	1.0551e-05	0.00979171
Sobic.010G102800	similar to Potassium outward rectifying channel	5.1075	3.16483e-06	0.00245879
Sobic.001G463200	similar to Putative uncharacterized protein OSJNBa0014O06.3	5.08965	4.49144e-10	1.41287e-07
Sobic.002G226700	(1 of 2) K14499 - BRI1 kinase inhibitor 1 (BKI1)	5.08052	5.48085e-08	2.61992e-05
Sobic.002G231901	(1 of 3) PTHR31376:SF1 - PURINE PERMEASE 1-RELATED	5.07932	1.48507e-08	6.26759e-06
Sobic.001G309000	similar to Os10g0545500 protein	5.07856	3.42411e-06	0.00268323
Sobic.006G152500	(1 of 29) PF03169 - OPT oligopeptide transporter protein (OPT)	5.07362	3.10298e-07	0.000181327
Sobic.005G225200	(1 of 65) PF07762 - Protein of unknown function (DUF1618) (DUF1618)	5.06632	1.90063e-07	0.000102342
Sobic.001G541400	(1 of 38) PF00234 - Protease inhibitor/seed storage/LTP family (Tryp_alpha_amyl)	5.06473	1.8994e-05	0.0189667
Sobic.010G237500	similar to Chromosome chr11 scaffold_13, whole genome shotgun sequence	5.06219	0.00243113	1
Sobic.009G153700	similar to Putative uncharacterized protein	5.06122	3.81942e-05	0.0426901
Sobic.003G106400	similar to Sterol-8%252C7-isomerase	5.05936	0.000193385	0.286414
Sobic.006G267900	similar to H0801D08.6 protein	5.03396	7.10085e-09	2.8935e-06
Sobic.006G267000	similar to H0402C08.7 protein	5.03106	9.38899e-05	0.121083
Sobic.001G339200	Predicted protein	5.0309	0.0303092	1
Sobic.007G151800	similar to Putative uncharacterized protein	5.02709	0.0458414	1
Sobic.002G020900	weakly similar to Os07g0123900 protein	5.01635	2.98285e-07	0.000173639
Sobic.008G187800	(1 of 4) PF07172 - Glycine rich protein family (GRP)	5.01548	1.75956e-06	0.00128785
Sobic.001G161200	similar to Putative serine/threonine protein kinase	5.01367	2.75458e-11	7.18494e-09
Sobic.001G363700	similar to Putative uncharacterized protein	5.00069	7.88826e-06	0.00702038
Sobic.004G067600		4.99907	0.00090219	1
Sobic.006G258800	similar to Plastid quinol oxidase	4.99023	8.95525e-05	0.114788
Sobic.003G079400	(1 of 7) IPR000719//IPR002290//IPR011009//IPR013320//IPR020635//IPR025287 - Protein kinase domain // Serine/threonine/dual specificity protein kinase, catalytic domain // Protein kinase-like domain // Concanavalin A-like lectin/glucanase domain // Tyrosine-protein kinase, catalytic domain // Wall-associated receptor kinase galacturonan-binding domain	4.97709	0.0397399	1
Sobic.004G289600		4.96548	0.013831	1
Sobic.009G027700	(1 of 65) PF07762 - Protein of unknown function (DUF1618) (DUF1618)	4.95581	0.000858752	1
Sobic.002G212200	similar to Ubiquitin conjugating enzyme 7 interacting protein 4-like	4.94755	1.96745e-07	0.000106161
Sobic.010G104400	similar to 33 kDa secretory protein-like	4.93296	0.00266431	1
Sobic.010G176700	similar to Putative uncharacterized protein B1047H05.14	4.9282	0.0156231	1
Sobic.003G387500	similar to P0696G06.23 protein	4.92658	0.0383267	1
Sobic.001G431500	similar to Expressed protein	4.92063	0.000700971	1
Sobic.006G004300	similar to B0616E02-H0507E05.6 protein	4.9014	2.47171e-05	0.0257112
Sobic.001G317600	similar to Glutathione S-transferase GST 37	4.89365	9.79728e-06	0.00897162
Sobic.010G248200	weakly similar to Putative uncharacterized protein	4.89008	0.0407051	1
Sobic.007G146200	similar to Putative uncharacterized protein	4.88991	1.32542e-05	0.0126862
Sobic.010G077237	(1 of 1) PTHR10641//PTHR10641:SF573 - MYB-LIKE DNA-BINDING PROTEIN MYB // SUBFAMILY NOT NAMED	4.88862	1.22517e-06	0.000850351
Sobic.006G030200	similar to Putative uncharacterized protein	4.88824	0.0230671	1
Sobic.006G170200	(1 of 2) 2.7.2.8 - Acetylglutamate kinase	4.88687	1.32381e-08	5.57218e-06
Sobic.002G419600	(1 of 1) PTHR24282//PTHR24282:SF48 - CYTOCHROME P450 FAMILY MEMBER // SUBFAMILY NOT NAMED	4.88505	1.70523e-08	7.29221e-06
Sobic.005G200200	Nuclear pore complex protein	4.87946	0.000166687	0.241461
Sobic.006G089700	similar to Expressed protein	4.87732	4.56107e-07	0.000279965
Sobic.003G030900	similar to Expressed protein	4.87303	3.60995e-05	0.0398869
Sobic.007G110233		4.86693	0.000926338	1
Sobic.003G373800	expressed protein/(1 of 2) PTHR31509:SF2 - F2E2.8	4.86673	6.79381e-05	0.08366
Sobic.001G528300	similar to Putative uncharacterized protein OJ1705B08.2	4.8614	0.000136647	0.189227
Sobic.009G245700	similar to Putative uncharacterized protein	4.85789	0.000132194	0.181284
Sobic.009G176800	similar to Putative uncharacterized protein	4.85497	0.035724	1
Sobic.002G055700	similar to Xylanase inhibitor	4.84416	1.46001e-05	0.0142522
Sobic.003G077600	similar to UV-damaged DNA binding protein 2	4.84304	0.000686205	1
Sobic.006G041700	similar to H0502B11.10 protein	4.84249	0.00270754	1
Sobic.008G178250	(1 of 3) IPR011024 - Gamma-crystallin-related	4.84077	0.0109487	1
Sobic.010G247200	similar to AAA-type ATPase-like	4.83489	1.69344e-06	0.00123414
Sobic.003G097600		4.83447	0.0162946	1
Sobic.010G191800	(1 of 1) PTHR10024//PTHR10024:SF256 - SYNAPTOTAGMIN // C2 CALCIUM/LIPID-BINDING PLANT PHOSPHORIBOSYLTRANSFERASE FAMILY PROTEIN	4.83083	0.0218593	1
Sobic.002G275900	similar to PTS protein-like	4.82753	2.74359e-11	7.09485e-09
Sobic.001G185400	similar to MATE efflux family protein, expressed	4.82602	3.8622e-06	0.00310435
Sobic.004G053600	similar to Os02g0168000 protein	4.81881	0.0110462	1
Sobic.002G388400	similar to Ripening-related protein-like	4.8188	3.63122e-05	0.0402032
Sobic.009G122000	similar to Putative uncharacterized protein	4.81849	0.00102722	1
Sobic.010G196100	expressed protein	4.81684	0.0187539	1
Sobic.001G541300	similar to ZmGR1b protein	4.81432	5.81403e-06	0.00493245
Sobic.007G203100	pentatricopeptide repeat protein, putative, expressed/Pentatricopeptide repeat (PPR) superfamily protein	4.80238	0.000114343	0.152836
Sobic.002G213500	similar to Auxin-induced protein-like	4.79988	1.35669e-05	0.0130311
Sobic.007G227300	(1 of 65) PF02298 - Plastocyanin-like domain (Cu_bind_like)	4.79789	0.00567145	1
Sobic.002G407200	similar to Os07g0663500 protein	4.79712	1.2205e-07	6.32601e-05
Sobic.010G036800	similar to Putative uncharacterized protein P0036F10.25	4.79279	0.0135062	1
Sobic.004G188100	expressed protein/Myosin heavy chain-related protein	4.78775	0.0021237	1
Sobic.004G229800	similar to Putative uncharacterized protein	4.78322	6.51701e-06	0.00560301
Sobic.003G333000	similar to P0432B10.23 protein	4.76991	0.0430352	1
Sobic.007G135000	similar to H0107B07.6 protein	4.74855	7.19675e-06	0.00629216
Sobic.001G339801	similar to Os03g0411300 protein	4.74499	4.09089e-08	1.87306e-05
Sobic.001G401300	similar to Pathogenesis-related protein 10a	4.73909	3.11912e-05	0.0338002
Sobic.003G081100	similar to Os01g0136800 protein	4.73613	0.000358763	0.602837
Sobic.001G349800	similar to Putative uncharacterized protein	4.73302	1.69823e-05	0.0168058
Sobic.004G187200	similar to Latex-abundant protein, putative%252C expressed	4.72944	1.24427e-05	0.0117563
Sobic.007G143100	similar to Putative uncharacterized protein	4.72909	8.59509e-07	0.00057058
Sobic.004G165900	similar to SOUL heme-binding protein-like	4.71746	2.22631e-05	0.0227794
Sobic.004G085800	(1 of 2) PTHR31810//PTHR31810:SF2 - FAMILY NOT NAMED // METACASPASE-9	4.69959	1.92892e-05	0.0192896
Sobic.010G066700	similar to Putative uncharacterized protein	4.69949	0.00578382	1
Sobic.009G241400	weakly similar to Putative uncharacterized protein	4.6932	0.000141876	0.198691
Sobic.002G067000	similar to AAA-type ATPase-like	4.68864	2.81238e-06	0.00214719
Sobic.006G070564	(1 of 12) K01193 - beta-fructofuranosidase (E3.2.1.26, sacA)	4.68782	2.2752e-07	0.00012496
Sobic.007G026400	Predicted protein	4.67836	0.00104523	1
Sobic.002G277900	similar to Putative uncharacterized protein	4.67625	4.41838e-07	0.000269076
Sobic.004G166400	similar to Putative uncharacterized protein	4.67319	3.2642e-07	0.000192575
Sobic.006G163100	similar to H0115B09.3 protein	4.67247	1.4495e-05	0.0140848
Sobic.009G177800	similar to Putative uncharacterized protein	4.66484	1.8809e-08	8.08554e-06
Sobic.002G279600	weakly similar to Putative uncharacterized protein	4.66217	0.000569532	1
Sobic.006G005400	Predicted protein	4.6608	6.62677e-07	0.000428045
Sobic.001G328000	similar to Phenazine biosynthesis family protein	4.65877	0.0295806	1
Sobic.005G072500	similar to Transmembrane amino acid transporter protein	4.65872	6.85965e-08	3.38308e-05
Sobic.009G182000	similar to Cystatin	4.65671	9.42619e-06	0.00854739
Sobic.003G147401	similar to Putative uncharacterized protein	4.65374	0.017282	1
Sobic.006G194600	similar to OSJNBa0013K16.18 protein	4.6522	0.0399462	1
Sobic.010G261100	(1 of 57) 3.1.1.11 - Pectinesterase / Pectin methylesterase	4.63708	5.42484e-05	0.0640088
Sobic.002G366500	similar to Glucosyltransferase IS10a-like	4.63409	1.30532e-06	0.000917459
Sobic.007G223900	similar to Putative uncharacterized protein	4.63245	0.0173825	1
Sobic.001G517700	similar to Catalase isozyme 2	4.6269	6.23377e-06	0.00533158
Sobic.010G076000		4.62391	0.0126256	1
Sobic.003G255100	similar to Putative uncharacterized protein	4.62164	2.62487e-09	9.72629e-07
Sobic.001G337200	similar to Translocase inner membrane-like protein	4.6215	0.0153631	1
Sobic.001G361000	similar to OB-fold nucleic acid binding domain containing protein, expressed	4.62064	0.000127822	0.174144
Sobic.010G261000	(1 of 57) 3.1.1.11 - Pectinesterase / Pectin methylesterase	4.61257	1.20354e-05	0.011331
Sobic.004G304700	similar to Putative uncharacterized protein	4.61094	0.00232199	1
Sobic.001G360700	similar to Flavonoid 3'%252C5'-hydroxylase	4.6076	2.03119e-05	0.0205378
Sobic.003G378900	similar to Putative receptor protein kinase PERK1	4.58602	0.0132258	1
Sobic.009G246400	similar to Putative polyprenyl diphosphate synthase	4.58286	1.42314e-06	0.00101643
Sobic.004G340500	similar to Phloem-specific lectin-like	4.57956	4.48809e-05	0.0513481
Sobic.006G204100	similar to B0403H10-OSIGBa0105A11.14 protein	4.56887	6.51509e-07	0.000419365
Sobic.009G185400	Predicted protein	4.55755	0.00325643	1
Sobic.010G193000	similar to Putative uncharacterized protein	4.55745	0.0200603	1
Sobic.003G251200	similar to Os01g0668600 protein	4.54843	0.000119527	0.16097
Sobic.007G058200		4.54655	0.0262936	1
Sobic.001G277600	similar to Protein kinase domain containing protein, expressed	4.54254	0.044275	1
Sobic.006G054800	similar to H0718E12.3 protein	4.53164	0.014775	1
Sobic.006G276300	similar to H0701F11.2 protein	4.50785	0.012826	1
Sobic.001G366200	(1 of 1) 1.14.11.31 - Thebaine 6-O-demethylase	4.5075	0.0279408	1
Sobic.005G150100		4.50437	0.0418917	1
Sobic.003G245800	similar to Os01g0660900 protein	4.50299	0.00140266	1
Sobic.001G528000	similar to Putative uncharacterized protein	4.5005	0.0343242	1
Sobic.006G277100	similar to H0701F11.7 protein	4.49955	0.0425694	1
Sobic.004G230200	similar to Putative uncharacterized protein	4.49746	3.34953e-06	0.00261354
Sobic.004G187000	(1 of 14) PF07887 - Calmodulin binding protein-like (Calmodulin_bind)	4.49408	0.00225926	1
Sobic.010G265600	similar to Os06g0714800 protein	4.49209	7.30468e-08	3.62257e-05
Sobic.008G021300	similar to FHA domain containing protein, expressed	4.48765	1.30532e-06	0.000917673
Sobic.006G125800	similar to H0805A05.3 protein	4.4875	0.00390521	1
Sobic.004G134700	similar to Protein DEHYDRATION-INDUCED 19 homolog 4	4.48123	0.000147499	0.208349
Sobic.007G128400	expressed protein	4.47791	1.71066e-06	0.0012486
Sobic.003G201100	similar to Os01g0587300 protein	4.47669	0.0152984	1
Sobic.009G030900	similar to Bundle sheath defective protein 2	4.47601	0.000454197	0.798789
Sobic.009G034300	similar to Putative uncharacterized protein OJ1127_B08.7	4.47103	0.000127822	0.174009
Sobic.010G109400	similar to Acylphosphatase	4.46728	0.000427482	0.743193
Sobic.009G028200	similar to Putative uncharacterized protein	4.45833	3.27233e-07	0.000193421
Sobic.004G276200	similar to Putative uncharacterized protein	4.45054	2.2752e-07	0.000124667
Sobic.003G223700	(1 of 3) PTHR11926//PTHR11926:SF255 - GLUCOSYL/GLUCURONOSYL TRANSFERASES // SUBFAMILY NOT NAMED	4.44109	5.90791e-07	0.000373259
Sobic.001G412700	similar to IN2-1 protein	4.43987	1.4896e-05	0.0145745
Sobic.001G090200	similar to Aldose 1-epimerase family protein, expressed	4.43714	1.61417e-05	0.0159179
Sobic.002G233500	similar to Putative uncharacterized protein	4.43693	0.00526963	1
Sobic.003G283050	(1 of 18) PF04520 - Senescence regulator (Senescence_reg)	4.42852	1.64053e-06	0.00119374
Sobic.009G012500	(1 of 3) PF00098//PF01336//PF04057//PF08646//PF16900 - Zinc knuckle (zf-CCHC) // OB-fold nucleic acid binding domain (tRNA_anti-codon) // Replication factor-A protein 1, N-terminal domain (Rep-A_N) // Replication factor-A C terminal domain (Rep_fac-A_C) // Replication protein A OB domain (REPA_OB_2)	4.4275	0.000383923	0.650271
Sobic.001G332900	similar to Os03g0422800 protein	4.42178	0.000291379	0.468669
Sobic.001G508400	similar to Myb-like DNA-binding domain containing protein	4.41946	0.0221065	1
Sobic.005G166200	MTN26L5 - MtN26 family protein precursor, expressed	4.41861	3.72039e-06	0.00297788
Sobic.001G187000	(1 of 9) K01904 - 4-coumarate--CoA ligase (4CL)	4.41826	0.0194129	1
Sobic.007G173400		4.41407	0.00634988	1
Sobic.001G019300	similar to Putative uncharacterized protein	4.41386	8.68639e-07	0.000579559
Sobic.003G371100	similar to OSJNBb0008G24.12 protein	4.39147	6.265e-07	0.000399067
Sobic.006G009000	weakly similar to Zinc finger (C3HC4-type RING finger)-like protein	4.38696	1.15517e-07	5.92275e-05
Sobic.007G010450		4.38272	0.00445115	1
Sobic.001G476700	similar to Os03g0188100 protein	4.36859	3.12615e-07	0.000183381
Sobic.010G130700	weakly similar to Predicted leucine rich repeat protein	4.36736	0.00211692	1
Sobic.003G050000	similar to Putative uncharacterized protein	4.36012	3.03311e-05	0.0326305
Sobic.007G213700	similar to Serine-glyoxylate aminotransferase	4.35953	6.50353e-06	0.00558414
Sobic.001G226300	weakly similar to Expressed protein	4.35929	9.77565e-07	0.00066099
Sobic.003G005800	similar to Salt stress root protein RS1	4.35543	3.4955e-06	0.00275874
Sobic.001G362001	similar to Protein kinase APK1A, chloroplast%252C putative, expressed	4.35062	0.0416241	1
Sobic.009G202200	similar to Putative uncharacterized protein P0483D07.8	4.34751	0.0205127	1
Sobic.001G475800	similar to Oxidoreductase, zinc-binding dehydrogenase family protein%252C expressed	4.34728	1.32243e-07	6.92837e-05
Sobic.005G091900	weakly similar to Protein T2E6.22 [imported]-Arabidopsis thaliana	4.34634	0.0314606	1
Sobic.005G082100	similar to Os02g0783000 protein	4.3337	1.2334e-05	0.0116398
Sobic.003G086500	Predicted protein	4.33299	0.000335664	0.557895
Sobic.002G107800	(1 of 51) PF00069//PF00139 - Protein kinase domain (Pkinase) // Legume lectin domain (Lectin_legB)	4.32819	0.00300077	1
Sobic.009G185201		4.3244	5.52663e-05	0.0653335
Sobic.009G216100	similar to Putative uncharacterized protein	4.32027	4.44918e-06	0.00364589
Sobic.005G025500	similar to Putative uncharacterized protein	4.30703	0.00421862	1
Sobic.003G283000	expressed protein	4.30547	0.0262455	1
Sobic.002G423300	(1 of 2) PTHR10641:SF460 - MYB TRANSCRIPTION FACTOR	4.30314	0.000578134	1
Sobic.010G020100	similar to Putative uncharacterized protein	4.30311	2.19e-08	9.53688e-06
Sobic.001G302800	similar to Nitrate/chlorate transporter, putative%252C expressed	4.30215	0.00199845	1
Sobic.001G106000	(1 of 1) PTHR11850//PTHR11850:SF87 - HOMEOBOX PROTEIN TRANSCRIPTION FACTORS // SUBFAMILY NOT NAMED	4.28621	0.00245543	1
Sobic.006G051700	(1 of 2) IPR002182//IPR003657//IPR027417 - NB-ARC // WRKY domain // P-loop containing nucleoside triphosphate hydrolase	4.28332	3.42296e-05	0.0375909
Sobic.003G214000	similar to Heat shock-like protein	4.28097	8.20735e-06	0.00735948
Sobic.003G424500	similar to Putative uncharacterized protein P0466H10.40-1	4.27775	0.00030474	0.496552
Sobic.006G203600	similar to B0403H10-OSIGBa0105A11.10 protein	4.27359	4.07535e-09	1.59222e-06
Sobic.003G021900	similar to Sterol C-22 desaturase-like	4.26691	1.48921e-07	7.81879e-05
Sobic.003G359500	similar to Putative uncharacterized protein	4.2647	1.49713e-06	0.00107599
Sobic.003G314400	similar to Purple acid phosphatase precursor	4.26222	1.29967e-05	0.0124106
Sobic.003G167500	weakly similar to Heavy-metal-associated domain-containing protein-like	4.26018	0.00118046	1
Sobic.008G075700	similar to Leucine Rich Repeat family protein, expressed	4.25807	0.0408822	1
Sobic.010G091100	similar to Flavonol-3-O-glycoside-7-O-glucosyltransferase 1, putative	4.25357	0.00305421	1
Sobic.009G131400	(1 of 1) PTHR13683//PTHR13683:SF268 - ASPARTYL PROTEASES // EUKARYOTIC ASPARTYL PROTEASE FAMILY PROTEIN	4.24914	0.00730695	1
Sobic.009G078900	similar to Putative uncharacterized protein OSJNBb0016G07.10	4.24762	3.83708e-05	0.0429549
Sobic.003G384100	similar to Tetratricopeptide repeat (TPR)-containing protein-like	4.24222	0.0262423	1
Sobic.001G510300	similar to Cytochrome P450 family protein, expressed	4.24178	8.622e-05	0.109589
Sobic.001G544600	(1 of 1) PTHR10210:SF58 - RIBOSE-PHOSPHATE PYROPHOSPHOKINASE 5, CHLOROPLASTIC	4.2347	4.60771e-08	2.13549e-05
Sobic.009G157300	similar to Chromosome chr6 scaffold_3, whole genome shotgun sequence	4.22817	3.36456e-05	0.0368365
Sobic.004G281300	similar to Putative uncharacterized protein	4.2277	7.84879e-06	0.00695408
Sobic.007G157400	(1 of 4) PTHR23024//PTHR23024:SF137 - MEMBER OF 'GDXG' FAMILY OF LIPOLYTIC ENZYMES // SUBFAMILY NOT NAMED	4.22584	0.00333173	1
Sobic.001G025300	(1 of 2) PTHR10992//PTHR10992:SF883 - ALPHA/BETA HYDROLASE FOLD-CONTAINING PROTEIN // SUBFAMILY NOT NAMED	4.22228	6.68178e-08	3.2613e-05
Sobic.010G017100	similar to Putative uncharacterized protein	4.2155	0.0213406	1
Sobic.003G264600	similar to Os01g0692100 protein	4.20841	0.000659607	1
Sobic.002G370300	(1 of 1) PTHR31321:SF31 - PECTINESTERASE QRT1	4.20704	0.000319998	0.528028
Sobic.008G021800	similar to NAC domain transcription factor, putative%252C expressed	4.20501	3.96313e-07	0.000237802
Sobic.001G175700	(1 of 1) PTHR36343:SF1 - EXPRESSED PROTEIN	4.19822	5.70266e-05	0.0680529
Sobic.002G043700	(1 of 1) PTHR10024//PTHR10024:SF182 - SYNAPTOTAGMIN // C2 CALCIUM/LIPID-BINDING AND PHOSPHORIBOSYLTRANSFERASE C-TERMINAL DOMAIN-CONTAINING PROTEIN	4.19783	2.67468e-07	0.000152608
Sobic.007G077001	(1 of 131) IPR001471//IPR016177 - AP2/ERF domain // DNA-binding domain	4.19463	0.00162649	1
Sobic.009G075100	similar to Putative uncharacterized protein	4.18756	4.0131e-08	1.83296e-05
Sobic.005G123200	similar to HAD-superfamily hydrolase, subfamily IA, variant 3 containing protein, expressed	4.18137	5.20363e-05	0.0610491
Sobic.005G110442	(1 of 1) PTHR11592//PTHR11592:SF33 - GLUTATHIONE PEROXIDASE // GLUTATHIONE PEROXIDASE 2-RELATED	4.18051	0.000317864	0.522728
Sobic.005G017400	similar to Sodium/hydrogen exchanger family protein, expressed	4.17802	0.00334423	1
Sobic.009G250300	similar to Secretory acid phosphatase	4.17538	0.0416323	1
Sobic.004G201300	similar to Putative uncharacterized protein	4.17407	7.34416e-05	0.0917526
Sobic.003G075000	similar to Putative uncharacterized protein	4.16985	2.39737e-05	0.0248249
Sobic.002G338900	similar to Putative uncharacterized protein	4.16574	0.00019961	0.299432
Sobic.004G315600	similar to Putative uncharacterized protein	4.16215	2.36325e-06	0.00176989
Sobic.002G213800	(1 of 2) PTHR33565:SF3 - DORMANCY/AUXIN ASSOCIATED FAMILY PROTEIN	4.16134	7.68583e-10	2.51238e-07
Sobic.007G187800	similar to Putative uncharacterized protein	4.15704	0.000273803	0.431879
Sobic.003G203500	similar to Cytosolic aldehyde dehydrogenase RF2C	4.15604	1.2175e-05	0.0114761
Sobic.001G465100	similar to Hydrolase, alpha/beta fold family protein%252C expressed	4.14431	2.61831e-05	0.0275525
Sobic.002G215000	similar to Putative chlorophyll a/b-binding protein type II	4.14355	1.45344e-05	0.0141719
Sobic.006G218100	weakly similar to Putative uncharacterized protein	4.14212	0.00307524	1
Sobic.004G288300	(1 of 1) K03457 - nucleobase:cation symporter-1, NCS1 family (TC.NCS1)	4.14141	0.0022664	1
Sobic.009G013300	(1 of 4) PF05729 - NACHT domain (NACHT)	4.13833	3.55494e-07	0.000211717
Sobic.010G124800	similar to Putative uncharacterized protein	4.13565	7.00744e-09	2.84759e-06
Sobic.008G008100	similar to Kelch-like protein	4.12321	2.97067e-06	0.00227136
Sobic.002G246400	similar to Os09g0487600 protein	4.12263	1.2288e-06	0.000854249
Sobic.002G260800	Predicted protein	4.11891	0.00399508	1
Sobic.004G243500	similar to Putative uncharacterized protein	4.11639	0.00699179	1
Sobic.001G527900	similar to Putative uncharacterized protein	4.10729	8.41361e-06	0.00755386
Sobic.004G011566	similar to Catalase isozyme 3	4.10695	0.000222692	0.34029
Sobic.004G188500	similar to AT5g65000/MXK3_23	4.10564	1.00278e-06	0.00068054
Sobic.001G392400	similar to Putative uncharacterized protein	4.10559	0.000375622	0.634951
Sobic.006G197700	similar to OSIGBa0142I02-OSIGBa0101B20.3 protein	4.10505	0.000239251	0.370682
Sobic.005G084800	similar to Expressed protein	4.10351	1.97289e-05	0.019811
Sobic.003G310500	similar to Putative uncharacterized protein	4.10162	0.00316279	1
Sobic.003G130100	expressed protein	4.10039	0.000146963	0.207132
Sobic.001G330100	similar to C2H2-type zinc finger protein ZFP36	4.09947	0.00978139	1
Sobic.007G206500	(1 of 2) PTHR11783//PTHR11783:SF68 - SULFOTRANSFERASE SULT // SUBFAMILY NOT NAMED	4.0973	4.8983e-05	0.0569187
Sobic.002G269400	similar to SbCBF6	4.08705	0.00163136	1
Sobic.006G173700	similar to Cation-transporting ATPase	4.07681	5.58849e-05	0.0663517
Sobic.006G034400	similar to Os04g0269600 protein	4.06914	2.39576e-05	0.0247708
Sobic.009G187400	similar to Putative uncharacterized protein	4.06737	3.46183e-07	0.000205396
Sobic.004G227400	(1 of 131) IPR001471//IPR016177 - AP2/ERF domain // DNA-binding domain	4.05799	2.25057e-05	0.0231493
Sobic.004G312500	similar to Nitrate reductase [NAD(P)H]	4.05549	4.16085e-07	0.000251995
Sobic.001G397600	similar to Negatively light-regulated protein, putative%252C expressed	4.04938	9.52248e-09	3.92292e-06
Sobic.001G223300	similar to OJ000223_09.12 protein	4.04384	0.000537076	0.974609
Sobic.009G146500	(1 of 2) PTHR23421//PTHR23421:SF77 - BETA-GALACTOSIDASE RELATED // SUBFAMILY NOT NAMED	4.04379	0.00334396	1
Sobic.007G166900	similar to Putative uncharacterized protein	4.04258	0.0362784	1
Sobic.006G272700	similar to Putative uncharacterized protein OSJNBb0004A06.18	4.03868	0.00433003	1
Sobic.003G110700	(1 of 3) PF12680 - SnoaL-like domain (SnoaL_2)	4.03857	3.4687e-05	0.038132
Sobic.009G173800	similar to Putative uncharacterized protein	4.03681	0.00834549	1
Sobic.001G317300	similar to Glutathione S-transferase GST 38	4.03586	0.00663158	1
Sobic.002G041800	similar to Putative uncharacterized protein	4.02986	0.00152374	1
Sobic.001G120000	similar to Peptidyl-prolyl cis-trans isomerase	4.02843	2.69098e-05	0.0284377
Sobic.004G293200	similar to Putative uncharacterized protein	4.02808	0.000649351	1
Sobic.010G219500	(1 of 1) PTHR10516:SF302 - PEPTIDYL-PROLYL CIS-TRANS ISOMERASE FKBP13, CHLOROPLASTIC	4.02296	0.00268713	1
Sobic.003G152000	similar to Class III peroxidase 14 precursor	4.01805	2.36145e-05	0.0243505
Sobic.010G158100	(1 of 1) PTHR14155//PTHR14155:SF111 - RING FINGER DOMAIN-CONTAINING // SUBFAMILY NOT NAMED	4.01249	0.00018415	0.271092
Sobic.001G357500	similar to Amino acid permease family protein	4.01209	0.000770936	1
Sobic.006G016900	similar to Cysteine synthase	4.00845	9.38899e-05	0.121001
Sobic.001G278800	weakly similar to Homeobox-leucine zipper protein HAT22	3.9996	8.96959e-05	0.115072
Sobic.006G016500	(1 of 5) 4.2.1.119 - Enoyl-CoA hydratase 2 / ECH2	3.9965	0.00498082	1
Sobic.004G075100		3.99491	2.39576e-05	0.0247815
Sobic.003G075100	similar to Putative uncharacterized protein	3.99412	2.45652e-06	0.00185075
Sobic.003G237000	similar to Sulfate transporter protein-like	3.99368	1.48739e-06	0.00106566
Sobic.008G035900	similar to Calmodulin-binding family protein, putative%252C expressed	3.99146	0.0270762	1
Sobic.004G270400	similar to Putative uncharacterized protein	3.99106	5.00724e-06	0.00416485
Sobic.004G273300	similar to Ubiquitin protein 1, isoform c	3.98683	1.5057e-07	7.92223e-05
Sobic.002G425600	weakly similar to Os07g0686100 protein	3.985	0.00571831	1
Sobic.006G226700	similar to H0105C05.3 protein	3.98117	0.00195434	1
Sobic.001G451700	similar to Cytochrome P450 family protein, expressed	3.98093	7.6918e-07	0.000504589
Sobic.004G348400	weakly similar to Putative iron deficiency protein Ids3	3.97533	0.0168147	1
Sobic.003G430100	similar to Putative uncharacterized protein	3.97501	0.000103856	0.136261
Sobic.005G060766	(1 of 3) PTHR33696:SF1 - T22J18.15	3.97042	0.00540896	1
Sobic.003G384800	(1 of 4) PTHR21562//PTHR21562:SF19 - NOTUM-RELATED // SUBFAMILY NOT NAMED	3.95666	0.0050642	1
Sobic.001G452700	(1 of 22) IPR000719//IPR000858//IPR001480//IPR002290//IPR003609//IPR011009//IPR013320//IPR020635//IPR024171 - Protein kinase domain // S-locus glycoprotein domain // Bulb-type lectin domain // Serine/threonine/dual specificity protein kinase, catalytic domain // PAN/Apple domain // Protein kinase-like domain // Concanavalin A-like lectin/glucanase domain // Tyrosine-protein kinase, catalytic doma…	3.9491	9.57751e-06	0.00874893
Sobic.005G200150	(1 of 16) IPR000104 - Antifreeze protein, type I	3.94878	0.00300778	1
Sobic.007G213400	Predicted protein	3.94585	0.0392534	1
Sobic.005G147100		3.94559	0.00744252	1
Sobic.004G183300	weakly similar to Putative uncharacterized protein	3.94399	0.00125398	1
Sobic.001G196300	similar to Cytochrome P450 84A1, putative%252C expressed	3.94211	4.28139e-05	0.0486477
Sobic.004G169700	(1 of 2) PTHR33599:SF2 - PROTEIN IDA-LIKE 3-RELATED	3.93786	0.00025566	0.400399
Sobic.003G129000	similar to Putative transcription factor	3.93646	0.000826991	1
Sobic.004G253400	(1 of 1) PTHR33510:SF5 - PROTEIN TIC 20-V, CHLOROPLASTIC	3.93446	9.75297e-07	0.000658364
Sobic.009G142400	similar to Putative gibberellin 20-oxidase	3.92314	2.02278e-05	0.0204252
Sobic.006G161100	similar to OSJNBa0091D06.3 protein	3.91521	0.000650641	1
Sobic.001G363300	similar to Expressed protein	3.91513	1.20362e-06	0.0008327
Sobic.008G004800	(1 of 2) K00522 - ferritin heavy chain (FTH1)	3.9148	0.000104275	0.137115
Sobic.004G326100	similar to Putative uncharacterized protein	3.91429	0.00192463	1
Sobic.001G198800	weakly similar to Putative uncharacterized protein	3.91339	2.21852e-05	0.0226501
Sobic.001G498300	similar to Expressed protein	3.90855	0.000656248	1
Sobic.003G386600	similar to Putative uncharacterized protein	3.90791	3.56192e-06	0.00282616
Sobic.003G112900	similar to Os01g0250600 protein	3.9074	0.041584	1
Sobic.002G369400	similar to Putative uncharacterized protein	3.90706	0.033163	1
Sobic.007G099400	similar to Putative catechol O-methyltransferase	3.8992	1.57023e-05	0.0154513
Sobic.003G065600	(1 of 3) PTHR23024//PTHR23024:SF204 - MEMBER OF 'GDXG' FAMILY OF LIPOLYTIC ENZYMES // SUBFAMILY NOT NAMED	3.87859	0.0154859	1
Sobic.010G173800	similar to Beta-galactosidase 9 precursor	3.87318	2.03642e-05	0.0206314
Sobic.008G189100	similar to Hydrolase, alpha/beta fold family protein%252C expressed	3.87267	2.52053e-05	0.026326
Sobic.004G015900	expressed protein	3.86906	0.00583952	1
Sobic.004G116800	similar to Os02g0261000 protein	3.86527	0.00354237	1
Sobic.010G170600	similar to Putative uncharacterized protein	3.86295	0.00797717	1
Sobic.003G088900	similar to Putative uncharacterized protein	3.85463	3.56474e-05	0.0393076
Sobic.010G238400	similar to Putative cis-zeatin O-glucosyltransferase	3.854	0.0481084	1
Sobic.002G020200	weakly similar to Putative uncharacterized protein OSJNBa0057M23.132	3.84006	0.000133514	0.183543
Sobic.006G076000	similar to Extensin precursor	3.84002	0.00984293	1
Sobic.010G091600	weakly similar to Os06g0226100 protein	3.83987	0.00263502	1
Sobic.007G109900	similar to Putative uncharacterized protein	3.83862	0.0050642	1
Sobic.009G189501	similar to Os01g0778300 protein	3.83608	0.0272958	1
Sobic.007G146700	similar to Os08g0451200 protein	3.82974	0.000178662	0.262408
Sobic.005G115900	similar to MYND finger family protein, expressed	3.82525	0.00109897	1
Sobic.001G148300	similar to 3-glucanase	3.82064	2.22302e-05	0.0227209
Sobic.009G113700	similar to Putative uncharacterized protein	3.81728	2.23301e-05	0.022873
Sobic.008G162202	(1 of 26) K04730 - interleukin-1 receptor-associated kinase 1 (IRAK1)	3.81344	0.0275822	1
Sobic.005G064800	similar to Aldehyde dehydrogenase, putative	3.81087	4.75345e-05	0.0547565
Sobic.001G486100	expressed protein	3.80331	2.36145e-05	0.0243737
Sobic.009G113800	similar to Putative beta-glucosidase	3.79958	0.00048601	0.866165
Sobic.003G321000	similar to Putative uncharacterized protein	3.79869	1.26364e-05	0.0119958
Sobic.001G254400	similar to Os10g0403700 protein	3.79164	2.4683e-05	0.0255871
Sobic.004G231800	similar to 50S ribosomal protein L29, chloroplast precursor	3.78696	5.80643e-06	0.00491409
Sobic.008G024500	similar to Expressed protein	3.78589	0.0039297	1
Sobic.009G254200	similar to Putative uncharacterized protein	3.7832	3.1434e-06	0.00243159
Sobic.010G136525	expressed protein	3.77822	0.00149671	1
Sobic.002G301700	similar to OSIGBa0148J22.1 protein	3.77509	0.000144803	0.203277
Sobic.010G143900	similar to Os06g0470000 protein	3.77485	4.33358e-07	0.000263426
Sobic.005G079202	(1 of 692) IPR001810 - F-box domain	3.7696	0.0391832	1
Sobic.002G130200	similar to Putative glucosyltransferase	3.76305	0.00377709	1
Sobic.001G037400	similar to Os12g0235700 protein	3.76171	0.040054	1
Sobic.001G448300	similar to Putative phytosulfokine peptide precursor	3.75991	0.00114791	1
Sobic.001G480700	(1 of 1) PTHR24093//PTHR24093:SF257//PTHR24093:SF355 - FAMILY NOT NAMED // ATPASE 6, PLASMA MEMBRANE-TYPE // ATPASE 1, PLASMA MEMBRANE-TYPE-RELATED	3.75194	0.0123441	1
Sobic.001G221100	similar to Ubiquitin family protein, expressed	3.75143	0.000169128	0.245679
Sobic.005G122300	similar to Putative uncharacterized protein	3.74508	0.00108819	1
Sobic.006G139502	uncharacterized protein At4g06744 precursor, putative, expressed	3.74392	0.000427276	0.741959
Sobic.004G122500	similar to Dynein light chain type 1-like	3.73809	3.73791e-05	0.0416356
Sobic.002G376400	similar to Putative uncharacterized protein P0552F09.132	3.73525	0.00219725	1
Sobic.005G129000		3.73222	0.0272274	1
Sobic.001G252402	(1 of 1) PTHR33781//PTHR33781:SF3 - FAMILY NOT NAMED // PROTEIN PHYTOCHROME KINASE SUBSTRATE 3	3.73158	0.0495859	1
Sobic.006G075200	similar to ALMT1-like protein	3.72831	1.23774e-06	0.000863236
Sobic.001G515500	(1 of 1) IPR016128//IPR018392 - Pyosin/cloacin translocation domain // LysM domain	3.72675	0.00076586	1
Sobic.008G154400	similar to Putative uncharacterized protein	3.72607	9.57445e-05	0.123689
Sobic.001G091600	similar to Putative uncharacterized protein	3.7239	0.010783	1
Sobic.004G163100	(1 of 1) PTHR33270//PTHR33270:SF3 - FAMILY NOT NAMED // EXPRESSED PROTEIN	3.72107	0.0133051	1
Sobic.002G230301	similar to DNA-binding protein-like	3.71758	0.013533	1
Sobic.007G171600	similar to Calcineurin-like phosphoesterase family-like	3.71462	0.0487988	1
Sobic.002G030900	similar to Os07g0143000 protein	3.71439	0.00014428	0.202381
Sobic.006G097000	similar to OSIGBa0152K17.10 protein	3.70588	5.15229e-05	0.0602398
Sobic.003G040800	similar to Putative WRKY DNA-binding protein	3.70579	0.0426194	1
Sobic.003G068000	weakly similar to Putative uncharacterized protein	3.70248	3.09353e-05	0.0334191
Sobic.003G046800	similar to Putative uncharacterized protein	3.69998	0.0366148	1
Sobic.010G176600		3.69872	0.0443348	1
Sobic.003G116700	similar to Putative epoxide hydrolase	3.69737	9.59743e-07	0.00064679
Sobic.009G073000	similar to Glutaredoxin-C7	3.69638	0.000179543	0.263903
Sobic.001G200500	similar to Heavy-metal-associated domain-containing protein, putative%252C expressed	3.69449	4.34253e-06	0.00354391
Sobic.001G480400	similar to Expressed protein	3.68556	6.70459e-06	0.00579431
Sobic.005G103300	similar to Alcohol dehydrogenase 2	3.68106	6.19832e-05	0.075078
Sobic.002G331800	similar to CRP1	3.67824	0.000453114	0.794942
Sobic.007G085800	similar to Cycloartenol synthase, putative%252C expressed	3.6734	6.53277e-05	0.0796411
Sobic.007G025800	similar to Histidine amino acid transporter	3.67187	0.0132417	1
Sobic.001G006000	similar to Putative uncharacterized protein	3.66725	1.08931e-06	0.000747524
Sobic.001G357900	similar to Putative glucanase	3.66523	0.0178803	1
Sobic.003G108200	similar to Putative uncharacterized protein	3.66423	0.000185417	0.273575
Sobic.001G284600	similar to Xyloglucan endotransglucosylase/hydrolase protein 28precursor, putative%252C expressed	3.66365	0.0239318	1
Sobic.004G279601	similar to Histone H4	3.66115	0.00207261	1
Sobic.002G000400	similar to Putative uncharacterized protein	3.65923	0.0188458	1
Sobic.004G317500	similar to OSJNBa0006A01.5 protein	3.65798	3.0262e-06	0.00232399
Sobic.002G070800	similar to Putative uncharacterized protein	3.65594	0.00449877	1
Sobic.010G266000	similar to Putative uncharacterized protein	3.6466	3.78462e-05	0.0422406
Sobic.009G187100	similar to Putative uncharacterized protein	3.64165	0.00818489	1
Sobic.006G193000	similar to OSJNBa0013K16.6 protein	3.64041	4.15521e-06	0.00336313
Sobic.007G224000	similar to Putative uncharacterized protein	3.63803	0.0475886	1
Sobic.005G028900	(1 of 1) PTHR31272:SF6 - CYTOCHROME C-TYPE BIOGENESIS CCDA-LIKE CHLOROPLASTIC PROTEIN	3.63496	7.19596e-07	0.000468839
Sobic.002G385500	similar to Putative uncharacterized protein	3.63108	5.12795e-06	0.00428247
Sobic.010G215500	similar to Putative uncharacterized protein	3.62648	0.000298059	0.482484
Sobic.007G115500	weakly similar to Putative uncharacterized protein	3.62415	0.00850638	1
Sobic.005G199300	(1 of 9) PF11250 - Fantastic Four meristem regulator (FAF)	3.6238	0.00182734	1
Sobic.010G018300	similar to Os06g0128800 protein	3.62087	0.0065583	1
Sobic.006G118000	similar to OSIGBa0106G07.5 protein	3.62028	0.00835619	1
Sobic.010G159700	similar to Putative uncharacterized protein	3.62018	3.61143e-05	0.0399436
Sobic.010G259600	similar to Os06g0710700 protein	3.6201	0.000222834	0.340757
Sobic.004G112800	expressed protein	3.61909	0.000668558	1
Sobic.003G122100	similar to Putative geranylgeranyl hydrogenase	3.61682	1.95024e-06	0.00143875
Sobic.008G161700	similar to Homocysteine S-methyltransferase 2	3.61669	0.000358763	0.602837
Sobic.010G021300	(1 of 1) PTHR11467//PTHR11467:SF50 - HISTONE H1/H5 // HISTONE H1	3.61551	9.86093e-05	0.127942
Sobic.003G187000	similar to Glutathione S-transferase GST 27	3.61298	0.00526963	1
Sobic.001G407900	similar to Rhodanese-like family protein, putative	3.61197	0.00013486	0.186148
Sobic.003G412900	expressed protein/NAD(P)H dehydrogenase 18	3.60835	6.87208e-07	0.00044466
Sobic.007G223500	similar to Putative uncharacterized protein	3.59713	2.17237e-06	0.00161721
Sobic.008G135100	similar to Expressed protein	3.59334	0.000251347	0.393081
Sobic.009G147901	(1 of 1) PTHR17630//PTHR17630:SF45 - DIENELACTONE HYDROLASE // DIENELACTONE HYDROLASE-LIKE PROTEIN	3.59331	0.000448002	0.784384
Sobic.003G119500	similar to Putative uncharacterized protein	3.59315	0.0372284	1
Sobic.005G086100	similar to Putative uncharacterized protein	3.59228	0.00500296	1
Sobic.002G271000	similar to Putative uncharacterized protein	3.59213	2.7378e-05	0.0289938
Sobic.004G280402	expressed protein	3.58307	3.95695e-05	0.0445183
Sobic.004G032300	weakly similar to Putative uncharacterized protein P0030G11.22	3.5821	8.64536e-05	0.110096
Sobic.001G439200	similar to Thaumatin family protein, expressed	3.5751	0.00555394	1
Sobic.003G413800	similar to Putative uncharacterized protein	3.56886	1.1845e-06	0.00081815
Sobic.007G210400	similar to Lipoxygenase 7, chloroplast precursor	3.56671	6.74882e-05	0.0828794
Sobic.009G122600	similar to Putative uncharacterized protein OJ1286_E05.15	3.56244	0.00056312	1
Sobic.002G209300	similar to R2R3-MYB transcription factor-like protein	3.56207	0.00463183	1
Sobic.008G143902	(1 of 147) IPR007087 - Zinc finger, C2H2	3.56071	2.86031e-05	0.0304912
Sobic.001G337600	similar to Expressed protein	3.55968	0.00384238	1
Sobic.010G161201		3.55289	0.00842727	1
Sobic.004G159600		3.5523	0.0044773	1
Sobic.004G216600	similar to Glutaredoxin-C4, chloroplast precursor	3.55103	0.00190469	1
Sobic.001G321600		3.54673	0.00157651	1
Sobic.009G055800	(1 of 2) PTHR14154//PTHR14154:SF18 - UPF0041 BRAIN PROTEIN 44-RELATED // SUBFAMILY NOT NAMED	3.54234	0.000171905	0.250345
Sobic.004G049450		3.5404	0.00365325	1
Sobic.002G306201	(1 of 1) PTHR10516//PTHR10516:SF178 - PEPTIDYL-PROLYL CIS-TRANS ISOMERASE // PEPTIDYL-PROLYL CIS-TRANS ISOMERASE FKBP20-2, CHLOROPLASTIC	3.53958	0.00391249	1
Sobic.006G195100	(1 of 9) KOG2234 - Predicted UDP-galactose transporter	3.53929	0.00174389	1
Sobic.003G357900	similar to Putative uncharacterized protein	3.53654	0.00215973	1
Sobic.002G342100	similar to NAC transcription factor NAM-2	3.53098	2.84604e-05	0.0302993
Sobic.001G029600	(1 of 2) PF11493 - Thylakoid soluble phosphoprotein TSP9 (TSP9)	3.52718	0.000296719	0.47965
Sobic.003G236300	weakly similar to Putative uncharacterized protein P0510C12.40	3.52329	5.73624e-05	0.0685821
Sobic.007G001401	(1 of 1) PTHR23091:SF206 - ACYL-COA N-ACYLTRANSFERASE DOMAIN-CONTAINING PROTEIN	3.52263	0.00767019	1
Sobic.004G297100	similar to BTH-induced ERF transcriptional factor 3	3.52229	3.34354e-05	0.0365316
Sobic.010G233500	weakly similar to Cysteine proteinase	3.51141	0.00360646	1
Sobic.001G225600		3.50924	0.0241282	1
Sobic.005G108700		3.50762	0.0168598	1
Sobic.002G238300	similar to Cellulose synthase-like protein OsCslE1	3.50487	7.30551e-05	0.0911879
Sobic.001G029100	similar to Expressed protein	3.50473	0.000546708	0.994537
Sobic.008G078900	similar to 2-alkenal reductase	3.50016	3.65699e-05	0.0406114
Sobic.006G174400	(1 of 8) 2.4.1.215 - Cis-zeatin O-beta-D-glucosyltransferase	3.49568	1.46625e-05	0.0143296
Sobic.001G151700	similar to Putative uncharacterized protein	3.49377	7.52167e-05	0.0943071
Sobic.004G067200	similar to Putative uncharacterized protein	3.49272	2.62187e-06	0.00199
Sobic.003G205600	similar to Extensin-like	3.49169	0.000926338	1
Sobic.004G268500	similar to 9-cis-epoxycarotenoid dioxygenase 2	3.49084	0.000633417	1
Sobic.001G498500	similar to Putative phosphoserine aminotransferase	3.48709	0.000156474	0.223689
Sobic.008G102000	similar to DnaJ domain containing protein, expressed	3.48005	0.000205722	0.309062
Sobic.005G230000	weakly similar to GRAS family transcription factor, putative	3.47673	0.00682164	1
Sobic.001G449300	similar to Putative uncharacterized protein	3.47596	0.0212528	1
Sobic.005G142101	weakly similar to Expressed protein	3.47551	2.23879e-05	0.0229726
Sobic.004G181000	similar to Putative uncharacterized protein	3.47481	0.00152048	1
Sobic.001G459400	weakly similar to B3 DNA binding domain containing protein, expressed	3.47374	0.000114555	0.153504
Sobic.004G066600	similar to Response regulator 9	3.4736	6.13859e-06	0.00523643
Sobic.001G118400	similar to Putative uncharacterized protein	3.46261	0.000103268	0.135143
Sobic.005G016800	similar to Expressed protein	3.45797	0.000150956	0.213773
Sobic.001G277800	similar to Os10g0105800 protein	3.44632	0.00668673	1
Sobic.008G129300	similar to Ocs element-binding factor 1	3.44522	0.000293746	0.473103
Sobic.001G236900	similar to Lectin protein kinase, putative%252C expressed	3.44362	0.0445439	1
Sobic.001G179100	similar to Chloroplast post-illumination chlorophyll fluorescence increase protein	3.44346	0.00024244	0.376166
Sobic.009G199601	similar to Hemoglobin 2	3.44227	0.0367439	1
Sobic.003G139000	similar to Os01g0290600 protein	3.44202	0.00865349	1
Sobic.003G330300	similar to Novel calmodulin-like protein	3.44102	0.0189029	1
Sobic.010G230900	similar to Putative uncharacterized protein	3.43757	0.0187539	1
Sobic.003G104200	Predicted protein	3.43689	0.0291575	1
Sobic.007G219900	similar to Alkaline alpha galactosidase 3	3.43317	0.000964513	1
Sobic.004G345900	similar to Os02g0818000 protein	3.43275	7.45831e-05	0.0933457
Sobic.007G038000	similar to Putative uncharacterized protein	3.43083	0.0136412	1
Sobic.010G068300	similar to Os06g0187500 protein	3.42744	0.00148398	1
Sobic.010G035500	similar to HesB-like domain-containing protein-like	3.42205	9.4521e-06	0.00859695
Sobic.004G205500	similar to Ankyrin repeat-like protein	3.41111	0.000154534	0.219532
Sobic.010G236900	similar to Putative uncharacterized protein	3.40916	0.000283374	0.453003
Sobic.002G286400	similar to Putative uncharacterized protein	3.40894	0.0045306	1
Sobic.009G148800	(1 of 1) PTHR11654//PTHR11654:SF173 - OLIGOPEPTIDE TRANSPORTER-RELATED // SUBFAMILY NOT NAMED	3.40604	4.57366e-07	0.000281604
Sobic.003G305601	similar to Glycosyl hydrolase family protein 17-like	3.39728	0.00157569	1
Sobic.009G221000	(1 of 2) PTHR23155//PTHR23155:SF414 - LEUCINE-RICH REPEAT-CONTAINING PROTEIN // SUBFAMILY NOT NAMED	3.39695	0.0143023	1
Sobic.006G244400	similar to Nuclease I	3.39226	0.00809302	1
Sobic.007G115700	similar to Putative uncharacterized protein OJ1705_C03.129	3.39182	0.00339723	1
Sobic.007G127100	similar to Putative 2-oxoglutarate-dependent dioxygenase	3.38716	0.000322065	0.532159
Sobic.008G063100	similar to Thioredoxin M-type, chloroplast precursor	3.38551	0.000466083	0.822823
Sobic.010G039200	(1 of 5) PTHR10314//PTHR10314:SF114 - SER/THR DEHYDRATASE, TRP SYNTHASE // SUBFAMILY NOT NAMED	3.38544	0.000113076	0.150509
Sobic.002G387100	similar to Beta-1%252C3-glucanase-like protein	3.38493	1.98849e-05	0.0200345
Sobic.009G238100	(1 of 1) PTHR31476//PTHR31476:SF4 - FAMILY NOT NAMED // RNA RECOGNITION DOMAIN-CONTAINING PROTEIN WTF1	3.38439	1.2779e-05	0.0121598
Sobic.001G500800	similar to Os03g0152400 protein	3.38309	3.07647e-06	0.00236603
Sobic.001G191200	similar to Auxin-repressed protein-like protein ARP1, putative%252C expressed	3.37667	0.00116546	1
Sobic.003G108900	similar to Peptidase M48-like	3.37626	4.11248e-07	0.000248144
Sobic.002G067300	similar to AAA-type ATPase-like	3.37584	0.000488761	0.872161
Sobic.002G259600	similar to Os09g0509100 protein	3.37527	0.000803397	1
Sobic.003G335900	similar to Os01g0817600 protein	3.3678	0.000396213	0.675967
Sobic.005G152200	similar to Os11g0552000 protein	3.36268	0.000531874	0.963384
Sobic.005G027033	(1 of 1) PF01344//PF12937 - Kelch motif (Kelch_1) // F-box-like (F-box-like)	3.36267	0.00976753	1
Sobic.004G164200	similar to Copper chaperone homolog CCH	3.36242	0.00514775	1
Sobic.001G322700	similar to 5-oxoprolinase	3.36095	4.78343e-05	0.055209
Sobic.001G324700	(1 of 5) PTHR11413//PTHR11413:SF59 - CYSTATIN FAMILY MEMBER // SUBFAMILY NOT NAMED	3.36047	0.00115851	1
Sobic.002G258500	similar to Putative uncharacterized protein	3.35958	0.00448121	1
Sobic.003G025900		3.35901	6.61574e-05	0.0809672
Sobic.005G229900	(1 of 80) PF03514 - GRAS domain family (GRAS)	3.35452	0.0424395	1
Sobic.002G380400	(1 of 4) 3.6.3.4//3.6.3.54 - Cu(2+)-exporting ATPase // Cu(+) exporting ATPase	3.35117	0.000135874	0.187699
Sobic.010G023400	similar to Putative uncharacterized protein 131L1.11	3.34609	1.43425e-05	0.0139011
Sobic.003G034500	similar to Typical P-type R2R3 Myb protein	3.34435	0.000392368	0.666772
Sobic.004G357800	(1 of 1) PTHR11716//PTHR11716:SF47 - PHOSPHOLIPASE A2 // PROTEIN C07E3.9	3.34256	0.0392904	1
Sobic.006G067400	(1 of 5) 2.4.1.18 - 1,4-alpha-glucan branching enzyme / Glycogen branching enzyme	3.33966	0.00108786	1
Sobic.010G219700	similar to Putative ructose 1%252C6-bisphosphatase	3.33952	0.00250279	1
Sobic.003G182400	similar to Os01g0542000 protein	3.33836	8.622e-05	0.109647
Sobic.002G241251		3.33645	6.41576e-07	0.000410106
Sobic.005G214400	similar to Acyltransferase family protein, expressed	3.33433	0.000100558	0.130921
Sobic.004G093200	similar to Cytochrome P450 74A4	3.32721	0.00102402	1
Sobic.003G439000	similar to Putative uncharacterized protein	3.3246	0.0018307	1
Sobic.002G328500	similar to Serine/threonine kinase receptor-like protein	3.3225	0.00547003	1
Sobic.004G209500	Predicted protein	3.31929	0.00102835	1
Sobic.010G095100	similar to Probable auxin efflux carrier component 1c	3.31857	0.0022788	1
Sobic.001G161300	similar to THA4	3.31452	5.85191e-05	0.0702412
Sobic.009G181300	(1 of 8) IPR000719//IPR001245//IPR002290//IPR002902//IPR011009//IPR020635 - Protein kinase domain // Serine-threonine/tyrosine-protein kinase catalytic domain // Serine/threonine/dual specificity protein kinase, catalytic domain // Gnk2-homologous domain // Protein kinase-like domain // Tyrosine-protein kinase, catalytic domain	3.31406	0.0413208	1
Sobic.001G059800	similar to Globulin-2 precursor	3.31337	0.0310624	1
Sobic.008G153200	similar to Expressed protein	3.30766	0.0373963	1
Sobic.006G122500	similar to H0510A06.4 protein	3.30705	0.00315622	1
Sobic.001G128600	similar to Os03g0695500 protein	3.29993	0.000418406	0.720988
Sobic.010G249600	similar to Putative uncharacterized protein	3.29269	0.00065972	1
Sobic.007G184001	similar to Ubiquitin carrier protein	3.28977	0.040435	1
Sobic.010G168800	similar to Probable inositol oxygenase	3.28692	0.000479884	0.853635
Sobic.002G187900	(1 of 199) IPR011598 - Myc-type, basic helix-loop-helix (bHLH) domain	3.2859	0.00050139	0.90031
Sobic.003G057650	(1 of 60) PF03168 - Late embryogenesis abundant protein (LEA_2)	3.285	7.58235e-07	0.000495711
Sobic.002G038300	similar to Putative uncharacterized protein	3.28198	9.80714e-06	0.00899163
Sobic.003G142200	similar to Putative MtN21	3.27901	0.000237531	0.366954
Sobic.007G125600	similar to Os08g0414500 protein	3.27631	2.86031e-05	0.0305153
Sobic.008G107200	similar to Putative cytochrome P450	3.27341	0.00464235	1
Sobic.002G386200	similar to Putative uncharacterized protein	3.27314	0.000105894	0.139722
Sobic.001G379000	similar to Alanine-glyoxylate aminotransferase 2, mitochondrial%252C putative, expressed	3.27108	0.000190415	0.281376
Sobic.006G196000	similar to OSJNBa0086O06.7 protein	3.26913	0.0101305	1
Sobic.002G217200	similar to Cysteine proteinase 2 precursor	3.26863	0.00276663	1
Sobic.005G209600	(1 of 13) K10406 - kinesin family member C2/C3 (KIFC2_3)	3.26398	0.00728318	1
Sobic.003G079750	(1 of 13) 2.4.1.34 - 1,3-beta-glucan synthase / UDP-glucose-1,3-beta-D-glucan glucosyltransferase	3.26104	0.00660018	1
Sobic.002G242900	similar to Putative uncharacterized protein	3.25788	0.00931564	1
Sobic.001G313000	similar to Expressed protein	3.25753	0.00113324	1
Sobic.004G097700	weakly similar to Putative homeobox protein	3.25565	0.00294628	1
Sobic.010G005401	similar to Putative uncharacterized protein	3.25541	0.00361078	1
Sobic.006G195400	similar to Putative uncharacterized protein	3.25196	0.0015185	1
Sobic.004G287300	(1 of 1) PTHR12001//PTHR12001:SF41 - GERANYLGERANYL PYROPHOSPHATE SYNTHASE // HETERODIMERIC GERANYLGERANYL PYROPHOSPHATE SYNTHASE SMALL SUBUNIT, CHLOROPLASTIC	3.25095	2.75764e-05	0.0292347
Sobic.010G198000	similar to Chromosome chr14 scaffold_9, whole genome shotgun sequence	3.2492	7.09414e-06	0.00617067
Sobic.005G194200	similar to Putative uncharacterized protein	3.24749	0.00744166	1
Sobic.009G056600	similar to Putative uncharacterized protein	3.24707	0.0198779	1
Sobic.001G076200	similar to Putative uncharacterized protein	3.24678	0.00102201	1
Sobic.002G293900	similar to Os09g0557400 protein	3.24514	0.000983694	1
Sobic.004G288200	similar to Putative uncharacterized protein	3.24367	0.0270726	1
Sobic.002G026200	similar to Putative uncharacterized protein	3.23902	0.000337059	0.561085
Sobic.006G176700	similar to Aquaporin PIP1-3/PIP1-4	3.23132	0.000748474	1
Sobic.002G078500	(1 of 7) IPR006106//IPR013771//IPR016140 - Cereal seed allergen/grain softness/trypsin and alpha-amylase inhibitor // Bifunctional trypsin/alpha-amylase inhibitor helical domain // Bifunctional inhibitor/plant lipid transfer protein/seed storage helical domain	3.23109	0.000196038	0.29144
Sobic.003G132600	similar to Ribosomal protein, chloroplast-like	3.22779	0.00233868	1
Sobic.001G320700	(1 of 1) PTHR21022//PTHR21022:SF2 - PREPHENATE DEHYDRATASE P PROTEIN // SUBFAMILY NOT NAMED	3.21945	0.00482562	1
Sobic.002G288900	weakly similar to Putative uncharacterized protein	3.2168	0.000482487	0.858806
Sobic.002G168600	similar to Putative uncharacterized protein	3.21628	0.00573912	1
Sobic.001G009900	(1 of 1) 6.3.2.1 - Pantoate--beta-alanine ligase (AMP-forming) / Pantothenate synthetase	3.21259	0.0257628	1
Sobic.006G094800		3.21124	0.000275294	0.435463
Sobic.001G527100	similar to Plastid ribosomal protein L11	3.20872	0.00011419	0.152121
Sobic.002G017800	similar to Os02g0455400 protein	3.20816	0.00263111	1
Sobic.006G162200	similar to OSJNBa0091D06.25 protein	3.20796	0.000303793	0.493125
Sobic.009G001766	(1 of 13) PF11820 - Protein of unknown function (DUF3339) (DUF3339)	3.20401	0.00029786	0.481828
Sobic.001G485400	(1 of 1) PTHR33541:SF5 - GENOMIC DNA, CHROMOSOME 3, P1 CLONE: MDC16-RELATED	3.20262	0.000221565	0.338294
Sobic.004G228400	similar to Putative uncharacterized protein	3.19727	2.46863e-05	0.0256237
Sobic.010G262200	similar to Zinc finger protein	3.19506	6.83265e-05	0.0842913
Sobic.010G190800	similar to Putative uncharacterized protein	3.195	0.0115177	1
Sobic.002G407700	similar to Os07g0663600 protein	3.19464	5.9083e-05	0.0711022
Sobic.005G193140	(1 of 23) PF01559 - Zein seed storage protein (Zein)	3.19112	0.00124157	1
Sobic.002G396600	similar to Putative uncharacterized protein	3.19084	0.0144768	1
Sobic.001G535600	(1 of 154) IPR016140 - Bifunctional inhibitor/plant lipid transfer protein/seed storage helical domain	3.18924	0.00330799	1
Sobic.006G274933	similar to H0723C07.7 protein	3.18848	0.018627	1
Sobic.005G061000	similar to ABC transporter protein, putative	3.18637	0.0261203	1
Sobic.003G277500	similar to Embryonic abundant protein-like	3.18557	1.70257e-05	0.0168678
Sobic.001G380900	similar to Expressed protein	3.18325	0.00124349	1
Sobic.001G198000	similar to Putative uncharacterized protein OSJNBa0005K07.8	3.18157	2.97112e-05	0.0318306
Sobic.001G191000	similar to Putative ribosomal protein S5	3.17492	0.000163241	0.235557
Sobic.006G142332	(1 of 2) PTHR10579//PTHR10579:SF49 - CALCIUM-ACTIVATED CHLORIDE CHANNEL REGULATOR // SUBFAMILY NOT NAMED	3.17454	0.00125606	1
Sobic.010G225100	(1 of 12) PF04852 - Protein of unknown function (DUF640) (DUF640)	3.17359	0.000716201	1
Sobic.005G173200	similar to UDP-glucoronosyl and UDP-glucosyl transferase family protein, expressed	3.1714	1.11188e-05	0.0104182
Sobic.001G027600	similar to 50S ribosomal protein L18, chloroplast precursor	3.16448	0.000453114	0.795609
Sobic.008G096700	weakly similar to Expressed protein	3.16317	0.00982533	1
Sobic.005G039100	similar to Putative uncharacterized protein	3.16	0.000146808	0.206749
Sobic.002G198000	similar to Putative uncharacterized protein	3.15995	0.0238874	1
Sobic.003G093000	similar to Putative uncharacterized protein	3.15913	0.035724	1
Sobic.003G355800	similar to Putative Bowman-Birk serine protease inhibitor	3.1505	0.00446257	1
Sobic.004G350000	similar to Putative uncharacterized protein	3.15007	0.000251225	0.39261
Sobic.007G138000	weakly similar to Zinc finger A20 and AN1 domain-containing stress-associated protein 12	3.15005	0.0415017	1
Sobic.006G094000	similar to OSIGBa0140O07.5 protein	3.14911	9.99648e-05	0.129925
Sobic.010G066601	similar to Putative uncharacterized protein	3.14665	0.0102698	1
Sobic.004G308200	similar to Putative xyloglucan fucosyltransferase	3.14601	0.000466934	0.825685
Sobic.006G242000	similar to Cysteine proteinase Mir3	3.1387	0.00737089	1
Sobic.005G218700	(1 of 6) PTHR23155//PTHR23155:SF576 - LEUCINE-RICH REPEAT-CONTAINING PROTEIN // SUBFAMILY NOT NAMED	3.13712	0.00209216	1
Sobic.003G125500	similar to Os01g0267800 protein	3.13641	0.0304035	1
Sobic.001G002700	(1 of 3) PTHR11668//PTHR11668:SF280 - SERINE/THREONINE PROTEIN PHOSPHATASE // SERINE/THREONINE-PROTEIN PHOSPHATASE PP1 ISOZYME 7	3.12873	0.000977484	1
Sobic.001G078200	similar to Putative uncharacterized protein	3.12797	6.56183e-05	0.0801422
Sobic.004G062500	similar to 4-coumarate coenzyme A ligase	3.12788	0.000493488	0.884464
Sobic.009G185501	similar to Os05g0497800 protein	3.12666	0.00113041	1
Sobic.003G274700	similar to Lipase-like	3.12439	0.000599588	1
Sobic.002G142066	(1 of 1) KOG1572 - Predicted protein tyrosine phosphatase	3.12146	0.00931564	1
Sobic.001G354700	(1 of 28) K15397 - 3-ketoacyl-CoA synthase (KCS)	3.12131	0.00127643	1
Sobic.004G166900	similar to Chaperone protein dnaJ-related-like	3.12044	0.00232199	1
Sobic.001G175800	similar to Putative uncharacterized protein OSJNBb0042N11.13	3.11944	0.000410726	0.705326
Sobic.001G454600	(1 of 17) 3.6.5.5 - Dynamin GTPase	3.11674	0.0131633	1
Sobic.001G186200	similar to Pentatricopeptide, putative%252C expressed	3.11586	0.00148775	1
Sobic.002G287751	(1 of 1) PTHR12899//PTHR12899:SF4 - 39S RIBOSOMAL PROTEIN L18, MITOCHONDRIAL // SUBFAMILY NOT NAMED	3.115	0.0218348	1
Sobic.006G226800	similar to OSJNBb0015D13.3 protein	3.11395	0.0318711	1
Sobic.008G185900	similar to Glycine-rich RNA-binding protein 1	3.11362	0.00392223	1
Sobic.001G177200	Predicted protein	3.11205	0.0336049	1
Sobic.005G064700	similar to Putative uncharacterized protein B1142B04.21	3.109	6.78756e-05	0.0835071
Sobic.002G125000	similar to Aquaporin PIP2-6	3.10827	0.0012121	1
Sobic.007G220200	similar to Putative uncharacterized protein P0686H11.32	3.10735	0.010852	1
Sobic.003G007700	(1 of 199) IPR011598 - Myc-type, basic helix-loop-helix (bHLH) domain	3.10732	0.00716941	1
Sobic.001G528200	similar to Putative RAV-like B3 domain DNA binding protein	3.10724	0.0196855	1
Sobic.007G126800	similar to Putative uncharacterized protein	3.09957	0.00037035	0.625178
Sobic.001G007300	similar to Putative uncharacterized protein	3.09863	5.05174e-05	0.0589844
Sobic.004G225800	similar to ABA-responsive protein-like	3.0975	0.0053992	1
Sobic.003G342000	(1 of 8) K14496 - abscisic acid receptor PYR/PYL family (PYL)	3.09568	0.0363448	1
Sobic.005G005200	similar to Major Facilitator Superfamily protein, expressed	3.08574	0.0162806	1
Sobic.001G189000	(1 of 144) 1.11.1.7 - Peroxidase / Lactoperoxidase	3.08515	0.008131	1
Sobic.003G340000	(1 of 12) PF05097 - Protein of unknown function (DUF688) (DUF688)	3.08506	0.0472599	1
Sobic.001G359300	(1 of 3) PTHR24282//PTHR24282:SF50 - CYTOCHROME P450 FAMILY MEMBER // SUBFAMILY NOT NAMED	3.08365	0.0126609	1
Sobic.001G479100	similar to Origin recognition complex subunit 2	3.08339	0.00500354	1
Sobic.001G338100	weakly similar to Expressed protein	3.08244	0.0317235	1
Sobic.003G217632	similar to Putative uncharacterized protein P0410E03.33-1	3.08019	8.39579e-05	0.106301
Sobic.002G005600	similar to Probable pyridoxal biosynthesis protein PDX1.1	3.0771	0.0012478	1
Sobic.005G228700	similar to Metallothionein-like protein 1	3.06684	0.00448121	1
Sobic.001G364100	(1 of 1) PTHR13068//PTHR13068:SF22 - CGI-12 PROTEIN-RELATED // SUBFAMILY NOT NAMED	3.06487	0.00110236	1
Sobic.009G138900	similar to Os05g0417200 protein	3.06486	0.00269486	1
Sobic.002G062100	similar to Similarity to limonene cyclase	3.0638	0.0385438	1
Sobic.005G137900	Glycosyl hydrolase family 35 protein	3.06196	0.0479033	1
Sobic.010G103300	similar to Putative uncharacterized protein	3.06083	0.0212802	1
Sobic.001G215600	similar to Putative uncharacterized protein	3.05828	0.0472994	1
Sobic.003G362700	similar to Putative uncharacterized protein	3.0571	0.00491105	1
Sobic.001G005200	similar to Putative uncharacterized protein OSJNBa0059G06.17	3.057	0.000599588	1
Sobic.006G024400	similar to H0512B01.12 protein	3.05632	0.00509696	1
Sobic.004G239500	similar to Putative NEP1-interacting protein	3.05504	0.00060499	1
Sobic.001G516800	(1 of 1) K12271 - signal recognition particle 43 kDa protein (SRP43, CAO)	3.04605	0.000997686	1
Sobic.004G142800	similar to Cysteine proteinase 1 precursor	3.04521	0.0048315	1
Sobic.002G256601	weakly similar to Zinc finger protein family-like	3.04278	0.00170755	1
Sobic.001G364500	similar to Peptide methionine sulfoxide reductase msrB, putative%252C expressed	3.04184	8.17413e-06	0.00732054
Sobic.003G246400	similar to 50S ribosomal protein L12, chloroplast precursor	3.04024	0.000772505	1
Sobic.010G062100	weakly similar to Putative uncharacterized protein	3.03997	0.0398699	1
Sobic.001G324800	similar to Putative cystatin	3.03978	0.00525025	1
Sobic.010G192800	weakly similar to Putative uncharacterized protein	3.0396	0.000466934	0.825895
Sobic.007G016600	similar to Putative uncharacterized protein	3.03839	0.000750117	1
Sobic.006G068900	weakly similar to H0717B12.8 protein	3.03833	0.00831515	1
Sobic.004G234200	similar to Peptidyl-prolyl cis-trans isomerase	3.03788	0.0055556	1
Sobic.001G109100	similar to GRAS family transcription factor, putative	3.03683	0.00076586	1
Sobic.009G133700	similar to Putative uncharacterized protein	3.03653	0.0245673	1
Sobic.001G234300	similar to RNA-binding protein, putative%252C expressed	3.03497	0.00406369	1
Sobic.002G247900	(1 of 2) PTHR10795//PTHR10795:SF429 - PROPROTEIN CONVERTASE SUBTILISIN/KEXIN // SUBFAMILY NOT NAMED	3.03401	0.0435908	1
Sobic.001G093900	similar to Aluminum-induced protein-like protein	3.03369	0.000734693	1
Sobic.003G367300	similar to Actin-1	3.03196	0.000197326	0.294681
Sobic.001G029200	similar to Phosphoesterase family protein, putative%252C expressed	3.03057	0.00320869	1
Sobic.004G068000	(1 of 31) IPR014720 - Double-stranded RNA-binding domain	3.03035	0.0406292	1
Sobic.007G001900	similar to Harpin-induced protein 1 family (HIN1)-like	3.02932	0.00245726	1
Sobic.003G304300	(1 of 32) IPR001305 - Heat shock protein DnaJ, cysteine-rich domain	3.02757	0.0321967	1
Sobic.002G324400	similar to Pyruvate Pi dikinase regulatory protein	3.02677	0.000257597	0.404009
Sobic.001G453900	similar to Chromosome chr5 scaffold_2, whole genome shotgun sequence	3.02551	0.00092556	1
Sobic.010G259300	similar to Os06g0710700 protein	3.02451	0.00886057	1
Sobic.001G476300	similar to Homeobox domain containing protein, expressed	3.02377	0.000137094	0.190305
Sobic.001G417200	similar to H+-transporting ATP synthase chain 9-like protein	3.023	0.00569604	1
Sobic.006G269400	similar to Expressed protein	3.02196	0.000127523	0.173451
Sobic.009G064300	similar to Os05g0177500 protein	3.01889	0.0162953	1
Sobic.004G046100	weakly similar to Os09g0555100 protein	3.01748	0.00207597	1
Sobic.004G323600	similar to Os02g0787300 protein	3.01379	1.14764e-05	0.0107791
Sobic.002G426000	(1 of 9) IPR000817 - Prion protein	3.0108	0.0176765	1
Sobic.004G000601	harpin-induced protein 1 domain containing protein, expressed	3.01062	0.00792366	1
Sobic.001G427000	similar to 50S ribosomal protein L4, chloroplast%252C putative, expressed	3.00973	0.00108167	1
Sobic.002G046900	similar to Putative uncharacterized protein	3.00594	0.000110623	0.14675
Sobic.010G232100	similar to AT4g05320/C17L7_240	3.00316	0.00651361	1
Sobic.010G044900	similar to UCW116, putative lipase	2.99975	0.00682547	1
Sobic.003G271700		2.99918	0.00364362	1
Sobic.010G029300	similar to Putative uncharacterized protein	2.99604	0.00154913	1
Sobic.006G143100	similar to Ammonium transporter 1-1	2.99398	0.00027837	0.442199
Sobic.001G372600	similar to Isoflavone reductase, putative%252C expressed	2.99302	0.0004695	0.830958
Sobic.005G168800	similar to Intracellular protease, PfpI family protein%252C expressed	2.99193	0.000823624	1
Sobic.001G352200	(1 of 4) 3.6.3.4//3.6.3.54 - Cu(2+)-exporting ATPase // Cu(+) exporting ATPase	2.99112	0.0459351	1
Sobic.010G036601		2.9899	0.0266921	1
Sobic.003G029000	similar to Lecithin:cholesterol acyltransferase family protein, expressed	2.98687	0.0179092	1
Sobic.003G267300	similar to Multidrug resistance protein 1 homolog	2.98459	0.000739059	1
Sobic.004G235600	similar to Mitochondrial transcription termination factor-like	2.98065	0.00368307	1
Sobic.007G023300	similar to Os08g0119800 protein	2.97967	0.00495802	1
Sobic.001G092000	similar to Putative uncharacterized protein OJ1124_H03.7	2.97857	0.000103318	0.135323
Sobic.002G377100	similar to Putative uncharacterized protein	2.97819	0.000475039	0.842358
Sobic.004G306500	similar to Putative MADS-domain transcription factor	2.97784	0.000821555	1
Sobic.004G166700	similar to Cell wall invertase	2.9768	0.0181767	1
Sobic.001G510400	similar to Cytochrome P450 family protein, expressed	2.97264	0.00585001	1
Sobic.010G265500	weakly similar to Putative uncharacterized protein	2.9668	0.000883721	1
Sobic.004G133400	similar to Eukaryotic translation initiation factor 1A	2.96342	0.00032361	0.535437
Sobic.008G192400	similar to D-mannose binding lectin family protein, expressed	2.96235	0.0286011	1
Sobic.001G433200	similar to Beta-galactosidase 6 precursor	2.96116	4.75407e-05	0.0548169
Sobic.008G142600	similar to Putative uncharacterized protein	2.96011	0.000148977	0.210637
Sobic.008G164800	(1 of 128) PF02365 - No apical meristem (NAM) protein (NAM)	2.9553	6.56981e-05	0.0803133
Sobic.006G005200	similar to B0616E02-H0507E05.10 protein	2.94842	4.63749e-05	0.053317
Sobic.005G217200	similar to Myb transcription factor JAMyb	2.94457	0.000204043	0.30631
Sobic.006G259600	(1 of 2) 2.7.1.100 - S-methyl-5-thioribose kinase / MTR kinase	2.93948	0.000619793	1
Sobic.002G007000	(1 of 22) PF01535//PF13041//PF13812//PF14432 - PPR repeat (PPR) // PPR repeat family (PPR_2) // Pentatricopeptide repeat domain (PPR_3) // DYW family of nucleic acid deaminases (DYW_deaminase)	2.93788	0.021976	1
Sobic.003G076600	similar to Os01g0142500 protein	2.93547	0.00602881	1
Sobic.009G111600	similar to Putative uncharacterized protein	2.93428	0.000114204	0.152395
Sobic.003G328100	similar to Putative uncharacterized protein	2.93357	0.000287667	0.460508
Sobic.003G377700	similar to Putative MtN3	2.93348	0.0016821	1
Sobic.001G076500	similar to 9S ribosomal protein	2.93332	0.000578459	1
Sobic.009G062400	similar to Putative uncharacterized protein	2.93246	0.000112674	0.149596
Sobic.001G455500	similar to Os03g0215900 protein	2.93097	0.00146412	1
Sobic.008G179500	similar to Putative uncharacterized protein	2.92965	0.00125398	1
Sobic.001G184000	similar to Probable potassium transporter 16	2.92896	0.0105711	1
Sobic.010G198600	expressed protein	2.92865	0.0303021	1
Sobic.003G253300	similar to Putative uncharacterized protein	2.92723	0.00078657	1
Sobic.010G179800	similar to Kelch repeat-containing F-box-like	2.92438	0.00519182	1
Sobic.007G137300	weakly similar to Putative uncharacterized protein	2.9224	0.00117779	1
Sobic.003G246600	similar to Expressed protein	2.92171	0.000173193	0.253018
Sobic.009G034700	similar to Aspartic proteinase	2.9215	0.00727265	1
Sobic.010G055300	(1 of 116) KOG0157 - Cytochrome P450 CYP4/CYP19/CYP26 subfamilies	2.91401	0.0387181	1
Sobic.007G123800	similar to Putative uncharacterized protein	2.91211	0.00364362	1
Sobic.008G067000	weakly similar to SNARE domain containing protein, expressed	2.91012	0.0159897	1
Sobic.006G153100	similar to OSIGBa0153E02-OSIGBa0093I20.18 protein	2.90128	0.00196984	1
Sobic.004G272100	similar to Phosphoribulokinase, chloroplast precursor	2.90034	0.0104374	1
Sobic.003G339500	similar to Arm repeat protein	2.8988	0.00138466	1
Sobic.001G040000	(1 of 3) K02879 - large subunit ribosomal protein L17 (RP-L17, MRPL17, rplQ)	2.89758	0.00078791	1
Sobic.007G116700	(1 of 1) K18980 - 2-methylene-furan-3-one reductase (EO)	2.89714	0.00115513	1
Sobic.001G171900	similar to Putative phosphodiesterase family	2.89709	0.00388514	1
Sobic.009G099000	(1 of 1) PTHR11654:SF19 - PROTEIN NRT1/ PTR FAMILY 2.1-RELATED	2.89661	0.009071	1
Sobic.008G072300	similar to Chromosome chr18 scaffold_24, whole genome shotgun sequence	2.89497	0.041584	1
Sobic.005G029900	similar to Strictosidine synthase family protein	2.89405	0.000120609	0.162561
Sobic.004G203900	similar to B-keto acyl reductase	2.89383	0.00281284	1
Sobic.002G115801	(1 of 65) PF07762 - Protein of unknown function (DUF1618) (DUF1618)	2.88887	0.00964421	1
Sobic.004G034500	similar to Os02g0137200 protein	2.88606	0.000358954	0.603561
Sobic.008G079300	similar to Glutathione-S-transferase 19E50	2.88486	0.00274138	1
Sobic.004G187300	weakly similar to Putative uncharacterized protein	2.8814	0.0121491	1
Sobic.004G151600	similar to F9L1.8 protein	2.88092	0.00135631	1
Sobic.007G200000	weakly similar to Putative uncharacterized protein	2.88075	0.000107309	0.141752
Sobic.001G012500	similar to Glutathione S-transferase 1	2.87955	0.0105432	1
Sobic.001G413600	similar to Immunophilin-like	2.8789	0.000968057	1
Sobic.001G089000	similar to Exhydrolase II	2.87714	0.0049112	1
Sobic.002G315800	similar to Cathepsin B-like cysteine protease	2.87427	0.00720629	1
Sobic.009G164300	similar to 'GTP cyclohydrolase II/3%252C4-dihydroxy-2-butanone-4-phosphate synthase'	2.87332	0.00130487	1
Sobic.007G171800	similar to Cp31BHv	2.86772	0.000169958	0.247152
Sobic.004G276700	similar to Putative uncharacterized protein	2.86752	0.00286232	1
Sobic.004G333200	weakly similar to Putative uncharacterized protein OJ1695_D07.24	2.86617	0.0224165	1
Sobic.010G069600	(1 of 2) K13413 - mitogen-activated protein kinase kinase 4/5, plant (MKK4_5P)	2.86612	0.00021073	0.318001
Sobic.001G005300	similar to Gibberellin 20-oxidase	2.86567	8.01258e-05	0.101
Sobic.008G031501		2.86388	0.00153145	1
Sobic.002G339100	similar to Putative organic cation transporter	2.86364	0.00111128	1
Sobic.001G387600	similar to Ethylene-insensitive-3-like protein	2.86065	0.00223096	1
Sobic.010G001300	similar to Putative uncharacterized protein	2.85914	0.0137491	1
Sobic.001G365000	Predicted protein	2.85851	0.00188131	1
Sobic.002G343600	similar to Polygalacturonase inhibitor 1 precursor	2.85732	0.010812	1
Sobic.010G260700	similar to F-box family protein-like	2.85437	0.02811	1
Sobic.004G332900	(1 of 1) PTHR13832//PTHR13832:SF299 - PROTEIN PHOSPHATASE 2C // SUBFAMILY NOT NAMED	2.85217	0.00088101	1
Sobic.006G205200	similar to OSIGBa0118P15.3 protein	2.85103	0.0389366	1
Sobic.001G403300	similar to Streptomyces cyclase/dehydrase family protein, expressed	2.85022	0.000717667	1
Sobic.002G394300		2.8496	0.0348397	1
Sobic.008G186400	similar to Leucine Rich Repeat family protein, expressed	2.84938	0.0485223	1
Sobic.008G038100	similar to Putative uncharacterized protein	2.84424	0.00427838	1
Sobic.009G120800	similar to Putative uncharacterized protein	2.84385	0.00812275	1
Sobic.002G117100	weakly similar to Putative uncharacterized protein	2.84309	0.0160853	1
Sobic.007G206100	similar to Putative uncharacterized protein	2.84255	0.00624619	1
Sobic.001G147400	similar to Putative ferredoxin	2.84241	0.00425653	1
Sobic.002G247000	similar to Putative uncharacterized protein	2.84138	0.0252486	1
Sobic.006G003100	similar to B0616E02-H0507E05.2 protein	2.84095	0.00827782	1
Sobic.006G197600	similar to OSIGBa0142I02-OSIGBa0101B20.2 protein	2.84051	0.0210856	1
Sobic.002G266900	(1 of 7) PF13578 - Methyltransferase domain (Methyltransf_24)	2.83771	0.00178051	1
Sobic.008G191400	similar to HIPL1 protein, putative%252C expressed	2.83467	0.00651361	1
Sobic.004G202200	similar to Chloroplast translational elongation factor Tu	2.83429	0.00559356	1
Sobic.007G191200	similar to Disease resistant allele XA13	2.82993	0.00497931	1
Sobic.005G059001	(1 of 1) PTHR31072//PTHR31072:SF1 - FAMILY NOT NAMED // TRANSCRIPTION FACTOR TCP8	2.82964	0.00357912	1
Sobic.003G327900	similar to Putative nodulin MtN21 protein	2.82314	0.0011818	1
Sobic.001G053900	similar to Putative nodule-specific protein	2.82265	0.000173681	0.253926
Sobic.009G203700	similar to Auxin-responsive protein IAA18	2.82241	0.00281746	1
Sobic.006G153600	similar to OSIGBa0115K01-H0319F09.1 protein	2.81513	0.00514775	1
Sobic.001G540600	(1 of 1) PF01062 - Bestrophin, RFP-TM, chloride channel (Bestrophin)	2.81415	0.00243731	1
Sobic.004G308700	similar to Putative light-harvesting chlorophyll-a/b protein of photosystem I	2.81347	0.00289332	1
Sobic.010G218600	similar to Putative receptor-like protein kinase PRK1	2.81338	0.00076586	1
Sobic.006G061000	similar to OSIGBa0155K12.4 protein	2.81256	0.0482526	1
Sobic.005G060300	similar to Expressed protein	2.81139	0.010383	1
Sobic.003G402200	(1 of 1) KOG3131 - Uncharacterized conserved protein	2.80935	0.00183192	1
Sobic.001G131200	weakly similar to Putative PB1 domain containing protein	2.80881	0.00466756	1
Sobic.008G021900	similar to GDA1/CD39 family protein, expressed	2.8074	0.00677756	1
Sobic.001G481400	similar to AP2 domain containing protein, expressed	2.8071	0.000163522	0.236511
Sobic.009G036800	similar to Putative uncharacterized protein	2.80684	0.0478951	1
Sobic.009G033200	similar to IN2-1 protein, putative%252C expressed	2.80589	0.000196422	0.292671
Sobic.005G075900	Predicted protein	2.80331	0.00289332	1
Sobic.006G075500	similar to OSIGBa0092M08.12 protein	2.80327	0.0114858	1
Sobic.003G418000	similar to Putative uncharacterized protein	2.80096	0.00241025	1
Sobic.002G082600	similar to Putative uncharacterized protein OSJNBa0086N05.106	2.80061	0.000983673	1
Sobic.001G270900	similar to Putative uncharacterized protein	2.79978	0.0070639	1
Sobic.004G190200	similar to Putative uncharacterized protein	2.79868	0.00128002	1
Sobic.005G019100	similar to TRAF-type zinc finger family protein	2.79801	0.00554575	1
Sobic.002G124700	similar to Aquaporin PIP2-2	2.79755	0.00952791	1
Sobic.002G316700	similar to ATP synthase subunit gamma, chloroplast precursor (EC 3.6.3.14)	2.79719	0.0111678	1
Sobic.001G484300	similar to YGGT family protein, expressed	2.79689	0.00660116	1
Sobic.003G356700	similar to Os01g0849500 protein	2.79677	0.00542914	1
Sobic.009G247201	(1 of 4) K09645 - vitellogenic carboxypeptidase-like protein [EC:3.4.16.-] (CPVL)	2.79493	0.00243113	1
Sobic.001G088700	(1 of 7) PF11523 - Protein of unknown function (DUF3223) (DUF3223)	2.79384	0.0137327	1
Sobic.008G155400	Predicted protein	2.79298	0.00180531	1
Sobic.002G235600	similar to Putative uncharacterized protein	2.79026	0.0132417	1
Sobic.007G144000	similar to Putative RING finger 1	2.78905	0.0131147	1
Sobic.009G170500	similar to Zinc transporter	2.78751	0.043587	1
Sobic.004G302500	similar to Thylakoid lumenal protein-like	2.78681	0.00170921	1
Sobic.003G429300	similar to Probable NADPH:quinone oxidoreductase 2	2.78642	0.00808062	1
Sobic.004G319000	similar to Putative subtilisin-like proteinase	2.7853	0.00556557	1
Sobic.010G245800	similar to Peroxidase 16 protein	2.78511	0.000246265	0.383479
Sobic.007G018000	similar to Expansin EXPA2	2.78018	0.00111128	1
Sobic.007G036600	weakly similar to Putative uncharacterized protein	2.78014	0.0153742	1
Sobic.004G050100	similar to AT4g05320/C17L7_240	2.77837	0.00982533	1
Sobic.002G355200	similar to Os07g0584200 protein	2.77743	0.00283037	1
Sobic.010G022100	similar to Putative magnesium-protoporphyrin IX methyltransferase	2.77699	0.000670959	1
Sobic.003G293900	similar to Putative uncharacterized protein	2.77142	5.82271e-05	0.0697463
Sobic.002G393600	(1 of 2) PTHR22835//PTHR22835:SF235 - ZINC FINGER FYVE DOMAIN CONTAINING PROTEIN // SUBFAMILY NOT NAMED	2.77009	0.0240253	1
Sobic.004G142700	(1 of 30) PF01535//PF12854//PF13041 - PPR repeat (PPR) // PPR repeat (PPR_1) // PPR repeat family (PPR_2)	2.76891	0.0281234	1
Sobic.004G133500	similar to Putative uncharacterized protein	2.76886	0.00150119	1
Sobic.010G203500	similar to Putative uncharacterized protein	2.76796	0.0273941	1
Sobic.003G019200	similar to Putative uncharacterized protein	2.7672	0.00412954	1
Sobic.006G131800	similar to H0522A01.9 protein	2.76639	0.0022803	1
Sobic.010G069900	similar to Cytochrome P450	2.76581	0.00101444	1
Sobic.004G202700	(1 of 12) K10268 - F-box and leucine-rich repeat protein 2/20 (FBXL2_20)	2.76394	0.000300183	0.486258
Sobic.002G204200	similar to AT4g05320/C17L7_240	2.762	0.000897559	1
Sobic.001G340700	similar to Expressed protein	2.76011	0.000196038	0.291074
Sobic.003G137400	similar to Hydrophobic protein LTI6B	2.75949	0.00797252	1
Sobic.002G130700	similar to Putative uncharacterized protein	2.75905	0.000968057	1
Sobic.007G181400	(1 of 1) PTHR21530:SF1 - TRAB FAMILY PROTEIN	2.75662	0.0428049	1
Sobic.003G299800	similar to RING zinc finger protein-like	2.75592	0.0486006	1
Sobic.003G316350		2.75433	0.00502106	1
Sobic.009G213800	similar to Putative uncharacterized protein	2.75154	0.000134262	0.184871
Sobic.009G235300	similar to Putative uncharacterized protein OJ1781_H11.15	2.74539	0.0354955	1
Sobic.005G044000	similar to Harpin-induced protein 1 (Hin1), putative	2.74418	0.0152088	1
Sobic.001G516000	similar to Basic endochitinase, putative%252C expressed	2.74359	0.00286443	1
Sobic.003G058700	similar to Chromosome chr6 scaffold_3, whole genome shotgun sequence	2.74334	0.0128268	1
Sobic.009G243000	similar to Os01g0598400 protein	2.74319	0.0028522	1
Sobic.001G275500	similar to Nitrate transporter	2.7421	0.000715518	1
Sobic.006G168300	similar to OSIGBa0106P14.1 protein	2.74097	0.000666015	1
Sobic.004G317900	similar to Os05g0337400 protein	2.74067	0.00521229	1
Sobic.001G221400	similar to GMC oxidoreductase family protein, expressed	2.73973	0.00206817	1
Sobic.003G242800	weakly similar to Transcription factor WRKY08-like	2.73727	0.0243743	1
Sobic.006G046900	similar to OSIGBa0092E09.7 protein	2.73707	0.000465105	0.820576
Sobic.004G357600	similar to Putative uncharacterized protein	2.73289	0.0102965	1
Sobic.003G248901	weakly similar to Putative uncharacterized protein	2.72989	0.00884987	1
Sobic.009G131800	similar to Putative uncharacterized protein OSJNBb0006J12.16	2.7292	0.00069277	1
Sobic.001G434300	similar to Expressed protein	2.72857	0.0261738	1
Sobic.001G427500	similar to Putative uncharacterized protein	2.72853	0.0119972	1
Sobic.004G021300	similar to Os02g0123500 protein	2.72841	0.00312876	1
Sobic.010G252200	similar to Putative DNA-binding protein	2.72675	0.021772	1
Sobic.001G280000	similar to Serine carboxypeptidase family protein, expressed	2.72514	0.0114736	1
Sobic.009G240200		2.72318	0.0221291	1
Sobic.002G245600	similar to Os09g0485800 protein	2.72206	0.0457161	1
Sobic.003G403500	similar to Lysine ketoglutarate reductase trans-splicing related 1-like	2.72146	0.000440521	0.769807
Sobic.006G261600	similar to OSJNBb0004A17.1 protein	2.71667	0.000844605	1
Sobic.002G425200	similar to Os07g0686400 protein	2.71066	0.0498137	1
Sobic.004G001300	similar to Putative hydroxypyruvate reductase	2.70748	0.00560065	1
Sobic.002G110200	(1 of 8) 1.14.13.68 - 4-hydroxyphenylacetaldehyde oxime monooxygenase / Cytochrome P450-II-dependent monooxygenase	2.70456	0.00126523	1
Sobic.003G328700	similar to Putative DNA-directed RNA polymerase II 23K chain	2.7036	9.83848e-05	0.12743
Sobic.001G342600	similar to PDI-like protein	2.70157	0.0124243	1
Sobic.001G531700	(1 of 1) PTHR23315//PTHR23315:SF118 - BETA CATENIN-RELATED ARMADILLO REPEAT-CONTAINING // SUBFAMILY NOT NAMED	2.70118	0.00216598	1
Sobic.003G206800	(1 of 53) PF04398 - Protein of unknown function, DUF538 (DUF538)	2.70009	0.00103441	1
Sobic.010G272800	similar to Cell diVISion protease ftsH homolog, chloroplast precursor	2.69972	0.0061997	1
Sobic.003G329000	similar to F-box family protein-like	2.69625	0.000567035	1
Sobic.003G108600	similar to Putative uncharacterized protein	2.69472	0.00243056	1
Sobic.002G200900	similar to Putative uncharacterized protein	2.694	0.000977484	1
Sobic.010G219800	(1 of 1) PTHR22765:SF56 - VACUOLAR-SORTING RECEPTOR 5-RELATED	2.69384	0.0220011	1
Sobic.006G113900	weakly similar to OSJNBa0016O02.18 protein	2.69186	0.0154345	1
Sobic.003G404200	similar to Putative uncharacterized protein	2.69013	0.00360873	1
Sobic.004G219800	similar to Transcription factor MYB39	2.68982	0.023055	1
Sobic.002G332100	similar to Os07g0548800 protein	2.68922	0.000524178	0.946509
Sobic.001G446100	similar to Expressed protein	2.68772	0.00320668	1
Sobic.010G105100	similar to Putative uncharacterized protein	2.68371	0.00826416	1
Sobic.003G257000	similar to Os01g0679600 protein	2.68364	0.00386082	1
Sobic.001G039800	weakly similar to Putative uncharacterized protein	2.68354	0.000345532	0.575963
Sobic.004G224500	similar to ATP-dependent Clp protease proteolytic subunit	2.68039	0.00409673	1
Sobic.009G007700	Predicted protein	2.68002	0.000627265	1
Sobic.001G307200	similar to Exonuclease family protein, putative%252C expressed	2.67913	0.0164614	1
Sobic.001G012700	similar to Putative regulatory protein	2.67875	0.000356295	0.597186
Sobic.001G168500	similar to Putative serine protease inhibitor	2.67862	0.000489082	0.87383
Sobic.003G222300	similar to Putative uncharacterized protein	2.67754	0.0015518	1
Sobic.004G197000	(1 of 4) PF07172 - Glycine rich protein family (GRP)	2.67599	0.00830105	1
Sobic.010G188300	similar to Fructose-bisphosphate aldolase	2.67549	0.038294	1
Sobic.001G405700	similar to Os03g0293100 protein	2.675	0.00149822	1
Sobic.006G074500	similar to OSIGBa0092M08.4 protein	2.67351	0.00198968	1
Sobic.003G291300	similar to Chromosome chr11 scaffold_13, whole genome shotgun sequence	2.67307	0.0109469	1
Sobic.005G145300	similar to Adagio-like protein 3	2.67247	0.000522099	0.942171
Sobic.002G239102		2.67126	0.0462413	1
Sobic.009G234800	similar to Aspartic proteinase oryzasin-1 precursor	2.67024	0.0140949	1
Sobic.004G329800	similar to Basic helix-loop-helix (BHLH)-like	2.6701	0.00300077	1
Sobic.003G408000	(1 of 3) K02899 - large subunit ribosomal protein L27 (RP-L27, MRPL27, rpmA)	2.6681	0.00159069	1
Sobic.010G051300	similar to Putative uncharacterized protein	2.66615	0.0050642	1
Sobic.001G106600	similar to Expressed protein	2.66514	0.00103441	1
Sobic.009G055100	similar to Peroxidase	2.66472	0.00076586	1
Sobic.004G018400	similar to Peptidyl-prolyl cis-trans isomerase	2.66362	0.0154003	1
Sobic.005G078800	U-box domain containing heat shock protein, putative, expressed	2.66358	0.00318679	1
Sobic.002G054200	similar to Protein Rf1, mitochondrial precursor	2.66274	0.0257136	1
Sobic.001G469900	(1 of 1) PTHR11700:SF9 - 37S RIBOSOMAL PROTEIN S10, MITOCHONDRIAL	2.66268	0.000597778	1
Sobic.001G307400	similar to Chromosome undetermined scaffold_91, whole genome shotgun sequence	2.6609	0.000308757	0.50464
Sobic.002G320700	similar to Os07g0520800 protein	2.66078	0.0056069	1
Sobic.002G300600	similar to Putative thioredoxin-like protein CDSP32	2.66057	0.00756304	1
Sobic.003G052500	similar to Photosystem I reaction center subunit XI, chloroplast precursor	2.65989	0.0209367	1
Sobic.009G131600	similar to Putative uncharacterized protein OSJNBb0006J12.15	2.65579	0.0208639	1
Sobic.006G009100	similar to Putative uncharacterized protein	2.6547	0.00129441	1
Sobic.008G054325	(1 of 1) PTHR31072:SF21 - TRANSCRIPTION FACTOR TCP16-RELATED	2.65387	0.00502106	1
Sobic.006G231266	expressed protein	2.65357	0.00521112	1
Sobic.004G284400	similar to Dof zinc finger protein	2.65333	0.00220359	1
Sobic.009G068600	similar to Os04g0194400 protein	2.64986	0.0389919	1
Sobic.007G073700	similar to Equilibrative nucleoside transporter 1	2.64879	0.00138811	1
Sobic.004G133600	similar to Putative uncharacterized protein	2.6462	0.0016568	1
Sobic.005G149700	similar to Expressed protein	2.6458	0.000477232	0.847314
Sobic.002G289000	Predicted protein	2.64475	0.00511544	1
Sobic.004G058000	similar to Putative uncharacterized protein OSJNBa0073A21.9	2.64108	0.000490895	0.877617
Sobic.010G178300	similar to Putative cytosolic aldehyde dehydrogenase	2.6392	0.0498902	1
Sobic.010G072300	similar to Sucrose synthase 1	2.63802	0.00985369	1
Sobic.010G089500	similar to Annexin p33	2.63707	0.00557785	1
Sobic.003G000500	(1 of 47) IPR000719//IPR002290//IPR011009//IPR013320//IPR020635 - Protein kinase domain // Serine/threonine/dual specificity protein kinase, catalytic domain // Protein kinase-like domain // Concanavalin A-like lectin/glucanase domain // Tyrosine-protein kinase, catalytic domain	2.6366	0.00294861	1
Sobic.001G197400	similar to Actin-1	2.63562	0.000484453	0.862848
Sobic.001G446800	similar to Putative membrane protein	2.63553	0.00591009	1
Sobic.009G013000	(1 of 4) PF05729 - NACHT domain (NACHT)	2.63462	0.00182689	1
Sobic.001G017000	similar to Putative plastid ribosomal protein S6	2.63302	0.00227801	1
Sobic.002G174900	similar to Putative tRNA splicing protein	2.63287	0.000635755	1
Sobic.010G086400	(1 of 10) K10664 - E3 ubiquitin-protein ligase ATL6/9/15/31/42/55 [EC:6.3.2.19] (ATL6S)	2.63118	0.00389246	1
Sobic.002G161400	(1 of 1) PTHR10887//PTHR10887:SF320 - DNA2/NAM7 HELICASE FAMILY // P-LOOP CONTAINING NUCLEOSIDE TRIPHOSPHATE HYDROLASES SUPERFAMILY PROTEIN	2.62947	0.0361175	1
Sobic.001G011600	similar to Putative uncharacterized protein	2.62725	0.000968655	1
Sobic.004G177500	similar to Proline-rich family protein-like	2.62606	0.00136106	1
Sobic.007G157800	similar to Putative uncharacterized protein	2.62471	0.020958	1
Sobic.003G310200	similar to Os01g0770700 protein	2.62268	0.00624619	1
Sobic.007G170100	(1 of 7) 1.2.1.42//1.2.1.50//1.2.1.84 - Hexadecanal dehydrogenase (acylating) / Fatty acyl-CoA reductase // Long-chain-fatty-acyl-CoA reductase / Acyl-CoA reductase // Alcohol-forming fatty acyl-CoA reductase	2.62153	0.001734	1
Sobic.010G090301	(1 of 33) PF04570 - zinc-finger of the FCS-type, C2-C2 (zf-FLZ)	2.61996	0.000726492	1
Sobic.009G208500	(1 of 18) PF04520 - Senescence regulator (Senescence_reg)	2.61806	0.0137307	1
Sobic.003G207900	(1 of 2) PTHR22950//PTHR22950:SF297 - AMINO ACID TRANSPORTER // SUBFAMILY NOT NAMED	2.61498	0.00477237	1
Sobic.002G390900	(1 of 2) IPR011659//IPR015943 - WD40-like Beta Propeller // WD40/YVTN repeat-like-containing domain	2.61486	0.0103899	1
Sobic.007G152500	similar to Putative uncharacterized protein	2.6144	0.00624591	1
Sobic.007G207300	weakly similar to Putative uncharacterized protein	2.61163	0.0191628	1
Sobic.009G012600	weakly similar to Putative uncharacterized protein	2.60935	0.00433823	1
Sobic.009G077100	similar to Putative uncharacterized protein	2.60886	0.00419019	1
Sobic.004G213100	similar to Temperature-induced lipocalin-1	2.60856	0.00828409	1
Sobic.009G050600	(1 of 2) PTHR10071:SF203 - GATA TRANSCRIPTION FACTOR 15-RELATED	2.60663	0.00381439	1
Sobic.001G372100	similar to Glycosyl hydrolase family 14 protein, expressed	2.60545	0.00685008	1
Sobic.008G072900	similar to ZAG2 protein	2.60371	0.0127004	1
Sobic.001G274800	similar to NADH-dependent oxidoreductase 2, putative%252C expressed	2.60202	0.000984308	1
Sobic.009G183400	similar to Beta-1%252C3-glucanase	2.60016	0.013604	1
Sobic.007G090300	similar to Putative uncharacterized protein	2.5984	0.0011894	1
Sobic.010G083600	similar to Os06g0215100 protein	2.59716	0.00184855	1
Sobic.004G217700	similar to Putative uncharacterized protein OJ1372_D06.24	2.5961	0.0498163	1
Sobic.007G076700	similar to Coproporphyrinogen III oxidase	2.59523	0.0189061	1
Sobic.010G223200	similar to Chromosome chr12 scaffold_18, whole genome shotgun sequence	2.59401	0.0124231	1
Sobic.005G029200	(1 of 4) PTHR10891//PTHR10891:SF590 - EF-HAND CALCIUM-BINDING DOMAIN CONTAINING PROTEIN // SUBFAMILY NOT NAMED	2.59347	0.0114728	1
Sobic.004G063000	similar to Integral membrane protein-like	2.59043	0.0039994	1
Sobic.002G036000	similar to Putative glycolate oxidase (Os07g0152900 protein) (Putative (S)-2- hydroxy-acid oxidase)	2.59026	0.0121117	1
Sobic.003G432700	similar to Protein kinase-like	2.58985	0.0373963	1
Sobic.009G022000	similar to Os05g0120200 protein	2.58484	0.0158135	1
Sobic.008G012300	(1 of 2) PTHR26402//PTHR26402:SF574 - RESPONSE REGULATOR OF TWO-COMPONENT SYSTEM // SUBFAMILY NOT NAMED	2.58328	0.00314623	1
Sobic.007G221000	similar to Zinc finger protein family-like	2.58091	0.00279619	1
Sobic.002G072100	similar to Putative uncharacterized protein	2.58019	0.00049214	0.880946
Sobic.004G232700	similar to Putative uncharacterized protein	2.57798	0.00581627	1
Sobic.009G198200	similar to Putative uncharacterized protein	2.57567	0.0260219	1
Sobic.006G052200	similar to OSIGBa0096P03.3 protein	2.57468	0.00802103	1
Sobic.005G000100	similar to Hydrolase, alpha/beta fold family protein	2.57444	0.00391912	1
Sobic.001G031200	similar to Putative uncharacterized protein	2.57423	0.010311	1
Sobic.001G203700	(1 of 1) PTHR23213//PTHR23213:SF238 - FORMIN-RELATED // SUBFAMILY NOT NAMED	2.57414	0.0427793	1
Sobic.003G005267	harpin-induced protein 1 domain containing protein, expressed/Glycine-rich protein family	2.57321	0.00456567	1
Sobic.002G295000	Predicted protein	2.57266	0.00123657	1
Sobic.002G204300	similar to Putative uncharacterized protein	2.57126	0.0201502	1
Sobic.002G092400	(1 of 1) PTHR21141//PTHR21141:SF38 - 60S ACIDIC RIBOSOMAL PROTEIN FAMILY MEMBER // SUBFAMILY NOT NAMED	2.57077	0.0279485	1
Sobic.004G262900	similar to Putative uncharacterized protein	2.57043	0.00272363	1
Sobic.007G213300	(1 of 2) PTHR23344//PTHR23344:SF24 - GLYCEROPHOSPHORYL DIESTER PHOSPHODIESTERASE // SUBFAMILY NOT NAMED	2.56931	0.000895738	1
Sobic.007G092400	(1 of 8) PTHR22950//PTHR22950:SF235 - AMINO ACID TRANSPORTER // LYSINE HISTIDINE TRANSPORTER 1-RELATED	2.56904	0.0297351	1
Sobic.010G005500	similar to Ferredoxin	2.56884	0.00276035	1
Sobic.009G246800	(1 of 1) PTHR27007:SF61 - RECEPTOR LIKE PROTEIN KINASE S.2	2.56796	0.00381616	1
Sobic.005G002900	similar to Monothiol glutaredoxin-S12, chloroplast precursor	2.5675	0.00131247	1
Sobic.010G072900	similar to Peroxiredoxin Q, chloroplast precursor	2.56675	0.00348399	1
Sobic.004G235200	similar to ATP synthase delta chain, chloroplast precursor	2.56619	0.0109667	1
Sobic.009G143300	similar to Unknow protein	2.5616	0.00733238	1
Sobic.003G057600	similar to Putative uncharacterized protein	2.56151	0.0479033	1
Sobic.009G036700	Predicted protein	2.5597	0.0111094	1
Sobic.008G131400	similar to Myb-like DNA-binding domain containing protein, expressed	2.55849	0.0174849	1
Sobic.001G138800	similar to Expressed protein	2.5566	0.014115	1
Sobic.001G502700	similar to Integral membrane protein DUF6 containing protein, expressed	2.55583	0.0170059	1
Sobic.009G048800		2.55547	0.00244904	1
Sobic.008G066000	similar to Putative cyclin-dependent kinase F-2	2.55494	0.0128344	1
Sobic.010G180600	(1 of 27) K14484 - auxin-responsive protein IAA (IAA)	2.55436	0.0118181	1
Sobic.007G004800	(1 of 3) PTHR19370//PTHR19370:SF110 - NADH-CYTOCHROME B5 REDUCTASE // SUBFAMILY NOT NAMED	2.55378	0.0124274	1
Sobic.002G056500	similar to Os07g0185000 protein	2.55229	0.00589667	1
Sobic.002G337600	similar to Putative uncharacterized protein	2.55227	0.0149527	1
Sobic.001G028000	similar to Os03g0827900 protein	2.5519	0.000664992	1
Sobic.006G135200	similar to OSIGBa0092E01.12 protein	2.5509	0.0139542	1
Sobic.005G120500	similar to Expressed protein	2.54906	0.0098934	1
Sobic.003G340800	(1 of 1) PTHR22950//PTHR22950:SF323 - AMINO ACID TRANSPORTER // SUBFAMILY NOT NAMED	2.54748	0.00102722	1
Sobic.009G029700	similar to Putative acetylornithine aminotransferase	2.54532	0.00124324	1
Sobic.006G157700	similar to B1011H02.4 protein	2.54477	0.0174221	1
Sobic.007G034500	similar to Putative DAG protein	2.54457	0.0098034	1
Sobic.001G416300	similar to Expressed protein	2.54448	0.000319998	0.527941
Sobic.004G071000	similar to Cinnamyl alcohol dehydrogenase	2.54396	0.00128871	1
Sobic.010G245200	similar to Putative uncharacterized protein	2.54335	0.00673809	1
Sobic.003G427300	similar to UMP synthase	2.54318	0.0050642	1
Sobic.007G136600	similar to SET-domain transcriptional regulator-like protein	2.54224	0.0361777	1
Sobic.004G319100	similar to Putative uncharacterized protein OJ1293_A01.14	2.54133	0.00992206	1
Sobic.002G419700	similar to Putative uncharacterized protein	2.54128	0.0159504	1
Sobic.009G027200	similar to Putative senescence-associated protein	2.54107	0.0050642	1
Sobic.003G332000	(1 of 10) PF11891 - Domain of unknown function (DUF3411) (DUF3411)	2.54074	0.0103872	1
Sobic.004G052250		2.53987	0.0490673	1
Sobic.003G241500	(1 of 1) PTHR11822//PTHR11822:SF8 - NADP-SPECIFIC ISOCITRATE DEHYDROGENASE // SUBFAMILY NOT NAMED	2.53817	0.0160265	1
Sobic.009G174700	(1 of 24) KOG0594 - Protein kinase PCTAIRE and related kinases	2.53751	0.00286232	1
Sobic.003G036600	similar to Putative uncharacterized protein	2.53522	0.00149156	1
Sobic.003G221700	similar to Putative uncharacterized protein P0686E09.32-1	2.53372	0.00616701	1
Sobic.001G450500	similar to Putative uncharacterized protein	2.53349	0.00317693	1
Sobic.002G215800	(1 of 3) K14686 - solute carrier family 31 (copper transporter), member 1 (SLC31A1, CTR1)	2.53092	0.00117481	1
Sobic.002G395300	similar to Putative esterase	2.53083	0.00102174	1
Sobic.003G012700	similar to 40S ribosomal protein S15a-4	2.52787	0.00311382	1
Sobic.003G296300	similar to WRKY transcription factor-like	2.52735	0.00140266	1
Sobic.001G069900	similar to Chromosome chr19 scaffold_126, whole genome shotgun sequence	2.52598	0.00270932	1
Sobic.007G152600	similar to Cyt-P450 monooxygenase	2.52569	0.0028824	1
Sobic.010G274500	similar to Catalase isozyme 1	2.52549	0.0164614	1
Sobic.003G190500	(1 of 1) PTHR11014//PTHR11014:SF55 - PEPTIDASE M20 FAMILY MEMBER // IAA-AMINO ACID HYDROLASE ILR1-LIKE 1-RELATED	2.52482	0.00319414	1
Sobic.009G118001		2.52149	0.0307959	1
Sobic.010G241500	(1 of 50) PF00069//PF08263//PF13855 - Protein kinase domain (Pkinase) // Leucine rich repeat N-terminal domain (LRRNT_2) // Leucine rich repeat (LRR_8)	2.51944	0.038944	1
Sobic.009G165000	similar to Putative uncharacterized protein	2.51763	0.0287037	1
Sobic.005G015700	(1 of 60) PF03168 - Late embryogenesis abundant protein (LEA_2)	2.5166	0.00922915	1
Sobic.006G280050	(1 of 1) PTHR10744:SF7 - 30S RIBOSOMAL PROTEIN S17, CHLOROPLASTIC	2.51543	0.00130487	1
Sobic.003G439600	similar to Putative UMP-kinase	2.51318	0.00162322	1
Sobic.004G276500	similar to Chromosome chr15 scaffold_82, whole genome shotgun sequence	2.5128	0.00410356	1
Sobic.010G184600	similar to Putative heme oxygenase 1	2.5124	0.00192463	1
Sobic.003G135400	similar to Tubulin beta-2/beta-3 chain	2.51184	0.0125862	1
Sobic.007G209400	similar to Putative uncharacterized protein	2.51154	0.00464876	1
Sobic.001G131001	similar to Putative Core-2/I-Branching enzyme	2.51081	0.000315836	0.518685
Sobic.003G440300	similar to Putative uncharacterized protein P0458E05.22	2.50995	0.00100794	1
Sobic.004G154400	similar to Putative drought-induced protein	2.50932	0.00699297	1
Sobic.008G030700	similar to Non-specific lipid-transfer protein	2.50884	0.0240051	1
Sobic.006G090800	(1 of 53) PF04398 - Protein of unknown function, DUF538 (DUF538)	2.50704	0.0314034	1
Sobic.004G192400	(1 of 1) K14495 - F-box protein GID2 (GID2, SLY1)	2.50514	0.00493521	1
Sobic.001G415400	similar to Putative uncharacterized protein	2.50424	0.0050642	1
Sobic.003G095200	similar to Glycosyltransferase	2.50406	0.0174641	1
Sobic.004G191000	similar to Os02g0578100 protein	2.50347	0.0467917	1
Sobic.001G512200	similar to Putative uncharacterized protein	2.50339	0.0150506	1
Sobic.004G327800	similar to Cytochrome b5 domain-containing protein-like	2.50107	0.00382601	1
Sobic.001G243300	(1 of 1) PTHR33428//PTHR33428:SF1 - FAMILY NOT NAMED // CHLOROPHYLLASE-2, CHLOROPLASTIC	2.50106	0.00513644	1
Sobic.008G189200	(1 of 2) PTHR10992//PTHR10992:SF826 - ALPHA/BETA HYDROLASE FOLD-CONTAINING PROTEIN // SUBFAMILY NOT NAMED	2.49885	0.00201477	1
Sobic.004G016700	expressed protein/(1 of 1) PF12843 - Putative quorum-sensing-regulated virulence factor (QSregVF_b)	2.49819	0.0279147	1
Sobic.002G171600	similar to NAD dependent epimerase/dehydratase family protein, expressed	2.49781	0.0484145	1
Sobic.003G029400	weakly similar to Putative uncharacterized protein	2.49776	0.0072511	1
Sobic.003G260200	similar to MATE efflux protein-like	2.49562	0.0219784	1
Sobic.009G182800	similar to Putative uncharacterized protein OJ1579_G03.9	2.49449	0.0189974	1
Sobic.009G205700	similar to Os05g0527000 protein	2.49446	0.00172767	1
Sobic.010G244600	(1 of 1) PTHR11178//PTHR11178:SF26 - IRON-SULFUR CLUSTER SCAFFOLD PROTEIN NFU-RELATED // SUBFAMILY NOT NAMED	2.49403	0.00685256	1
Sobic.003G144200	similar to Knotted1-type homeobox protein OSH6	2.49138	0.00941495	1
Sobic.006G177500	similar to B0103C08-B0602B01.16 protein	2.48936	0.0019399	1
Sobic.008G002400	similar to Expressed protein	2.4886	0.00593223	1
Sobic.009G143100	similar to Cytochrome b6-f complex iron-sulfur subunit, chloroplast precursor	2.48857	0.0322428	1
Sobic.003G378600	(1 of 1) PTHR35515//PTHR35515:SF1 - FAMILY NOT NAMED // NADH DEHYDROGENASE-LIKE COMPLEX N	2.4833	0.0249085	1
Sobic.001G525000	similar to Polygalacturonase, putative%252C expressed	2.48327	0.00838312	1
Sobic.002G281800	(1 of 2) PF13462 - Thioredoxin (Thioredoxin_4)	2.48115	0.00316795	1
Sobic.004G258400	weakly similar to Putative nucleoid DNA-binding protein cnd41	2.48046	0.00255925	1
Sobic.005G019800	similar to ZF-HD protein dimerisation region containing protein, expressed	2.47935	0.00548033	1
Sobic.007G172800	(1 of 147) IPR007087 - Zinc finger, C2H2	2.47823	0.00626618	1
Sobic.004G245900	weakly similar to Os02g0736700 protein	2.47453	0.00216184	1
Sobic.010G030200	similar to Homeodomain leucine zipper protein	2.47347	0.00764074	1
Sobic.002G140400	similar to Os09g0572700 protein	2.47306	0.0252265	1
Sobic.006G132700	similar to Endochitinase A precursor	2.4729	0.00865568	1
Sobic.006G256600	similar to H1005F08.12 protein	2.47256	0.00226432	1
Sobic.001G007700	(1 of 2) 2.3.2.4 - Gamma-glutamylcyclotransferase	2.47234	0.00611336	1
Sobic.004G247400	similar to Putative calcium binding protein	2.47212	0.025059	1
Sobic.001G453300	similar to 50S ribosomal protein L15, chloroplast%252C putative, expressed	2.46972	0.00412954	1
Sobic.006G100332	similar to OSJNBa0086B14.7 protein	2.46916	0.00642997	1
Sobic.002G247200	(1 of 2) K10277 - lysine-specific demethylase 8 [EC:1.14.11.27] (KDM8, JMJD5)	2.46774	0.00697929	1
Sobic.006G126400	similar to OJ000223_09.10 protein	2.46703	0.0408373	1
Sobic.002G128000	similar to Putative uncharacterized protein OSJNBa0059G06.14	2.46507	0.0156261	1
Sobic.003G128000	(1 of 4) PF01535//PF14432 - PPR repeat (PPR) // DYW family of nucleic acid deaminases (DYW_deaminase)	2.46466	0.0232312	1
Sobic.002G035600	similar to Os07g0152200 protein	2.46387	0.0024609	1
Sobic.009G243900	similar to 10A19I.4	2.46335	0.00542459	1
Sobic.001G508600	similar to Putative uncharacterized protein	2.46329	0.00274307	1
Sobic.001G111460	(1 of 4) K12120 - phytochrome A (PHYA)	2.46303	0.00871269	1
Sobic.002G227700	similar to Putative uncharacterized protein	2.46288	0.0153742	1
Sobic.004G228700	weakly similar to Putative uncharacterized protein P0471A11.35	2.46231	0.0343974	1
Sobic.002G036100	Predicted protein	2.46077	0.00242151	1
Sobic.002G005300	weakly similar to Putative disease resistance response protein-related/dirigent protein- related	2.45879	0.0225142	1
Sobic.004G223800	similar to Membrane-associated salt-inducible protein like	2.458	0.00715723	1
Sobic.003G388251	(1 of 1) PTHR11240:SF16 - RIBONUCLEASE 2	2.45548	0.00571687	1
Sobic.009G207100	similar to Putative uncharacterized protein	2.453	0.00500354	1
Sobic.001G523300	similar to Heavy metal-associated domain containing protein, expressed	2.4526	0.010568	1
Sobic.003G206850		2.45214	0.0404763	1
Sobic.006G024500	similar to CBS domain containing protein-like	2.45198	0.00544241	1
Sobic.003G298100	(1 of 1) PTHR33873:SF1 - TRANSCRIPTION FACTOR VOZ1	2.45184	0.0023403	1
Sobic.006G272600	similar to H0306F12.7 protein	2.45146	0.0194883	1
Sobic.004G218900	similar to Putative alcohol oxidase	2.45118	0.00832949	1
Sobic.001G314900	weakly similar to Putative uncharacterized protein	2.44958	0.0280717	1
Sobic.004G298900	similar to Chaperone protein dnaJ-like	2.44839	0.000336514	0.559802
Sobic.009G216050	similar to Putative uncharacterized protein	2.44793	0.00471831	1
Sobic.006G226100	(1 of 1) PTHR10438:SF242 - THIOREDOXIN-LIKE PROTEIN CXXS1	2.44742	0.00178869	1
Sobic.006G119800	similar to OSIGBa0106G07.16 protein	2.44628	0.00131938	1
Sobic.004G199300	similar to Hypoxia-responsive family protein-like	2.44371	0.00159986	1
Sobic.001G183000	similar to Putative uncharacterized protein	2.443	0.0102462	1
Sobic.010G255600	similar to Putative uncharacterized protein	2.44293	0.00733829	1
Sobic.003G291400	(1 of 2) 1.1.1.60 - 2-hydroxy-3-oxopropionate reductase / Tartronate semialdehyde reductase	2.44024	0.000628778	1
Sobic.001G538600	similar to Rhodanese, putative%252C expressed	2.43883	0.0137545	1
Sobic.003G050200	similar to Putative uncharacterized protein	2.43804	0.0129438	1
Sobic.006G227300	(1 of 14) 1.3.1.77 - Anthocyanidin reductase / ANR	2.43633	0.00965146	1
Sobic.001G504500	(1 of 10) PTHR23068//PTHR23068:SF3 - DNA CYTOSINE-5- -METHYLTRANSFERASE 3-RELATED // DNA (CYTOSINE-5)-METHYLTRANSFERASE DRM1-RELATED	2.43584	0.00816183	1
Sobic.010G133700		2.43406	0.0444988	1
Sobic.009G064799	(1 of 15) PF12734 - Cysteine-rich TM module stress tolerance (CYSTM)	2.4339	0.0462443	1
Sobic.009G199402	(1 of 4) PTHR31304//PTHR31304:SF3 - FAMILY NOT NAMED // LOB DOMAIN-CONTAINING PROTEIN 40	2.43383	0.00461274	1
Sobic.008G109700	(1 of 2) K18054 - 2'-deoxymugineic-acid 2'-dioxygenase / mugineic-acid 3-dioxygenase (IDS3_2)	2.43363	0.0316112	1
Sobic.003G030400	similar to Os11g0237700 protein	2.43329	0.00436359	1
Sobic.003G013100	similar to Putative uncharacterized protein	2.4329	0.0114735	1
Sobic.001G030500	similar to Os03g0824600 protein	2.43241	0.0199377	1
Sobic.005G016100	(1 of 692) IPR001810 - F-box domain	2.43117	0.0300312	1
Sobic.001G513300	similar to Putative uncharacterized protein	2.43093	0.00828866	1
Sobic.003G254600	Predicted protein	2.4306	0.0186163	1
Sobic.002G109100	similar to Putative uncharacterized protein	2.42943	0.0223333	1
Sobic.001G094300	similar to ATP sulfurylase	2.42937	0.0122045	1
Sobic.006G059000	similar to H0209H04.3 protein	2.42904	0.00391718	1
Sobic.007G169300	similar to Expressed protein	2.42874	0.00664149	1
Sobic.001G391400	similar to 30S ribosomal protein S1, chloroplast%252C putative, expressed	2.42474	0.0137914	1
Sobic.006G121800	similar to OSIGBa0158F13.10 protein	2.42439	0.0340341	1
Sobic.003G088800	similar to Spore coat protein-like	2.42372	0.00551121	1
Sobic.001G435800	similar to 39 kDa EF-Hand containing protein, putative%252C expressed	2.42365	0.017907	1
Sobic.010G003100	similar to Putative uncharacterized protein	2.42315	0.00514775	1
Sobic.006G153000	similar to OSIGBa0153E02-OSIGBa0093I20.17 protein	2.41944	0.00685008	1
Sobic.004G104400	similar to Putative uncharacterized protein	2.41895	0.00142276	1
Sobic.005G013050	similar to Putative uncharacterized protein	2.41827	0.0428046	1
Sobic.006G125000	similar to H0525D09.12 protein	2.4182	0.000912633	1
Sobic.001G317400	similar to Glutathione S-transferase GST 33	2.41819	0.00816718	1
Sobic.004G101300	similar to Putative uncharacterized protein	2.41784	0.00731609	1
Sobic.004G034100	similar to Putative uncharacterized protein	2.41642	0.0217763	1
Sobic.001G315800	similar to Putative uncharacterized protein	2.41615	0.0305149	1
Sobic.008G138600	similar to GRAS family transcription factor containing protein, expressed	2.41304	0.0029155	1
Sobic.001G096800	similar to Putative uncharacterized protein	2.41297	0.0174808	1
Sobic.009G247100	similar to Putative uncharacterized protein	2.41259	0.00229762	1
Sobic.003G363300	similar to Putative uncharacterized protein	2.41221	0.0170739	1
Sobic.001G426500	(1 of 1) IPR000415//IPR009305 - Nitroreductase-like // Protein of unknown function DUF962	2.41156	0.0127518	1
Sobic.001G514100	similar to Putative uncharacterized protein	2.41017	0.00336426	1
Sobic.003G391200	(1 of 1) PTHR12419//PTHR12419:SF8 - OTU DOMAIN CONTAINING PROTEIN // SUBFAMILY NOT NAMED	2.40901	0.00466756	1
Sobic.005G181100	expressed protein	2.40771	0.0338168	1
Sobic.009G154700	similar to Ferredoxin-6, chloroplast precursor	2.40771	0.00833833	1
Sobic.006G164100	similar to H0501D11.6 protein	2.40645	0.00351273	1
Sobic.004G342500	similar to Glutathione S-transferase C-terminal domain-containing protein-like	2.40569	0.00826653	1
Sobic.004G298100	similar to Ribosomal protein L19	2.40554	0.00319296	1
Sobic.001G387000	(1 of 1) PTHR22763//PTHR22763:SF41 - RING ZINC FINGER PROTEIN // SUBFAMILY NOT NAMED	2.40347	0.00756304	1
Sobic.001G240000	similar to Putative ribosomal protein L28	2.40345	0.00635987	1
Sobic.009G223500	weakly similar to Putative uncharacterized protein	2.40273	0.00931564	1
Sobic.010G080300	similar to Putative aminoacylase	2.40112	0.0029044	1
Sobic.003G287600	similar to Putative uncharacterized protein	2.40003	0.00520395	1
Sobic.007G212400	(1 of 1) PTHR31407:SF20 - THYLAKOID LUMENAL 19 KDA PROTEIN, CHLOROPLASTIC	2.39667	0.0042127	1
Sobic.001G411300	similar to 50S ribosomal protein L10	2.39423	0.0252561	1
Sobic.001G218600	similar to Putative uncharacterized protein	2.39411	0.00535588	1
Sobic.002G361500	similar to Probable indole-3-acetic acid-amido synthetase GH3.8	2.39004	0.0415218	1
Sobic.003G234800	weakly similar to Integral membrane protein-like	2.38777	0.0209203	1
Sobic.003G334000	similar to Putative uncharacterized protein	2.38367	0.00486134	1
Sobic.007G023400	(1 of 1) 1.3.5.1//1.3.99.1 - Succinate dehydrogenase (quinone) / Succinic dehydrogenase // Deleted entry	2.3804	0.00848231	1
Sobic.002G117200	(1 of 1) IPR003131//IPR011333//IPR015943 - Potassium channel tetramerisation-type BTB domain // POZ domain // WD40/YVTN repeat-like-containing domain	2.38029	0.00975916	1
Sobic.010G019800	(1 of 6) PTHR11732:SF12 - ALDO-KETO REDUCTASE 1-RELATED	2.37937	0.022147	1
Sobic.008G189900	Predicted protein	2.37937	0.0411524	1
Sobic.004G256200	similar to Zinc finger protein	2.37708	0.0285505	1
Sobic.002G355400	similar to Arm repeat containing protein homolog-like	2.37673	0.0131639	1
Sobic.001G347400	(1 of 2) PTHR33133:SF5 - EXPRESSED PROTEIN	2.37582	0.00988192	1
Sobic.007G217700	weakly similar to Putative uncharacterized protein	2.37264	0.0372245	1
Sobic.002G148700	similar to Os09g0272000 protein	2.37242	0.00770656	1
Sobic.003G126500	similar to Os01g0269000 protein	2.37241	0.0119842	1
Sobic.007G077200	similar to Ethylene responsive transcription factor	2.37219	0.00421719	1
Sobic.010G105300	similar to MutT/nudix-like	2.37068	0.0102263	1
Sobic.006G260300	similar to Triticain beta	2.36761	0.00482	1
Sobic.003G298400	similar to Putative uncharacterized protein	2.36728	0.0463379	1
Sobic.001G526401	(1 of 5) PTHR24012:SF386 - PHRAGMOPLASTIN INTERACTING PROTEIN 1	2.36336	0.00753838	1
Sobic.001G082200	similar to P450	2.36302	0.0399123	1
Sobic.005G224500	weakly similar to Putative uncharacterized protein	2.36221	0.0384324	1
Sobic.006G024000	similar to OSIGBa0147O06.8 protein	2.36084	0.0105769	1
Sobic.001G470000	similar to Satase isoform II	2.3606	0.0448526	1
Sobic.009G143400	similar to Putative chitin-inducible gibberellin-responsive protein	2.36029	0.00380232	1
Sobic.001G477600	similar to Expressed protein	2.35991	0.00883019	1
Sobic.004G302600	(1 of 1) PTHR10026//PTHR10026:SF77 - CYCLIN // CYCLIN-T1-3	2.3584	0.000867258	1
Sobic.003G149500	similar to UDP-glucuronic acid decarboxylase	2.35835	0.0312333	1
Sobic.001G345000	Predicted protein	2.35769	0.0277958	1
Sobic.001G430700	similar to Expressed protein	2.35756	0.00192463	1
Sobic.006G004600	similar to B0616E02-H0507E05.10 protein	2.35624	0.0226914	1
Sobic.001G491900	similar to Putative uncharacterized protein	2.35462	0.00188036	1
Sobic.004G096100	(1 of 7) PF12023 - Domain of unknown function (DUF3511) (DUF3511)	2.35462	0.0218595	1
Sobic.005G211500	similar to Os11g0673200 protein	2.35439	0.00830862	1
Sobic.010G275225	(1 of 1) K10802 - high mobility group protein B1 (HMGB1)	2.35329	0.0274885	1
Sobic.004G346000	similar to Os02g0817900 protein	2.3531	0.0125119	1
Sobic.001G122400	similar to Os03g0704000 protein	2.35258	0.00694885	1
Sobic.008G014300	similar to Mitochondrial glycoprotein, expressed	2.34944	0.0330924	1
Sobic.007G029500	similar to Putative uncharacterized protein	2.34918	0.00236038	1
Sobic.007G026500	similar to Putative uncharacterized protein	2.34714	0.00266431	1
Sobic.004G357300	(1 of 2) PF02620 - Uncharacterized ACR, COG1399 (DUF177)	2.34584	0.0094246	1
Sobic.010G161600	similar to Peroxidase precursor	2.34573	0.00727174	1
Sobic.007G001100	similar to Putative uncharacterized protein	2.34551	0.00297795	1
Sobic.001G116400	(1 of 1) PTHR20852//PTHR20852:SF58 - GLUTAMINE SYNTHETASE // SUBFAMILY NOT NAMED	2.34423	0.0274211	1
Sobic.002G132400	(1 of 1) PTHR36761:SF1 - GENOMIC DNA, CHROMOSOME 3, P1 CLONE:MFE16	2.34415	0.00524661	1
Sobic.002G169300	(1 of 1) PTHR23500//PTHR23500:SF14 - FAMILY NOT NAMED // SUGAR TRANSPORT PROTEIN 14	2.34334	0.00648247	1
Sobic.005G142300	similar to Expressed protein	2.34331	0.00481007	1
Sobic.007G218300	weakly similar to Putative uncharacterized protein	2.34194	0.0386983	1
Sobic.002G172600	similar to Methylenetetrahydrofolate dehydrogenase-like	2.34186	0.0144482	1
Sobic.010G239500	(1 of 4) K04551//K08770 - ubiquitin B (UBB) // ubiquitin C (UBC)	2.34175	0.0304035	1
Sobic.001G208600	similar to Protein kinase domain containing protein, expressed	2.34146	0.0380259	1
Sobic.001G519800	similar to EST C74302(E30840) corresponds to a region of the predicted gene	2.33967	0.0285505	1
Sobic.002G273700	similar to Putative Cytochrome P450	2.3395	0.00301639	1
Sobic.001G329100	similar to Putative uncharacterized protein	2.33869	0.0144482	1
Sobic.003G328000	similar to 50S ribosomal protein L34	2.33734	0.00982828	1
Sobic.008G188600	similar to Os07g0160400 protein	2.33709	0.0134035	1
Sobic.004G004400	similar to L-lactate dehydrogenase	2.33675	0.00279619	1
Sobic.009G080400	(1 of 1) PTHR11926//PTHR11926:SF184 - GLUCOSYL/GLUCURONOSYL TRANSFERASES // SUBFAMILY NOT NAMED	2.33592	0.00615983	1
Sobic.001G081800	similar to Giberellin regulated family protein	2.3343	0.038487	1
Sobic.002G299400	(1 of 65) PF01535//PF13041//PF13812 - PPR repeat (PPR) // PPR repeat family (PPR_2) // Pentatricopeptide repeat domain (PPR_3)	2.33382	0.0337092	1
Sobic.003G132300	similar to Putative uncharacterized protein	2.33336	0.00998742	1
Sobic.005G075100	similar to Os05g0305600 protein	2.33327	0.00873233	1
Sobic.003G409700	(1 of 1) PTHR21496//PTHR21496:SF0 - FERREDOXIN-RELATED // RIESKE DOMAIN-CONTAINING PROTEIN	2.33252	0.0212182	1
Sobic.003G010300	similar to Putative uncharacterized protein	2.33162	0.0223337	1
Sobic.003G063801	(1 of 2) PTHR33133//PTHR33133:SF12 - FAMILY NOT NAMED // F28K20.6 PROTEIN-RELATED	2.33027	0.018125	1
Sobic.010G106300	similar to Ribonucleoside-diphosphate reductase small chain	2.32845	0.0144576	1
Sobic.009G236100	similar to Putative uncharacterized protein	2.32821	0.0218894	1
Sobic.001G010100	similar to Ankyrin repeat domain protein 2, putative%252C expressed	2.32805	0.0386438	1
Sobic.004G343000	similar to Putative uncharacterized protein	2.32651	0.0385284	1
Sobic.005G024700	(1 of 15) KOG2615 - Permease of the major facilitator superfamily	2.32567	0.0247681	1
Sobic.004G099700	similar to Putative uncharacterized protein	2.32514	0.0347915	1
Sobic.009G257700	similar to Putative uncharacterized protein	2.32514	0.0310624	1
Sobic.006G104100	similar to H0523F07.11 protein	2.32315	0.0342958	1
Sobic.003G091800	weakly similar to Putative uncharacterized protein	2.32315	0.0286011	1
Sobic.004G357900	similar to Putative homoserine kinase	2.32287	0.0126097	1
Sobic.002G314200	similar to Putative uncharacterized protein	2.32163	0.00337808	1
Sobic.001G111500	similar to Phytochrome A	2.31856	0.0205127	1
Sobic.001G409300	similar to Phosphatidylinositol transfer protein, expressed	2.31827	0.0307735	1
Sobic.003G245900	similar to Os01g0661000 protein	2.31779	0.0174748	1
Sobic.002G133100	similar to Os09g0566000 protein	2.31774	0.00984649	1
Sobic.003G124300	(1 of 1) PTHR10430//PTHR10430:SF7 - PEROXIREDOXIN // PEROXIREDOXIN-2F, MITOCHONDRIAL	2.31633	0.00337808	1
Sobic.003G271202	(1 of 5) IPR001810//IPR015916 - F-box domain // Galactose oxidase, beta-propeller	2.31595	0.00621651	1
Sobic.003G431000	similar to Armadillo/beta-catenin repeat-like	2.31558	0.0161763	1
Sobic.001G098500	similar to CBS domain containing protein, expressed	2.31556	0.0240179	1
Sobic.002G279100	similar to Transcription factor MYB31	2.31538	0.00915432	1
Sobic.010G116900	similar to Putative uncharacterized protein	2.31465	0.0196928	1
Sobic.008G088860	(1 of 29) PF01190 - Pollen proteins Ole e I like (Pollen_Ole_e_I)	2.31118	0.00789146	1
Sobic.007G038900	similar to Os08g0151500 protein	2.30931	0.0491958	1
Sobic.002G202400	similar to Putative uncharacterized protein	2.30901	0.00490577	1
Sobic.009G186600	similar to Putative uncharacterized protein	2.30877	0.0294684	1
Sobic.003G313400	similar to IFA-binding protein-like	2.30819	0.00557181	1
Sobic.001G406800	similar to Asparagine synthetase, putative%252C expressed	2.30803	0.0240423	1
Sobic.001G450600	similar to OsTATC protein	2.30798	0.00591031	1
Sobic.001G052900	similar to Putative thioredoxin	2.30581	0.0171164	1
Sobic.010G052500	(1 of 1) IPR007087//IPR013087//IPR015880//IPR029060 - Zinc finger, C2H2 // Zinc finger C2H2-type/integrase DNA-binding domain // Zinc finger, C2H2-like // PIN domain-like	2.3021	0.0315839	1
Sobic.004G238900	similar to UbiE/COQ5 methyltransferase-like	2.30167	0.0115717	1
Sobic.009G238500	similar to Putative uncharacterized protein OJ1735_C10.9	2.30037	0.00548105	1
Sobic.004G314400	similar to Universal stress protein / early nodulin ENOD18-like	2.29996	0.015344	1
Sobic.009G103700	similar to Putative uncharacterized protein OSJNBa0077J17.16	2.29861	0.00402408	1
Sobic.009G010700	similar to Os05g0110100 protein	2.29807	0.00685008	1
Sobic.003G345300	similar to Putative uncharacterized protein	2.29643	0.0496931	1
Sobic.002G107000	similar to Probable aldehyde oxidase 4	2.29123	0.0138617	1
Sobic.002G405100	similar to Elongation factor Ts	2.29115	0.0080111	1
Sobic.003G424300	similar to Pyrroline-5-carboxylate reductase	2.29112	0.00331208	1
Sobic.003G433900	similar to Putative uncharacterized protein	2.28982	0.00830727	1
Sobic.006G107600	similar to H0219H12.12 protein	2.28847	0.0120252	1
Sobic.005G111500	(1 of 11) IPR000253//IPR008984 - Forkhead-associated (FHA) domain // SMAD/FHA domain	2.28734	0.0437486	1
Sobic.003G342200	similar to Putative cinnamoyl-CoA reductase	2.28672	0.00601558	1
Sobic.004G072000	(1 of 4) PF01165 - Ribosomal protein S21 (Ribosomal_S21)	2.2852	0.0154268	1
Sobic.002G048800	similar to Putative uncharacterized protein P0496D04.35	2.28383	0.0191465	1
Sobic.003G010800	(1 of 11) PF03595 - Voltage-dependent anion channel (SLAC1)	2.28223	0.0499012	1
Sobic.005G085200	similar to Kelch motif, putative	2.27952	0.0116115	1
Sobic.001G538866	similar to Expressed protein	2.27925	0.00724292	1
Sobic.008G062500	similar to Glycine cleavage system H protein, mitochondrial precursor	2.27846	0.0325191	1
Sobic.003G042700	similar to Putative uncharacterized protein	2.27785	0.0125547	1
Sobic.003G391300	similar to B1065G12.5 protein	2.2769	0.0350579	1
Sobic.001G526200	(1 of 1) PTHR11850:SF74 - HOMEOBOX PROTEIN KNOTTED-1-LIKE 7	2.27667	0.0121111	1
Sobic.008G127000	similar to Putative PrMC3	2.27391	0.0111499	1
Sobic.003G299000	similar to Putative uncharacterized protein	2.27298	0.0045963	1
Sobic.003G213900	similar to Putative uncharacterized protein P0704D04.8	2.27238	0.013719	1
Sobic.003G320800	similar to Putative uncharacterized protein	2.27214	0.00386819	1
Sobic.003G000900	similar to Putative beta-1%252C3-glucanase	2.27191	0.0282745	1
Sobic.004G315400	similar to Cation diffusion facilitator 8	2.27166	0.0370228	1
Sobic.002G301200	similar to Serine carboxypeptidase-like precursor	2.27109	0.017026	1
Sobic.004G124400	similar to Os05g0401200 protein	2.2707	0.00689139	1
Sobic.004G050000	similar to AT4g05320/C17L7_240	2.27055	0.0483909	1
Sobic.007G086800	similar to OSIGBa0118P15.3 protein	2.27031	0.00688217	1
Sobic.001G066600	(1 of 1) PTHR13068//PTHR13068:SF6 - CGI-12 PROTEIN-RELATED // MITOCHONDRIAL TRANSCRIPTION TERMINATION FACTOR FAMILY PROTEIN	2.26986	0.0124602	1
Sobic.004G303200	similar to Cytochrome b561	2.26855	0.0105661	1
Sobic.002G070200	similar to Lipid transfer protein-like	2.26702	0.0246977	1
Sobic.001G447900	similar to Helix-loop-helix DNA-binding domain containing protein, expressed	2.26682	0.0034561	1
Sobic.010G232500	similar to Class III peroxidase 89 precursor	2.26657	0.0436574	1
Sobic.001G361900	similar to Putative AAA-type ATPase	2.26572	0.00471088	1
Sobic.001G014000	similar to Putative uncharacterized protein OSJNBb0096M04.140	2.26556	0.00777595	1
Sobic.004G152800	similar to OSJNBb0006N15.11 protein	2.26484	0.0256577	1
Sobic.001G524900	similar to 50S ribosomal protein L5, chloroplast precursor	2.26467	0.00424183	1
Sobic.001G314400	similar to MADS-box transcription factor TaAGL7	2.26462	0.039004	1
Sobic.009G075900	similar to Aquaporin NIP1-3	2.263	0.0394872	1
Sobic.007G097700	similar to Putative uncharacterized protein OJ1540_G08.23	2.26279	0.0127206	1
Sobic.002G271700	similar to Putative uncharacterized protein	2.26165	0.0101122	1
Sobic.004G116100	similar to 50S ribosomal protein L21	2.26156	0.0170107	1
Sobic.003G353700	similar to Os01g0844900 protein	2.25854	0.0114875	1
Sobic.010G153600	similar to H0613H07.7 protein	2.25757	0.0159331	1
Sobic.010G208000	similar to 50S ribosomal protein L35	2.25421	0.0202615	1
Sobic.003G267900	similar to Glucosyltransferase-like	2.25076	0.0127275	1
Sobic.004G246200	similar to Putative dehydrogenase	2.25006	0.0119268	1
Sobic.004G249800	similar to Putative uncharacterized protein	2.24925	0.00715552	1
Sobic.006G193200	(1 of 1) PTHR18966//PTHR18966:SF245 - IONOTROPIC GLUTAMATE RECEPTOR // SUBFAMILY NOT NAMED	2.24805	0.00685256	1
Sobic.007G114651		2.24774	0.019967	1
Sobic.008G190500	similar to Plasma membrane ATPase 1	2.24553	0.00977058	1
Sobic.001G384100	similar to 2%252C3-bisphosphoglycerate-independent phosphoglycerate mutase, putative	2.24306	0.0373963	1
Sobic.001G447700	similar to Expressed protein	2.24295	0.00535748	1
Sobic.001G149500	similar to LIP5	2.24145	0.0473908	1
Sobic.004G220300	similar to Phenylalanine ammonia-lyase	2.23987	0.0372118	1
Sobic.002G324200	similar to Protein translation factor SUI1 homolog	2.23969	0.0498365	1
Sobic.003G219700	similar to 10-deacetylbaccatin III-10-O-acetyl transferase-like	2.23934	0.0191476	1
Sobic.002G370000	similar to Putative PrMC3	2.23864	0.0212874	1
Sobic.006G104300	similar to H0523F07.13 protein	2.23732	0.0101644	1
Sobic.009G102600	(1 of 1) PTHR31165:SF6 - PROTEIN LIGHT-DEPENDENT SHORT HYPOCOTYLS 6	2.23719	0.00749681	1
Sobic.006G264100	similar to H0403D02.14 protein	2.23701	0.0187968	1
Sobic.001G281500	similar to ATP-dependent Clp protease proteolytic subunit	2.23676	0.00655314	1
Sobic.001G098600	similar to Putative uncharacterized protein 110K5.12	2.23675	0.00257035	1
Sobic.004G288700	similar to Aquaporin PIP1-3/PIP1-4	2.23671	0.0473908	1
Sobic.003G239500	similar to Lipase-like	2.23605	0.00563519	1
Sobic.005G116300	similar to Expressed protein	2.23508	0.0195619	1
Sobic.001G189600	similar to F-box domain containing protein, expressed	2.23407	0.0190663	1
Sobic.004G055000	similar to Putative uncharacterized protein P0669G09.17	2.23347	0.0235851	1
Sobic.002G055400	(1 of 9) PF04720 - PDDEXK-like family of unknown function (PDDEXK_6)	2.23199	0.00904149	1
Sobic.008G171300	similar to 37kDa chloroplast inner envelope membrane polypeptide	2.2317	0.0160313	1
Sobic.007G052800	similar to Putative uncharacterized protein	2.228	0.0227707	1
Sobic.004G290800	similar to Putative uncharacterized protein	2.22685	0.00397596	1
Sobic.004G322800	(1 of 2) PTHR10641//PTHR10641:SF561 - MYB-LIKE DNA-BINDING PROTEIN MYB // SUBFAMILY NOT NAMED	2.2267	0.0463572	1
Sobic.009G194300	(1 of 10) PF03909 - BSD domain (BSD)	2.22532	0.012246	1
Sobic.002G137300	similar to Os09g0570300 protein	2.22427	0.00320869	1
Sobic.003G110200	similar to Allyl alcohol dehydrogenase	2.22416	0.0321967	1
Sobic.001G022800	similar to Actin-11	2.22383	0.00627709	1
Sobic.003G193700	similar to Putative carbamoyl phosphate synthase large subunit	2.22359	0.00311712	1
Sobic.010G212200	similar to Probable GDP-L-fucose synthase 1	2.22319	0.0162154	1
Sobic.001G405500	similar to Pyruvate decarboxylase isozyme 2	2.22247	0.0422077	1
Sobic.001G067500	similar to Os03g0784100 protein	2.22026	0.0152524	1
Sobic.010G250600	similar to Putative uncharacterized protein	2.21936	0.00455985	1
Sobic.007G176900	similar to Beta-galactosidase 11 precursor	2.21837	0.0161763	1
Sobic.001G215500	similar to Putative uncharacterized protein	2.21753	0.0122717	1
Sobic.003G364600	similar to Putative uncharacterized protein	2.21439	0.0074262	1
Sobic.009G148500	similar to Putative GTP-binding protein	2.21406	0.0160292	1
Sobic.003G241300	similar to Isoflavone reductase homolog IRL	2.21401	0.0070566	1
Sobic.008G037800	similar to ACT domain-containing protein, putative%252C expressed	2.2132	0.0161153	1
Sobic.006G185900	similar to OSJNBa0019K04.13 protein	2.21192	0.0223462	1
Sobic.002G061600	(1 of 1) PTHR21576//PTHR21576:SF25 - UNCHARACTERIZED NODULIN-LIKE PROTEIN // SUBFAMILY NOT NAMED	2.21056	0.034998	1
Sobic.008G051000	similar to Magnesium chelatase subunit I precursor	2.20945	0.0159113	1
Sobic.002G039100	similar to Peptide transporter-like	2.20908	0.0111258	1
Sobic.009G054100	similar to Putative uncharacterized protein	2.20737	0.00894418	1
Sobic.001G261200	similar to Major facilitator superfamily protein	2.20734	0.0133597	1
Sobic.007G157900	(1 of 3) PTHR23024//PTHR23024:SF150 - MEMBER OF 'GDXG' FAMILY OF LIPOLYTIC ENZYMES // SUBFAMILY NOT NAMED	2.20663	0.0038545	1
Sobic.004G333600	similar to Putative uncharacterized protein	2.20601	0.01791	1
Sobic.006G230900	similar to H0315F07.12 protein	2.20402	0.00235671	1
Sobic.002G427901	(1 of 4) PF07107 - Wound-induced protein WI12 (WI12)	2.204	0.0193913	1
Sobic.001G120900	similar to DELLA protein DWARF8	2.20154	0.0236821	1
Sobic.003G146500	similar to Red chlorophyll catabolite reductase	2.19941	0.0113605	1
Sobic.003G086700	similar to Putative uncharacterized protein P0408F06.22	2.19871	0.0111161	1
Sobic.002G401600	similar to Symbiosis-related protein-like protein	2.19849	0.0188458	1
Sobic.004G074000	similar to Lycopene beta-cyclase	2.19718	0.0285786	1
Sobic.004G125900	similar to Os02g0276900 protein	2.19589	0.0131197	1
Sobic.001G206300	similar to Os10g0496000 protein	2.19459	0.012133	1
Sobic.010G007200	similar to Os06g0109500 protein	2.19405	0.0285505	1
Sobic.007G136700	similar to Putative uncharacterized protein P0431A03.22	2.19395	0.00420743	1
Sobic.004G295100	similar to Probable aquaporin TIP2-1	2.19276	0.00464994	1
Sobic.007G044300	similar to Os08g0155400 protein	2.19126	0.0121789	1
Sobic.002G418300	similar to Putative vacuolar targeting receptor	2.19105	0.0087911	1
Sobic.004G233200	similar to DRF-like transcription factor DRFL2a	2.19065	0.0369677	1
Sobic.001G383900	similar to Expressed protein	2.18998	0.0149922	1
Sobic.003G246200	similar to Os01g0661600 protein	2.18933	0.0131106	1
Sobic.003G039700	similar to Putative uncharacterized protein	2.18822	0.0131246	1
Sobic.007G177100	similar to Myb-related protein Zm38	2.18797	0.0436574	1
Sobic.002G279500	similar to Putative uncharacterized protein	2.18784	0.00929197	1
Sobic.001G460900	expressed protein	2.18774	0.028605	1
Sobic.001G010900	similar to Monothiol glutaredoxin-S7, chloroplast precursor	2.18746	0.0268462	1
Sobic.001G114400	(1 of 2) 6.3.5.3 - Phosphoribosylformylglycinamidine synthase / Phosphoribosylformylglycinamidine synthetase	2.18728	0.00644599	1
Sobic.010G088600	similar to Chromosome chr5 scaffold_2, whole genome shotgun sequence	2.18687	0.0109823	1
Sobic.006G067500	similar to H0321H01.11 protein	2.18678	0.0222957	1
[truncated: 3,055 more rows]
[truncated: 2 more columns]

## Sheet: 10 DAA
Supplementary Data Sheet 1. DEGs between RTx3362 and BTx378 pericarp under VIS+UVA+UVB light at 10 DAA. Annotation and gene name based on Sbicolor_730_v5.0 (https://phytozome-next.jgi.doe.gov/info/Sbicolor_v5_1)
Gene Name	Annotation	Fold change	FDR p-value	Bonferroni
Sobic.001G186500	(1 of 65) PF07762 - Protein of unknown function (DUF1618) (DUF1618)	40938.7	5.99978e-06	0.00712002
Sobic.003G116500	similar to Pyridoxal-dependent decarboxylase conserved domain containing protein, expressed	11704.4	8.14535e-05	0.148136
Sobic.001G519400	similar to Putative 3-beta hydroxysteroid dehydrogenase/isomerase	3213.64	0.000838491	1
Sobic.005G136683	(1 of 2) IPR001099//IPR012328//IPR016039 - Chalcone/stilbene synthase, N-terminal // Chalcone/stilbene synthase, C-terminal // Thiolase-like	3166.94	0.000910674	1
Sobic.001G170302	(1 of 1) PTHR23201//PTHR23201:SF6 - EXTENSIN, PROLINE-RICH PROTEIN // SUBFAMILY NOT NAMED	2373.86	0.00147742	1
Sobic.006G260000	similar to Putative uncharacterized protein OJ1345_B12.12	2245.59	0.00153865	1
Sobic.003G009900	similar to Putative uncharacterized protein	2230.05	0.00163296	1
Sobic.009G239800	similar to Putative uncharacterized protein	1516.16	5.11866e-13	1.00763e-10
Sobic.009G111100	Predicted protein	1417.33	0.00324401	1
Sobic.004G171000	similar to Putative uncharacterized protein	1337	1.43996e-29	4.50961e-28
Sobic.005G022700	(1 of 692) IPR001810 - F-box domain	1221.17	0.00430563	1
Sobic.009G012200	weakly similar to Chromosome chr11 scaffold_13, whole genome shotgun sequence	1220.95	0.00402567	1
Sobic.009G177000	similar to Putative uncharacterized protein	1065.33	0.00512061	1
Sobic.004G127600	(1 of 2) PTHR10374//PTHR10374:SF12 - LACTOYLGLUTATHIONE LYASE GLYOXALASE I // SUBFAMILY NOT NAMED	985.56	0.00531139	1
Sobic.008G185200	(1 of 3) PTHR23155//PTHR23155:SF486 - LEUCINE-RICH REPEAT-CONTAINING PROTEIN // SUBFAMILY NOT NAMED	969.59	0.0055371	1
Sobic.010G157800		919.037	0.00594413	1
Sobic.006G218800		881.634	0.00649035	1
Sobic.008G175400		846.282	0.00675304	1
Sobic.003G088300	weakly similar to Chromosome chr1 scaffold_5, whole genome shotgun sequence	840.971	0.00688503	1
Sobic.003G106600	similar to Probable 3-beta-hydroxysteroid-Delta(8)%252CDelta(7)-isomerase (EC 5.3.3.5) (Cholestenol Delta-isomerase) (Delta(8)-Delta(7) sterol isomerase)	683.725	0.00916352	1
Sobic.008G027300	(1 of 9) PTHR23155//PTHR23155:SF627 - LEUCINE-RICH REPEAT-CONTAINING PROTEIN // SUBFAMILY NOT NAMED	642.579	0.010588	1
Sobic.001G445300	(1 of 4) IPR011250 - Outer membrane protein/outer membrane enzyme PagP, beta-barrel	614.832	0.0102847	1
Sobic.007G027200	similar to Putative uncharacterized protein	614.286	5.75138e-33	1.22224e-31
Sobic.005G137200	similar to Chalcone synthase WHP1	612.001	0.0114235	1
Sobic.005G134501	(1 of 3) PTHR11751//PTHR11751:SF400 - SUBGROUP I AMINOTRANSFERASE RELATED // SUBFAMILY NOT NAMED	579.471	0.0107212	1
Sobic.007G107850	(1 of 19) 5.3.4.1 - Protein disulfide-isomerase / S-S rearrangase	566.798	0.011816	1
Sobic.009G206800	weakly similar to Putative WRKY DNA binding protein	556.861	1.36576e-09	5.34656e-07
Sobic.001G287101	(1 of 3) PTHR23213//PTHR23213:SF239 - FORMIN-RELATED // FORMIN-LIKE PROTEIN 4-RELATED	547.381	0.0121581	1
Sobic.007G005900	Predicted protein	541.989	0.0128195	1
Sobic.001G129700	similar to Putative uncharacterized protein	537.424	3.18203e-71	7.11811e-71
Sobic.004G187000	(1 of 14) PF07887 - Calmodulin binding protein-like (Calmodulin_bind)	536.152	0.0119816	1
Sobic.003G059100	(1 of 15) PF00560//PF13855 - Leucine Rich Repeat (LRR_1) // Leucine rich repeat (LRR_8)	534.903	0.0125976	1
Sobic.005G196600	Predicted protein	515.802	0.0141296	1
Sobic.004G230600		499.72	0.014364	1
Sobic.004G059300	(1 of 4) K04802 - proliferating cell nuclear antigen (PCNA)	494.796	0.0139472	1
Sobic.001G319700	similar to Putative uncharacterized protein	480.933	0.0143737	1
Sobic.004G291800		480.083	0.0147058	1
Sobic.001G186600	(1 of 2) KOG1867//KOG1873 - Ubiquitin-specific protease // Ubiquitin-specific protease	478.902	2.51887e-09	1.04241e-06
Sobic.005G192100	similar to Putative stripe rust resistance protein Yr10	473.552	0.0156117	1
Sobic.005G140001	similar to Probable xyloglucan endotransglucosylase/hydrolase precursor	457.184	5.98721e-43	6.69661e-42
Sobic.003G060600	similar to Os01g0250600 protein	456.93	0.015552	1
Sobic.005G183100	similar to Os09g0555100 protein	436.505	0.017245	1
Sobic.010G095800	similar to Os06g0233800 protein	430.511	0.0164823	1
Sobic.004G172550		430.385	0.0166326	1
Sobic.003G112200	(1 of 16) IPR001929//IPR006045//IPR011051//IPR013096//IPR014710 - Germin // Cupin 1 // RmlC-like cupin domain // Cupin 2, conserved barrel // RmlC-like jelly roll fold	430.272	0.0167885	1
Sobic.004G154532		421.154	0.0169161	1
Sobic.008G178400	(1 of 294) PF00646 - F-box domain (F-box)	387.768	0.0189637	1
Sobic.008G010300	Predicted protein	377.495	2.66967e-71	2.98599e-71
Sobic.002G240400		365.011	0.0205795	1
Sobic.005G101800	(1 of 4) PTHR21495//PTHR21495:SF59 - NUCLEOPORIN-RELATED // DIRIGENT PROTEIN 20-RELATED	364.323	0.0270731	1
Sobic.010G150800	similar to Os06g0523300 protein	363.58	0.0225261	1
Sobic.009G107050		358.25	0.0209794	1
Sobic.003G371400	similar to OSJNBb0008G24.17 protein	354.757	0.0221422	1
Sobic.004G304200	similar to OSJNBa0081C01.25 protein	354.381	0.0274894	1
Sobic.005G082400	(1 of 154) IPR016140 - Bifunctional inhibitor/plant lipid transfer protein/seed storage helical domain	351.086	0.0220323	1
Sobic.003G419000		345.741	5.41829e-58	1.81809e-57
Sobic.008G182700	similar to Thaumatin-like pathogenesis-related protein 4 precursor	342.106	1.43147e-06	0.00132588
Sobic.005G137100	similar to Chalcone synthase WHP1	341.219	5.99935e-13	1.19977e-10
Sobic.005G099400	(1 of 8) IPR000626//IPR019956//IPR029071 - Ubiquitin domain // Ubiquitin // Ubiquitin-related domain	340.576	0.022675	1
Sobic.003G088500	similar to Putative spore coat protein	340.355	0.0228531	1
Sobic.005G094301	(1 of 1) PF00069//PF04852 - Protein kinase domain (Pkinase) // Protein of unknown function (DUF640) (DUF640)	338.922	0.0224819	1
Sobic.004G044932	(1 of 8) PTHR11260//PTHR11260:SF313 - GLUTATHIONE S-TRANSFERASE, GST, SUPERFAMILY, GST DOMAIN CONTAINING // SUBFAMILY NOT NAMED	338.899	0.0223752	1
Sobic.001G508300	similar to Cell diVISion control protein 48 homolog D	338.45	0.0227211	1
Sobic.004G068851	(1 of 6) 1.14.13.143 - Ent-isokaurene C2-hydroxylase / CYP71Z6	325.999	1.35552e-07	8.93153e-05
Sobic.003G257301		307.795	0.0251883	1
Sobic.004G340300	similar to Cinnamoyl CoA reductase	306.164	1.96393e-32	4.39325e-31
Sobic.001G136300	similar to Nodulin family protein, putative	301.194	0.0330844	1
Sobic.004G302100	weakly similar to Putative uncharacterized protein	294.873	0.0263905	1
Sobic.009G046450	(1 of 4) 3.1.13.2 - Exoribonuclease H	288.775	0.0268933	1
Sobic.003G323000		288.293	0.0269779	1
Sobic.003G389900	(1 of 4) PTHR27001:SF115 - PTI1-LIKE TYROSINE-PROTEIN KINASE 1-RELATED	285.815	0.0280073	1
Sobic.001G186401	(1 of 65) PF07762 - Protein of unknown function (DUF1618) (DUF1618)	277.462	3.66348e-54	2.45853e-53
Sobic.003G261566	(1 of 3) 1.1.1.54//1.3.1.102 - Allyl-alcohol dehydrogenase // 2-alkenal reductase (NADP(+)) / NADPH-dependent alkenal/one oxidoreductase	265.171	0.0297874	1
Sobic.001G245500		257.477	0.0307542	1
Sobic.004G201100	similar to Flavonoid 3'-hydroxylase	255.015	4.80194e-55	2.68545e-54
Sobic.004G289500		253.897	0.0314413	1
Sobic.005G097500	similar to Putative uncharacterized protein	253.699	0.0328766	1
Sobic.009G019100	(1 of 1) K13473 - chitin elicitor-binding protein (CEBIP)	242.641	0.0327732	1
Sobic.004G068750		236.374	0.0351311	1
Sobic.007G148100	(1 of 3) PTHR23155//PTHR23155:SF561 - LEUCINE-RICH REPEAT-CONTAINING PROTEIN // SUBFAMILY NOT NAMED	234.811	0.0353006	1
Sobic.009G012400	(1 of 1) PF01336//PF04057//PF16900 - OB-fold nucleic acid binding domain (tRNA_anti-codon) // Replication factor-A protein 1, N-terminal domain (Rep-A_N) // Replication protein A OB domain (REPA_OB_2)	229.127	0.0351311	1
Sobic.009G070900		225.871	0.0355279	1
Sobic.005G110473		220.84	0.0363719	1
Sobic.001G508000	(1 of 2) PTHR23077//PTHR23077:SF83 - AAA-FAMILY ATPASE // SUBFAMILY NOT NAMED	220.3	0.0402747	1
Sobic.002G216900		216.349	0.0371773	1
Sobic.003G075901	(1 of 2) PTHR11926//PTHR11926:SF211 - GLUCOSYL/GLUCURONOSYL TRANSFERASES // SUBFAMILY NOT NAMED	215.869	1.26906e-15	1.66073e-13
Sobic.002G014300	Predicted protein	206.604	0.040098	1
Sobic.007G110800	Predicted protein	205.768	0.0457557	1
Sobic.001G070402		203.351	0.0412448	1
Sobic.005G117200		202.581	1.07532e-06	0.000945346
Sobic.003G230900	similar to NADPH-dependent reductase A1-a	201.298	6.48396e-45	6.527e-44
Sobic.002G022000	(1 of 1) IPR001810//IPR027295 - F-box domain // Quinonprotein alcohol dehydrogenase-like domain	200.651	1.43147e-06	0.00132916
Sobic.003G384900	(1 of 4) PTHR21562//PTHR21562:SF19 - NOTUM-RELATED // SUBFAMILY NOT NAMED	200.419	2.02369e-23	1.13174e-21
Sobic.004G068801	(1 of 1) 4.99.1.6 - Indoleacetaldoxime dehydratase / Indoleacetaldoxime hydro-lyase	198.999	2.31532e-06	0.00233069
Sobic.005G118100	(1 of 4) PTHR27001:SF115 - PTI1-LIKE TYROSINE-PROTEIN KINASE 1-RELATED	195.113	0.0413991	1
Sobic.003G245201	(1 of 1) KOG0252 - Inorganic phosphate transporter	190.884	0.0425632	1
Sobic.006G250400	similar to OSIGBa0132E09-OSIGBa0108L24.22 protein	185.159	0.0473891	1
Sobic.008G144201	(1 of 23) PF01559 - Zein seed storage protein (Zein)	184.444	3.1159e-37	5.22763e-36
Sobic.006G222000	(1 of 106) K10523 - speckle-type POZ protein (SPOP)	183.007	0.0439301	1
Sobic.005G075000		181.743	0.0448745	1
Sobic.010G179400	similar to UDP-glucoronosyl and UDP-glucosyl transferase family protein, expressed	180.838	0.0450716	1
Sobic.007G026900		179.071	0.0469178	1
Sobic.005G136300	similar to Chalcone synthase WHP1	177.079	2.59148e-11	7.01445e-09
Sobic.005G193100	similar to Kafirin PSKR2 precursor	176.146	3.66976e-28	1.31346e-26
Sobic.001G376200	(1 of 104) IPR015300 - DNA-binding pseudobarrel domain	175.943	0.0465831	1
Sobic.001G349300	similar to Putative organic cation transporter	169.364	0.0499959	1
Sobic.006G241100	(1 of 79) PF08387 - FBD (FBD)	168.228	0.0483667	1
Sobic.010G104200	(1 of 41) KOG4172 - Predicted E3 ubiquitin ligase	165.419	0.0491971	1
Sobic.003G009502	(1 of 2) 1.14.13.104 - (+)-menthofuran synthase / Menthofuran synthase	165.196	7.37727e-14	1.23771e-11
Sobic.003G258500	(1 of 4) 1.1.1.294 - Chlorophyll(ide) b reductase / Chlorophyll b reductase	162.263	7.68397e-06	0.00941089
Sobic.010G231000	(1 of 17) PTHR11746//PTHR11746:SF86 - O-METHYLTRANSFERASE // SUBFAMILY NOT NAMED	157.926	1.96892e-08	1.01522e-05
Sobic.004G230300	(1 of 8) PTHR23273//PTHR23273:SF5 - REPLICATION FACTOR A 1, RFA1 // SUBFAMILY NOT NAMED	156.187	3.89074e-06	0.00423447
Sobic.005G110000	similar to Non-specific lipid-transfer protein 2 precursor	145.419	1.75116e-23	9.5974e-22
Sobic.001G469500	similar to Sugar transporter family protein, expressed	145.396	6.18422e-05	0.107628
Sobic.001G186850	(1 of 65) PF07762 - Protein of unknown function (DUF1618) (DUF1618)	140.091	3.33281e-38	4.84601e-37
Sobic.003G060400	similar to Putative uncharacterized protein	138.903	1.26493e-05	0.0166994
Sobic.010G179300		137.624	6.02081e-17	6.86888e-15
Sobic.003G082000	similar to Heat shock protein 17.2	130.995	3.51253e-17	3.73229e-15
Sobic.006G259800	similar to Transcription factor ICE1-like	121.559	5.20407e-08	3.0384e-05
Sobic.002G190300	similar to Putative Cytochrome P450	120.093	2.01237e-18	1.89068e-16
Sobic.004G302151		111.644	3.01232e-05	0.0457543
Sobic.009G110400	similar to Putative uncharacterized protein	111.177	5.40947e-05	0.091657
Sobic.003G009700	similar to Putative Cytochrome P450 71A1	104.522	2.15373e-11	5.61279e-09
Sobic.002G403966		100.11	4.80194e-55	2.23917e-54
Sobic.005G128625		99.8657	6.41524e-19	5.74028e-17
Sobic.002G421300	similar to Osr40g3 protein	95.1307	1.07794e-29	3.25528e-28
Sobic.010G230900	similar to Putative uncharacterized protein	90.1654	7.91676e-07	0.000669422
Sobic.007G122700	expressed protein	87.6671	7.17722e-05	0.128386
Sobic.001G304100	similar to Putative uncharacterized protein	84.8897	1.26719e-14	1.82836e-12
Sobic.004G062900		83.3238	1.95521e-07	0.000136461
Sobic.006G227100	similar to H0105C05.4 protein	83.3177	1.19489e-42	1.47011e-41
Sobic.004G324300	similar to OSJNBa0042L16.3 protein	81.1967	1.09827e-45	9.82719e-45
Sobic.005G221550	(1 of 20) IPR029039 - Flavoprotein-like	81.1879	0.000154167	0.317795
Sobic.010G088500	(1 of 12) PF04674 - Phosphate-induced protein 1 conserved region (Phi_1)	80.7351	0.000144847	0.29421
Sobic.006G190300	similar to Protein kinase domain containing protein, expressed	80.2623	1.44119e-09	5.6902e-07
Sobic.006G227000	(1 of 10) K08695 - anthocyanidin reductase (ANR)	80.1765	1.5686e-42	2.10534e-41
Sobic.006G170800	(1 of 1) PTHR23382//PTHR23382:SF8 - MALATE DEHYDROGENASE // SUBFAMILY NOT NAMED	79.8596	0.000169699	0.358354
Sobic.001G306600	similar to Putative uncharacterized protein	79.4712	1.77835e-06	0.00171854
Sobic.006G188100	weakly similar to H0404F02.10 protein	79.2918	4.47528e-07	0.000351389
Sobic.005G086400	similar to Putative uncharacterized protein	78.3009	2.19092e-06	0.00218585
Sobic.004G204400	(1 of 107) PF12937 - F-box-like (F-box-like)	76.8861	7.40919e-17	8.70143e-15
Sobic.008G126500		73.7176	0.000272909	0.631227
Sobic.004G099400	expressed protein	72.9012	9.25032e-07	0.000801843
Sobic.003G027700	(1 of 2) PTHR19297//PTHR19297:SF75 - GLYCOSYLTRANSFERASE 14 FAMILY MEMBER // CORE-2/I-BRANCHING BETA-1,6-N-ACETYLGLUCOSAMINYLTRANSFERASE FAMILY PROTEIN	71.1537	0.000456387	1
Sobic.007G080860	(1 of 35) 2.7.10.1//2.7.11.1 - Receptor protein-tyrosine kinase / Receptor protein tyrosine kinase // Non-specific serine/threonine protein kinase / Threonine-specific protein kinase	70.4713	6.65181e-07	0.000547581
Sobic.003G338700	similar to Non-specific lipid-transfer protein	70.3518	6.62669e-34	1.33413e-32
Sobic.009G196800	similar to Cytochrome P450	69.7303	0.000220869	0.493337
Sobic.008G003800		68.8928	8.10534e-07	0.000688994
Sobic.005G192901	(1 of 23) PF01559 - Zein seed storage protein (Zein)	68.6266	2.04556e-17	2.1049e-15
Sobic.003G328400	similar to Putative uncharacterized protein	68.1396	0.000243538	0.55078
Sobic.003G060300	similar to Os03g0733800 protein	68.0788	1.08089e-06	0.000951452
Sobic.003G195700	(1 of 2) PTHR11802:SF32 - SERINE CARBOXYPEPTIDASE-LIKE 29	64.4464	0.000317233	0.756477
Sobic.001G045100	similar to Putative uncharacterized protein	59.6846	0.000467322	1
Sobic.001G261600	similar to Putative uncharacterized protein	57.6596	6.15357e-17	7.08916e-15
Sobic.005G124850		54.8832	0.000801494	1
Sobic.001G188800	similar to Os03g0564600 protein	52.4972	0.00081062	1
Sobic.001G249600	similar to Probable glutathione S-transferase BZ2	52.323	2.62122e-25	1.1434e-23
Sobic.009G049500	similar to Os05g0240200 protein	51.2487	0.000816691	1
Sobic.009G007401		50.9604	0.000738594	1
Sobic.008G190200	similar to Os12g0638300 protein	50.4308	4.24259e-12	9.538e-10
Sobic.010G245100	(1 of 51) PF00069//PF00139 - Protein kinase domain (Pkinase) // Legume lectin domain (Lectin_legB)	50.3006	1.58465e-26	6.38067e-25
Sobic.010G254500	(1 of 2) PF15938 - Domain of unknown function (DUF4750) (DUF4750)	50.2725	0.000732372	1
Sobic.010G267100	Predicted protein	50.2408	3.55093e-06	0.0038097
Sobic.004G114301		49.283	7.45032e-11	2.20827e-08
Sobic.006G216300	similar to Glutathione-S-transferase 19E50	49.0381	1.21339e-06	0.00108061
Sobic.005G193180	(1 of 23) PF01559 - Zein seed storage protein (Zein)	48.5201	4.89667e-15	6.73653e-13
Sobic.002G315000	(1 of 13) 3.2.1.8 - Endo-1,4-beta-xylanase	46.0868	1.46924e-30	3.61532e-29
Sobic.006G211701	similar to OSJNBa0070C17.11 protein	43.9832	0.00134329	1
Sobic.002G403000	similar to Nucleoid DNA-binding-like protein	43.6029	1.31347e-13	2.30648e-11
Sobic.003G201600	similar to Putative uncharacterized protein	43.3795	0.00210787	1
Sobic.003G218500	similar to Lysophospholipase 2-like	42.7706	4.68931e-09	2.07175e-06
Sobic.008G075600		42.6222	0.00210244	1
Sobic.006G226800	similar to OSJNBb0015D13.3 protein	41.8086	1.67192e-05	0.0231322
Sobic.003G112001		41.6975	3.15591e-05	0.0486059
Sobic.007G058800	similar to Os12g0240900 protein	41.4768	2.00247e-07	0.000140655
Sobic.003G192600	similar to Receptor-like kinase	41.1107	4.48781e-05	0.0738878
Sobic.010G239400	similar to Cysteine protease Mir1	41.1019	2.2006e-13	4.06122e-11
Sobic.009G155200	similar to Putative uncharacterized protein	40.1546	2.16442e-07	0.000153
Sobic.003G007800	similar to Os01g0229800 protein	40.0513	6.94109e-07	0.000573381
Sobic.005G192801	(1 of 23) PF01559 - Zein seed storage protein (Zein)	39.8675	1.57682e-14	2.32802e-12
Sobic.006G030300	similar to OSJNBb0015G09.11 protein	39.6158	0.00187608	1
Sobic.004G228500	similar to Putative uncharacterized protein	38.9556	5.97521e-10	2.10885e-07
Sobic.008G159500		38.828	5.07506e-09	2.25763e-06
Sobic.002G000400	similar to Putative uncharacterized protein	38.0238	2.53845e-06	0.00258029
Sobic.004G200744	(1 of 4) K05280 - flavonoid 3'-monooxygenase (E1.14.13.21)	37.6488	1.7902e-06	0.001732
Sobic.001G451500	similar to Glutamine synthetase root isozyme 1	37.5963	5.13864e-12	1.18401e-09
Sobic.002G334200	similar to Cellulose synthase-like protein OsCslF3	37.4989	0.00258263	1
Sobic.005G029400	similar to Strictosidine synthase family protein	37.2319	1.2664e-09	4.81592e-07
Sobic.007G223900	similar to Putative uncharacterized protein	37.0703	0.00638388	1
Sobic.004G154466		37.029	6.80869e-05	0.120552
Sobic.010G088700	similar to Os02g0756800 protein	35.7777	3.85158e-24	1.98165e-22
Sobic.003G082500	similar to Putative uncharacterized protein	35.7433	6.92451e-05	0.123145
Sobic.001G343766	Predicted protein	35.7284	2.04838e-06	0.00202762
Sobic.002G326300	(1 of 23) K04733 - interleukin-1 receptor-associated kinase 4 (IRAK4)	35.3899	0.00710691	1
Sobic.001G104400	Predicted protein	35.2205	0.00353673	1
Sobic.003G204825	(1 of 12) PF06376 - Protein of unknown function (DUF1070) (DUF1070)	35.1642	0.00729652	1
Sobic.009G005600	(1 of 40) PF03140 - Plant protein of unknown function (DUF247)	34.9908	1.93763e-06	0.00190498
Sobic.004G182300	similar to Mlo3	34.8698	3.93331e-07	0.000301796
Sobic.003G287700	(1 of 8) PTHR11926//PTHR11926:SF337 - GLUCOSYL/GLUCURONOSYL TRANSFERASES // SUBFAMILY NOT NAMED	34.7484	4.25194e-12	9.60658e-10
Sobic.006G181300	similar to Polyphenol oxidase	33.6349	1.71261e-30	4.40572e-29
Sobic.007G154800	similar to Putative uncharacterized protein	33.3841	1.74228e-22	1.07179e-20
Sobic.003G427700	similar to Putative uncharacterized protein	33.2039	1.31621e-21	9.12739e-20
Sobic.005G193140	(1 of 23) PF01559 - Zein seed storage protein (Zein)	32.812	1.86014e-10	5.88794e-08
Sobic.001G245800	similar to Expressed protein	32.3439	0.00373497	1
Sobic.010G196100	expressed protein	31.7632	1.01954e-05	0.0130797
Sobic.006G254000	(1 of 2) K00475 - naringenin 3-dioxygenase (E1.14.11.9)	31.5956	6.30166e-22	4.08803e-20
Sobic.008G130800	similar to Acyltransferase family protein	31.5356	1.53011e-06	0.00143929
Sobic.010G136000	similar to Putative uncharacterized protein P0596H06.16	31.4679	2.74292e-24	1.31921e-22
Sobic.005G128000	weakly similar to Putative uncharacterized protein	31.2404	0.00586756	1
Sobic.004G097000	similar to F-box-like	30.9475	1.39413e-06	0.00128644
Sobic.009G013501	(1 of 3) PF01439 - Metallothionein (Metallothio_2)	30.514	1.03756e-20	8.23952e-19
Sobic.007G147800	similar to Auxin-induced protein-related-like protein	29.9432	0.00449826	1
Sobic.005G103600		28.5526	3.53043e-28	1.22411e-26
Sobic.009G005200	(1 of 4) IPR011043//IPR012871 - Galactose oxidase/kelch, beta-propeller // Protein of unknown function DUF1677, Oryza sativa	28.3102	0.00730261	1
Sobic.002G097400	similar to Putative uncharacterized protein	28.271	0.000524649	1
Sobic.010G135600	similar to Putative uncharacterized protein OJ1230_H04.6	28.1049	0.000316667	0.754773
Sobic.002G365600	retrotransposon protein, putative, unclassified, expressed/hydroxyproline-rich glycoprotein family protein	27.9981	0.000395464	0.989472
Sobic.004G092800	similar to Putative uncharacterized protein	27.8131	0.00443282	1
Sobic.003G262700	(1 of 4) IPR001138 - Zn(2)-C6 fungal-type DNA-binding domain	27.8106	0.00808264	1
Sobic.004G000700	similar to Leucoanthocyanidin dioxygenase	27.715	1.12819e-21	7.57119e-20
Sobic.001G096800	similar to Putative uncharacterized protein	27.5263	4.76762e-15	6.50567e-13
Sobic.008G171600	similar to TRANSPARENT TESTA 12 protein, putative%252C expressed	27.4548	7.37171e-26	3.05071e-24
Sobic.009G130100	similar to Chitinase precursor	27.1554	5.99935e-13	1.20112e-10
Sobic.001G401300	similar to Pathogenesis-related protein 10a	26.6953	1.75502e-09	7.00778e-07
Sobic.003G064300		26.4441	5.50631e-11	1.60743e-08
Sobic.010G070900	keratin, type I cytoskeletal 9, putative, expressed	26.2999	5.1605e-19	4.50212e-17
Sobic.008G026800	similar to RPT2-like protein	25.5702	1.90102e-10	6.05984e-08
Sobic.005G075200	(1 of 47) IPR000719//IPR002290//IPR011009//IPR013320//IPR020635 - Protein kinase domain // Serine/threonine/dual specificity protein kinase, catalytic domain // Protein kinase-like domain // Concanavalin A-like lectin/glucanase domain // Tyrosine-protein kinase, catalytic domain	25.5074	4.73762e-14	7.6305e-12
Sobic.006G070564	(1 of 12) K01193 - beta-fructofuranosidase (E3.2.1.26, sacA)	25.3126	4.02358e-21	2.92521e-19
Sobic.003G278700	similar to Putative uncharacterized protein	24.8212	0.00756521	1
Sobic.010G084600	similar to 12-oxophytodienoic acid reductase 1	24.4851	3.72385e-21	2.66565e-19
Sobic.006G043800	similar to Os08g0106000 protein	24.4668	0.00134936	1
Sobic.010G243601	(1 of 1207) 2.7.11.1 - Non-specific serine/threonine protein kinase / Threonine-specific protein kinase	24.3143	0.00909367	1
Sobic.010G198400	expressed protein	24.1996	5.56621e-06	0.00650589
Sobic.002G004700	similar to Putative quinone oxidoreductase	23.8791	1.05858e-07	6.66593e-05
Sobic.004G273800	similar to Myb-related protein Zm1	23.8477	0.0103969	1
Sobic.004G324600		23.69	0.00930108	1
Sobic.009G046500	weakly similar to Putative uncharacterized protein	23.5585	0.0111088	1
Sobic.010G160600	similar to Copper-binding protein-like	23.3968	0.00121789	1
Sobic.004G195400	(1 of 5) PTHR22814//PTHR22814:SF122 - COPPER TRANSPORT PROTEIN ATOX1-RELATED // SUBFAMILY NOT NAMED	23.1541	1.49572e-06	0.0014036
Sobic.005G016500	similar to Eukaryotic translation initiation factor 2B family protein, putative%252C expressed	22.8704	0.0118072	1
Sobic.006G021100	(1 of 1) PTHR31356//PTHR31356:SF8 - FAMILY NOT NAMED // L-ASCORBATE PEROXIDASE 5, PEROXISOMAL	22.761	0.0152435	1
Sobic.006G253900	similar to Flavanone 3-beta-hydroxylase	22.6512	3.6845e-25	1.64843e-23
Sobic.009G044000	similar to Putative uncharacterized protein	22.6197	0.00953064	1
Sobic.006G055900		22.5074	5.70006e-06	0.00670696
Sobic.005G131700		22.1977	9.99334e-06	0.0127671
Sobic.010G256100	(1 of 154) IPR016140 - Bifunctional inhibitor/plant lipid transfer protein/seed storage helical domain	22.1682	6.5744e-06	0.00788282
Sobic.007G044900	(1 of 25) 1.14.13.21 - Flavonoid 3'-monooxygenase / Flavonoid 3'-hydroxylase	22.1101	3.50136e-28	1.17487e-26
Sobic.004G213350		22.0599	0.0101277	1
Sobic.005G175900	expressed protein	21.6846	0.013104	1
Sobic.004G228300	similar to Putative elicitor-responsive gene-3	21.3303	1.71462e-14	2.55064e-12
Sobic.001G376332		21.3298	0.0114993	1
Sobic.002G190500	similar to Alpha-amylase type A isozyme precursor	21.2134	9.28251e-14	1.56774e-11
Sobic.003G203500	similar to Cytosolic aldehyde dehydrogenase RF2C	21.1671	3.1431e-24	1.58198e-22
Sobic.002G414900	(1 of 5) PTHR10887//PTHR10887:SF373 - DNA2/NAM7 HELICASE FAMILY // SUBFAMILY NOT NAMED	21.0189	0.0126203	1
Sobic.010G198500	similar to Putative uncharacterized protein P0505A04.26	20.7871	1.11853e-09	4.21606e-07
Sobic.005G101600	(1 of 4) PTHR21495//PTHR21495:SF59 - NUCLEOPORIN-RELATED // DIRIGENT PROTEIN 20-RELATED	20.6866	0.00110426	1
Sobic.009G020200	(1 of 1) PTHR23155//PTHR23155:SF551 - LEUCINE-RICH REPEAT-CONTAINING PROTEIN // SUBFAMILY NOT NAMED	20.5478	0.016407	1
Sobic.002G110100	weakly similar to Chromosome chr6 scaffold_3, whole genome shotgun sequence	20.4534	8.77539e-08	5.42778e-05
Sobic.004G130980	(1 of 47) PF07893 - Protein of unknown function (DUF1668) (DUF1668)	20.1266	0.014461	1
Sobic.008G009200	(1 of 7) PF11204 - Protein of unknown function (DUF2985) (DUF2985)	20.0246	0.0285277	1
Sobic.007G068500	similar to Polyphenol oxidase	20.0024	9.90701e-14	1.68429e-11
Sobic.007G036400	weakly similar to Putative uncharacterized protein P0473D02.29	19.967	0.0149245	1
Sobic.001G176600	similar to Os03g0593600 protein	19.8132	0.0333851	1
Sobic.005G049600	weakly similar to H0607F01.6 protein	19.8056	1.65618e-18	1.53751e-16
Sobic.001G535300		19.7962	2.20589e-14	3.33079e-12
[truncated: 6,501 more rows]

## Sheet: 17 DAA
Supplementary Data Sheet 1. DEGs between RTx3362 and BTx378 pericarp under VIS+UVA+UVB light at 17 DAA. Annotation and gene name based on Sbicolor_730_v5.0 (https://phytozome-next.jgi.doe.gov/info/Sbicolor_v5_1)
[truncated: 8,477 more rows]
