# Supplementary material for: UV-induced reactive oxygen species and transcriptional control of 3-deoxyanthocyanidin biosynthesis in black sorghum pericarp
Source: Front Plant Sci. 2024 Oct 7;15:1451215. doi: 10.3389/fpls.2024.1451215 (PMC11491397; doi:10.3389/fpls.2024.1451215)
Supplement: Supplementary file 1 [file DataSheet1.zip › Data Sheet 2.xlsx]

## Sheet: key 
Supplementary Data Sheet 2. GO enrichment of DEGs ( p-value < 0.01) in pericarp tissue between RTx3362 and BTx378 under VIS+UVA+UVB light 2, 5, 10, and 17 DAA.
Sheet	DAA	Fold Change	Genes entered
sheet 2	2	> 2	2811
sheet 3	5	> 2	2237
sheet 4	10	> 2	3008
sheet 5	17	> 2	4136
sheet 6	2	< -2	3533
sheet 7	5	< -2	2816
sheet 8	10	< -2	3759
Sheet 9	17	< -2	4340

## Sheet: Sheet2
GO enrichment (p-value<0.01) for biological process (P), molecular function (F), and cell componenent (C) of upregulated DEGs between RTx3362 and BTx378 pericarp tissue under VIS+UVA+UVB 2 DAA.
GO.ID	Term	Annotated	Count	Expected	p-value	q-value	Aspect	Genes	Origin input
GO:0009813	flavonoid biosynthetic process	214	59	20.78	6e-14	3.111e-10	P	Sobic.001G012400, Sobic.001G030600, Sobic.001G071000, Sobic.001G084300, Sobic.001G129900, Sobic.002G070800, Sobic.002G088000, Sobic.002G130200, Sobic.002G305600, Sobic.002G311400, Sobic.002G311601, Sobic.002G337500, Sobic.002G405000, Sobic.002G413200, Sobic.003G075901, Sobic.003G223700, Sobic.003G230900, Sobic.003G232900, Sobic.003G233000, Sobic.003G287500, Sobic.003G287600, Sobic.003G287800, Sob…	Sobic.001G012400, Sobic.001G030600, Sobic.001G071000, Sobic.001G084300, Sobic.001G129900, Sobic.002G070800, Sobic.002G088000, Sobic.002G130200, Sobic.002G305600, Sobic.002G311400, Sobic.002G311601, Sobic.002G337500, Sobic.002G405000, Sobic.002G413200, Sobic.003G075901, Sobic.003G223700, Sobic.003G230900, Sobic.003G232900, Sobic.003G233000, Sobic.003G287500, Sobic.003G287600, Sobic.003G287800, Sob…
GO:0009812	flavonoid metabolic process	226	60	21.94	2.3e-13	5.963e-10	P	Sobic.001G012400, Sobic.001G030600, Sobic.001G071000, Sobic.001G084300, Sobic.001G129900, Sobic.002G070800, Sobic.002G088000, Sobic.002G130200, Sobic.002G305600, Sobic.002G311400, Sobic.002G311601, Sobic.002G337500, Sobic.002G405000, Sobic.002G413200, Sobic.003G075901, Sobic.003G223700, Sobic.003G230900, Sobic.003G232900, Sobic.003G233000, Sobic.003G287500, Sobic.003G287600, Sobic.003G287800, Sob…	Sobic.001G012400, Sobic.001G030600, Sobic.001G071000, Sobic.001G084300, Sobic.001G129900, Sobic.002G070800, Sobic.002G088000, Sobic.002G130200, Sobic.002G305600, Sobic.002G311400, Sobic.002G311601, Sobic.002G337500, Sobic.002G405000, Sobic.002G413200, Sobic.003G075901, Sobic.003G223700, Sobic.003G230900, Sobic.003G232900, Sobic.003G233000, Sobic.003G287500, Sobic.003G287600, Sobic.003G287800, Sob…
GO:0019585	glucuronate metabolic process	183	49	17.77	2.6e-11	2.696e-08	P	Sobic.001G012400, Sobic.001G030600, Sobic.001G084300, Sobic.001G129900, Sobic.002G070800, Sobic.002G088000, Sobic.002G130200, Sobic.002G305600, Sobic.002G311400, Sobic.002G311601, Sobic.002G337500, Sobic.002G405000, Sobic.002G413200, Sobic.003G075901, Sobic.003G223700, Sobic.003G232900, Sobic.003G233000, Sobic.003G287500, Sobic.003G287600, Sobic.003G287800, Sobic.004G071200, Sobic.004G186600, Sob…	Sobic.001G012400, Sobic.001G030600, Sobic.001G084300, Sobic.001G129900, Sobic.002G070800, Sobic.002G088000, Sobic.002G130200, Sobic.002G305600, Sobic.002G311400, Sobic.002G311601, Sobic.002G337500, Sobic.002G405000, Sobic.002G413200, Sobic.003G075901, Sobic.003G223700, Sobic.003G232900, Sobic.003G233000, Sobic.003G287500, Sobic.003G287600, Sobic.003G287800, Sobic.004G071200, Sobic.004G186600, Sob…
GO:0052695	cellular glucuronidation	183	49	17.77	2.6e-11	2.696e-08	P	Sobic.001G012400, Sobic.001G030600, Sobic.001G084300, Sobic.001G129900, Sobic.002G070800, Sobic.002G088000, Sobic.002G130200, Sobic.002G305600, Sobic.002G311400, Sobic.002G311601, Sobic.002G337500, Sobic.002G405000, Sobic.002G413200, Sobic.003G075901, Sobic.003G223700, Sobic.003G232900, Sobic.003G233000, Sobic.003G287500, Sobic.003G287600, Sobic.003G287800, Sobic.004G071200, Sobic.004G186600, Sob…	Sobic.001G012400, Sobic.001G030600, Sobic.001G084300, Sobic.001G129900, Sobic.002G070800, Sobic.002G088000, Sobic.002G130200, Sobic.002G305600, Sobic.002G311400, Sobic.002G311601, Sobic.002G337500, Sobic.002G405000, Sobic.002G413200, Sobic.003G075901, Sobic.003G223700, Sobic.003G232900, Sobic.003G233000, Sobic.003G287500, Sobic.003G287600, Sobic.003G287800, Sobic.004G071200, Sobic.004G186600, Sob…
GO:0052696	flavonoid glucuronidation	183	49	17.77	2.6e-11	2.696e-08	P	Sobic.001G012400, Sobic.001G030600, Sobic.001G084300, Sobic.001G129900, Sobic.002G070800, Sobic.002G088000, Sobic.002G130200, Sobic.002G305600, Sobic.002G311400, Sobic.002G311601, Sobic.002G337500, Sobic.002G405000, Sobic.002G413200, Sobic.003G075901, Sobic.003G223700, Sobic.003G232900, Sobic.003G233000, Sobic.003G287500, Sobic.003G287600, Sobic.003G287800, Sobic.004G071200, Sobic.004G186600, Sob…	Sobic.001G012400, Sobic.001G030600, Sobic.001G084300, Sobic.001G129900, Sobic.002G070800, Sobic.002G088000, Sobic.002G130200, Sobic.002G305600, Sobic.002G311400, Sobic.002G311601, Sobic.002G337500, Sobic.002G405000, Sobic.002G413200, Sobic.003G075901, Sobic.003G223700, Sobic.003G232900, Sobic.003G233000, Sobic.003G287500, Sobic.003G287600, Sobic.003G287800, Sobic.004G071200, Sobic.004G186600, Sob…
GO:0006063	uronic acid metabolic process	186	49	18.06	4.9e-11	4.234e-08	P	Sobic.001G012400, Sobic.001G030600, Sobic.001G084300, Sobic.001G129900, Sobic.002G070800, Sobic.002G088000, Sobic.002G130200, Sobic.002G305600, Sobic.002G311400, Sobic.002G311601, Sobic.002G337500, Sobic.002G405000, Sobic.002G413200, Sobic.003G075901, Sobic.003G223700, Sobic.003G232900, Sobic.003G233000, Sobic.003G287500, Sobic.003G287600, Sobic.003G287800, Sobic.004G071200, Sobic.004G186600, Sob…	Sobic.001G012400, Sobic.001G030600, Sobic.001G084300, Sobic.001G129900, Sobic.002G070800, Sobic.002G088000, Sobic.002G130200, Sobic.002G305600, Sobic.002G311400, Sobic.002G311601, Sobic.002G337500, Sobic.002G405000, Sobic.002G413200, Sobic.003G075901, Sobic.003G223700, Sobic.003G232900, Sobic.003G233000, Sobic.003G287500, Sobic.003G287600, Sobic.003G287800, Sobic.004G071200, Sobic.004G186600, Sob…
GO:0055114	oxidation-reduction process	1768	251	171.64	7e-11	5.185e-08	P	Sobic.001G005300, Sobic.001G006201, Sobic.001G052900, Sobic.001G080300, Sobic.001G082200, Sobic.001G082300, Sobic.001G082400, Sobic.001G104600, Sobic.001G113700, Sobic.001G125800, Sobic.001G150300, Sobic.001G155300, Sobic.001G166500, Sobic.001G176000, Sobic.001G196300, Sobic.001G201100, Sobic.001G213300, Sobic.001G221200, Sobic.001G221400, Sobic.001G222700, Sobic.001G235500, Sobic.001G254300, Sob…	Sobic.001G005300, Sobic.001G006201, Sobic.001G052900, Sobic.001G080300, Sobic.001G082200, Sobic.001G082300, Sobic.001G082400, Sobic.001G104600, Sobic.001G113700, Sobic.001G125800, Sobic.001G150300, Sobic.001G155300, Sobic.001G166500, Sobic.001G176000, Sobic.001G196300, Sobic.001G201100, Sobic.001G213300, Sobic.001G221200, Sobic.001G221400, Sobic.001G222700, Sobic.001G235500, Sobic.001G254300, Sob…
GO:0019748	secondary metabolic process	432	83	41.94	8.1e-10	5.25e-07	P	Sobic.001G012400, Sobic.001G065800, Sobic.001G066000, Sobic.001G071000, Sobic.001G082200, Sobic.001G082300, Sobic.001G082400, Sobic.001G134500, Sobic.001G176000, Sobic.001G196300, Sobic.001G213300, Sobic.001G235500, Sobic.001G249600, Sobic.001G254800, Sobic.001G280000, Sobic.001G317000, Sobic.001G317200, Sobic.001G317400, Sobic.001G317600, Sobic.001G319500, Sobic.001G319600, Sobic.001G319700, Sob…	Sobic.001G012400, Sobic.001G065800, Sobic.001G066000, Sobic.001G071000, Sobic.001G082200, Sobic.001G082300, Sobic.001G082400, Sobic.001G134500, Sobic.001G176000, Sobic.001G196300, Sobic.001G213300, Sobic.001G235500, Sobic.001G249600, Sobic.001G254800, Sobic.001G280000, Sobic.001G317000, Sobic.001G317200, Sobic.001G317400, Sobic.001G317600, Sobic.001G319500, Sobic.001G319600, Sobic.001G319700, Sob…
GO:0005996	monosaccharide metabolic process	277	56	26.89	7.9e-08	4.551e-05	P	Sobic.001G012400, Sobic.001G030600, Sobic.001G084300, Sobic.001G129900, Sobic.001G355300, Sobic.001G384100, Sobic.002G070800, Sobic.002G088000, Sobic.002G130200, Sobic.002G305600, Sobic.002G311400, Sobic.002G311601, Sobic.002G337500, Sobic.002G405000, Sobic.002G413200, Sobic.003G075901, Sobic.003G223700, Sobic.003G232900, Sobic.003G233000, Sobic.003G287500, Sobic.003G287600, Sobic.003G287800, Sob…	Sobic.001G012400, Sobic.001G030600, Sobic.001G084300, Sobic.001G129900, Sobic.001G355300, Sobic.001G384100, Sobic.002G070800, Sobic.002G088000, Sobic.002G130200, Sobic.002G305600, Sobic.002G311400, Sobic.002G311601, Sobic.002G337500, Sobic.002G405000, Sobic.002G413200, Sobic.003G075901, Sobic.003G223700, Sobic.003G232900, Sobic.003G233000, Sobic.003G287500, Sobic.003G287600, Sobic.003G287800, Sob…
GO:0044550	secondary metabolite biosynthetic process	327	62	31.75	1.9e-07	9.852e-05	P	Sobic.001G012400, Sobic.001G071000, Sobic.001G082200, Sobic.001G082300, Sobic.001G082400, Sobic.001G176000, Sobic.001G196300, Sobic.001G213300, Sobic.001G235500, Sobic.001G254800, Sobic.001G360700, Sobic.001G363700, Sobic.001G364200, Sobic.001G369600, Sobic.001G413700, Sobic.001G480700, Sobic.002G000400, Sobic.002G110100, Sobic.002G119900, Sobic.002G190300, Sobic.002G272700, Sobic.002G273600, Sob…	Sobic.001G012400, Sobic.001G071000, Sobic.001G082200, Sobic.001G082300, Sobic.001G082400, Sobic.001G176000, Sobic.001G196300, Sobic.001G213300, Sobic.001G235500, Sobic.001G254800, Sobic.001G360700, Sobic.001G363700, Sobic.001G364200, Sobic.001G369600, Sobic.001G413700, Sobic.001G480700, Sobic.002G000400, Sobic.002G110100, Sobic.002G119900, Sobic.002G190300, Sobic.002G272700, Sobic.002G273600, Sob…
GO:0005975	carbohydrate metabolic process	1184	166	114.94	4.4e-07	0.0002074	P	Sobic.001G012400, Sobic.001G027800, Sobic.001G030600, Sobic.001G057200, Sobic.001G071000, Sobic.001G084300, Sobic.001G129900, Sobic.001G148300, Sobic.001G263500, Sobic.001G284600, Sobic.001G309000, Sobic.001G355300, Sobic.001G357900, Sobic.001G384100, Sobic.001G386900, Sobic.001G396300, Sobic.001G449300, Sobic.001G472800, Sobic.001G531300, Sobic.001G538000, Sobic.002G055600, Sobic.002G055700, Sob…	Sobic.001G012400, Sobic.001G027800, Sobic.001G030600, Sobic.001G057200, Sobic.001G071000, Sobic.001G084300, Sobic.001G129900, Sobic.001G148300, Sobic.001G263500, Sobic.001G284600, Sobic.001G309000, Sobic.001G355300, Sobic.001G357900, Sobic.001G384100, Sobic.001G386900, Sobic.001G396300, Sobic.001G449300, Sobic.001G472800, Sobic.001G531300, Sobic.001G538000, Sobic.002G055600, Sobic.002G055700, Sob…
GO:0032787	monocarboxylic acid metabolic process	552	88	53.59	1.9e-06	0.000821	P	Sobic.001G005700, Sobic.001G012400, Sobic.001G030600, Sobic.001G057200, Sobic.001G084300, Sobic.001G125800, Sobic.001G129900, Sobic.001G151400, Sobic.001G213300, Sobic.001G222700, Sobic.001G280700, Sobic.001G386900, Sobic.001G500800, Sobic.002G070800, Sobic.002G088000, Sobic.002G130200, Sobic.002G258500, Sobic.002G305600, Sobic.002G311400, Sobic.002G311601, Sobic.002G337500, Sobic.002G405000, Sob…	Sobic.001G005700, Sobic.001G012400, Sobic.001G030600, Sobic.001G057200, Sobic.001G084300, Sobic.001G125800, Sobic.001G129900, Sobic.001G151400, Sobic.001G213300, Sobic.001G222700, Sobic.001G280700, Sobic.001G386900, Sobic.001G500800, Sobic.002G070800, Sobic.002G088000, Sobic.002G130200, Sobic.002G258500, Sobic.002G305600, Sobic.002G311400, Sobic.002G311601, Sobic.002G337500, Sobic.002G405000, Sob…
GO:0043436	oxoacid metabolic process	1064	147	103.29	4.8e-06	0.001914	P	Sobic.001G005300, Sobic.001G005700, Sobic.001G012400, Sobic.001G030600, Sobic.001G057200, Sobic.001G057600, Sobic.001G071000, Sobic.001G082200, Sobic.001G084300, Sobic.001G116400, Sobic.001G125800, Sobic.001G129900, Sobic.001G134500, Sobic.001G151400, Sobic.001G193600, Sobic.001G213300, Sobic.001G222700, Sobic.001G280700, Sobic.001G320700, Sobic.001G351000, Sobic.001G369600, Sobic.001G386900, Sob…	Sobic.001G005300, Sobic.001G005700, Sobic.001G012400, Sobic.001G030600, Sobic.001G057200, Sobic.001G057600, Sobic.001G071000, Sobic.001G082200, Sobic.001G084300, Sobic.001G116400, Sobic.001G125800, Sobic.001G129900, Sobic.001G134500, Sobic.001G151400, Sobic.001G193600, Sobic.001G213300, Sobic.001G222700, Sobic.001G280700, Sobic.001G320700, Sobic.001G351000, Sobic.001G369600, Sobic.001G386900, Sob…
GO:0006082	organic acid metabolic process	1066	147	103.49	5.4e-06	0.002	P	Sobic.001G005300, Sobic.001G005700, Sobic.001G012400, Sobic.001G030600, Sobic.001G057200, Sobic.001G057600, Sobic.001G071000, Sobic.001G082200, Sobic.001G084300, Sobic.001G116400, Sobic.001G125800, Sobic.001G129900, Sobic.001G134500, Sobic.001G151400, Sobic.001G193600, Sobic.001G213300, Sobic.001G222700, Sobic.001G280700, Sobic.001G320700, Sobic.001G351000, Sobic.001G369600, Sobic.001G386900, Sob…	Sobic.001G005300, Sobic.001G005700, Sobic.001G012400, Sobic.001G030600, Sobic.001G057200, Sobic.001G057600, Sobic.001G071000, Sobic.001G082200, Sobic.001G084300, Sobic.001G116400, Sobic.001G125800, Sobic.001G129900, Sobic.001G134500, Sobic.001G151400, Sobic.001G193600, Sobic.001G213300, Sobic.001G222700, Sobic.001G280700, Sobic.001G320700, Sobic.001G351000, Sobic.001G369600, Sobic.001G386900, Sob…
GO:0006790	sulfur compound metabolic process	294	53	28.54	6.7e-06	0.002316	P	Sobic.001G052900, Sobic.001G065800, Sobic.001G066000, Sobic.001G071000, Sobic.001G082200, Sobic.001G094300, Sobic.001G134500, Sobic.001G193600, Sobic.001G249600, Sobic.001G317000, Sobic.001G317200, Sobic.001G317400, Sobic.001G317600, Sobic.001G319500, Sobic.001G319600, Sobic.001G319700, Sobic.001G322700, Sobic.001G369600, Sobic.001G412700, Sobic.001G453100, Sobic.001G470000, Sobic.001G491600, Sob…	Sobic.001G052900, Sobic.001G065800, Sobic.001G066000, Sobic.001G071000, Sobic.001G082200, Sobic.001G094300, Sobic.001G134500, Sobic.001G193600, Sobic.001G249600, Sobic.001G317000, Sobic.001G317200, Sobic.001G317400, Sobic.001G317600, Sobic.001G319500, Sobic.001G319600, Sobic.001G319700, Sobic.001G322700, Sobic.001G369600, Sobic.001G412700, Sobic.001G453100, Sobic.001G470000, Sobic.001G491600, Sob…
GO:0019752	carboxylic acid metabolic process	1031	141	100.09	1.3e-05	0.004213	P	Sobic.001G005300, Sobic.001G005700, Sobic.001G012400, Sobic.001G030600, Sobic.001G057200, Sobic.001G057600, Sobic.001G071000, Sobic.001G084300, Sobic.001G116400, Sobic.001G125800, Sobic.001G129900, Sobic.001G151400, Sobic.001G193600, Sobic.001G213300, Sobic.001G222700, Sobic.001G280700, Sobic.001G320700, Sobic.001G351000, Sobic.001G386900, Sobic.001G406800, Sobic.001G447500, Sobic.001G451500, Sob…	Sobic.001G005300, Sobic.001G005700, Sobic.001G012400, Sobic.001G030600, Sobic.001G057200, Sobic.001G057600, Sobic.001G071000, Sobic.001G084300, Sobic.001G116400, Sobic.001G125800, Sobic.001G129900, Sobic.001G151400, Sobic.001G193600, Sobic.001G213300, Sobic.001G222700, Sobic.001G280700, Sobic.001G320700, Sobic.001G351000, Sobic.001G386900, Sobic.001G406800, Sobic.001G447500, Sobic.001G451500, Sob…
GO:0009628	response to abiotic stimulus	1114	150	108.15	1.6e-05	0.00488	P	Sobic.001G005300, Sobic.001G007700, Sobic.001G071000, Sobic.001G079500, Sobic.001G104900, Sobic.001G120900, Sobic.001G126900, Sobic.001G141300, Sobic.001G150300, Sobic.001G154100, Sobic.001G156500, Sobic.001G193600, Sobic.001G196300, Sobic.001G221200, Sobic.001G222700, Sobic.001G225800, Sobic.001G285400, Sobic.001G350700, Sobic.001G387600, Sobic.001G388100, Sobic.001G390300, Sobic.001G405500, Sob…	Sobic.001G005300, Sobic.001G007700, Sobic.001G071000, Sobic.001G079500, Sobic.001G104900, Sobic.001G120900, Sobic.001G126900, Sobic.001G141300, Sobic.001G150300, Sobic.001G154100, Sobic.001G156500, Sobic.001G193600, Sobic.001G196300, Sobic.001G221200, Sobic.001G222700, Sobic.001G225800, Sobic.001G285400, Sobic.001G350700, Sobic.001G387600, Sobic.001G388100, Sobic.001G390300, Sobic.001G405500, Sob…
GO:0080167	response to karrikin	70	19	6.8	2.6e-05	0.007489	P	Sobic.001G005300, Sobic.001G007700, Sobic.001G156500, Sobic.001G285400, Sobic.001G350700, Sobic.002G052000, Sobic.003G088500, Sobic.003G088900, Sobic.003G229700, Sobic.003G350900, Sobic.003G360000, Sobic.004G071000, Sobic.004G321800, Sobic.005G210100, Sobic.006G143100, Sobic.007G025700, Sobic.007G065600, Sobic.009G028200, Sobic.010G260700	Sobic.001G005300, Sobic.001G007700, Sobic.001G156500, Sobic.001G285400, Sobic.001G350700, Sobic.002G052000, Sobic.003G088500, Sobic.003G088900, Sobic.003G229700, Sobic.003G350900, Sobic.003G360000, Sobic.004G071000, Sobic.004G321800, Sobic.005G210100, Sobic.006G143100, Sobic.007G025700, Sobic.007G065600, Sobic.009G028200, Sobic.010G260700
GO:1901700	response to oxygen-containing compound	821	115	79.7	3e-05	0.008037	P	Sobic.001G003700, Sobic.001G005300, Sobic.001G057600, Sobic.001G079500, Sobic.001G104900, Sobic.001G120900, Sobic.001G141300, Sobic.001G193600, Sobic.001G205800, Sobic.001G222700, Sobic.001G289100, Sobic.001G396300, Sobic.001G401300, Sobic.001G403300, Sobic.001G409700, Sobic.001G413700, Sobic.001G425500, Sobic.001G438000, Sobic.001G445900, Sobic.001G446800, Sobic.001G454000, Sobic.001G465100, Sob…	Sobic.001G003700, Sobic.001G005300, Sobic.001G057600, Sobic.001G079500, Sobic.001G104900, Sobic.001G120900, Sobic.001G141300, Sobic.001G193600, Sobic.001G205800, Sobic.001G222700, Sobic.001G289100, Sobic.001G396300, Sobic.001G401300, Sobic.001G403300, Sobic.001G409700, Sobic.001G413700, Sobic.001G425500, Sobic.001G438000, Sobic.001G445900, Sobic.001G446800, Sobic.001G454000, Sobic.001G465100, Sob…
GO:0042221	response to chemical	1571	199	152.52	3.1e-05	0.008037	P	Sobic.001G003700, Sobic.001G005300, Sobic.001G052900, Sobic.001G056100, Sobic.001G057600, Sobic.001G078200, Sobic.001G079500, Sobic.001G091000, Sobic.001G104900, Sobic.001G120900, Sobic.001G141300, Sobic.001G144900, Sobic.001G146500, Sobic.001G150300, Sobic.001G156500, Sobic.001G184800, Sobic.001G185400, Sobic.001G193600, Sobic.001G195800, Sobic.001G205800, Sobic.001G222700, Sobic.001G289100, Sob…	Sobic.001G003700, Sobic.001G005300, Sobic.001G052900, Sobic.001G056100, Sobic.001G057600, Sobic.001G078200, Sobic.001G079500, Sobic.001G091000, Sobic.001G104900, Sobic.001G120900, Sobic.001G141300, Sobic.001G144900, Sobic.001G146500, Sobic.001G150300, Sobic.001G156500, Sobic.001G184800, Sobic.001G185400, Sobic.001G193600, Sobic.001G195800, Sobic.001G205800, Sobic.001G222700, Sobic.001G289100, Sob…
GO:0019915	lipid storage	12	7	1.16	4.1e-05	0.01012	P	Sobic.001G126900, Sobic.001G544400, Sobic.003G236200, Sobic.004G281700, Sobic.006G167700, Sobic.009G241900, Sobic.010G142900	Sobic.001G126900, Sobic.001G544400, Sobic.003G236200, Sobic.004G281700, Sobic.006G167700, Sobic.009G241900, Sobic.010G142900
GO:0015791	polyol transport	39	13	3.79	4.7e-05	0.01108	P	Sobic.001G195800, Sobic.001G208500, Sobic.001G505100, Sobic.001G535900, Sobic.002G035200, Sobic.002G124700, Sobic.003G007200, Sobic.004G222000, Sobic.004G288700, Sobic.004G351200, Sobic.006G150100, Sobic.006G176700, Sobic.010G092600	Sobic.001G195800, Sobic.001G208500, Sobic.001G505100, Sobic.001G535900, Sobic.002G035200, Sobic.002G124700, Sobic.003G007200, Sobic.004G222000, Sobic.004G288700, Sobic.004G351200, Sobic.006G150100, Sobic.006G176700, Sobic.010G092600
GO:0042542	response to hydrogen peroxide	40	13	3.88	6.3e-05	0.0142	P	Sobic.001G104900, Sobic.001G425500, Sobic.001G438000, Sobic.001G454000, Sobic.001G472800, Sobic.003G401200, Sobic.004G083600, Sobic.004G116300, Sobic.004G321000, Sobic.006G154300, Sobic.009G077100, Sobic.009G163900, Sobic.009G201500	Sobic.001G104900, Sobic.001G425500, Sobic.001G438000, Sobic.001G454000, Sobic.001G472800, Sobic.003G401200, Sobic.004G083600, Sobic.004G116300, Sobic.004G321000, Sobic.006G154300, Sobic.009G077100, Sobic.009G163900, Sobic.009G201500
GO:0015850	organic hydroxy compound transport	46	14	4.47	7.5e-05	0.0162	P	Sobic.001G195800, Sobic.001G208500, Sobic.001G505100, Sobic.001G535900, Sobic.002G035200, Sobic.002G124700, Sobic.003G007200, Sobic.004G222000, Sobic.004G288700, Sobic.004G351200, Sobic.005G061000, Sobic.006G150100, Sobic.006G176700, Sobic.010G092600	Sobic.001G195800, Sobic.001G208500, Sobic.001G505100, Sobic.001G535900, Sobic.002G035200, Sobic.002G124700, Sobic.003G007200, Sobic.004G222000, Sobic.004G288700, Sobic.004G351200, Sobic.005G061000, Sobic.006G150100, Sobic.006G176700, Sobic.010G092600
GO:0010876	lipid localization	70	18	6.8	9e-05	0.01786	P	Sobic.001G059700, Sobic.001G118300, Sobic.001G126900, Sobic.001G544400, Sobic.002G050400, Sobic.002G245700, Sobic.003G236200, Sobic.003G338700, Sobic.004G281700, Sobic.005G061000, Sobic.006G087200, Sobic.006G115100, Sobic.006G167700, Sobic.007G029800, Sobic.007G120200, Sobic.008G030700, Sobic.009G241900, Sobic.010G142900	Sobic.001G059700, Sobic.001G118300, Sobic.001G126900, Sobic.001G544400, Sobic.002G050400, Sobic.002G245700, Sobic.003G236200, Sobic.003G338700, Sobic.004G281700, Sobic.005G061000, Sobic.006G087200, Sobic.006G115100, Sobic.006G167700, Sobic.007G029800, Sobic.007G120200, Sobic.008G030700, Sobic.009G241900, Sobic.010G142900
GO:0015793	glycerol transport	36	12	3.49	9.1e-05	0.01786	P	Sobic.001G195800, Sobic.001G208500, Sobic.001G505100, Sobic.001G535900, Sobic.002G124700, Sobic.003G007200, Sobic.004G222000, Sobic.004G288700, Sobic.004G351200, Sobic.006G150100, Sobic.006G176700, Sobic.010G092600	Sobic.001G195800, Sobic.001G208500, Sobic.001G505100, Sobic.001G535900, Sobic.002G124700, Sobic.003G007200, Sobic.004G222000, Sobic.004G288700, Sobic.004G351200, Sobic.006G150100, Sobic.006G176700, Sobic.010G092600
GO:0006749	glutathione metabolic process	122	26	11.84	9.3e-05	0.01786	P	Sobic.001G065800, Sobic.001G066000, Sobic.001G249600, Sobic.001G317000, Sobic.001G317200, Sobic.001G317400, Sobic.001G317600, Sobic.001G319500, Sobic.001G319600, Sobic.001G319700, Sobic.001G322700, Sobic.001G412700, Sobic.001G514100, Sobic.002G035700, Sobic.002G231600, Sobic.003G264400, Sobic.003G305700, Sobic.003G426300, Sobic.005G086100, Sobic.006G104300, Sobic.006G216300, Sobic.008G079300, Sob…	Sobic.001G065800, Sobic.001G066000, Sobic.001G249600, Sobic.001G317000, Sobic.001G317200, Sobic.001G317400, Sobic.001G317600, Sobic.001G319500, Sobic.001G319600, Sobic.001G319700, Sobic.001G322700, Sobic.001G412700, Sobic.001G514100, Sobic.002G035700, Sobic.002G231600, Sobic.003G264400, Sobic.003G305700, Sobic.003G426300, Sobic.005G086100, Sobic.006G104300, Sobic.006G216300, Sobic.008G079300, Sob…
GO:0006884	cell volume homeostasis	37	12	3.59	0.00012	0.02146	P	Sobic.001G195800, Sobic.001G208500, Sobic.001G505100, Sobic.001G535900, Sobic.002G124700, Sobic.003G007200, Sobic.004G222000, Sobic.004G288700, Sobic.004G351200, Sobic.006G150100, Sobic.006G176700, Sobic.010G092600	Sobic.001G195800, Sobic.001G208500, Sobic.001G505100, Sobic.001G535900, Sobic.002G124700, Sobic.003G007200, Sobic.004G222000, Sobic.004G288700, Sobic.004G351200, Sobic.006G150100, Sobic.006G176700, Sobic.010G092600
GO:0009992	cellular water homeostasis	37	12	3.59	0.00012	0.02146	P	Sobic.001G195800, Sobic.001G208500, Sobic.001G505100, Sobic.001G535900, Sobic.002G124700, Sobic.003G007200, Sobic.004G222000, Sobic.004G288700, Sobic.004G351200, Sobic.006G150100, Sobic.006G176700, Sobic.010G092600	Sobic.001G195800, Sobic.001G208500, Sobic.001G505100, Sobic.001G535900, Sobic.002G124700, Sobic.003G007200, Sobic.004G222000, Sobic.004G288700, Sobic.004G351200, Sobic.006G150100, Sobic.006G176700, Sobic.010G092600
GO:0006979	response to oxidative stress	394	61	38.25	0.00016	0.02765	P	Sobic.001G052900, Sobic.001G079500, Sobic.001G080300, Sobic.001G104900, Sobic.001G277000, Sobic.001G314000, Sobic.001G364500, Sobic.001G410200, Sobic.001G425500, Sobic.001G438000, Sobic.001G454000, Sobic.001G472800, Sobic.001G491600, Sobic.001G514100, Sobic.001G517700, Sobic.002G214600, Sobic.002G416900, Sobic.003G052300, Sobic.003G104600, Sobic.003G111300, Sobic.003G121100, Sobic.003G127100, Sob…	Sobic.001G052900, Sobic.001G079500, Sobic.001G080300, Sobic.001G104900, Sobic.001G277000, Sobic.001G314000, Sobic.001G364500, Sobic.001G410200, Sobic.001G425500, Sobic.001G438000, Sobic.001G454000, Sobic.001G472800, Sobic.001G491600, Sobic.001G514100, Sobic.001G517700, Sobic.002G214600, Sobic.002G416900, Sobic.003G052300, Sobic.003G104600, Sobic.003G111300, Sobic.003G121100, Sobic.003G127100, Sob…
GO:0009408	response to heat	134	27	13.01	0.00019	0.03178	P	Sobic.001G104900, Sobic.001G154100, Sobic.001G413700, Sobic.001G425500, Sobic.001G438000, Sobic.001G446800, Sobic.001G454000, Sobic.001G472800, Sobic.002G052000, Sobic.003G039400, Sobic.003G082000, Sobic.003G402600, Sobic.003G424300, Sobic.004G083600, Sobic.004G116300, Sobic.004G228900, Sobic.004G310600, Sobic.004G321000, Sobic.005G086400, Sobic.006G005600, Sobic.006G093500, Sobic.009G163900, Sob…	Sobic.001G104900, Sobic.001G154100, Sobic.001G413700, Sobic.001G425500, Sobic.001G438000, Sobic.001G446800, Sobic.001G454000, Sobic.001G472800, Sobic.002G052000, Sobic.003G039400, Sobic.003G082000, Sobic.003G402600, Sobic.003G424300, Sobic.004G083600, Sobic.004G116300, Sobic.004G228900, Sobic.004G310600, Sobic.004G321000, Sobic.005G086400, Sobic.006G005600, Sobic.006G093500, Sobic.009G163900, Sob…
GO:0030104	water homeostasis	39	12	3.79	0.00022	0.03565	P	Sobic.001G195800, Sobic.001G208500, Sobic.001G505100, Sobic.001G535900, Sobic.002G124700, Sobic.003G007200, Sobic.004G222000, Sobic.004G288700, Sobic.004G351200, Sobic.006G150100, Sobic.006G176700, Sobic.010G092600	Sobic.001G195800, Sobic.001G208500, Sobic.001G505100, Sobic.001G535900, Sobic.002G124700, Sobic.003G007200, Sobic.004G222000, Sobic.004G288700, Sobic.004G351200, Sobic.006G150100, Sobic.006G176700, Sobic.010G092600
GO:0009061	anaerobic respiration	11	6	1.07	0.00025	0.03644	P	Sobic.001G150300, Sobic.002G234100, Sobic.003G037600, Sobic.006G190500, Sobic.008G034300, Sobic.009G255500	Sobic.001G150300, Sobic.002G234100, Sobic.003G037600, Sobic.006G190500, Sobic.008G034300, Sobic.009G255500
GO:0009718	anthocyanin-containing compound biosynthetic process	11	6	1.07	0.00025	0.03644	P	Sobic.001G071000, Sobic.003G230900, Sobic.004G000700, Sobic.005G136300, Sobic.007G137700, Sobic.010G238600	Sobic.001G071000, Sobic.003G230900, Sobic.004G000700, Sobic.005G136300, Sobic.007G137700, Sobic.010G238600
GO:0009404	toxin metabolic process	63	16	6.12	0.00025	0.03644	P	Sobic.001G065800, Sobic.001G066000, Sobic.001G071000, Sobic.001G249600, Sobic.001G317000, Sobic.001G317200, Sobic.001G317400, Sobic.001G317600, Sobic.001G319500, Sobic.001G319600, Sobic.001G319700, Sobic.002G035700, Sobic.002G231600, Sobic.003G264400, Sobic.003G426300, Sobic.010G175800	Sobic.001G065800, Sobic.001G066000, Sobic.001G071000, Sobic.001G249600, Sobic.001G317000, Sobic.001G317200, Sobic.001G317400, Sobic.001G317600, Sobic.001G319500, Sobic.001G319600, Sobic.001G319700, Sobic.002G035700, Sobic.002G231600, Sobic.003G264400, Sobic.003G426300, Sobic.010G175800
GO:0009407	toxin catabolic process	57	15	5.53	0.00026	0.03644	P	Sobic.001G065800, Sobic.001G066000, Sobic.001G249600, Sobic.001G317000, Sobic.001G317200, Sobic.001G317400, Sobic.001G317600, Sobic.001G319500, Sobic.001G319600, Sobic.001G319700, Sobic.002G035700, Sobic.002G231600, Sobic.003G264400, Sobic.003G426300, Sobic.010G175800	Sobic.001G065800, Sobic.001G066000, Sobic.001G249600, Sobic.001G317000, Sobic.001G317200, Sobic.001G317400, Sobic.001G317600, Sobic.001G319500, Sobic.001G319600, Sobic.001G319700, Sobic.002G035700, Sobic.002G231600, Sobic.003G264400, Sobic.003G426300, Sobic.010G175800
GO:0090487	secondary metabolite catabolic process	57	15	5.53	0.00026	0.03644	P	Sobic.001G065800, Sobic.001G066000, Sobic.001G249600, Sobic.001G317000, Sobic.001G317200, Sobic.001G317400, Sobic.001G317600, Sobic.001G319500, Sobic.001G319600, Sobic.001G319700, Sobic.002G035700, Sobic.002G231600, Sobic.003G264400, Sobic.003G426300, Sobic.010G175800	Sobic.001G065800, Sobic.001G066000, Sobic.001G249600, Sobic.001G317000, Sobic.001G317200, Sobic.001G317400, Sobic.001G317600, Sobic.001G319500, Sobic.001G319600, Sobic.001G319700, Sobic.002G035700, Sobic.002G231600, Sobic.003G264400, Sobic.003G426300, Sobic.010G175800
GO:0019725	cellular homeostasis	345	54	33.49	0.00029	0.03957	P	Sobic.001G052900, Sobic.001G091000, Sobic.001G195800, Sobic.001G208500, Sobic.001G339400, Sobic.001G342600, Sobic.001G368400, Sobic.001G386200, Sobic.001G480700, Sobic.001G491600, Sobic.001G505100, Sobic.001G523300, Sobic.001G528300, Sobic.001G535200, Sobic.001G535900, Sobic.002G039100, Sobic.002G124700, Sobic.002G194600, Sobic.002G314300, Sobic.002G380400, Sobic.002G391100, Sobic.002G421600, Sob…	Sobic.001G052900, Sobic.001G091000, Sobic.001G195800, Sobic.001G208500, Sobic.001G339400, Sobic.001G342600, Sobic.001G368400, Sobic.001G386200, Sobic.001G480700, Sobic.001G491600, Sobic.001G505100, Sobic.001G523300, Sobic.001G528300, Sobic.001G535200, Sobic.001G535900, Sobic.002G039100, Sobic.002G124700, Sobic.002G194600, Sobic.002G314300, Sobic.002G380400, Sobic.002G391100, Sobic.002G421600, Sob…
GO:0044092	negative regulation of molecular function	229	39	22.23	0.00036	0.04679	P	Sobic.001G198700, Sobic.001G289100, Sobic.001G324700, Sobic.001G401300, Sobic.001G403300, Sobic.002G226700, Sobic.002G251600, Sobic.002G343600, Sobic.003G085300, Sobic.003G111300, Sobic.003G148300, Sobic.003G342000, Sobic.003G402600, Sobic.004G002700, Sobic.004G166400, Sobic.004G167800, Sobic.004G167900, Sobic.004G188500, Sobic.004G200000, Sobic.004G317500, Sobic.005G082100, Sobic.005G091900, Sob…	Sobic.001G198700, Sobic.001G289100, Sobic.001G324700, Sobic.001G401300, Sobic.001G403300, Sobic.002G226700, Sobic.002G251600, Sobic.002G343600, Sobic.003G085300, Sobic.003G111300, Sobic.003G148300, Sobic.003G342000, Sobic.003G402600, Sobic.004G002700, Sobic.004G166400, Sobic.004G167800, Sobic.004G167900, Sobic.004G188500, Sobic.004G200000, Sobic.004G317500, Sobic.005G082100, Sobic.005G091900, Sob…
GO:0006833	water transport	41	12	3.98	0.00037	0.04679	P	Sobic.001G195800, Sobic.001G208500, Sobic.001G505100, Sobic.001G535900, Sobic.002G124700, Sobic.003G007200, Sobic.004G222000, Sobic.004G288700, Sobic.004G351200, Sobic.006G150100, Sobic.006G176700, Sobic.010G092600	Sobic.001G195800, Sobic.001G208500, Sobic.001G505100, Sobic.001G535900, Sobic.002G124700, Sobic.003G007200, Sobic.004G222000, Sobic.004G288700, Sobic.004G351200, Sobic.006G150100, Sobic.006G176700, Sobic.010G092600
GO:0042044	fluid transport	41	12	3.98	0.00037	0.04679	P	Sobic.001G195800, Sobic.001G208500, Sobic.001G505100, Sobic.001G535900, Sobic.002G124700, Sobic.003G007200, Sobic.004G222000, Sobic.004G288700, Sobic.004G351200, Sobic.006G150100, Sobic.006G176700, Sobic.010G092600	Sobic.001G195800, Sobic.001G208500, Sobic.001G505100, Sobic.001G535900, Sobic.002G124700, Sobic.003G007200, Sobic.004G222000, Sobic.004G288700, Sobic.004G351200, Sobic.006G150100, Sobic.006G176700, Sobic.010G092600
GO:0010344	seed oilbody biogenesis	5	4	0.49	0.00041	0.05062	P	Sobic.001G126900, Sobic.004G281700, Sobic.006G167700, Sobic.010G142900	Sobic.001G126900, Sobic.004G281700, Sobic.006G167700, Sobic.010G142900
GO:0044710	single-organism metabolic process	4468	489	433.76	0.00055	0.06481	P	Sobic.001G005300, Sobic.001G005700, Sobic.001G006201, Sobic.001G008600, Sobic.001G012400, Sobic.001G030600, Sobic.001G052900, Sobic.001G053700, Sobic.001G057200, Sobic.001G057600, Sobic.001G065800, Sobic.001G066000, Sobic.001G067500, Sobic.001G071000, Sobic.001G080300, Sobic.001G082200, Sobic.001G082300, Sobic.001G082400, Sobic.001G084300, Sobic.001G104600, Sobic.001G111700, Sobic.001G113700, Sob…	Sobic.001G005300, Sobic.001G005700, Sobic.001G006201, Sobic.001G008600, Sobic.001G012400, Sobic.001G030600, Sobic.001G052900, Sobic.001G053700, Sobic.001G057200, Sobic.001G057600, Sobic.001G065800, Sobic.001G066000, Sobic.001G067500, Sobic.001G071000, Sobic.001G080300, Sobic.001G082200, Sobic.001G082300, Sobic.001G082400, Sobic.001G084300, Sobic.001G104600, Sobic.001G111700, Sobic.001G113700, Sob…
GO:0008643	carbohydrate transport	143	27	13.88	0.00055	0.06481	P	Sobic.001G195800, Sobic.001G208500, Sobic.001G488700, Sobic.001G505100, Sobic.001G535900, Sobic.002G004900, Sobic.002G035200, Sobic.002G124700, Sobic.002G201900, Sobic.002G248700, Sobic.002G259301, Sobic.003G007200, Sobic.003G050800, Sobic.004G133500, Sobic.004G133600, Sobic.004G136600, Sobic.004G188500, Sobic.004G222000, Sobic.004G288700, Sobic.004G351200, Sobic.006G101900, Sobic.006G150100, Sob…	Sobic.001G195800, Sobic.001G208500, Sobic.001G488700, Sobic.001G505100, Sobic.001G535900, Sobic.002G004900, Sobic.002G035200, Sobic.002G124700, Sobic.002G201900, Sobic.002G248700, Sobic.002G259301, Sobic.003G007200, Sobic.003G050800, Sobic.004G133500, Sobic.004G133600, Sobic.004G136600, Sobic.004G188500, Sobic.004G222000, Sobic.004G288700, Sobic.004G351200, Sobic.006G101900, Sobic.006G150100, Sob…
GO:0000103	sulfate assimilation	32	10	3.11	0.00063	0.07214	P	Sobic.001G052900, Sobic.001G094300, Sobic.001G491600, Sobic.002G314300, Sobic.003G401200, Sobic.004G228200, Sobic.005G170000, Sobic.006G082100, Sobic.006G157600, Sobic.006G226100	Sobic.001G052900, Sobic.001G094300, Sobic.001G491600, Sobic.002G314300, Sobic.003G401200, Sobic.004G228200, Sobic.005G170000, Sobic.006G082100, Sobic.006G157600, Sobic.006G226100
GO:0043086	negative regulation of catalytic activity	220	37	21.36	0.00064	0.07214	P	Sobic.001G198700, Sobic.001G289100, Sobic.001G324700, Sobic.001G401300, Sobic.001G403300, Sobic.002G226700, Sobic.002G251600, Sobic.002G343600, Sobic.003G085300, Sobic.003G111300, Sobic.003G148300, Sobic.003G342000, Sobic.004G002700, Sobic.004G166400, Sobic.004G167800, Sobic.004G167900, Sobic.004G188500, Sobic.004G200000, Sobic.004G317500, Sobic.005G082100, Sobic.005G091900, Sobic.005G215900, Sob…	Sobic.001G198700, Sobic.001G289100, Sobic.001G324700, Sobic.001G401300, Sobic.001G403300, Sobic.002G226700, Sobic.002G251600, Sobic.002G343600, Sobic.003G085300, Sobic.003G111300, Sobic.003G148300, Sobic.003G342000, Sobic.004G002700, Sobic.004G166400, Sobic.004G167800, Sobic.004G167900, Sobic.004G188500, Sobic.004G200000, Sobic.004G317500, Sobic.005G082100, Sobic.005G091900, Sobic.005G215900, Sob…
GO:0001101	response to acid chemical	630	86	61.16	0.00069	0.07612	P	Sobic.001G005300, Sobic.001G057600, Sobic.001G079500, Sobic.001G120900, Sobic.001G141300, Sobic.001G193600, Sobic.001G205800, Sobic.001G222700, Sobic.001G289100, Sobic.001G401300, Sobic.001G403300, Sobic.001G409700, Sobic.001G413700, Sobic.001G445900, Sobic.001G446800, Sobic.002G008600, Sobic.002G036100, Sobic.002G109100, Sobic.002G124700, Sobic.002G185000, Sobic.002G215800, Sobic.002G231600, Sob…	Sobic.001G005300, Sobic.001G057600, Sobic.001G079500, Sobic.001G120900, Sobic.001G141300, Sobic.001G193600, Sobic.001G205800, Sobic.001G222700, Sobic.001G289100, Sobic.001G401300, Sobic.001G403300, Sobic.001G409700, Sobic.001G413700, Sobic.001G445900, Sobic.001G446800, Sobic.002G008600, Sobic.002G036100, Sobic.002G109100, Sobic.002G124700, Sobic.002G185000, Sobic.002G215800, Sobic.002G231600, Sob…
GO:0009644	response to high light intensity	50	13	4.85	0.00074	0.07828	P	Sobic.001G079500, Sobic.001G104900, Sobic.001G438000, Sobic.001G454000, Sobic.001G472800, Sobic.002G052000, Sobic.004G083600, Sobic.004G116300, Sobic.004G321000, Sobic.007G023300, Sobic.009G163900, Sobic.009G201500, Sobic.010G092900	Sobic.001G079500, Sobic.001G104900, Sobic.001G438000, Sobic.001G454000, Sobic.001G472800, Sobic.002G052000, Sobic.004G083600, Sobic.004G116300, Sobic.004G321000, Sobic.007G023300, Sobic.009G163900, Sobic.009G201500, Sobic.010G092900
GO:0003032	detection of oxygen	9	5	0.87	0.00077	0.07828	P	Sobic.001G150300, Sobic.002G234100, Sobic.003G037600, Sobic.009G255500, Sobic.010G071700	Sobic.001G150300, Sobic.002G234100, Sobic.003G037600, Sobic.009G255500, Sobic.010G071700
GO:0043090	amino acid import	9	5	0.87	0.00077	0.07828	P	Sobic.001G157200, Sobic.003G012300, Sobic.003G022600, Sobic.004G311000, Sobic.007G025700	Sobic.001G157200, Sobic.003G012300, Sobic.003G022600, Sobic.004G311000, Sobic.007G025700
GO:0070483	detection of hypoxia	9	5	0.87	0.00077	0.07828	P	Sobic.001G150300, Sobic.002G234100, Sobic.003G037600, Sobic.009G255500, Sobic.010G071700	Sobic.001G150300, Sobic.002G234100, Sobic.003G037600, Sobic.009G255500, Sobic.010G071700
GO:0048878	chemical homeostasis	336	51	32.62	0.00085	0.08475	P	Sobic.001G091000, Sobic.001G195800, Sobic.001G208500, Sobic.001G339400, Sobic.001G413700, Sobic.001G445900, Sobic.001G446800, Sobic.001G480700, Sobic.001G505100, Sobic.001G523300, Sobic.001G528300, Sobic.001G535200, Sobic.001G535900, Sobic.002G124700, Sobic.002G194600, Sobic.002G257001, Sobic.002G357800, Sobic.002G380400, Sobic.003G007200, Sobic.003G167500, Sobic.003G235800, Sobic.003G278700, Sob…	Sobic.001G091000, Sobic.001G195800, Sobic.001G208500, Sobic.001G339400, Sobic.001G413700, Sobic.001G445900, Sobic.001G446800, Sobic.001G480700, Sobic.001G505100, Sobic.001G523300, Sobic.001G528300, Sobic.001G535200, Sobic.001G535900, Sobic.002G124700, Sobic.002G194600, Sobic.002G257001, Sobic.002G357800, Sobic.002G380400, Sobic.003G007200, Sobic.003G167500, Sobic.003G235800, Sobic.003G278700, Sob…
GO:0042592	homeostatic process	515	72	50	0.00096	0.09392	P	Sobic.001G052900, Sobic.001G091000, Sobic.001G195800, Sobic.001G208500, Sobic.001G339400, Sobic.001G342600, Sobic.001G361000, Sobic.001G368400, Sobic.001G386200, Sobic.001G413700, Sobic.001G445900, Sobic.001G446800, Sobic.001G480700, Sobic.001G491600, Sobic.001G505100, Sobic.001G523300, Sobic.001G528300, Sobic.001G535200, Sobic.001G535900, Sobic.002G039100, Sobic.002G124700, Sobic.002G194600, Sob…	Sobic.001G052900, Sobic.001G091000, Sobic.001G195800, Sobic.001G208500, Sobic.001G339400, Sobic.001G342600, Sobic.001G361000, Sobic.001G368400, Sobic.001G386200, Sobic.001G413700, Sobic.001G445900, Sobic.001G446800, Sobic.001G480700, Sobic.001G491600, Sobic.001G505100, Sobic.001G523300, Sobic.001G528300, Sobic.001G535200, Sobic.001G535900, Sobic.002G039100, Sobic.002G124700, Sobic.002G194600, Sob…
GO:0044723	single-organism carbohydrate metabolic process	686	91	66.6	0.00122	0.1171	P	Sobic.001G012400, Sobic.001G030600, Sobic.001G057200, Sobic.001G071000, Sobic.001G084300, Sobic.001G129900, Sobic.001G355300, Sobic.001G384100, Sobic.001G386900, Sobic.001G396300, Sobic.001G449300, Sobic.001G472800, Sobic.002G070800, Sobic.002G088000, Sobic.002G130200, Sobic.002G222800, Sobic.002G225900, Sobic.002G238300, Sobic.002G305600, Sobic.002G311400, Sobic.002G311601, Sobic.002G337500, Sob…	Sobic.001G012400, Sobic.001G030600, Sobic.001G057200, Sobic.001G071000, Sobic.001G084300, Sobic.001G129900, Sobic.001G355300, Sobic.001G384100, Sobic.001G386900, Sobic.001G396300, Sobic.001G449300, Sobic.001G472800, Sobic.002G070800, Sobic.002G088000, Sobic.002G130200, Sobic.002G222800, Sobic.002G225900, Sobic.002G238300, Sobic.002G305600, Sobic.002G311400, Sobic.002G311601, Sobic.002G337500, Sob…
GO:0009698	phenylpropanoid metabolic process	151	27	14.66	0.00131	0.1231	P	Sobic.001G196300, Sobic.001G213300, Sobic.001G403100, Sobic.001G413700, Sobic.001G480700, Sobic.002G119900, Sobic.002G279100, Sobic.003G040800, Sobic.003G151600, Sobic.003G203500, Sobic.003G341500, Sobic.003G357600, Sobic.004G000700, Sobic.004G071000, Sobic.004G220300, Sobic.004G220500, Sobic.005G011300, Sobic.005G061200, Sobic.005G122800, Sobic.005G136300, Sobic.006G146200, Sobic.007G141200, Sob…	Sobic.001G196300, Sobic.001G213300, Sobic.001G403100, Sobic.001G413700, Sobic.001G480700, Sobic.002G119900, Sobic.002G279100, Sobic.003G040800, Sobic.003G151600, Sobic.003G203500, Sobic.003G341500, Sobic.003G357600, Sobic.004G000700, Sobic.004G071000, Sobic.004G220300, Sobic.004G220500, Sobic.005G011300, Sobic.005G061200, Sobic.005G122800, Sobic.005G136300, Sobic.006G146200, Sobic.007G141200, Sob…
GO:0055082	cellular chemical homeostasis	205	34	19.9	0.00133	0.1231	P	Sobic.001G091000, Sobic.001G195800, Sobic.001G208500, Sobic.001G339400, Sobic.001G480700, Sobic.001G505100, Sobic.001G523300, Sobic.001G528300, Sobic.001G535200, Sobic.001G535900, Sobic.002G124700, Sobic.002G194600, Sobic.002G380400, Sobic.003G007200, Sobic.003G167500, Sobic.003G278700, Sobic.003G341000, Sobic.004G164200, Sobic.004G182600, Sobic.004G222000, Sobic.004G288700, Sobic.004G351200, Sob…	Sobic.001G091000, Sobic.001G195800, Sobic.001G208500, Sobic.001G339400, Sobic.001G480700, Sobic.001G505100, Sobic.001G523300, Sobic.001G528300, Sobic.001G535200, Sobic.001G535900, Sobic.002G124700, Sobic.002G194600, Sobic.002G380400, Sobic.003G007200, Sobic.003G167500, Sobic.003G278700, Sobic.003G341000, Sobic.004G164200, Sobic.004G182600, Sobic.004G222000, Sobic.004G288700, Sobic.004G351200, Sob…
GO:0001666	response to hypoxia	35	10	3.4	0.00137	0.1246	P	Sobic.001G150300, Sobic.001G387600, Sobic.001G405500, Sobic.001G413700, Sobic.002G234100, Sobic.003G037600, Sobic.007G145700, Sobic.009G255500, Sobic.010G071700, Sobic.010G072300	Sobic.001G150300, Sobic.001G387600, Sobic.001G405500, Sobic.001G413700, Sobic.002G234100, Sobic.003G037600, Sobic.007G145700, Sobic.009G255500, Sobic.010G071700, Sobic.010G072300
GO:0009699	phenylpropanoid biosynthetic process	122	23	11.84	0.00141	0.126	P	Sobic.001G196300, Sobic.001G213300, Sobic.001G413700, Sobic.001G480700, Sobic.002G119900, Sobic.002G279100, Sobic.003G040800, Sobic.003G151600, Sobic.003G203500, Sobic.004G000700, Sobic.004G071000, Sobic.004G220300, Sobic.004G220500, Sobic.005G011300, Sobic.005G061200, Sobic.005G122800, Sobic.005G136300, Sobic.006G146200, Sobic.007G141200, Sobic.007G170700, Sobic.008G106800, Sobic.008G171600, Sob…	Sobic.001G196300, Sobic.001G213300, Sobic.001G413700, Sobic.001G480700, Sobic.002G119900, Sobic.002G279100, Sobic.003G040800, Sobic.003G151600, Sobic.003G203500, Sobic.004G000700, Sobic.004G071000, Sobic.004G220300, Sobic.004G220500, Sobic.005G011300, Sobic.005G061200, Sobic.005G122800, Sobic.005G136300, Sobic.006G146200, Sobic.007G141200, Sobic.007G170700, Sobic.008G106800, Sobic.008G171600, Sob…
GO:0008361	regulation of cell size	48	12	4.66	0.0017	0.1486	P	Sobic.001G195800, Sobic.001G208500, Sobic.001G505100, Sobic.001G535900, Sobic.002G124700, Sobic.003G007200, Sobic.004G222000, Sobic.004G288700, Sobic.004G351200, Sobic.006G150100, Sobic.006G176700, Sobic.010G092600	Sobic.001G195800, Sobic.001G208500, Sobic.001G505100, Sobic.001G535900, Sobic.002G124700, Sobic.003G007200, Sobic.004G222000, Sobic.004G288700, Sobic.004G351200, Sobic.006G150100, Sobic.006G176700, Sobic.010G092600
GO:0006575	cellular modified amino acid metabolic process	169	29	16.41	0.00172	0.1486	P	Sobic.001G065800, Sobic.001G066000, Sobic.001G193600, Sobic.001G249600, Sobic.001G317000, Sobic.001G317200, Sobic.001G317400, Sobic.001G317600, Sobic.001G319500, Sobic.001G319600, Sobic.001G319700, Sobic.001G322700, Sobic.001G412700, Sobic.001G514100, Sobic.002G035700, Sobic.002G231600, Sobic.003G151600, Sobic.003G264400, Sobic.003G305700, Sobic.003G426300, Sobic.005G086100, Sobic.006G104300, Sob…	Sobic.001G065800, Sobic.001G066000, Sobic.001G193600, Sobic.001G249600, Sobic.001G317000, Sobic.001G317200, Sobic.001G317400, Sobic.001G317600, Sobic.001G319500, Sobic.001G319600, Sobic.001G319700, Sobic.001G322700, Sobic.001G412700, Sobic.001G514100, Sobic.002G035700, Sobic.002G231600, Sobic.003G151600, Sobic.003G264400, Sobic.003G305700, Sobic.003G426300, Sobic.005G086100, Sobic.006G104300, Sob…
GO:0003333	amino acid transmembrane transport	96	19	9.32	0.00198	0.1664	P	Sobic.001G157200, Sobic.001G267100, Sobic.002G082900, Sobic.003G012300, Sobic.003G022600, Sobic.003G375900, Sobic.003G376000, Sobic.004G285800, Sobic.004G311000, Sobic.005G072300, Sobic.005G072500, Sobic.006G106700, Sobic.006G115300, Sobic.006G180100, Sobic.006G180200, Sobic.007G025700, Sobic.007G025800, Sobic.008G068200, Sobic.010G166800	Sobic.001G157200, Sobic.001G267100, Sobic.002G082900, Sobic.003G012300, Sobic.003G022600, Sobic.003G375900, Sobic.003G376000, Sobic.004G285800, Sobic.004G311000, Sobic.005G072300, Sobic.005G072500, Sobic.006G106700, Sobic.006G115300, Sobic.006G180100, Sobic.006G180200, Sobic.007G025700, Sobic.007G025800, Sobic.008G068200, Sobic.010G166800
GO:0010033	response to organic substance	1107	136	107.47	0.00204	0.1664	P	Sobic.001G003700, Sobic.001G005300, Sobic.001G056100, Sobic.001G057600, Sobic.001G079500, Sobic.001G120900, Sobic.001G141300, Sobic.001G144900, Sobic.001G146500, Sobic.001G156500, Sobic.001G184800, Sobic.001G205800, Sobic.001G289100, Sobic.001G290400, Sobic.001G293300, Sobic.001G387600, Sobic.001G396300, Sobic.001G401300, Sobic.001G403300, Sobic.001G409700, Sobic.001G413700, Sobic.001G425500, Sob…	Sobic.001G003700, Sobic.001G005300, Sobic.001G056100, Sobic.001G057600, Sobic.001G079500, Sobic.001G120900, Sobic.001G141300, Sobic.001G144900, Sobic.001G146500, Sobic.001G156500, Sobic.001G184800, Sobic.001G205800, Sobic.001G289100, Sobic.001G290400, Sobic.001G293300, Sobic.001G387600, Sobic.001G396300, Sobic.001G401300, Sobic.001G403300, Sobic.001G409700, Sobic.001G413700, Sobic.001G425500, Sob…
GO:0006026	aminoglycan catabolic process	43	11	4.17	0.00215	0.1664	P	Sobic.002G055600, Sobic.002G055700, Sobic.003G244600, Sobic.003G364300, Sobic.005G084300, Sobic.005G098700, Sobic.005G099000, Sobic.006G132300, Sobic.006G132400, Sobic.009G130100, Sobic.010G273600	Sobic.002G055600, Sobic.002G055700, Sobic.003G244600, Sobic.003G364300, Sobic.005G084300, Sobic.005G098700, Sobic.005G099000, Sobic.006G132300, Sobic.006G132400, Sobic.009G130100, Sobic.010G273600
GO:0006030	chitin metabolic process	43	11	4.17	0.00215	0.1664	P	Sobic.002G055600, Sobic.002G055700, Sobic.003G244600, Sobic.003G364300, Sobic.005G084300, Sobic.005G098700, Sobic.005G099000, Sobic.006G132300, Sobic.006G132400, Sobic.009G130100, Sobic.010G273600	Sobic.002G055600, Sobic.002G055700, Sobic.003G244600, Sobic.003G364300, Sobic.005G084300, Sobic.005G098700, Sobic.005G099000, Sobic.006G132300, Sobic.006G132400, Sobic.009G130100, Sobic.010G273600
GO:0006032	chitin catabolic process	43	11	4.17	0.00215	0.1664	P	Sobic.002G055600, Sobic.002G055700, Sobic.003G244600, Sobic.003G364300, Sobic.005G084300, Sobic.005G098700, Sobic.005G099000, Sobic.006G132300, Sobic.006G132400, Sobic.009G130100, Sobic.010G273600	Sobic.002G055600, Sobic.002G055700, Sobic.003G244600, Sobic.003G364300, Sobic.005G084300, Sobic.005G098700, Sobic.005G099000, Sobic.006G132300, Sobic.006G132400, Sobic.009G130100, Sobic.010G273600
GO:0046348	amino sugar catabolic process	43	11	4.17	0.00215	0.1664	P	Sobic.002G055600, Sobic.002G055700, Sobic.003G244600, Sobic.003G364300, Sobic.005G084300, Sobic.005G098700, Sobic.005G099000, Sobic.006G132300, Sobic.006G132400, Sobic.009G130100, Sobic.010G273600	Sobic.002G055600, Sobic.002G055700, Sobic.003G244600, Sobic.003G364300, Sobic.005G084300, Sobic.005G098700, Sobic.005G099000, Sobic.006G132300, Sobic.006G132400, Sobic.009G130100, Sobic.010G273600
GO:1901072	glucosamine-containing compound catabolic process	43	11	4.17	0.00215	0.1664	P	Sobic.002G055600, Sobic.002G055700, Sobic.003G244600, Sobic.003G364300, Sobic.005G084300, Sobic.005G098700, Sobic.005G099000, Sobic.006G132300, Sobic.006G132400, Sobic.009G130100, Sobic.010G273600	Sobic.002G055600, Sobic.002G055700, Sobic.003G244600, Sobic.003G364300, Sobic.005G084300, Sobic.005G098700, Sobic.005G099000, Sobic.006G132300, Sobic.006G132400, Sobic.009G130100, Sobic.010G273600
GO:0009725	response to hormone	890	112	86.4	0.00228	0.1739	P	Sobic.001G005300, Sobic.001G056100, Sobic.001G057600, Sobic.001G079500, Sobic.001G120900, Sobic.001G141300, Sobic.001G144900, Sobic.001G146500, Sobic.001G156500, Sobic.001G184800, Sobic.001G205800, Sobic.001G289100, Sobic.001G290400, Sobic.001G387600, Sobic.001G401300, Sobic.001G403300, Sobic.001G409700, Sobic.001G413700, Sobic.001G445900, Sobic.001G446800, Sobic.001G485400, Sobic.001G498500, Sob…	Sobic.001G005300, Sobic.001G056100, Sobic.001G057600, Sobic.001G079500, Sobic.001G120900, Sobic.001G141300, Sobic.001G144900, Sobic.001G146500, Sobic.001G156500, Sobic.001G184800, Sobic.001G205800, Sobic.001G289100, Sobic.001G290400, Sobic.001G387600, Sobic.001G401300, Sobic.001G403300, Sobic.001G409700, Sobic.001G413700, Sobic.001G445900, Sobic.001G446800, Sobic.001G485400, Sobic.001G498500, Sob…
GO:0006022	aminoglycan metabolic process	50	12	4.85	0.00247	0.1856	P	Sobic.002G055600, Sobic.002G055700, Sobic.003G244600, Sobic.003G364300, Sobic.005G084300, Sobic.005G098700, Sobic.005G099000, Sobic.006G132300, Sobic.006G132400, Sobic.009G130100, Sobic.010G255500, Sobic.010G273600	Sobic.002G055600, Sobic.002G055700, Sobic.003G244600, Sobic.003G364300, Sobic.005G084300, Sobic.005G098700, Sobic.005G099000, Sobic.006G132300, Sobic.006G132400, Sobic.009G130100, Sobic.010G255500, Sobic.010G273600
GO:0036293	response to decreased oxygen levels	38	10	3.69	0.0027	0.2	P	Sobic.001G150300, Sobic.001G387600, Sobic.001G405500, Sobic.001G413700, Sobic.002G234100, Sobic.003G037600, Sobic.007G145700, Sobic.009G255500, Sobic.010G071700, Sobic.010G072300	Sobic.001G150300, Sobic.001G387600, Sobic.001G405500, Sobic.001G413700, Sobic.002G234100, Sobic.003G037600, Sobic.007G145700, Sobic.009G255500, Sobic.010G071700, Sobic.010G072300
GO:1901071	glucosamine-containing compound metabolic process	45	11	4.37	0.00317	0.2249	P	Sobic.002G055600, Sobic.002G055700, Sobic.003G244600, Sobic.003G364300, Sobic.005G084300, Sobic.005G098700, Sobic.005G099000, Sobic.006G132300, Sobic.006G132400, Sobic.009G130100, Sobic.010G273600	Sobic.002G055600, Sobic.002G055700, Sobic.003G244600, Sobic.003G364300, Sobic.005G084300, Sobic.005G098700, Sobic.005G099000, Sobic.006G132300, Sobic.006G132400, Sobic.009G130100, Sobic.010G273600
GO:0044281	small molecule metabolic process	1601	187	155.43	0.0033	0.2249	P	Sobic.001G005300, Sobic.001G005700, Sobic.001G012400, Sobic.001G030600, Sobic.001G057200, Sobic.001G057600, Sobic.001G071000, Sobic.001G082200, Sobic.001G084300, Sobic.001G116400, Sobic.001G125800, Sobic.001G129900, Sobic.001G134500, Sobic.001G151400, Sobic.001G193600, Sobic.001G213300, Sobic.001G221200, Sobic.001G222700, Sobic.001G280700, Sobic.001G320700, Sobic.001G348100, Sobic.001G349800, Sob…	Sobic.001G005300, Sobic.001G005700, Sobic.001G012400, Sobic.001G030600, Sobic.001G057200, Sobic.001G057600, Sobic.001G071000, Sobic.001G082200, Sobic.001G084300, Sobic.001G116400, Sobic.001G125800, Sobic.001G129900, Sobic.001G134500, Sobic.001G151400, Sobic.001G193600, Sobic.001G213300, Sobic.001G221200, Sobic.001G222700, Sobic.001G280700, Sobic.001G320700, Sobic.001G348100, Sobic.001G349800, Sob…
GO:0070482	response to oxygen levels	39	10	3.79	0.00332	0.2249	P	Sobic.001G150300, Sobic.001G387600, Sobic.001G405500, Sobic.001G413700, Sobic.002G234100, Sobic.003G037600, Sobic.007G145700, Sobic.009G255500, Sobic.010G071700, Sobic.010G072300	Sobic.001G150300, Sobic.001G387600, Sobic.001G405500, Sobic.001G413700, Sobic.002G234100, Sobic.003G037600, Sobic.007G145700, Sobic.009G255500, Sobic.010G071700, Sobic.010G072300
GO:0009266	response to temperature stimulus	341	49	33.1	0.00338	0.2249	P	Sobic.001G079500, Sobic.001G104900, Sobic.001G126900, Sobic.001G141300, Sobic.001G154100, Sobic.001G221200, Sobic.001G388100, Sobic.001G413700, Sobic.001G425500, Sobic.001G438000, Sobic.001G446800, Sobic.001G454000, Sobic.001G472800, Sobic.002G052000, Sobic.003G039400, Sobic.003G046800, Sobic.003G060000, Sobic.003G082000, Sobic.003G148300, Sobic.003G151600, Sobic.003G270200, Sobic.003G402600, Sob…	Sobic.001G079500, Sobic.001G104900, Sobic.001G126900, Sobic.001G141300, Sobic.001G154100, Sobic.001G221200, Sobic.001G388100, Sobic.001G413700, Sobic.001G425500, Sobic.001G438000, Sobic.001G446800, Sobic.001G454000, Sobic.001G472800, Sobic.002G052000, Sobic.003G039400, Sobic.003G046800, Sobic.003G060000, Sobic.003G082000, Sobic.003G148300, Sobic.003G151600, Sobic.003G270200, Sobic.003G402600, Sob…
GO:0043091	L-arginine import	4	3	0.39	0.00339	0.2249	P	Sobic.001G157200, Sobic.003G012300, Sobic.003G022600	Sobic.001G157200, Sobic.003G012300, Sobic.003G022600
GO:0043092	L-amino acid import	4	3	0.39	0.00339	0.2249	P	Sobic.001G157200, Sobic.003G012300, Sobic.003G022600	Sobic.001G157200, Sobic.003G012300, Sobic.003G022600
GO:0090467	arginine import	4	3	0.39	0.00339	0.2249	P	Sobic.001G157200, Sobic.003G012300, Sobic.003G022600	Sobic.001G157200, Sobic.003G012300, Sobic.003G022600
GO:1902023	L-arginine transport	4	3	0.39	0.00339	0.2249	P	Sobic.001G157200, Sobic.003G012300, Sobic.003G022600	Sobic.001G157200, Sobic.003G012300, Sobic.003G022600
GO:0009719	response to endogenous stimulus	938	116	91.06	0.00344	0.2249	P	Sobic.001G005300, Sobic.001G056100, Sobic.001G057600, Sobic.001G079500, Sobic.001G120900, Sobic.001G141300, Sobic.001G144900, Sobic.001G146500, Sobic.001G156500, Sobic.001G184800, Sobic.001G205800, Sobic.001G289100, Sobic.001G290400, Sobic.001G387600, Sobic.001G401300, Sobic.001G403300, Sobic.001G409700, Sobic.001G413700, Sobic.001G445900, Sobic.001G446800, Sobic.001G485400, Sobic.001G498500, Sob…	Sobic.001G005300, Sobic.001G056100, Sobic.001G057600, Sobic.001G079500, Sobic.001G120900, Sobic.001G141300, Sobic.001G144900, Sobic.001G146500, Sobic.001G156500, Sobic.001G184800, Sobic.001G205800, Sobic.001G289100, Sobic.001G290400, Sobic.001G387600, Sobic.001G401300, Sobic.001G403300, Sobic.001G409700, Sobic.001G413700, Sobic.001G445900, Sobic.001G446800, Sobic.001G485400, Sobic.001G498500, Sob…
GO:0044699	single-organism process	8320	857	807.72	0.00347	0.2249	P	Sobic.001G003700, Sobic.001G005300, Sobic.001G005700, Sobic.001G006201, Sobic.001G007300, Sobic.001G008600, Sobic.001G012400, Sobic.001G017400, Sobic.001G030600, Sobic.001G048766, Sobic.001G052900, Sobic.001G053700, Sobic.001G056100, Sobic.001G057200, Sobic.001G057600, Sobic.001G059700, Sobic.001G065800, Sobic.001G066000, Sobic.001G067500, Sobic.001G068500, Sobic.001G071000, Sobic.001G078200, Sob…	Sobic.001G003700, Sobic.001G005300, Sobic.001G005700, Sobic.001G006201, Sobic.001G007300, Sobic.001G008600, Sobic.001G012400, Sobic.001G017400, Sobic.001G030600, Sobic.001G048766, Sobic.001G052900, Sobic.001G053700, Sobic.001G056100, Sobic.001G057200, Sobic.001G057600, Sobic.001G059700, Sobic.001G065800, Sobic.001G066000, Sobic.001G067500, Sobic.001G068500, Sobic.001G071000, Sobic.001G078200, Sob…
GO:0018158	protein oxidation	8	4	0.78	0.00449	0.2805	P	Sobic.001G150300, Sobic.002G234100, Sobic.003G037600, Sobic.009G255500	Sobic.001G150300, Sobic.002G234100, Sobic.003G037600, Sobic.009G255500
GO:0018171	peptidyl-cysteine oxidation	8	4	0.78	0.00449	0.2805	P	Sobic.001G150300, Sobic.002G234100, Sobic.003G037600, Sobic.009G255500	Sobic.001G150300, Sobic.002G234100, Sobic.003G037600, Sobic.009G255500
GO:0090377	seed trichome initiation	8	4	0.78	0.00449	0.2805	P	Sobic.003G358400, Sobic.010G182100, Sobic.010G182300, Sobic.010G182600	Sobic.003G358400, Sobic.010G182100, Sobic.010G182300, Sobic.010G182600
GO:0046283	anthocyanin-containing compound metabolic process	23	7	2.23	0.00486	0.3	P	Sobic.001G071000, Sobic.003G230900, Sobic.003G386600, Sobic.004G000700, Sobic.005G136300, Sobic.007G137700, Sobic.010G238600	Sobic.001G071000, Sobic.003G230900, Sobic.003G386600, Sobic.004G000700, Sobic.005G136300, Sobic.007G137700, Sobic.010G238600
GO:0009733	response to auxin	264	39	25.63	0.00523	0.319	P	Sobic.001G056100, Sobic.001G146500, Sobic.001G156500, Sobic.001G184800, Sobic.001G290400, Sobic.001G413700, Sobic.001G485400, Sobic.002G213500, Sobic.002G257001, Sobic.002G285300, Sobic.003G117600, Sobic.003G137200, Sobic.003G235800, Sobic.003G250700, Sobic.003G306500, Sobic.003G319200, Sobic.003G327500, Sobic.004G053400, Sobic.004G201100, Sobic.004G219800, Sobic.005G136300, Sobic.006G161100, Sob…	Sobic.001G056100, Sobic.001G146500, Sobic.001G156500, Sobic.001G184800, Sobic.001G290400, Sobic.001G413700, Sobic.001G485400, Sobic.002G213500, Sobic.002G257001, Sobic.002G285300, Sobic.003G117600, Sobic.003G137200, Sobic.003G235800, Sobic.003G250700, Sobic.003G306500, Sobic.003G319200, Sobic.003G327500, Sobic.004G053400, Sobic.004G201100, Sobic.004G219800, Sobic.005G136300, Sobic.006G161100, Sob…
GO:1903825	organic acid transmembrane transport	120	21	11.65	0.00553	0.3334	P	Sobic.001G157200, Sobic.001G267100, Sobic.002G082900, Sobic.003G012300, Sobic.003G022600, Sobic.003G375900, Sobic.003G376000, Sobic.004G285800, Sobic.004G311000, Sobic.005G072300, Sobic.005G072500, Sobic.006G075200, Sobic.006G106700, Sobic.006G115100, Sobic.006G115300, Sobic.006G180100, Sobic.006G180200, Sobic.007G025700, Sobic.007G025800, Sobic.008G068200, Sobic.010G166800	Sobic.001G157200, Sobic.001G267100, Sobic.002G082900, Sobic.003G012300, Sobic.003G022600, Sobic.003G375900, Sobic.003G376000, Sobic.004G285800, Sobic.004G311000, Sobic.005G072300, Sobic.005G072500, Sobic.006G075200, Sobic.006G106700, Sobic.006G115100, Sobic.006G115300, Sobic.006G180100, Sobic.006G180200, Sobic.007G025700, Sobic.007G025800, Sobic.008G068200, Sobic.010G166800
GO:0006560	proline metabolic process	13	5	1.26	0.00566	0.3373	P	Sobic.001G071000, Sobic.003G012300, Sobic.003G319800, Sobic.003G424300, Sobic.006G170200	Sobic.001G071000, Sobic.003G012300, Sobic.003G319800, Sobic.003G424300, Sobic.006G170200
GO:0006355	regulation of transcription, DNA-templated	1577	182	153.1	0.00614	0.3618	P	Sobic.001G034300, Sobic.001G056100, Sobic.001G071000, Sobic.001G079500, Sobic.001G082600, Sobic.001G106000, Sobic.001G120900, Sobic.001G252800, Sobic.001G278800, Sobic.001G290400, Sobic.001G295600, Sobic.001G296300, Sobic.001G304500, Sobic.001G330200, Sobic.001G364100, Sobic.001G386000, Sobic.001G387600, Sobic.001G388300, Sobic.001G396400, Sobic.001G459400, Sobic.001G468400, Sobic.001G481300, Sob…	Sobic.001G034300, Sobic.001G056100, Sobic.001G071000, Sobic.001G079500, Sobic.001G082600, Sobic.001G106000, Sobic.001G120900, Sobic.001G252800, Sobic.001G278800, Sobic.001G290400, Sobic.001G295600, Sobic.001G296300, Sobic.001G304500, Sobic.001G330200, Sobic.001G364100, Sobic.001G386000, Sobic.001G387600, Sobic.001G388300, Sobic.001G396400, Sobic.001G459400, Sobic.001G468400, Sobic.001G481300, Sob…
GO:0051235	maintenance of location	36	9	3.49	0.00627	0.3653	P	Sobic.001G126900, Sobic.001G544400, Sobic.002G194600, Sobic.003G236200, Sobic.004G281700, Sobic.006G167700, Sobic.006G276300, Sobic.009G241900, Sobic.010G142900	Sobic.001G126900, Sobic.001G544400, Sobic.002G194600, Sobic.003G236200, Sobic.004G281700, Sobic.006G167700, Sobic.006G276300, Sobic.009G241900, Sobic.010G142900
GO:0033993	response to lipid	413	56	40.09	0.00636	0.3664	P	Sobic.001G005300, Sobic.001G057600, Sobic.001G079500, Sobic.001G120900, Sobic.001G205800, Sobic.001G289100, Sobic.001G401300, Sobic.001G403300, Sobic.001G409700, Sobic.001G413700, Sobic.001G445900, Sobic.001G446800, Sobic.001G465100, Sobic.002G124700, Sobic.002G185000, Sobic.002G215800, Sobic.002G226700, Sobic.002G393100, Sobic.003G045900, Sobic.003G046800, Sobic.003G052300, Sobic.003G084400, Sob…	Sobic.001G005300, Sobic.001G057600, Sobic.001G079500, Sobic.001G120900, Sobic.001G205800, Sobic.001G289100, Sobic.001G401300, Sobic.001G403300, Sobic.001G409700, Sobic.001G413700, Sobic.001G445900, Sobic.001G446800, Sobic.001G465100, Sobic.002G124700, Sobic.002G185000, Sobic.002G215800, Sobic.002G226700, Sobic.002G393100, Sobic.003G045900, Sobic.003G046800, Sobic.003G052300, Sobic.003G084400, Sob…
GO:0009751	response to salicylic acid	92	17	8.93	0.00687	0.3914	P	Sobic.001G120900, Sobic.001G413700, Sobic.002G109100, Sobic.002G231600, Sobic.002G279100, Sobic.002G413700, Sobic.003G087600, Sobic.003G223400, Sobic.003G321000, Sobic.004G050100, Sobic.004G273300, Sobic.004G310600, Sobic.006G154300, Sobic.006G267000, Sobic.007G177100, Sobic.008G168400, Sobic.009G032000	Sobic.001G120900, Sobic.001G413700, Sobic.002G109100, Sobic.002G231600, Sobic.002G279100, Sobic.002G413700, Sobic.003G087600, Sobic.003G223400, Sobic.003G321000, Sobic.004G050100, Sobic.004G273300, Sobic.004G310600, Sobic.006G154300, Sobic.006G267000, Sobic.007G177100, Sobic.008G168400, Sobic.009G032000
GO:0010162	seed dormancy process	19	6	1.84	0.00741	0.4085	P	Sobic.001G120900, Sobic.001G155300, Sobic.001G205800, Sobic.008G168400, Sobic.008G171600, Sobic.009G104500	Sobic.001G120900, Sobic.001G155300, Sobic.001G205800, Sobic.008G168400, Sobic.008G171600, Sobic.009G104500
GO:0022611	dormancy process	19	6	1.84	0.00741	0.4085	P	Sobic.001G120900, Sobic.001G155300, Sobic.001G205800, Sobic.008G168400, Sobic.008G171600, Sobic.009G104500	Sobic.001G120900, Sobic.001G155300, Sobic.001G205800, Sobic.008G168400, Sobic.008G171600, Sobic.009G104500
GO:0006865	amino acid transport	108	19	10.48	0.00762	0.4085	P	Sobic.001G157200, Sobic.001G267100, Sobic.002G082900, Sobic.003G012300, Sobic.003G022600, Sobic.003G375900, Sobic.003G376000, Sobic.004G285800, Sobic.004G311000, Sobic.005G072300, Sobic.005G072500, Sobic.006G106700, Sobic.006G115300, Sobic.006G180100, Sobic.006G180200, Sobic.007G025700, Sobic.007G025800, Sobic.008G068200, Sobic.010G166800	Sobic.001G157200, Sobic.001G267100, Sobic.002G082900, Sobic.003G012300, Sobic.003G022600, Sobic.003G375900, Sobic.003G376000, Sobic.004G285800, Sobic.004G311000, Sobic.005G072300, Sobic.005G072500, Sobic.006G106700, Sobic.006G115300, Sobic.006G180100, Sobic.006G180200, Sobic.007G025700, Sobic.007G025800, Sobic.008G068200, Sobic.010G166800
GO:0009064	glutamine family amino acid metabolic process	57	12	5.53	0.00765	0.4085	P	Sobic.001G057600, Sobic.001G071000, Sobic.001G116400, Sobic.001G451500, Sobic.003G012300, Sobic.003G319800, Sobic.003G424300, Sobic.006G170200, Sobic.006G269200, Sobic.007G152800, Sobic.009G199100, Sobic.009G225700	Sobic.001G057600, Sobic.001G071000, Sobic.001G116400, Sobic.001G451500, Sobic.003G012300, Sobic.003G319800, Sobic.003G424300, Sobic.006G170200, Sobic.006G269200, Sobic.007G152800, Sobic.009G199100, Sobic.009G225700
GO:1903506	regulation of nucleic acid-templated transcription	1605	184	155.82	0.00766	0.4085	P	Sobic.001G034300, Sobic.001G056100, Sobic.001G071000, Sobic.001G079500, Sobic.001G082600, Sobic.001G106000, Sobic.001G120900, Sobic.001G252800, Sobic.001G278800, Sobic.001G290400, Sobic.001G295600, Sobic.001G296300, Sobic.001G304500, Sobic.001G330200, Sobic.001G364100, Sobic.001G386000, Sobic.001G387600, Sobic.001G388300, Sobic.001G396400, Sobic.001G459400, Sobic.001G468400, Sobic.001G481300, Sob…	Sobic.001G034300, Sobic.001G056100, Sobic.001G071000, Sobic.001G079500, Sobic.001G082600, Sobic.001G106000, Sobic.001G120900, Sobic.001G252800, Sobic.001G278800, Sobic.001G290400, Sobic.001G295600, Sobic.001G296300, Sobic.001G304500, Sobic.001G330200, Sobic.001G364100, Sobic.001G386000, Sobic.001G387600, Sobic.001G388300, Sobic.001G396400, Sobic.001G459400, Sobic.001G468400, Sobic.001G481300, Sob…
GO:2001141	regulation of RNA biosynthetic process	1605	184	155.82	0.00766	0.4085	P	Sobic.001G034300, Sobic.001G056100, Sobic.001G071000, Sobic.001G079500, Sobic.001G082600, Sobic.001G106000, Sobic.001G120900, Sobic.001G252800, Sobic.001G278800, Sobic.001G290400, Sobic.001G295600, Sobic.001G296300, Sobic.001G304500, Sobic.001G330200, Sobic.001G364100, Sobic.001G386000, Sobic.001G387600, Sobic.001G388300, Sobic.001G396400, Sobic.001G459400, Sobic.001G468400, Sobic.001G481300, Sob…	Sobic.001G034300, Sobic.001G056100, Sobic.001G071000, Sobic.001G079500, Sobic.001G082600, Sobic.001G106000, Sobic.001G120900, Sobic.001G252800, Sobic.001G278800, Sobic.001G290400, Sobic.001G295600, Sobic.001G296300, Sobic.001G304500, Sobic.001G330200, Sobic.001G364100, Sobic.001G386000, Sobic.001G387600, Sobic.001G388300, Sobic.001G396400, Sobic.001G459400, Sobic.001G468400, Sobic.001G481300, Sob…
GO:0046942	carboxylic acid transport	147	24	14.27	0.00772	0.4085	P	Sobic.001G048766, Sobic.001G157200, Sobic.001G267100, Sobic.002G082900, Sobic.003G012300, Sobic.003G022600, Sobic.003G050800, Sobic.003G375900, Sobic.003G376000, Sobic.004G285800, Sobic.004G311000, Sobic.005G061000, Sobic.005G072300, Sobic.005G072500, Sobic.006G075200, Sobic.006G106700, Sobic.006G115100, Sobic.006G115300, Sobic.006G180100, Sobic.006G180200, Sobic.007G025700, Sobic.007G025800, Sob…	Sobic.001G048766, Sobic.001G157200, Sobic.001G267100, Sobic.002G082900, Sobic.003G012300, Sobic.003G022600, Sobic.003G050800, Sobic.003G375900, Sobic.003G376000, Sobic.004G285800, Sobic.004G311000, Sobic.005G061000, Sobic.005G072300, Sobic.005G072500, Sobic.006G075200, Sobic.006G106700, Sobic.006G115100, Sobic.006G115300, Sobic.006G180100, Sobic.006G180200, Sobic.007G025700, Sobic.007G025800, Sob…
GO:0010023	proanthocyanidin biosynthetic process	5	3	0.49	0.00786	0.4088	P	Sobic.001G480700, Sobic.004G000700, Sobic.008G171600	Sobic.001G480700, Sobic.004G000700, Sobic.008G171600
GO:0090376	seed trichome differentiation	25	7	2.43	0.00803	0.4088	P	Sobic.003G250700, Sobic.003G358400, Sobic.004G071000, Sobic.007G177100, Sobic.010G182100, Sobic.010G182300, Sobic.010G182600	Sobic.003G250700, Sobic.003G358400, Sobic.004G071000, Sobic.007G177100, Sobic.010G182100, Sobic.010G182300, Sobic.010G182600
GO:0010315	auxin efflux	14	5	1.36	0.00812	0.4088	P	Sobic.002G257001, Sobic.003G235800, Sobic.003G327500, Sobic.007G166900, Sobic.010G095100	Sobic.002G257001, Sobic.003G235800, Sobic.003G327500, Sobic.007G166900, Sobic.010G095100
GO:0046189	phenol-containing compound biosynthetic process	14	5	1.36	0.00812	0.4088	P	Sobic.001G480700, Sobic.002G279100, Sobic.002G413700, Sobic.004G000700, Sobic.008G171600	Sobic.001G480700, Sobic.002G279100, Sobic.002G413700, Sobic.004G000700, Sobic.008G171600
GO:0050826	response to freezing	14	5	1.36	0.00812	0.4088	P	Sobic.001G126900, Sobic.001G388100, Sobic.004G310600, Sobic.006G167700, Sobic.010G142900	Sobic.001G126900, Sobic.001G388100, Sobic.004G310600, Sobic.006G167700, Sobic.010G142900
GO:0015711	organic anion transport	188	29	18.25	0.00821	0.4093	P	Sobic.001G048766, Sobic.001G157200, Sobic.001G267100, Sobic.002G082900, Sobic.002G245700, Sobic.003G012300, Sobic.003G022600, Sobic.003G050800, Sobic.003G375900, Sobic.003G376000, Sobic.004G188500, Sobic.004G285800, Sobic.004G311000, Sobic.005G061000, Sobic.005G072300, Sobic.005G072500, Sobic.006G075200, Sobic.006G106700, Sobic.006G115100, Sobic.006G115300, Sobic.006G180100, Sobic.006G180200, Sob…	Sobic.001G048766, Sobic.001G157200, Sobic.001G267100, Sobic.002G082900, Sobic.002G245700, Sobic.003G012300, Sobic.003G022600, Sobic.003G050800, Sobic.003G375900, Sobic.003G376000, Sobic.004G188500, Sobic.004G285800, Sobic.004G311000, Sobic.005G061000, Sobic.005G072300, Sobic.005G072500, Sobic.006G075200, Sobic.006G106700, Sobic.006G115100, Sobic.006G115300, Sobic.006G180100, Sobic.006G180200, Sob…
GO:0006950	response to stress	2053	230	199.31	0.00853	0.4212	P	Sobic.001G052900, Sobic.001G053900, Sobic.001G071000, Sobic.001G078200, Sobic.001G079500, Sobic.001G080300, Sobic.001G082200, Sobic.001G094300, Sobic.001G104900, Sobic.001G120900, Sobic.001G126900, Sobic.001G141300, Sobic.001G150300, Sobic.001G154100, Sobic.001G190100, Sobic.001G193600, Sobic.001G221200, Sobic.001G222700, Sobic.001G226300, Sobic.001G239601, Sobic.001G277000, Sobic.001G293300, Sob…	Sobic.001G052900, Sobic.001G053900, Sobic.001G071000, Sobic.001G078200, Sobic.001G079500, Sobic.001G080300, Sobic.001G082200, Sobic.001G094300, Sobic.001G104900, Sobic.001G120900, Sobic.001G126900, Sobic.001G141300, Sobic.001G150300, Sobic.001G154100, Sobic.001G190100, Sobic.001G193600, Sobic.001G221200, Sobic.001G222700, Sobic.001G226300, Sobic.001G239601, Sobic.001G277000, Sobic.001G293300, Sob…
GO:0015849	organic acid transport	149	24	14.47	0.00911	0.4456	P	Sobic.001G048766, Sobic.001G157200, Sobic.001G267100, Sobic.002G082900, Sobic.003G012300, Sobic.003G022600, Sobic.003G050800, Sobic.003G375900, Sobic.003G376000, Sobic.004G285800, Sobic.004G311000, Sobic.005G061000, Sobic.005G072300, Sobic.005G072500, Sobic.006G075200, Sobic.006G106700, Sobic.006G115100, Sobic.006G115300, Sobic.006G180100, Sobic.006G180200, Sobic.007G025700, Sobic.007G025800, Sob…	Sobic.001G048766, Sobic.001G157200, Sobic.001G267100, Sobic.002G082900, Sobic.003G012300, Sobic.003G022600, Sobic.003G050800, Sobic.003G375900, Sobic.003G376000, Sobic.004G285800, Sobic.004G311000, Sobic.005G061000, Sobic.005G072300, Sobic.005G072500, Sobic.006G075200, Sobic.006G106700, Sobic.006G115100, Sobic.006G115300, Sobic.006G180100, Sobic.006G180200, Sobic.007G025700, Sobic.007G025800, Sob…
GO:0009835	fruit ripening	2	2	0.19	0.00942	0.4481	P	Sobic.006G016900, Sobic.008G021800	Sobic.006G016900, Sobic.008G021800
GO:0019499	cyanide metabolic process	2	2	0.19	0.00942	0.4481	P	Sobic.004G225100, Sobic.006G016900	Sobic.004G225100, Sobic.006G016900
GO:0071695	anatomical structure maturation	2	2	0.19	0.00942	0.4481	P	Sobic.006G016900, Sobic.008G021800	Sobic.006G016900, Sobic.008G021800
GO:0012511	monolayer-surrounded lipid storage body	7	6	0.63	3.4e-06	0.002972	C	Sobic.001G126900, Sobic.001G544400, Sobic.003G236200, Sobic.006G167700, Sobic.009G241900, Sobic.010G142900	Sobic.001G126900, Sobic.001G544400, Sobic.003G236200, Sobic.006G167700, Sobic.009G241900, Sobic.010G142900
GO:0005811	lipid particle	13	7	1.17	5e-05	0.02185	C	Sobic.001G126900, Sobic.001G544400, Sobic.003G236200, Sobic.004G281700, Sobic.006G167700, Sobic.009G241900, Sobic.010G142900	Sobic.001G126900, Sobic.001G544400, Sobic.003G236200, Sobic.004G281700, Sobic.006G167700, Sobic.009G241900, Sobic.010G142900
GO:0031224	intrinsic component of membrane	4781	492	431.35	0.0001	0.02913	C	Sobic.001G003700, Sobic.001G012700, Sobic.001G022400, Sobic.001G032400, Sobic.001G044000, Sobic.001G048766, Sobic.001G053900, Sobic.001G092600, Sobic.001G096800, Sobic.001G099500, Sobic.001G104900, Sobic.001G113700, Sobic.001G126900, Sobic.001G129600, Sobic.001G148300, Sobic.001G148600, Sobic.001G153900, Sobic.001G156600, Sobic.001G157200, Sobic.001G184000, Sobic.001G185400, Sobic.001G190100, Sob…	Sobic.001G003700, Sobic.001G012700, Sobic.001G022400, Sobic.001G032400, Sobic.001G044000, Sobic.001G048766, Sobic.001G053900, Sobic.001G092600, Sobic.001G096800, Sobic.001G099500, Sobic.001G104900, Sobic.001G113700, Sobic.001G126900, Sobic.001G129600, Sobic.001G148300, Sobic.001G148600, Sobic.001G153900, Sobic.001G156600, Sobic.001G157200, Sobic.001G184000, Sobic.001G185400, Sobic.001G190100, Sob…
GO:0016021	integral component of membrane	4657	475	420.17	0.00036	0.07866	C	Sobic.001G003700, Sobic.001G012700, Sobic.001G022400, Sobic.001G032400, Sobic.001G044000, Sobic.001G048766, Sobic.001G053900, Sobic.001G092600, Sobic.001G096800, Sobic.001G099500, Sobic.001G104900, Sobic.001G113700, Sobic.001G126900, Sobic.001G129600, Sobic.001G148300, Sobic.001G148600, Sobic.001G153900, Sobic.001G156600, Sobic.001G157200, Sobic.001G184000, Sobic.001G185400, Sobic.001G190100, Sob…	Sobic.001G003700, Sobic.001G012700, Sobic.001G022400, Sobic.001G032400, Sobic.001G044000, Sobic.001G048766, Sobic.001G053900, Sobic.001G092600, Sobic.001G096800, Sobic.001G099500, Sobic.001G104900, Sobic.001G113700, Sobic.001G126900, Sobic.001G129600, Sobic.001G148300, Sobic.001G148600, Sobic.001G153900, Sobic.001G156600, Sobic.001G157200, Sobic.001G184000, Sobic.001G185400, Sobic.001G190100, Sob…
GO:0005576	extracellular region	634	81	57.2	0.00079	0.1381	C	Sobic.001G080300, Sobic.001G081100, Sobic.001G086800, Sobic.001G141300, Sobic.001G277000, Sobic.001G284600, Sobic.001G300800, Sobic.001G301000, Sobic.001G301500, Sobic.001G309000, Sobic.001G314000, Sobic.001G403100, Sobic.001G538000, Sobic.002G021132, Sobic.002G055600, Sobic.002G055700, Sobic.002G112300, Sobic.002G130700, Sobic.002G214600, Sobic.002G246400, Sobic.002G324100, Sobic.002G403000, Sob…	Sobic.001G080300, Sobic.001G081100, Sobic.001G086800, Sobic.001G141300, Sobic.001G277000, Sobic.001G284600, Sobic.001G300800, Sobic.001G301000, Sobic.001G301500, Sobic.001G309000, Sobic.001G314000, Sobic.001G403100, Sobic.001G538000, Sobic.002G021132, Sobic.002G055600, Sobic.002G055700, Sobic.002G112300, Sobic.002G130700, Sobic.002G214600, Sobic.002G246400, Sobic.002G324100, Sobic.002G403000, Sob…
GO:0044425	membrane part	5119	505	461.85	0.00458	0.6672	C	Sobic.001G003700, Sobic.001G012400, Sobic.001G012700, Sobic.001G022400, Sobic.001G032400, Sobic.001G044000, Sobic.001G048766, Sobic.001G053900, Sobic.001G092600, Sobic.001G096800, Sobic.001G099500, Sobic.001G104900, Sobic.001G113700, Sobic.001G126900, Sobic.001G129600, Sobic.001G148300, Sobic.001G148600, Sobic.001G153900, Sobic.001G156600, Sobic.001G157200, Sobic.001G184000, Sobic.001G185400, Sob…	Sobic.001G003700, Sobic.001G012400, Sobic.001G012700, Sobic.001G022400, Sobic.001G032400, Sobic.001G044000, Sobic.001G048766, Sobic.001G053900, Sobic.001G092600, Sobic.001G096800, Sobic.001G099500, Sobic.001G104900, Sobic.001G113700, Sobic.001G126900, Sobic.001G129600, Sobic.001G148300, Sobic.001G148600, Sobic.001G153900, Sobic.001G156600, Sobic.001G157200, Sobic.001G184000, Sobic.001G185400, Sob…
GO:0031012	extracellular matrix	10	4	0.9	0.00888	0.9701	C	Sobic.001G222700, Sobic.004G243000, Sobic.010G099400, Sobic.010G161600	Sobic.001G222700, Sobic.004G243000, Sobic.010G099400, Sobic.010G161600
GO:0042807	central vacuole	10	4	0.9	0.00888	0.9701	C	Sobic.001G208500, Sobic.001G505100, Sobic.001G535900, Sobic.003G007200	Sobic.001G208500, Sobic.001G505100, Sobic.001G535900, Sobic.003G007200
GO:0016491	oxidoreductase activity	1680	249	149.12	4.5e-17	1.134e-13	F	Sobic.001G005300, Sobic.001G006201, Sobic.001G052900, Sobic.001G080300, Sobic.001G082200, Sobic.001G082300, Sobic.001G082400, Sobic.001G113700, Sobic.001G125800, Sobic.001G150300, Sobic.001G155300, Sobic.001G166500, Sobic.001G176000, Sobic.001G196300, Sobic.001G201100, Sobic.001G213300, Sobic.001G221200, Sobic.001G221400, Sobic.001G222700, Sobic.001G235500, Sobic.001G254300, Sobic.001G254400, Sob…	Sobic.001G005300, Sobic.001G006201, Sobic.001G052900, Sobic.001G080300, Sobic.001G082200, Sobic.001G082300, Sobic.001G082400, Sobic.001G113700, Sobic.001G125800, Sobic.001G150300, Sobic.001G155300, Sobic.001G166500, Sobic.001G176000, Sobic.001G196300, Sobic.001G201100, Sobic.001G213300, Sobic.001G221200, Sobic.001G221400, Sobic.001G222700, Sobic.001G235500, Sobic.001G254300, Sobic.001G254400, Sob…
GO:0080043	quercetin 3-O-glucosyltransferase activity	159	42	14.11	7e-11	5.878e-08	F	Sobic.001G012400, Sobic.001G030600, Sobic.001G084300, Sobic.001G129900, Sobic.002G070800, Sobic.002G088000, Sobic.002G130200, Sobic.002G305600, Sobic.002G311400, Sobic.002G311601, Sobic.002G337500, Sobic.003G075901, Sobic.003G223700, Sobic.003G232900, Sobic.003G233000, Sobic.003G287500, Sobic.003G287600, Sobic.003G287800, Sobic.004G071200, Sobic.004G186600, Sobic.004G191000, Sobic.004G229800, Sob…	Sobic.001G012400, Sobic.001G030600, Sobic.001G084300, Sobic.001G129900, Sobic.002G070800, Sobic.002G088000, Sobic.002G130200, Sobic.002G305600, Sobic.002G311400, Sobic.002G311601, Sobic.002G337500, Sobic.003G075901, Sobic.003G223700, Sobic.003G232900, Sobic.003G233000, Sobic.003G287500, Sobic.003G287600, Sobic.003G287800, Sobic.004G071200, Sobic.004G186600, Sobic.004G191000, Sobic.004G229800, Sob…
GO:0080044	quercetin 7-O-glucosyltransferase activity	159	42	14.11	7e-11	5.878e-08	F	Sobic.001G012400, Sobic.001G030600, Sobic.001G084300, Sobic.001G129900, Sobic.002G070800, Sobic.002G088000, Sobic.002G130200, Sobic.002G305600, Sobic.002G311400, Sobic.002G311601, Sobic.002G337500, Sobic.003G075901, Sobic.003G223700, Sobic.003G232900, Sobic.003G233000, Sobic.003G287500, Sobic.003G287600, Sobic.003G287800, Sobic.004G071200, Sobic.004G186600, Sobic.004G191000, Sobic.004G229800, Sob…	Sobic.001G012400, Sobic.001G030600, Sobic.001G084300, Sobic.001G129900, Sobic.002G070800, Sobic.002G088000, Sobic.002G130200, Sobic.002G305600, Sobic.002G311400, Sobic.002G311601, Sobic.002G337500, Sobic.003G075901, Sobic.003G223700, Sobic.003G232900, Sobic.003G233000, Sobic.003G287500, Sobic.003G287600, Sobic.003G287800, Sobic.004G071200, Sobic.004G186600, Sobic.004G191000, Sobic.004G229800, Sob…
GO:0035251	UDP-glucosyltransferase activity	236	49	20.95	1.4e-08	8.816e-06	F	Sobic.001G012400, Sobic.001G030600, Sobic.001G084300, Sobic.001G129900, Sobic.002G070800, Sobic.002G088000, Sobic.002G130200, Sobic.002G238300, Sobic.002G305600, Sobic.002G311400, Sobic.002G311601, Sobic.002G337500, Sobic.003G075901, Sobic.003G223700, Sobic.003G232900, Sobic.003G233000, Sobic.003G287500, Sobic.003G287600, Sobic.003G287800, Sobic.003G442500, Sobic.004G071200, Sobic.004G186600, Sob…	Sobic.001G012400, Sobic.001G030600, Sobic.001G084300, Sobic.001G129900, Sobic.002G070800, Sobic.002G088000, Sobic.002G130200, Sobic.002G238300, Sobic.002G305600, Sobic.002G311400, Sobic.002G311601, Sobic.002G337500, Sobic.003G075901, Sobic.003G223700, Sobic.003G232900, Sobic.003G233000, Sobic.003G287500, Sobic.003G287600, Sobic.003G287800, Sobic.003G442500, Sobic.004G071200, Sobic.004G186600, Sob…
GO:0046527	glucosyltransferase activity	245	50	21.75	1.8e-08	9.068e-06	F	Sobic.001G012400, Sobic.001G030600, Sobic.001G084300, Sobic.001G129900, Sobic.002G070800, Sobic.002G088000, Sobic.002G130200, Sobic.002G238300, Sobic.002G305600, Sobic.002G311400, Sobic.002G311601, Sobic.002G337500, Sobic.003G075901, Sobic.003G223700, Sobic.003G232900, Sobic.003G233000, Sobic.003G287500, Sobic.003G287600, Sobic.003G287800, Sobic.003G442500, Sobic.004G071200, Sobic.004G186600, Sob…	Sobic.001G012400, Sobic.001G030600, Sobic.001G084300, Sobic.001G129900, Sobic.002G070800, Sobic.002G088000, Sobic.002G130200, Sobic.002G238300, Sobic.002G305600, Sobic.002G311400, Sobic.002G311601, Sobic.002G337500, Sobic.003G075901, Sobic.003G223700, Sobic.003G232900, Sobic.003G233000, Sobic.003G287500, Sobic.003G287600, Sobic.003G287800, Sobic.003G442500, Sobic.004G071200, Sobic.004G186600, Sob…
GO:0016705	oxidoreductase activity, acting on paired donors, with incorporation or reduction of molecular oxygen	459	77	40.74	3.4e-08	1.331e-05	F	Sobic.001G005300, Sobic.001G082200, Sobic.001G082300, Sobic.001G082400, Sobic.001G176000, Sobic.001G196300, Sobic.001G213300, Sobic.001G235500, Sobic.001G254800, Sobic.001G280700, Sobic.001G319800, Sobic.001G319900, Sobic.001G359300, Sobic.001G360700, Sobic.001G363700, Sobic.001G364200, Sobic.001G369600, Sobic.001G445900, Sobic.001G451700, Sobic.001G510300, Sobic.001G510400, Sobic.002G000400, Sob…	Sobic.001G005300, Sobic.001G082200, Sobic.001G082300, Sobic.001G082400, Sobic.001G176000, Sobic.001G196300, Sobic.001G213300, Sobic.001G235500, Sobic.001G254800, Sobic.001G280700, Sobic.001G319800, Sobic.001G319900, Sobic.001G359300, Sobic.001G360700, Sobic.001G363700, Sobic.001G364200, Sobic.001G369600, Sobic.001G445900, Sobic.001G451700, Sobic.001G510300, Sobic.001G510400, Sobic.002G000400, Sob…
GO:0008194	UDP-glycosyltransferase activity	333	61	29.56	3.7e-08	1.331e-05	F	Sobic.001G012400, Sobic.001G030600, Sobic.001G084300, Sobic.001G129900, Sobic.001G131001, Sobic.001G240100, Sobic.002G070800, Sobic.002G088000, Sobic.002G130200, Sobic.002G238300, Sobic.002G305600, Sobic.002G311400, Sobic.002G311601, Sobic.002G337500, Sobic.002G401600, Sobic.002G405000, Sobic.002G413200, Sobic.003G027600, Sobic.003G027700, Sobic.003G075901, Sobic.003G223700, Sobic.003G232900, Sob…	Sobic.001G012400, Sobic.001G030600, Sobic.001G084300, Sobic.001G129900, Sobic.001G131001, Sobic.001G240100, Sobic.002G070800, Sobic.002G088000, Sobic.002G130200, Sobic.002G238300, Sobic.002G305600, Sobic.002G311400, Sobic.002G311601, Sobic.002G337500, Sobic.002G401600, Sobic.002G405000, Sobic.002G413200, Sobic.003G027600, Sobic.003G027700, Sobic.003G075901, Sobic.003G223700, Sobic.003G232900, Sob…
GO:0020037	heme binding	550	87	48.82	7.2e-08	2.267e-05	F	Sobic.001G080300, Sobic.001G082200, Sobic.001G082300, Sobic.001G082400, Sobic.001G176000, Sobic.001G196300, Sobic.001G213300, Sobic.001G235500, Sobic.001G254800, Sobic.001G277000, Sobic.001G314000, Sobic.001G319800, Sobic.001G319900, Sobic.001G359300, Sobic.001G360700, Sobic.001G363700, Sobic.001G364200, Sobic.001G369600, Sobic.001G410200, Sobic.001G445900, Sobic.001G451700, Sobic.001G510300, Sob…	Sobic.001G080300, Sobic.001G082200, Sobic.001G082300, Sobic.001G082400, Sobic.001G176000, Sobic.001G196300, Sobic.001G213300, Sobic.001G235500, Sobic.001G254800, Sobic.001G277000, Sobic.001G314000, Sobic.001G319800, Sobic.001G319900, Sobic.001G359300, Sobic.001G360700, Sobic.001G363700, Sobic.001G364200, Sobic.001G369600, Sobic.001G410200, Sobic.001G445900, Sobic.001G451700, Sobic.001G510300, Sob…
GO:0045735	nutrient reservoir activity	87	25	7.72	8.1e-08	2.267e-05	F	Sobic.001G059800, Sobic.001G144900, Sobic.001G380800, Sobic.001G469300, Sobic.003G060000, Sobic.003G112200, Sobic.003G427700, Sobic.005G184600, Sobic.005G184700, Sobic.005G186300, Sobic.005G188800, Sobic.005G189000, Sobic.005G192700, Sobic.005G192801, Sobic.005G192900, Sobic.005G192901, Sobic.005G193000, Sobic.005G193100, Sobic.005G193140, Sobic.005G193180, Sobic.005G193220, Sobic.005G193260, Sob…	Sobic.001G059800, Sobic.001G144900, Sobic.001G380800, Sobic.001G469300, Sobic.003G060000, Sobic.003G112200, Sobic.003G427700, Sobic.005G184600, Sobic.005G184700, Sobic.005G186300, Sobic.005G188800, Sobic.005G189000, Sobic.005G192700, Sobic.005G192801, Sobic.005G192900, Sobic.005G192901, Sobic.005G193000, Sobic.005G193100, Sobic.005G193140, Sobic.005G193180, Sobic.005G193220, Sobic.005G193260, Sob…
GO:0005506	iron ion binding	474	77	42.07	1.4e-07	3.527e-05	F	Sobic.001G005300, Sobic.001G082200, Sobic.001G082300, Sobic.001G082400, Sobic.001G166500, Sobic.001G176000, Sobic.001G196300, Sobic.001G213300, Sobic.001G222700, Sobic.001G235500, Sobic.001G254800, Sobic.001G319800, Sobic.001G319900, Sobic.001G359300, Sobic.001G360700, Sobic.001G363700, Sobic.001G364200, Sobic.001G369600, Sobic.001G445900, Sobic.001G451700, Sobic.001G510300, Sobic.001G510400, Sob…	Sobic.001G005300, Sobic.001G082200, Sobic.001G082300, Sobic.001G082400, Sobic.001G166500, Sobic.001G176000, Sobic.001G196300, Sobic.001G213300, Sobic.001G222700, Sobic.001G235500, Sobic.001G254800, Sobic.001G319800, Sobic.001G319900, Sobic.001G359300, Sobic.001G360700, Sobic.001G363700, Sobic.001G364200, Sobic.001G369600, Sobic.001G445900, Sobic.001G451700, Sobic.001G510300, Sobic.001G510400, Sob…
GO:0016758	transferase activity, transferring hexosyl groups	487	78	43.23	2e-07	4.58e-05	F	Sobic.001G012400, Sobic.001G030600, Sobic.001G084300, Sobic.001G084700, Sobic.001G129900, Sobic.001G131001, Sobic.001G240100, Sobic.001G284600, Sobic.001G309000, Sobic.001G538000, Sobic.002G070800, Sobic.002G088000, Sobic.002G130200, Sobic.002G222800, Sobic.002G225900, Sobic.002G238300, Sobic.002G305600, Sobic.002G311400, Sobic.002G311601, Sobic.002G324100, Sobic.002G337500, Sobic.002G405000, Sob…	Sobic.001G012400, Sobic.001G030600, Sobic.001G084300, Sobic.001G084700, Sobic.001G129900, Sobic.001G131001, Sobic.001G240100, Sobic.001G284600, Sobic.001G309000, Sobic.001G538000, Sobic.002G070800, Sobic.002G088000, Sobic.002G130200, Sobic.002G222800, Sobic.002G225900, Sobic.002G238300, Sobic.002G305600, Sobic.002G311400, Sobic.002G311601, Sobic.002G324100, Sobic.002G337500, Sobic.002G405000, Sob…
GO:0046906	tetrapyrrole binding	575	88	51.04	2.7e-07	5.668e-05	F	Sobic.001G080300, Sobic.001G082200, Sobic.001G082300, Sobic.001G082400, Sobic.001G176000, Sobic.001G196300, Sobic.001G213300, Sobic.001G235500, Sobic.001G254800, Sobic.001G277000, Sobic.001G314000, Sobic.001G319800, Sobic.001G319900, Sobic.001G359300, Sobic.001G360700, Sobic.001G363700, Sobic.001G364200, Sobic.001G369600, Sobic.001G410200, Sobic.001G445900, Sobic.001G451700, Sobic.001G510300, Sob…	Sobic.001G080300, Sobic.001G082200, Sobic.001G082300, Sobic.001G082400, Sobic.001G176000, Sobic.001G196300, Sobic.001G213300, Sobic.001G235500, Sobic.001G254800, Sobic.001G277000, Sobic.001G314000, Sobic.001G319800, Sobic.001G319900, Sobic.001G359300, Sobic.001G360700, Sobic.001G363700, Sobic.001G364200, Sobic.001G369600, Sobic.001G410200, Sobic.001G445900, Sobic.001G451700, Sobic.001G510300, Sob…
GO:0003700	transcription factor activity, sequence-specific DNA binding	746	106	66.22	7.1e-07	0.000136	F	Sobic.001G079500, Sobic.001G082600, Sobic.001G120900, Sobic.001G278800, Sobic.001G290400, Sobic.001G296300, Sobic.001G304500, Sobic.001G330200, Sobic.001G387600, Sobic.001G388300, Sobic.001G396400, Sobic.001G481300, Sobic.001G506066, Sobic.002G008600, Sobic.002G128400, Sobic.002G139400, Sobic.002G174200, Sobic.002G189000, Sobic.002G221400, Sobic.002G225300, Sobic.002G260800, Sobic.002G267700, Sob…	Sobic.001G079500, Sobic.001G082600, Sobic.001G120900, Sobic.001G278800, Sobic.001G290400, Sobic.001G296300, Sobic.001G304500, Sobic.001G330200, Sobic.001G387600, Sobic.001G388300, Sobic.001G396400, Sobic.001G481300, Sobic.001G506066, Sobic.002G008600, Sobic.002G128400, Sobic.002G139400, Sobic.002G174200, Sobic.002G189000, Sobic.002G221400, Sobic.002G225300, Sobic.002G260800, Sobic.002G267700, Sob…
GO:0001071	nucleic acid binding transcription factor activity	747	106	66.31	7.6e-07	0.000136	F	Sobic.001G079500, Sobic.001G082600, Sobic.001G120900, Sobic.001G278800, Sobic.001G290400, Sobic.001G296300, Sobic.001G304500, Sobic.001G330200, Sobic.001G387600, Sobic.001G388300, Sobic.001G396400, Sobic.001G481300, Sobic.001G506066, Sobic.002G008600, Sobic.002G128400, Sobic.002G139400, Sobic.002G174200, Sobic.002G189000, Sobic.002G221400, Sobic.002G225300, Sobic.002G260800, Sobic.002G267700, Sob…	Sobic.001G079500, Sobic.001G082600, Sobic.001G120900, Sobic.001G278800, Sobic.001G290400, Sobic.001G296300, Sobic.001G304500, Sobic.001G330200, Sobic.001G387600, Sobic.001G388300, Sobic.001G396400, Sobic.001G481300, Sobic.001G506066, Sobic.002G008600, Sobic.002G128400, Sobic.002G139400, Sobic.002G174200, Sobic.002G189000, Sobic.002G221400, Sobic.002G225300, Sobic.002G260800, Sobic.002G267700, Sob…
GO:0051213	dioxygenase activity	150	33	13.31	8.1e-07	0.000136	F	Sobic.001G005300, Sobic.001G006201, Sobic.001G125800, Sobic.001G150300, Sobic.001G155300, Sobic.001G166500, Sobic.001G299200, Sobic.002G037400, Sobic.002G221900, Sobic.002G234100, Sobic.003G022700, Sobic.003G037600, Sobic.003G039700, Sobic.003G045900, Sobic.003G343900, Sobic.003G418000, Sobic.004G000700, Sobic.004G149100, Sobic.004G313100, Sobic.004G348400, Sobic.005G080400, Sobic.006G028400, Sob…	Sobic.001G005300, Sobic.001G006201, Sobic.001G125800, Sobic.001G150300, Sobic.001G155300, Sobic.001G166500, Sobic.001G299200, Sobic.002G037400, Sobic.002G221900, Sobic.002G234100, Sobic.003G022700, Sobic.003G037600, Sobic.003G039700, Sobic.003G045900, Sobic.003G343900, Sobic.003G418000, Sobic.004G000700, Sobic.004G149100, Sobic.004G313100, Sobic.004G348400, Sobic.005G080400, Sobic.006G028400, Sob…
GO:0004497	monooxygenase activity	383	61	34	5.1e-06	0.0008029	F	Sobic.001G082200, Sobic.001G082300, Sobic.001G082400, Sobic.001G176000, Sobic.001G196300, Sobic.001G213300, Sobic.001G235500, Sobic.001G254800, Sobic.001G319800, Sobic.001G319900, Sobic.001G360700, Sobic.001G363700, Sobic.001G364200, Sobic.001G369600, Sobic.001G445900, Sobic.001G451700, Sobic.001G504900, Sobic.001G510300, Sobic.001G510400, Sobic.002G000400, Sobic.002G110100, Sobic.002G190300, Sob…	Sobic.001G082200, Sobic.001G082300, Sobic.001G082400, Sobic.001G176000, Sobic.001G196300, Sobic.001G213300, Sobic.001G235500, Sobic.001G254800, Sobic.001G319800, Sobic.001G319900, Sobic.001G360700, Sobic.001G363700, Sobic.001G364200, Sobic.001G369600, Sobic.001G445900, Sobic.001G451700, Sobic.001G504900, Sobic.001G510300, Sobic.001G510400, Sobic.002G000400, Sobic.002G110100, Sobic.002G190300, Sob…
GO:0016757	transferase activity, transferring glycosyl groups	617	87	54.77	9.6e-06	0.001422	F	Sobic.001G012400, Sobic.001G030600, Sobic.001G084300, Sobic.001G084700, Sobic.001G129900, Sobic.001G131001, Sobic.001G240100, Sobic.001G284600, Sobic.001G303000, Sobic.001G309000, Sobic.001G447100, Sobic.001G538000, Sobic.002G070800, Sobic.002G088000, Sobic.002G130200, Sobic.002G222800, Sobic.002G225900, Sobic.002G238300, Sobic.002G305600, Sobic.002G311400, Sobic.002G311601, Sobic.002G324100, Sob…	Sobic.001G012400, Sobic.001G030600, Sobic.001G084300, Sobic.001G084700, Sobic.001G129900, Sobic.001G131001, Sobic.001G240100, Sobic.001G284600, Sobic.001G303000, Sobic.001G309000, Sobic.001G447100, Sobic.001G538000, Sobic.002G070800, Sobic.002G088000, Sobic.002G130200, Sobic.002G222800, Sobic.002G225900, Sobic.002G238300, Sobic.002G305600, Sobic.002G311400, Sobic.002G311601, Sobic.002G324100, Sob…
GO:0043565	sequence-specific DNA binding	561	80	49.8	1.4e-05	0.001959	F	Sobic.001G079500, Sobic.001G082600, Sobic.001G106000, Sobic.001G120900, Sobic.001G278800, Sobic.001G290400, Sobic.001G304500, Sobic.001G330200, Sobic.001G387600, Sobic.001G388300, Sobic.001G396400, Sobic.001G468400, Sobic.001G506066, Sobic.002G008600, Sobic.002G128400, Sobic.002G174200, Sobic.002G189000, Sobic.002G225300, Sobic.002G267700, Sobic.002G353800, Sobic.002G357800, Sobic.002G359300, Sob…	Sobic.001G079500, Sobic.001G082600, Sobic.001G106000, Sobic.001G120900, Sobic.001G278800, Sobic.001G290400, Sobic.001G304500, Sobic.001G330200, Sobic.001G387600, Sobic.001G388300, Sobic.001G396400, Sobic.001G468400, Sobic.001G506066, Sobic.002G008600, Sobic.002G128400, Sobic.002G174200, Sobic.002G189000, Sobic.002G225300, Sobic.002G267700, Sobic.002G353800, Sobic.002G357800, Sobic.002G359300, Sob…
GO:0015665	alcohol transmembrane transporter activity	44	14	3.91	1.6e-05	0.002015	F	Sobic.001G195800, Sobic.001G208500, Sobic.001G488700, Sobic.001G505100, Sobic.001G535900, Sobic.002G035200, Sobic.002G124700, Sobic.003G007200, Sobic.004G222000, Sobic.004G288700, Sobic.004G351200, Sobic.006G150100, Sobic.006G176700, Sobic.010G092600	Sobic.001G195800, Sobic.001G208500, Sobic.001G488700, Sobic.001G505100, Sobic.001G535900, Sobic.002G035200, Sobic.002G124700, Sobic.003G007200, Sobic.004G222000, Sobic.004G288700, Sobic.004G351200, Sobic.006G150100, Sobic.006G176700, Sobic.010G092600
GO:1901618	organic hydroxy compound transmembrane transporter activity	44	14	3.91	1.6e-05	0.002015	F	Sobic.001G195800, Sobic.001G208500, Sobic.001G488700, Sobic.001G505100, Sobic.001G535900, Sobic.002G035200, Sobic.002G124700, Sobic.003G007200, Sobic.004G222000, Sobic.004G288700, Sobic.004G351200, Sobic.006G150100, Sobic.006G176700, Sobic.010G092600	Sobic.001G195800, Sobic.001G208500, Sobic.001G488700, Sobic.001G505100, Sobic.001G535900, Sobic.002G035200, Sobic.002G124700, Sobic.003G007200, Sobic.004G222000, Sobic.004G288700, Sobic.004G351200, Sobic.006G150100, Sobic.006G176700, Sobic.010G092600
GO:0016709	oxidoreductase activity, acting on paired donors, with incorporation or reduction of molecular oxygen, NAD(P)H as one donor, and incorporation of one atom of oxygen	241	42	21.39	1.7e-05	0.002039	F	Sobic.001G082200, Sobic.001G082300, Sobic.001G082400, Sobic.001G176000, Sobic.001G196300, Sobic.001G235500, Sobic.001G254800, Sobic.001G360700, Sobic.001G363700, Sobic.001G364200, Sobic.001G369600, Sobic.002G000400, Sobic.002G110100, Sobic.002G190300, Sobic.002G272700, Sobic.002G273600, Sobic.002G367600, Sobic.003G009700, Sobic.003G009900, Sobic.003G010300, Sobic.003G128700, Sobic.003G360900, Sob…	Sobic.001G082200, Sobic.001G082300, Sobic.001G082400, Sobic.001G176000, Sobic.001G196300, Sobic.001G235500, Sobic.001G254800, Sobic.001G360700, Sobic.001G363700, Sobic.001G364200, Sobic.001G369600, Sobic.002G000400, Sobic.002G110100, Sobic.002G190300, Sobic.002G272700, Sobic.002G273600, Sobic.002G367600, Sobic.003G009700, Sobic.003G009900, Sobic.003G010300, Sobic.003G128700, Sobic.003G360900, Sob…
GO:0015166	polyol transmembrane transporter activity	40	13	3.55	2.5e-05	0.002863	F	Sobic.001G195800, Sobic.001G208500, Sobic.001G505100, Sobic.001G535900, Sobic.002G035200, Sobic.002G124700, Sobic.003G007200, Sobic.004G222000, Sobic.004G288700, Sobic.004G351200, Sobic.006G150100, Sobic.006G176700, Sobic.010G092600	Sobic.001G195800, Sobic.001G208500, Sobic.001G505100, Sobic.001G535900, Sobic.002G035200, Sobic.002G124700, Sobic.003G007200, Sobic.004G222000, Sobic.004G288700, Sobic.004G351200, Sobic.006G150100, Sobic.006G176700, Sobic.010G092600
GO:0015254	glycerol channel activity	36	12	3.2	3.8e-05	0.004162	F	Sobic.001G195800, Sobic.001G208500, Sobic.001G505100, Sobic.001G535900, Sobic.002G124700, Sobic.003G007200, Sobic.004G222000, Sobic.004G288700, Sobic.004G351200, Sobic.006G150100, Sobic.006G176700, Sobic.010G092600	Sobic.001G195800, Sobic.001G208500, Sobic.001G505100, Sobic.001G535900, Sobic.002G124700, Sobic.003G007200, Sobic.004G222000, Sobic.004G288700, Sobic.004G351200, Sobic.006G150100, Sobic.006G176700, Sobic.010G092600
GO:0004553	hydrolase activity, hydrolyzing O-glycosyl compounds	429	63	38.08	4.8e-05	0.004851	F	Sobic.001G027800, Sobic.001G148300, Sobic.001G263500, Sobic.001G284600, Sobic.001G309000, Sobic.001G357900, Sobic.001G531300, Sobic.001G538000, Sobic.002G055600, Sobic.002G055700, Sobic.002G184500, Sobic.002G190500, Sobic.002G246400, Sobic.002G261600, Sobic.002G275800, Sobic.002G324100, Sobic.002G328300, Sobic.003G083000, Sobic.003G100000, Sobic.003G126100, Sobic.003G148500, Sobic.003G179700, Sob…	Sobic.001G027800, Sobic.001G148300, Sobic.001G263500, Sobic.001G284600, Sobic.001G309000, Sobic.001G357900, Sobic.001G531300, Sobic.001G538000, Sobic.002G055600, Sobic.002G055700, Sobic.002G184500, Sobic.002G190500, Sobic.002G246400, Sobic.002G261600, Sobic.002G275800, Sobic.002G324100, Sobic.002G328300, Sobic.003G083000, Sobic.003G100000, Sobic.003G126100, Sobic.003G148500, Sobic.003G179700, Sob…
GO:0005372	water transmembrane transporter activity	37	12	3.28	5.2e-05	0.004851	F	Sobic.001G195800, Sobic.001G208500, Sobic.001G505100, Sobic.001G535900, Sobic.002G124700, Sobic.003G007200, Sobic.004G222000, Sobic.004G288700, Sobic.004G351200, Sobic.006G150100, Sobic.006G176700, Sobic.010G092600	Sobic.001G195800, Sobic.001G208500, Sobic.001G505100, Sobic.001G535900, Sobic.002G124700, Sobic.003G007200, Sobic.004G222000, Sobic.004G288700, Sobic.004G351200, Sobic.006G150100, Sobic.006G176700, Sobic.010G092600
GO:0015168	glycerol transmembrane transporter activity	37	12	3.28	5.2e-05	0.004851	F	Sobic.001G195800, Sobic.001G208500, Sobic.001G505100, Sobic.001G535900, Sobic.002G124700, Sobic.003G007200, Sobic.004G222000, Sobic.004G288700, Sobic.004G351200, Sobic.006G150100, Sobic.006G176700, Sobic.010G092600	Sobic.001G195800, Sobic.001G208500, Sobic.001G505100, Sobic.001G535900, Sobic.002G124700, Sobic.003G007200, Sobic.004G222000, Sobic.004G288700, Sobic.004G351200, Sobic.006G150100, Sobic.006G176700, Sobic.010G092600
GO:0015250	water channel activity	37	12	3.28	5.2e-05	0.004851	F	Sobic.001G195800, Sobic.001G208500, Sobic.001G505100, Sobic.001G535900, Sobic.002G124700, Sobic.003G007200, Sobic.004G222000, Sobic.004G288700, Sobic.004G351200, Sobic.006G150100, Sobic.006G176700, Sobic.010G092600	Sobic.001G195800, Sobic.001G208500, Sobic.001G505100, Sobic.001G535900, Sobic.002G124700, Sobic.003G007200, Sobic.004G222000, Sobic.004G288700, Sobic.004G351200, Sobic.006G150100, Sobic.006G176700, Sobic.010G092600
GO:0004364	glutathione transferase activity	116	24	10.3	7e-05	0.006297	F	Sobic.001G065800, Sobic.001G066000, Sobic.001G249600, Sobic.001G317000, Sobic.001G317200, Sobic.001G317400, Sobic.001G317600, Sobic.001G319500, Sobic.001G319600, Sobic.001G319700, Sobic.001G412700, Sobic.001G514100, Sobic.002G035700, Sobic.002G231600, Sobic.003G264400, Sobic.003G305700, Sobic.003G426300, Sobic.005G086100, Sobic.006G216300, Sobic.008G079300, Sobic.009G043600, Sobic.009G044000, Sob…	Sobic.001G065800, Sobic.001G066000, Sobic.001G249600, Sobic.001G317000, Sobic.001G317200, Sobic.001G317400, Sobic.001G317600, Sobic.001G319500, Sobic.001G319600, Sobic.001G319700, Sobic.001G412700, Sobic.001G514100, Sobic.002G035700, Sobic.002G231600, Sobic.003G264400, Sobic.003G305700, Sobic.003G426300, Sobic.005G086100, Sobic.006G216300, Sobic.008G079300, Sobic.009G043600, Sobic.009G044000, Sob…
GO:0044212	transcription regulatory region DNA binding	198	34	17.57	0.00014	0.01181	F	Sobic.001G034300, Sobic.001G079500, Sobic.001G082600, Sobic.001G120900, Sobic.001G330200, Sobic.001G387600, Sobic.001G441500, Sobic.002G008600, Sobic.002G174200, Sobic.002G221400, Sobic.002G359300, Sobic.002G361700, Sobic.003G035100, Sobic.003G040800, Sobic.003G084400, Sobic.003G319800, Sobic.003G349700, Sobic.004G207200, Sobic.004G254000, Sobic.004G284400, Sobic.004G285600, Sobic.004G310600, Sob…	Sobic.001G034300, Sobic.001G079500, Sobic.001G082600, Sobic.001G120900, Sobic.001G330200, Sobic.001G387600, Sobic.001G441500, Sobic.002G008600, Sobic.002G174200, Sobic.002G221400, Sobic.002G359300, Sobic.002G361700, Sobic.003G035100, Sobic.003G040800, Sobic.003G084400, Sobic.003G319800, Sobic.003G349700, Sobic.004G207200, Sobic.004G254000, Sobic.004G284400, Sobic.004G285600, Sobic.004G310600, Sob…
GO:0004857	enzyme inhibitor activity	239	39	21.21	0.00015	0.01181	F	Sobic.001G198700, Sobic.001G289100, Sobic.001G324700, Sobic.001G401300, Sobic.001G403300, Sobic.002G078500, Sobic.002G226700, Sobic.002G251600, Sobic.002G343600, Sobic.003G085300, Sobic.003G111300, Sobic.003G148300, Sobic.003G342000, Sobic.004G002700, Sobic.004G166400, Sobic.004G167800, Sobic.004G167900, Sobic.004G317500, Sobic.005G082100, Sobic.005G091900, Sobic.005G187000, Sobic.005G215900, Sob…	Sobic.001G198700, Sobic.001G289100, Sobic.001G324700, Sobic.001G401300, Sobic.001G403300, Sobic.002G078500, Sobic.002G226700, Sobic.002G251600, Sobic.002G343600, Sobic.003G085300, Sobic.003G111300, Sobic.003G148300, Sobic.003G342000, Sobic.004G002700, Sobic.004G166400, Sobic.004G167800, Sobic.004G167900, Sobic.004G317500, Sobic.005G082100, Sobic.005G091900, Sobic.005G187000, Sobic.005G215900, Sob…
GO:0003824	catalytic activity	9345	900	829.48	0.00015	0.01181	F	Sobic.001G005300, Sobic.001G006201, Sobic.001G007300, Sobic.001G008600, Sobic.001G012400, Sobic.001G025300, Sobic.001G027800, Sobic.001G029900, Sobic.001G030600, Sobic.001G031200, Sobic.001G032400, Sobic.001G052900, Sobic.001G057200, Sobic.001G059300, Sobic.001G059400, Sobic.001G063000, Sobic.001G065800, Sobic.001G066000, Sobic.001G067500, Sobic.001G080300, Sobic.001G081100, Sobic.001G082200, Sob…	Sobic.001G005300, Sobic.001G006201, Sobic.001G007300, Sobic.001G008600, Sobic.001G012400, Sobic.001G025300, Sobic.001G027800, Sobic.001G029900, Sobic.001G030600, Sobic.001G031200, Sobic.001G032400, Sobic.001G052900, Sobic.001G057200, Sobic.001G059300, Sobic.001G059400, Sobic.001G063000, Sobic.001G065800, Sobic.001G066000, Sobic.001G067500, Sobic.001G080300, Sobic.001G081100, Sobic.001G082200, Sob…
GO:0015144	carbohydrate transmembrane transporter activity	129	25	11.45	0.00015	0.01181	F	Sobic.001G195800, Sobic.001G208500, Sobic.001G488700, Sobic.001G505100, Sobic.001G535900, Sobic.002G004900, Sobic.002G035200, Sobic.002G124700, Sobic.002G201900, Sobic.002G259301, Sobic.003G007200, Sobic.004G133500, Sobic.004G133600, Sobic.004G136600, Sobic.004G188500, Sobic.004G222000, Sobic.004G288700, Sobic.004G351200, Sobic.006G101900, Sobic.006G150100, Sobic.006G176700, Sobic.009G143500, Sob…	Sobic.001G195800, Sobic.001G208500, Sobic.001G488700, Sobic.001G505100, Sobic.001G535900, Sobic.002G004900, Sobic.002G035200, Sobic.002G124700, Sobic.002G201900, Sobic.002G259301, Sobic.003G007200, Sobic.004G133500, Sobic.004G133600, Sobic.004G136600, Sobic.004G188500, Sobic.004G222000, Sobic.004G288700, Sobic.004G351200, Sobic.006G101900, Sobic.006G150100, Sobic.006G176700, Sobic.009G143500, Sob…
GO:1901476	carbohydrate transporter activity	130	25	11.54	0.00017	0.01298	F	Sobic.001G195800, Sobic.001G208500, Sobic.001G488700, Sobic.001G505100, Sobic.001G535900, Sobic.002G004900, Sobic.002G035200, Sobic.002G124700, Sobic.002G201900, Sobic.002G259301, Sobic.003G007200, Sobic.004G133500, Sobic.004G133600, Sobic.004G136600, Sobic.004G188500, Sobic.004G222000, Sobic.004G288700, Sobic.004G351200, Sobic.006G101900, Sobic.006G150100, Sobic.006G176700, Sobic.009G143500, Sob…	Sobic.001G195800, Sobic.001G208500, Sobic.001G488700, Sobic.001G505100, Sobic.001G535900, Sobic.002G004900, Sobic.002G035200, Sobic.002G124700, Sobic.002G201900, Sobic.002G259301, Sobic.003G007200, Sobic.004G133500, Sobic.004G133600, Sobic.004G136600, Sobic.004G188500, Sobic.004G222000, Sobic.004G288700, Sobic.004G351200, Sobic.006G101900, Sobic.006G150100, Sobic.006G176700, Sobic.009G143500, Sob…
GO:0000975	regulatory region DNA binding	201	34	17.84	0.00019	0.01362	F	Sobic.001G034300, Sobic.001G079500, Sobic.001G082600, Sobic.001G120900, Sobic.001G330200, Sobic.001G387600, Sobic.001G441500, Sobic.002G008600, Sobic.002G174200, Sobic.002G221400, Sobic.002G359300, Sobic.002G361700, Sobic.003G035100, Sobic.003G040800, Sobic.003G084400, Sobic.003G319800, Sobic.003G349700, Sobic.004G207200, Sobic.004G254000, Sobic.004G284400, Sobic.004G285600, Sobic.004G310600, Sob…	Sobic.001G034300, Sobic.001G079500, Sobic.001G082600, Sobic.001G120900, Sobic.001G330200, Sobic.001G387600, Sobic.001G441500, Sobic.002G008600, Sobic.002G174200, Sobic.002G221400, Sobic.002G359300, Sobic.002G361700, Sobic.003G035100, Sobic.003G040800, Sobic.003G084400, Sobic.003G319800, Sobic.003G349700, Sobic.004G207200, Sobic.004G254000, Sobic.004G284400, Sobic.004G285600, Sobic.004G310600, Sob…
GO:0001067	regulatory region nucleic acid binding	201	34	17.84	0.00019	0.01362	F	Sobic.001G034300, Sobic.001G079500, Sobic.001G082600, Sobic.001G120900, Sobic.001G330200, Sobic.001G387600, Sobic.001G441500, Sobic.002G008600, Sobic.002G174200, Sobic.002G221400, Sobic.002G359300, Sobic.002G361700, Sobic.003G035100, Sobic.003G040800, Sobic.003G084400, Sobic.003G319800, Sobic.003G349700, Sobic.004G207200, Sobic.004G254000, Sobic.004G284400, Sobic.004G285600, Sobic.004G310600, Sob…	Sobic.001G034300, Sobic.001G079500, Sobic.001G082600, Sobic.001G120900, Sobic.001G330200, Sobic.001G387600, Sobic.001G441500, Sobic.002G008600, Sobic.002G174200, Sobic.002G221400, Sobic.002G359300, Sobic.002G361700, Sobic.003G035100, Sobic.003G040800, Sobic.003G084400, Sobic.003G319800, Sobic.003G349700, Sobic.004G207200, Sobic.004G254000, Sobic.004G284400, Sobic.004G285600, Sobic.004G310600, Sob…
GO:0016671	oxidoreductase activity, acting on a sulfur group of donors, disulfide as acceptor	42	12	3.73	0.0002	0.01362	F	Sobic.001G052900, Sobic.001G364500, Sobic.001G386200, Sobic.001G491600, Sobic.001G513300, Sobic.002G314300, Sobic.003G060300, Sobic.004G228200, Sobic.005G170000, Sobic.006G082100, Sobic.006G157600, Sobic.006G226100	Sobic.001G052900, Sobic.001G364500, Sobic.001G386200, Sobic.001G491600, Sobic.001G513300, Sobic.002G314300, Sobic.003G060300, Sobic.004G228200, Sobic.005G170000, Sobic.006G082100, Sobic.006G157600, Sobic.006G226100
GO:0016798	hydrolase activity, acting on glycosyl bonds	487	67	43.23	0.0002	0.01362	F	Sobic.001G027800, Sobic.001G148300, Sobic.001G263500, Sobic.001G284600, Sobic.001G309000, Sobic.001G357900, Sobic.001G531300, Sobic.001G538000, Sobic.002G055600, Sobic.002G055700, Sobic.002G184500, Sobic.002G190500, Sobic.002G246400, Sobic.002G261600, Sobic.002G275800, Sobic.002G286400, Sobic.002G324100, Sobic.002G328300, Sobic.002G362400, Sobic.003G083000, Sobic.003G100000, Sobic.003G126100, Sob…	Sobic.001G027800, Sobic.001G148300, Sobic.001G263500, Sobic.001G284600, Sobic.001G309000, Sobic.001G357900, Sobic.001G531300, Sobic.001G538000, Sobic.002G055600, Sobic.002G055700, Sobic.002G184500, Sobic.002G190500, Sobic.002G246400, Sobic.002G261600, Sobic.002G275800, Sobic.002G286400, Sobic.002G324100, Sobic.002G328300, Sobic.002G362400, Sobic.003G083000, Sobic.003G100000, Sobic.003G126100, Sob…
GO:0016679	oxidoreductase activity, acting on diphenols and related substances as donors	49	13	4.35	0.00025	0.01657	F	Sobic.001G403100, Sobic.002G072600, Sobic.003G088500, Sobic.003G088900, Sobic.003G341500, Sobic.003G357600, Sobic.004G159000, Sobic.004G270500, Sobic.006G181300, Sobic.006G181400, Sobic.006G202500, Sobic.006G258800, Sobic.007G068500	Sobic.001G403100, Sobic.002G072600, Sobic.003G088500, Sobic.003G088900, Sobic.003G341500, Sobic.003G357600, Sobic.004G159000, Sobic.004G270500, Sobic.006G181300, Sobic.006G181400, Sobic.006G202500, Sobic.006G258800, Sobic.007G068500
GO:0046577	long-chain-alcohol oxidase activity	5	4	0.44	0.00029	0.01873	F	Sobic.001G221200, Sobic.001G221400, Sobic.004G218700, Sobic.004G218900	Sobic.001G221200, Sobic.001G221400, Sobic.004G218700, Sobic.004G218900
GO:0008061	chitin binding	39	11	3.46	0.00042	0.02645	F	Sobic.002G055600, Sobic.002G055700, Sobic.003G244600, Sobic.003G364300, Sobic.005G084300, Sobic.005G098700, Sobic.005G099000, Sobic.006G132300, Sobic.006G132400, Sobic.009G130100, Sobic.010G273600	Sobic.002G055600, Sobic.002G055700, Sobic.003G244600, Sobic.003G364300, Sobic.005G084300, Sobic.005G098700, Sobic.005G099000, Sobic.006G132300, Sobic.006G132400, Sobic.009G130100, Sobic.010G273600
GO:0016682	oxidoreductase activity, acting on diphenols and related substances as donors, oxygen as acceptor	41	11	3.64	0.00067	0.04078	F	Sobic.001G403100, Sobic.003G088500, Sobic.003G088900, Sobic.003G341500, Sobic.003G357600, Sobic.004G270500, Sobic.006G181300, Sobic.006G181400, Sobic.006G202500, Sobic.006G258800, Sobic.007G068500	Sobic.001G403100, Sobic.003G088500, Sobic.003G088900, Sobic.003G341500, Sobic.003G357600, Sobic.004G270500, Sobic.006G181300, Sobic.006G181400, Sobic.006G202500, Sobic.006G258800, Sobic.007G068500
GO:0016765	transferase activity, transferring alkyl or aryl (other than methyl) groups	182	30	16.15	0.00068	0.04078	F	Sobic.001G065800, Sobic.001G066000, Sobic.001G151400, Sobic.001G193600, Sobic.001G249600, Sobic.001G317000, Sobic.001G317200, Sobic.001G317400, Sobic.001G317600, Sobic.001G319500, Sobic.001G319600, Sobic.001G319700, Sobic.001G351000, Sobic.001G412700, Sobic.001G514100, Sobic.002G035700, Sobic.002G130000, Sobic.002G231600, Sobic.003G151600, Sobic.003G264400, Sobic.003G305700, Sobic.003G426300, Sob…	Sobic.001G065800, Sobic.001G066000, Sobic.001G151400, Sobic.001G193600, Sobic.001G249600, Sobic.001G317000, Sobic.001G317200, Sobic.001G317400, Sobic.001G317600, Sobic.001G319500, Sobic.001G319600, Sobic.001G319700, Sobic.001G351000, Sobic.001G412700, Sobic.001G514100, Sobic.002G035700, Sobic.002G130000, Sobic.002G231600, Sobic.003G151600, Sobic.003G264400, Sobic.003G305700, Sobic.003G426300, Sob…
GO:0015171	amino acid transmembrane transporter activity	104	20	9.23	0.00074	0.04335	F	Sobic.001G157200, Sobic.001G267100, Sobic.002G082900, Sobic.003G012300, Sobic.003G022600, Sobic.003G375900, Sobic.003G376000, Sobic.004G285800, Sobic.004G311000, Sobic.005G072300, Sobic.005G072500, Sobic.006G106700, Sobic.006G115300, Sobic.006G180100, Sobic.006G180200, Sobic.007G025700, Sobic.007G025800, Sobic.008G068200, Sobic.009G013400, Sobic.010G166800	Sobic.001G157200, Sobic.001G267100, Sobic.002G082900, Sobic.003G012300, Sobic.003G022600, Sobic.003G375900, Sobic.003G376000, Sobic.004G285800, Sobic.004G311000, Sobic.005G072300, Sobic.005G072500, Sobic.006G106700, Sobic.006G115300, Sobic.006G180100, Sobic.006G180200, Sobic.007G025700, Sobic.007G025800, Sobic.008G068200, Sobic.009G013400, Sobic.010G166800
GO:0048037	cofactor binding	492	65	43.67	0.00076	0.04351	F	Sobic.001G005700, Sobic.001G193600, Sobic.001G221200, Sobic.001G221400, Sobic.001G260800, Sobic.001G285400, Sobic.001G320300, Sobic.001G379000, Sobic.001G405500, Sobic.002G041200, Sobic.002G107000, Sobic.002G107400, Sobic.002G146000, Sobic.002G211300, Sobic.002G366100, Sobic.002G366200, Sobic.003G003200, Sobic.003G116500, Sobic.003G122100, Sobic.003G128700, Sobic.003G230900, Sobic.003G241500, Sob…	Sobic.001G005700, Sobic.001G193600, Sobic.001G221200, Sobic.001G221400, Sobic.001G260800, Sobic.001G285400, Sobic.001G320300, Sobic.001G379000, Sobic.001G405500, Sobic.002G041200, Sobic.002G107000, Sobic.002G107400, Sobic.002G146000, Sobic.002G211300, Sobic.002G366100, Sobic.002G366200, Sobic.003G003200, Sobic.003G116500, Sobic.003G122100, Sobic.003G128700, Sobic.003G230900, Sobic.003G241500, Sob…
GO:0003677	DNA binding	1981	215	175.84	0.00081	0.04534	F	Sobic.001G034300, Sobic.001G071000, Sobic.001G079500, Sobic.001G082600, Sobic.001G106000, Sobic.001G117500, Sobic.001G120900, Sobic.001G141300, Sobic.001G158600, Sobic.001G183100, Sobic.001G252800, Sobic.001G278800, Sobic.001G290400, Sobic.001G295600, Sobic.001G296300, Sobic.001G304500, Sobic.001G330200, Sobic.001G364100, Sobic.001G386000, Sobic.001G387600, Sobic.001G388300, Sobic.001G396400, Sob…	Sobic.001G034300, Sobic.001G071000, Sobic.001G079500, Sobic.001G082600, Sobic.001G106000, Sobic.001G117500, Sobic.001G120900, Sobic.001G141300, Sobic.001G158600, Sobic.001G183100, Sobic.001G252800, Sobic.001G278800, Sobic.001G290400, Sobic.001G295600, Sobic.001G296300, Sobic.001G304500, Sobic.001G330200, Sobic.001G364100, Sobic.001G386000, Sobic.001G387600, Sobic.001G388300, Sobic.001G396400, Sob…
GO:0051537	2 iron, 2 sulfur cluster binding	36	10	3.2	0.00087	0.04764	F	Sobic.001G504900, Sobic.002G107000, Sobic.002G107400, Sobic.002G185100, Sobic.003G364400, Sobic.004G159000, Sobic.007G004600, Sobic.009G154700, Sobic.009G236400, Sobic.010G035500	Sobic.001G504900, Sobic.002G107000, Sobic.002G107400, Sobic.002G185100, Sobic.003G364400, Sobic.004G159000, Sobic.007G004600, Sobic.009G154700, Sobic.009G236400, Sobic.010G035500
GO:0004556	alpha-amylase activity	10	5	0.89	0.00094	0.05038	F	Sobic.002G184500, Sobic.002G190500, Sobic.004G309000, Sobic.007G156400, Sobic.007G156500	Sobic.002G184500, Sobic.002G190500, Sobic.004G309000, Sobic.007G156400, Sobic.007G156500
GO:0008509	anion transmembrane transporter activity	211	33	18.73	0.00097	0.0509	F	Sobic.001G157200, Sobic.001G195800, Sobic.001G267100, Sobic.002G082900, Sobic.002G245400, Sobic.003G012300, Sobic.003G022600, Sobic.003G050800, Sobic.003G237000, Sobic.003G304100, Sobic.003G375900, Sobic.003G376000, Sobic.004G285800, Sobic.004G311000, Sobic.005G072300, Sobic.005G072500, Sobic.006G075200, Sobic.006G090500, Sobic.006G106700, Sobic.006G115300, Sobic.006G180100, Sobic.006G180200, Sob…	Sobic.001G157200, Sobic.001G195800, Sobic.001G267100, Sobic.002G082900, Sobic.002G245400, Sobic.003G012300, Sobic.003G022600, Sobic.003G050800, Sobic.003G237000, Sobic.003G304100, Sobic.003G375900, Sobic.003G376000, Sobic.004G285800, Sobic.004G311000, Sobic.005G072300, Sobic.005G072500, Sobic.006G075200, Sobic.006G090500, Sobic.006G106700, Sobic.006G115300, Sobic.006G180100, Sobic.006G180200, Sob…
GO:0004568	chitinase activity	43	11	3.82	0.00104	0.05346	F	Sobic.002G055600, Sobic.002G055700, Sobic.003G244600, Sobic.003G364300, Sobic.005G084300, Sobic.005G098700, Sobic.005G099000, Sobic.006G132300, Sobic.006G132400, Sobic.009G130100, Sobic.010G273600	Sobic.002G055600, Sobic.002G055700, Sobic.003G244600, Sobic.003G364300, Sobic.005G084300, Sobic.005G098700, Sobic.005G099000, Sobic.006G132300, Sobic.006G132400, Sobic.009G130100, Sobic.010G273600
GO:0008514	organic anion transmembrane transporter activity	155	26	13.76	0.00116	0.05729	F	Sobic.001G157200, Sobic.001G267100, Sobic.002G082900, Sobic.002G245400, Sobic.003G012300, Sobic.003G022600, Sobic.003G050800, Sobic.003G375900, Sobic.003G376000, Sobic.004G285800, Sobic.004G311000, Sobic.005G072300, Sobic.005G072500, Sobic.006G075200, Sobic.006G106700, Sobic.006G115300, Sobic.006G180100, Sobic.006G180200, Sobic.007G025700, Sobic.007G025800, Sobic.008G068200, Sobic.009G013400, Sob…	Sobic.001G157200, Sobic.001G267100, Sobic.002G082900, Sobic.002G245400, Sobic.003G012300, Sobic.003G022600, Sobic.003G050800, Sobic.003G375900, Sobic.003G376000, Sobic.004G285800, Sobic.004G311000, Sobic.005G072300, Sobic.005G072500, Sobic.006G075200, Sobic.006G106700, Sobic.006G115300, Sobic.006G180100, Sobic.006G180200, Sobic.007G025700, Sobic.007G025800, Sobic.008G068200, Sobic.009G013400, Sob…
GO:0046943	carboxylic acid transmembrane transporter activity	131	23	11.63	0.00116	0.05729	F	Sobic.001G157200, Sobic.001G267100, Sobic.002G082900, Sobic.002G245400, Sobic.003G012300, Sobic.003G022600, Sobic.003G050800, Sobic.003G375900, Sobic.003G376000, Sobic.004G285800, Sobic.004G311000, Sobic.005G072300, Sobic.005G072500, Sobic.006G075200, Sobic.006G106700, Sobic.006G115300, Sobic.006G180100, Sobic.006G180200, Sobic.007G025700, Sobic.007G025800, Sobic.008G068200, Sobic.009G013400, Sob…	Sobic.001G157200, Sobic.001G267100, Sobic.002G082900, Sobic.002G245400, Sobic.003G012300, Sobic.003G022600, Sobic.003G050800, Sobic.003G375900, Sobic.003G376000, Sobic.004G285800, Sobic.004G311000, Sobic.005G072300, Sobic.005G072500, Sobic.006G075200, Sobic.006G106700, Sobic.006G115300, Sobic.006G180100, Sobic.006G180200, Sobic.007G025700, Sobic.007G025800, Sobic.008G068200, Sobic.009G013400, Sob…
GO:0005342	organic acid transmembrane transporter activity	133	23	11.81	0.00143	0.06927	F	Sobic.001G157200, Sobic.001G267100, Sobic.002G082900, Sobic.002G245400, Sobic.003G012300, Sobic.003G022600, Sobic.003G050800, Sobic.003G375900, Sobic.003G376000, Sobic.004G285800, Sobic.004G311000, Sobic.005G072300, Sobic.005G072500, Sobic.006G075200, Sobic.006G106700, Sobic.006G115300, Sobic.006G180100, Sobic.006G180200, Sobic.007G025700, Sobic.007G025800, Sobic.008G068200, Sobic.009G013400, Sob…	Sobic.001G157200, Sobic.001G267100, Sobic.002G082900, Sobic.002G245400, Sobic.003G012300, Sobic.003G022600, Sobic.003G050800, Sobic.003G375900, Sobic.003G376000, Sobic.004G285800, Sobic.004G311000, Sobic.005G072300, Sobic.005G072500, Sobic.006G075200, Sobic.006G106700, Sobic.006G115300, Sobic.006G180100, Sobic.006G180200, Sobic.007G025700, Sobic.007G025800, Sobic.008G068200, Sobic.009G013400, Sob…
GO:0001046	core promoter sequence-specific DNA binding	33	9	2.93	0.00181	0.08603	F	Sobic.001G082600, Sobic.003G040800, Sobic.003G319800, Sobic.004G207200, Sobic.004G285600, Sobic.004G329800, Sobic.005G117400, Sobic.009G032000, Sobic.009G084500	Sobic.001G082600, Sobic.003G040800, Sobic.003G319800, Sobic.004G207200, Sobic.004G285600, Sobic.004G329800, Sobic.005G117400, Sobic.009G032000, Sobic.009G084500
GO:0001047	core promoter binding	34	9	3.02	0.00227	0.104	F	Sobic.001G082600, Sobic.003G040800, Sobic.003G319800, Sobic.004G207200, Sobic.004G285600, Sobic.004G329800, Sobic.005G117400, Sobic.009G032000, Sobic.009G084500	Sobic.001G082600, Sobic.003G040800, Sobic.003G319800, Sobic.004G207200, Sobic.004G285600, Sobic.004G329800, Sobic.005G117400, Sobic.009G032000, Sobic.009G084500
GO:0016762	xyloglucan:xyloglucosyl transferase activity	34	9	3.02	0.00227	0.104	F	Sobic.001G284600, Sobic.001G309000, Sobic.001G538000, Sobic.002G324100, Sobic.004G025900, Sobic.005G140001, Sobic.007G090436, Sobic.007G090460, Sobic.010G246600	Sobic.001G284600, Sobic.001G309000, Sobic.001G538000, Sobic.002G324100, Sobic.004G025900, Sobic.005G140001, Sobic.007G090436, Sobic.007G090460, Sobic.010G246600
GO:0015562	efflux transmembrane transporter activity	17	6	1.51	0.00254	0.1093	F	Sobic.002G257001, Sobic.003G235800, Sobic.003G327500, Sobic.004G311000, Sobic.009G099000, Sobic.010G095100	Sobic.002G257001, Sobic.003G235800, Sobic.003G327500, Sobic.004G311000, Sobic.009G099000, Sobic.010G095100
GO:0016863	intramolecular oxidoreductase activity, transposing C=C bonds	12	5	1.07	0.00255	0.1093	F	Sobic.002G330500, Sobic.003G025000, Sobic.003G106300, Sobic.003G106400, Sobic.003G106600	Sobic.002G330500, Sobic.003G025000, Sobic.003G106300, Sobic.003G106400, Sobic.003G106600
GO:0008483	transaminase activity	41	10	3.64	0.00256	0.1093	F	Sobic.001G379000, Sobic.001G447500, Sobic.001G498500, Sobic.002G041200, Sobic.003G003200, Sobic.005G152100, Sobic.005G152200, Sobic.007G213700, Sobic.009G088800, Sobic.009G172500	Sobic.001G379000, Sobic.001G447500, Sobic.001G498500, Sobic.002G041200, Sobic.003G003200, Sobic.005G152100, Sobic.005G152200, Sobic.007G213700, Sobic.009G088800, Sobic.009G172500
GO:0016769	transferase activity, transferring nitrogenous groups	41	10	3.64	0.00256	0.1093	F	Sobic.001G379000, Sobic.001G447500, Sobic.001G498500, Sobic.002G041200, Sobic.003G003200, Sobic.005G152100, Sobic.005G152200, Sobic.007G213700, Sobic.009G088800, Sobic.009G172500	Sobic.001G379000, Sobic.001G447500, Sobic.001G498500, Sobic.002G041200, Sobic.003G003200, Sobic.005G152100, Sobic.005G152200, Sobic.007G213700, Sobic.009G088800, Sobic.009G172500
GO:0008453	alanine-glyoxylate transaminase activity	5	3	0.44	0.00609	0.2557	F	Sobic.001G379000, Sobic.007G213700, Sobic.009G172500	Sobic.001G379000, Sobic.007G213700, Sobic.009G172500
GO:0033293	monocarboxylic acid binding	26	7	2.31	0.00624	0.2568	F	Sobic.001G205800, Sobic.001G289100, Sobic.001G401300, Sobic.001G403300, Sobic.002G109100, Sobic.003G342000, Sobic.004G317500	Sobic.001G205800, Sobic.001G289100, Sobic.001G401300, Sobic.001G403300, Sobic.002G109100, Sobic.003G342000, Sobic.004G317500
GO:0010427	abscisic acid binding	20	6	1.78	0.00632	0.2568	F	Sobic.001G205800, Sobic.001G289100, Sobic.001G401300, Sobic.001G403300, Sobic.003G342000, Sobic.004G317500	Sobic.001G205800, Sobic.001G289100, Sobic.001G401300, Sobic.001G403300, Sobic.003G342000, Sobic.004G317500
GO:0080031	methyl salicylate esterase activity	2	2	0.18	0.00787	0.3147	F	Sobic.003G184900, Sobic.003G321000	Sobic.003G184900, Sobic.003G321000
GO:0019840	isoprenoid binding	21	6	1.86	0.00819	0.3224	F	Sobic.001G205800, Sobic.001G289100, Sobic.001G401300, Sobic.001G403300, Sobic.003G342000, Sobic.004G317500	Sobic.001G205800, Sobic.001G289100, Sobic.001G401300, Sobic.001G403300, Sobic.003G342000, Sobic.004G317500
GO:0004034	aldose 1-epimerase activity	10	4	0.89	0.00839	0.3251	F	Sobic.001G355300, Sobic.004G190200, Sobic.006G104900, Sobic.006G105200	Sobic.001G355300, Sobic.004G190200, Sobic.006G104900, Sobic.006G105200

## Sheet: Sheet3
GO enrichment (p-value<0.01) for biological process (P), molecular function (F), and cell componenent (C) of upregulated DEGs between RTx3362 and BTx378 pericarp tissue under VIS+UVA+UVB 5 DAA.
GO.ID	Term	Annotated	Count	Expected	p-value	q-value	Aspect	Genes	Origin input
GO:0055114	oxidation-reduction process	1768	241	140.4	1.6e-18	8.296e-15	P	Sobic.001G005300, Sobic.001G006201, Sobic.001G010900, Sobic.001G028800, Sobic.001G052900, Sobic.001G069900, Sobic.001G082200, Sobic.001G090200, Sobic.001G102500, Sobic.001G113700, Sobic.001G147400, Sobic.001G179100, Sobic.001G189000, Sobic.001G196300, Sobic.001G215600, Sobic.001G221400, Sobic.001G235500, Sobic.001G244300, Sobic.001G254400, Sobic.001G274800, Sobic.001G277000, Sobic.001G307400, Sob…	Sobic.001G005300, Sobic.001G006201, Sobic.001G010900, Sobic.001G028800, Sobic.001G052900, Sobic.001G069900, Sobic.001G082200, Sobic.001G090200, Sobic.001G102500, Sobic.001G113700, Sobic.001G147400, Sobic.001G179100, Sobic.001G189000, Sobic.001G196300, Sobic.001G215600, Sobic.001G221400, Sobic.001G235500, Sobic.001G244300, Sobic.001G254400, Sobic.001G274800, Sobic.001G277000, Sobic.001G307400, Sob…
GO:0044710	single-organism metabolic process	4468	458	354.81	1.7e-11	4.407e-08	P	Sobic.001G005300, Sobic.001G006201, Sobic.001G009900, Sobic.001G010900, Sobic.001G028800, Sobic.001G029200, Sobic.001G030500, Sobic.001G050100, Sobic.001G052900, Sobic.001G067500, Sobic.001G069900, Sobic.001G082200, Sobic.001G090200, Sobic.001G102500, Sobic.001G111500, Sobic.001G113700, Sobic.001G114400, Sobic.001G116400, Sobic.001G138000, Sobic.001G147400, Sobic.001G151400, Sobic.001G151700, Sob…	Sobic.001G005300, Sobic.001G006201, Sobic.001G009900, Sobic.001G010900, Sobic.001G028800, Sobic.001G029200, Sobic.001G030500, Sobic.001G050100, Sobic.001G052900, Sobic.001G067500, Sobic.001G069900, Sobic.001G082200, Sobic.001G090200, Sobic.001G102500, Sobic.001G111500, Sobic.001G113700, Sobic.001G114400, Sobic.001G116400, Sobic.001G138000, Sobic.001G147400, Sobic.001G151400, Sobic.001G151700, Sob…
GO:0019725	cellular homeostasis	345	60	27.4	5.5e-09	9.506e-06	P	Sobic.001G010900, Sobic.001G052900, Sobic.001G087700, Sobic.001G098500, Sobic.001G195800, Sobic.001G339400, Sobic.001G342600, Sobic.001G352200, Sobic.001G368400, Sobic.001G480700, Sobic.001G505100, Sobic.001G523300, Sobic.001G528300, Sobic.002G039100, Sobic.002G124700, Sobic.002G125000, Sobic.002G125200, Sobic.002G125700, Sobic.002G125900, Sobic.002G300600, Sobic.002G380400, Sobic.003G124300, Sob…	Sobic.001G010900, Sobic.001G052900, Sobic.001G087700, Sobic.001G098500, Sobic.001G195800, Sobic.001G339400, Sobic.001G342600, Sobic.001G352200, Sobic.001G368400, Sobic.001G480700, Sobic.001G505100, Sobic.001G523300, Sobic.001G528300, Sobic.002G039100, Sobic.002G124700, Sobic.002G125000, Sobic.002G125200, Sobic.002G125700, Sobic.002G125900, Sobic.002G300600, Sobic.002G380400, Sobic.003G124300, Sob…
GO:0009812	flavonoid metabolic process	226	43	17.95	6e-08	7.777e-05	P	Sobic.001G030500, Sobic.002G070800, Sobic.002G130200, Sobic.002G265400, Sobic.002G311400, Sobic.002G369400, Sobic.003G075901, Sobic.003G223600, Sobic.003G223700, Sobic.003G230900, Sobic.003G267900, Sobic.003G287600, Sobic.003G328400, Sobic.003G386600, Sobic.004G000700, Sobic.004G191000, Sobic.004G229800, Sobic.004G230200, Sobic.005G136300, Sobic.005G137200, Sobic.005G173200, Sobic.006G024000, Sob…	Sobic.001G030500, Sobic.002G070800, Sobic.002G130200, Sobic.002G265400, Sobic.002G311400, Sobic.002G369400, Sobic.003G075901, Sobic.003G223600, Sobic.003G223700, Sobic.003G230900, Sobic.003G267900, Sobic.003G287600, Sobic.003G328400, Sobic.003G386600, Sobic.004G000700, Sobic.004G191000, Sobic.004G229800, Sobic.004G230200, Sobic.005G136300, Sobic.005G137200, Sobic.005G173200, Sobic.006G024000, Sob…
GO:0009813	flavonoid biosynthetic process	214	41	16.99	9.9e-08	0.0001027	P	Sobic.001G030500, Sobic.002G070800, Sobic.002G130200, Sobic.002G265400, Sobic.002G311400, Sobic.003G075901, Sobic.003G223600, Sobic.003G223700, Sobic.003G230900, Sobic.003G267900, Sobic.003G287600, Sobic.003G328400, Sobic.004G000700, Sobic.004G191000, Sobic.004G229800, Sobic.004G230200, Sobic.005G136300, Sobic.005G137200, Sobic.005G173200, Sobic.006G024000, Sobic.006G153100, Sobic.006G174400, Sob…	Sobic.001G030500, Sobic.002G070800, Sobic.002G130200, Sobic.002G265400, Sobic.002G311400, Sobic.003G075901, Sobic.003G223600, Sobic.003G223700, Sobic.003G230900, Sobic.003G267900, Sobic.003G287600, Sobic.003G328400, Sobic.004G000700, Sobic.004G191000, Sobic.004G229800, Sobic.004G230200, Sobic.005G136300, Sobic.005G137200, Sobic.005G173200, Sobic.006G024000, Sobic.006G153100, Sobic.006G174400, Sob…
GO:0044699	single-organism process	8320	739	660.71	1.1e-06	0.0009506	P	Sobic.001G005300, Sobic.001G006201, Sobic.001G007300, Sobic.001G009900, Sobic.001G010900, Sobic.001G014000, Sobic.001G017400, Sobic.001G028800, Sobic.001G029200, Sobic.001G030500, Sobic.001G048766, Sobic.001G050100, Sobic.001G052900, Sobic.001G067500, Sobic.001G069900, Sobic.001G078200, Sobic.001G082200, Sobic.001G087700, Sobic.001G090200, Sobic.001G094300, Sobic.001G098500, Sobic.001G102500, Sob…	Sobic.001G005300, Sobic.001G006201, Sobic.001G007300, Sobic.001G009900, Sobic.001G010900, Sobic.001G014000, Sobic.001G017400, Sobic.001G028800, Sobic.001G029200, Sobic.001G030500, Sobic.001G048766, Sobic.001G050100, Sobic.001G052900, Sobic.001G067500, Sobic.001G069900, Sobic.001G078200, Sobic.001G082200, Sobic.001G087700, Sobic.001G090200, Sobic.001G094300, Sobic.001G098500, Sobic.001G102500, Sob…
GO:0042592	homeostatic process	515	72	40.9	1.5e-06	0.001111	P	Sobic.001G010900, Sobic.001G052900, Sobic.001G087700, Sobic.001G098500, Sobic.001G195800, Sobic.001G339400, Sobic.001G342600, Sobic.001G352200, Sobic.001G361000, Sobic.001G368400, Sobic.001G446800, Sobic.001G480700, Sobic.001G505100, Sobic.001G523300, Sobic.001G528300, Sobic.002G039100, Sobic.002G124700, Sobic.002G125000, Sobic.002G125200, Sobic.002G125700, Sobic.002G125900, Sobic.002G225400, Sob…	Sobic.001G010900, Sobic.001G052900, Sobic.001G087700, Sobic.001G098500, Sobic.001G195800, Sobic.001G339400, Sobic.001G342600, Sobic.001G352200, Sobic.001G361000, Sobic.001G368400, Sobic.001G446800, Sobic.001G480700, Sobic.001G505100, Sobic.001G523300, Sobic.001G528300, Sobic.002G039100, Sobic.002G124700, Sobic.002G125000, Sobic.002G125200, Sobic.002G125700, Sobic.002G125900, Sobic.002G225400, Sob…
GO:0019585	glucuronate metabolic process	183	34	14.53	2.5e-06	0.001296	P	Sobic.001G030500, Sobic.002G070800, Sobic.002G130200, Sobic.002G265400, Sobic.002G311400, Sobic.003G075901, Sobic.003G223600, Sobic.003G223700, Sobic.003G267900, Sobic.003G287600, Sobic.003G328400, Sobic.004G191000, Sobic.004G229800, Sobic.004G230200, Sobic.005G173200, Sobic.006G024000, Sobic.006G153100, Sobic.006G174400, Sobic.006G242200, Sobic.007G027200, Sobic.007G027301, Sobic.007G135000, Sob…	Sobic.001G030500, Sobic.002G070800, Sobic.002G130200, Sobic.002G265400, Sobic.002G311400, Sobic.003G075901, Sobic.003G223600, Sobic.003G223700, Sobic.003G267900, Sobic.003G287600, Sobic.003G328400, Sobic.004G191000, Sobic.004G229800, Sobic.004G230200, Sobic.005G173200, Sobic.006G024000, Sobic.006G153100, Sobic.006G174400, Sobic.006G242200, Sobic.007G027200, Sobic.007G027301, Sobic.007G135000, Sob…
GO:0052695	cellular glucuronidation	183	34	14.53	2.5e-06	0.001296	P	Sobic.001G030500, Sobic.002G070800, Sobic.002G130200, Sobic.002G265400, Sobic.002G311400, Sobic.003G075901, Sobic.003G223600, Sobic.003G223700, Sobic.003G267900, Sobic.003G287600, Sobic.003G328400, Sobic.004G191000, Sobic.004G229800, Sobic.004G230200, Sobic.005G173200, Sobic.006G024000, Sobic.006G153100, Sobic.006G174400, Sobic.006G242200, Sobic.007G027200, Sobic.007G027301, Sobic.007G135000, Sob…	Sobic.001G030500, Sobic.002G070800, Sobic.002G130200, Sobic.002G265400, Sobic.002G311400, Sobic.003G075901, Sobic.003G223600, Sobic.003G223700, Sobic.003G267900, Sobic.003G287600, Sobic.003G328400, Sobic.004G191000, Sobic.004G229800, Sobic.004G230200, Sobic.005G173200, Sobic.006G024000, Sobic.006G153100, Sobic.006G174400, Sobic.006G242200, Sobic.007G027200, Sobic.007G027301, Sobic.007G135000, Sob…
GO:0052696	flavonoid glucuronidation	183	34	14.53	2.5e-06	0.001296	P	Sobic.001G030500, Sobic.002G070800, Sobic.002G130200, Sobic.002G265400, Sobic.002G311400, Sobic.003G075901, Sobic.003G223600, Sobic.003G223700, Sobic.003G267900, Sobic.003G287600, Sobic.003G328400, Sobic.004G191000, Sobic.004G229800, Sobic.004G230200, Sobic.005G173200, Sobic.006G024000, Sobic.006G153100, Sobic.006G174400, Sobic.006G242200, Sobic.007G027200, Sobic.007G027301, Sobic.007G135000, Sob…	Sobic.001G030500, Sobic.002G070800, Sobic.002G130200, Sobic.002G265400, Sobic.002G311400, Sobic.003G075901, Sobic.003G223600, Sobic.003G223700, Sobic.003G267900, Sobic.003G287600, Sobic.003G328400, Sobic.004G191000, Sobic.004G229800, Sobic.004G230200, Sobic.005G173200, Sobic.006G024000, Sobic.006G153100, Sobic.006G174400, Sobic.006G242200, Sobic.007G027200, Sobic.007G027301, Sobic.007G135000, Sob…
GO:0006063	uronic acid metabolic process	186	34	14.77	3.6e-06	0.001697	P	Sobic.001G030500, Sobic.002G070800, Sobic.002G130200, Sobic.002G265400, Sobic.002G311400, Sobic.003G075901, Sobic.003G223600, Sobic.003G223700, Sobic.003G267900, Sobic.003G287600, Sobic.003G328400, Sobic.004G191000, Sobic.004G229800, Sobic.004G230200, Sobic.005G173200, Sobic.006G024000, Sobic.006G153100, Sobic.006G174400, Sobic.006G242200, Sobic.007G027200, Sobic.007G027301, Sobic.007G135000, Sob…	Sobic.001G030500, Sobic.002G070800, Sobic.002G130200, Sobic.002G265400, Sobic.002G311400, Sobic.003G075901, Sobic.003G223600, Sobic.003G223700, Sobic.003G267900, Sobic.003G287600, Sobic.003G328400, Sobic.004G191000, Sobic.004G229800, Sobic.004G230200, Sobic.005G173200, Sobic.006G024000, Sobic.006G153100, Sobic.006G174400, Sobic.006G242200, Sobic.007G027200, Sobic.007G027301, Sobic.007G135000, Sob…
GO:0080167	response to karrikin	70	18	5.56	6e-06	0.002592	P	Sobic.001G005300, Sobic.001G007700, Sobic.001G285400, Sobic.001G480400, Sobic.002G320700, Sobic.003G088900, Sobic.003G229700, Sobic.004G032300, Sobic.004G071000, Sobic.006G068900, Sobic.006G143100, Sobic.006G239800, Sobic.009G028200, Sobic.009G143100, Sobic.009G207100, Sobic.010G023400, Sobic.010G207100, Sobic.010G260700	Sobic.001G005300, Sobic.001G007700, Sobic.001G285400, Sobic.001G480400, Sobic.002G320700, Sobic.003G088900, Sobic.003G229700, Sobic.004G032300, Sobic.004G071000, Sobic.006G068900, Sobic.006G143100, Sobic.006G239800, Sobic.009G028200, Sobic.009G143100, Sobic.009G207100, Sobic.010G023400, Sobic.010G207100, Sobic.010G260700
GO:0015979	photosynthesis	178	32	14.14	9.9e-06	0.003949	P	Sobic.001G090200, Sobic.001G415400, Sobic.001G498300, Sobic.001G540600, Sobic.002G004000, Sobic.002G215000, Sobic.002G297400, Sobic.002G305700, Sobic.002G306201, Sobic.002G316700, Sobic.003G052500, Sobic.003G122100, Sobic.003G221700, Sobic.003G328200, Sobic.003G409700, Sobic.003G439000, Sobic.004G191200, Sobic.004G235200, Sobic.004G308700, Sobic.007G004600, Sobic.007G023300, Sobic.007G111500, Sob…	Sobic.001G090200, Sobic.001G415400, Sobic.001G498300, Sobic.001G540600, Sobic.002G004000, Sobic.002G215000, Sobic.002G297400, Sobic.002G305700, Sobic.002G306201, Sobic.002G316700, Sobic.003G052500, Sobic.003G122100, Sobic.003G221700, Sobic.003G328200, Sobic.003G409700, Sobic.003G439000, Sobic.004G191200, Sobic.004G235200, Sobic.004G308700, Sobic.007G004600, Sobic.007G023300, Sobic.007G111500, Sob…
GO:0055082	cellular chemical homeostasis	205	35	16.28	1.3e-05	0.004815	P	Sobic.001G087700, Sobic.001G195800, Sobic.001G339400, Sobic.001G352200, Sobic.001G480700, Sobic.001G505100, Sobic.001G523300, Sobic.001G528300, Sobic.002G124700, Sobic.002G125000, Sobic.002G125200, Sobic.002G125700, Sobic.002G125900, Sobic.002G380400, Sobic.003G167500, Sobic.003G278700, Sobic.003G343400, Sobic.003G411600, Sobic.004G164200, Sobic.004G195400, Sobic.004G213100, Sobic.004G288700, Sob…	Sobic.001G087700, Sobic.001G195800, Sobic.001G339400, Sobic.001G352200, Sobic.001G480700, Sobic.001G505100, Sobic.001G523300, Sobic.001G528300, Sobic.002G124700, Sobic.002G125000, Sobic.002G125200, Sobic.002G125700, Sobic.002G125900, Sobic.002G380400, Sobic.003G167500, Sobic.003G278700, Sobic.003G343400, Sobic.003G411600, Sobic.004G164200, Sobic.004G195400, Sobic.004G213100, Sobic.004G288700, Sob…
GO:0022900	electron transport chain	81	19	6.43	1.4e-05	0.004839	P	Sobic.001G090200, Sobic.001G147400, Sobic.001G179100, Sobic.001G498300, Sobic.002G004000, Sobic.002G305700, Sobic.002G316700, Sobic.003G364400, Sobic.004G191200, Sobic.004G235200, Sobic.007G004600, Sobic.007G004800, Sobic.007G023300, Sobic.007G111500, Sobic.007G223500, Sobic.009G154700, Sobic.010G005500, Sobic.010G223200, Sobic.010G272800	Sobic.001G090200, Sobic.001G147400, Sobic.001G179100, Sobic.001G498300, Sobic.002G004000, Sobic.002G305700, Sobic.002G316700, Sobic.003G364400, Sobic.004G191200, Sobic.004G235200, Sobic.007G004600, Sobic.007G004800, Sobic.007G023300, Sobic.007G111500, Sobic.007G223500, Sobic.009G154700, Sobic.010G005500, Sobic.010G223200, Sobic.010G272800
GO:0005996	monosaccharide metabolic process	277	43	22	1.6e-05	0.005185	P	Sobic.001G030500, Sobic.001G355300, Sobic.001G384100, Sobic.001G519800, Sobic.002G070800, Sobic.002G130200, Sobic.002G265400, Sobic.002G271200, Sobic.002G311400, Sobic.003G075901, Sobic.003G223600, Sobic.003G223700, Sobic.003G248300, Sobic.003G267900, Sobic.003G287600, Sobic.003G328400, Sobic.004G190200, Sobic.004G191000, Sobic.004G229800, Sobic.004G230200, Sobic.005G173200, Sobic.006G024000, Sob…	Sobic.001G030500, Sobic.001G355300, Sobic.001G384100, Sobic.001G519800, Sobic.002G070800, Sobic.002G130200, Sobic.002G265400, Sobic.002G271200, Sobic.002G311400, Sobic.003G075901, Sobic.003G223600, Sobic.003G223700, Sobic.003G248300, Sobic.003G267900, Sobic.003G287600, Sobic.003G328400, Sobic.004G190200, Sobic.004G191000, Sobic.004G229800, Sobic.004G230200, Sobic.005G173200, Sobic.006G024000, Sob…
GO:0019684	photosynthesis, light reaction	97	21	7.7	1.9e-05	0.005795	P	Sobic.001G090200, Sobic.001G498300, Sobic.001G540600, Sobic.002G004000, Sobic.002G215000, Sobic.002G297400, Sobic.002G305700, Sobic.002G306201, Sobic.002G316700, Sobic.003G409700, Sobic.003G439000, Sobic.004G191200, Sobic.004G235200, Sobic.004G308700, Sobic.007G004600, Sobic.007G023300, Sobic.007G111500, Sobic.007G223500, Sobic.009G174700, Sobic.010G223200, Sobic.010G272800	Sobic.001G090200, Sobic.001G498300, Sobic.001G540600, Sobic.002G004000, Sobic.002G215000, Sobic.002G297400, Sobic.002G305700, Sobic.002G306201, Sobic.002G316700, Sobic.003G409700, Sobic.003G439000, Sobic.004G191200, Sobic.004G235200, Sobic.004G308700, Sobic.007G004600, Sobic.007G023300, Sobic.007G111500, Sobic.007G223500, Sobic.009G174700, Sobic.010G223200, Sobic.010G272800
GO:0009767	photosynthetic electron transport chain	45	13	3.57	3.1e-05	0.00893	P	Sobic.001G090200, Sobic.001G498300, Sobic.002G004000, Sobic.002G305700, Sobic.002G316700, Sobic.004G191200, Sobic.004G235200, Sobic.007G004600, Sobic.007G023300, Sobic.007G111500, Sobic.007G223500, Sobic.010G223200, Sobic.010G272800	Sobic.001G090200, Sobic.001G498300, Sobic.002G004000, Sobic.002G305700, Sobic.002G316700, Sobic.004G191200, Sobic.004G235200, Sobic.007G004600, Sobic.007G023300, Sobic.007G111500, Sobic.007G223500, Sobic.010G223200, Sobic.010G272800
GO:0008299	isoprenoid biosynthetic process	93	20	7.39	3.3e-05	0.009006	P	Sobic.001G005300, Sobic.001G102500, Sobic.001G465100, Sobic.002G353300, Sobic.003G045900, Sobic.003G087600, Sobic.003G108600, Sobic.003G418000, Sobic.004G074000, Sobic.004G097700, Sobic.004G166900, Sobic.004G229800, Sobic.004G287300, Sobic.004G298900, Sobic.004G346000, Sobic.005G022800, Sobic.008G096800, Sobic.009G142400, Sobic.009G246400, Sobic.010G184600	Sobic.001G005300, Sobic.001G102500, Sobic.001G465100, Sobic.002G353300, Sobic.003G045900, Sobic.003G087600, Sobic.003G108600, Sobic.003G418000, Sobic.004G074000, Sobic.004G097700, Sobic.004G166900, Sobic.004G229800, Sobic.004G287300, Sobic.004G298900, Sobic.004G346000, Sobic.005G022800, Sobic.008G096800, Sobic.009G142400, Sobic.009G246400, Sobic.010G184600
GO:0009416	response to light stimulus	418	57	33.19	3.9e-05	0.009876	P	Sobic.001G005300, Sobic.001G111500, Sobic.001G120900, Sobic.001G196300, Sobic.001G390300, Sobic.001G446800, Sobic.001G516800, Sobic.001G519800, Sobic.001G543300, Sobic.002G005600, Sobic.002G215000, Sobic.002G279100, Sobic.002G409900, Sobic.003G022700, Sobic.003G045900, Sobic.003G046800, Sobic.003G058700, Sobic.003G077600, Sobic.003G182400, Sobic.003G274700, Sobic.003G298100, Sobic.003G300800, Sob…	Sobic.001G005300, Sobic.001G111500, Sobic.001G120900, Sobic.001G196300, Sobic.001G390300, Sobic.001G446800, Sobic.001G516800, Sobic.001G519800, Sobic.001G543300, Sobic.002G005600, Sobic.002G215000, Sobic.002G279100, Sobic.002G409900, Sobic.003G022700, Sobic.003G045900, Sobic.003G046800, Sobic.003G058700, Sobic.003G077600, Sobic.003G182400, Sobic.003G274700, Sobic.003G298100, Sobic.003G300800, Sob…
GO:0010258	NADH dehydrogenase complex (plastoquinone) assembly	4	4	0.32	4e-05	0.009876	P	Sobic.002G198600, Sobic.003G378600, Sobic.003G433900, Sobic.006G162200	Sobic.002G198600, Sobic.003G378600, Sobic.003G433900, Sobic.006G162200
GO:0019748	secondary metabolic process	432	58	34.31	5.2e-05	0.01195	P	Sobic.001G082200, Sobic.001G196300, Sobic.001G235500, Sobic.001G249600, Sobic.001G280000, Sobic.001G317000, Sobic.001G317200, Sobic.001G317300, Sobic.001G317400, Sobic.001G317600, Sobic.001G319700, Sobic.001G360700, Sobic.001G363700, Sobic.001G480700, Sobic.002G000400, Sobic.002G005300, Sobic.002G190300, Sobic.002G231600, Sobic.002G273700, Sobic.002G279100, Sobic.003G009700, Sobic.003G009900, Sob…	Sobic.001G082200, Sobic.001G196300, Sobic.001G235500, Sobic.001G249600, Sobic.001G280000, Sobic.001G317000, Sobic.001G317200, Sobic.001G317300, Sobic.001G317400, Sobic.001G317600, Sobic.001G319700, Sobic.001G360700, Sobic.001G363700, Sobic.001G480700, Sobic.002G000400, Sobic.002G005300, Sobic.002G190300, Sobic.002G231600, Sobic.002G273700, Sobic.002G279100, Sobic.003G009700, Sobic.003G009900, Sob…
GO:0006720	isoprenoid metabolic process	119	23	9.45	5.3e-05	0.01195	P	Sobic.001G005300, Sobic.001G102500, Sobic.001G465100, Sobic.002G353300, Sobic.003G022700, Sobic.003G045900, Sobic.003G087600, Sobic.003G108600, Sobic.003G300800, Sobic.003G418000, Sobic.004G074000, Sobic.004G097700, Sobic.004G166900, Sobic.004G229800, Sobic.004G287300, Sobic.004G298900, Sobic.004G346000, Sobic.005G022800, Sobic.007G221000, Sobic.008G096800, Sobic.009G142400, Sobic.009G246400, Sob…	Sobic.001G005300, Sobic.001G102500, Sobic.001G465100, Sobic.002G353300, Sobic.003G022700, Sobic.003G045900, Sobic.003G087600, Sobic.003G108600, Sobic.003G300800, Sobic.003G418000, Sobic.004G074000, Sobic.004G097700, Sobic.004G166900, Sobic.004G229800, Sobic.004G287300, Sobic.004G298900, Sobic.004G346000, Sobic.005G022800, Sobic.007G221000, Sobic.008G096800, Sobic.009G142400, Sobic.009G246400, Sob…
GO:0009628	response to abiotic stimulus	1114	124	88.47	5.8e-05	0.01253	P	Sobic.001G005300, Sobic.001G007700, Sobic.001G098500, Sobic.001G111500, Sobic.001G120900, Sobic.001G141300, Sobic.001G191000, Sobic.001G196300, Sobic.001G285400, Sobic.001G314400, Sobic.001G387600, Sobic.001G390300, Sobic.001G405500, Sobic.001G407900, Sobic.001G446800, Sobic.001G480400, Sobic.001G485400, Sobic.001G516800, Sobic.001G519800, Sobic.001G526800, Sobic.001G543300, Sobic.002G005600, Sob…	Sobic.001G005300, Sobic.001G007700, Sobic.001G098500, Sobic.001G111500, Sobic.001G120900, Sobic.001G141300, Sobic.001G191000, Sobic.001G196300, Sobic.001G285400, Sobic.001G314400, Sobic.001G387600, Sobic.001G390300, Sobic.001G405500, Sobic.001G407900, Sobic.001G446800, Sobic.001G480400, Sobic.001G485400, Sobic.001G516800, Sobic.001G519800, Sobic.001G526800, Sobic.001G543300, Sobic.002G005600, Sob…
GO:0006790	sulfur compound metabolic process	294	43	23.35	6.9e-05	0.01416	P	Sobic.001G052900, Sobic.001G082200, Sobic.001G094300, Sobic.001G138000, Sobic.001G249600, Sobic.001G317000, Sobic.001G317200, Sobic.001G317300, Sobic.001G317400, Sobic.001G317600, Sobic.001G319700, Sobic.001G322700, Sobic.001G412700, Sobic.001G470000, Sobic.001G514100, Sobic.002G231600, Sobic.002G300600, Sobic.002G384400, Sobic.003G187000, Sobic.003G191000, Sobic.003G264400, Sobic.003G264600, Sob…	Sobic.001G052900, Sobic.001G082200, Sobic.001G094300, Sobic.001G138000, Sobic.001G249600, Sobic.001G317000, Sobic.001G317200, Sobic.001G317300, Sobic.001G317400, Sobic.001G317600, Sobic.001G319700, Sobic.001G322700, Sobic.001G412700, Sobic.001G470000, Sobic.001G514100, Sobic.002G231600, Sobic.002G300600, Sobic.002G384400, Sobic.003G187000, Sobic.003G191000, Sobic.003G264400, Sobic.003G264600, Sob…
GO:0015793	glycerol transport	36	11	2.86	7.1e-05	0.01416	P	Sobic.001G195800, Sobic.001G505100, Sobic.002G124700, Sobic.002G125000, Sobic.002G125200, Sobic.002G125700, Sobic.004G288700, Sobic.004G351200, Sobic.006G176700, Sobic.009G075900, Sobic.009G085900	Sobic.001G195800, Sobic.001G505100, Sobic.002G124700, Sobic.002G125000, Sobic.002G125200, Sobic.002G125700, Sobic.004G288700, Sobic.004G351200, Sobic.006G176700, Sobic.009G075900, Sobic.009G085900
GO:0006884	cell volume homeostasis	37	11	2.94	9.4e-05	0.01673	P	Sobic.001G195800, Sobic.001G505100, Sobic.002G124700, Sobic.002G125000, Sobic.002G125200, Sobic.002G125700, Sobic.004G288700, Sobic.004G351200, Sobic.006G176700, Sobic.009G075900, Sobic.009G085900	Sobic.001G195800, Sobic.001G505100, Sobic.002G124700, Sobic.002G125000, Sobic.002G125200, Sobic.002G125700, Sobic.004G288700, Sobic.004G351200, Sobic.006G176700, Sobic.009G075900, Sobic.009G085900
GO:0009992	cellular water homeostasis	37	11	2.94	9.4e-05	0.01673	P	Sobic.001G195800, Sobic.001G505100, Sobic.002G124700, Sobic.002G125000, Sobic.002G125200, Sobic.002G125700, Sobic.004G288700, Sobic.004G351200, Sobic.006G176700, Sobic.009G075900, Sobic.009G085900	Sobic.001G195800, Sobic.001G505100, Sobic.002G124700, Sobic.002G125000, Sobic.002G125200, Sobic.002G125700, Sobic.004G288700, Sobic.004G351200, Sobic.006G176700, Sobic.009G075900, Sobic.009G085900
GO:0009735	response to cytokinin	148	26	11.75	9.7e-05	0.01673	P	Sobic.001G069900, Sobic.001G141300, Sobic.001G144900, Sobic.001G391400, Sobic.001G417200, Sobic.001G453300, Sobic.001G498500, Sobic.001G524900, Sobic.003G246400, Sobic.003G408000, Sobic.003G429000, Sobic.004G151600, Sobic.004G177500, Sobic.004G213100, Sobic.004G235200, Sobic.004G272100, Sobic.004G317900, Sobic.006G157600, Sobic.006G272600, Sobic.008G051000, Sobic.008G185900, Sobic.009G234800, Sob…	Sobic.001G069900, Sobic.001G141300, Sobic.001G144900, Sobic.001G391400, Sobic.001G417200, Sobic.001G453300, Sobic.001G498500, Sobic.001G524900, Sobic.003G246400, Sobic.003G408000, Sobic.003G429000, Sobic.004G151600, Sobic.004G177500, Sobic.004G213100, Sobic.004G235200, Sobic.004G272100, Sobic.004G317900, Sobic.006G157600, Sobic.006G272600, Sobic.008G051000, Sobic.008G185900, Sobic.009G234800, Sob…
GO:0045454	cell redox homeostasis	140	25	11.12	0.0001	0.01673	P	Sobic.001G010900, Sobic.001G052900, Sobic.001G098500, Sobic.001G342600, Sobic.001G368400, Sobic.002G039100, Sobic.002G300600, Sobic.003G124300, Sobic.004G216600, Sobic.004G228200, Sobic.004G315100, Sobic.005G002900, Sobic.005G028900, Sobic.006G024500, Sobic.006G157600, Sobic.006G226100, Sobic.007G023300, Sobic.007G107850, Sobic.007G116100, Sobic.008G063100, Sobic.009G073000, Sobic.010G072900, Sob…	Sobic.001G010900, Sobic.001G052900, Sobic.001G098500, Sobic.001G342600, Sobic.001G368400, Sobic.002G039100, Sobic.002G300600, Sobic.003G124300, Sobic.004G216600, Sobic.004G228200, Sobic.004G315100, Sobic.005G002900, Sobic.005G028900, Sobic.006G024500, Sobic.006G157600, Sobic.006G226100, Sobic.007G023300, Sobic.007G107850, Sobic.007G116100, Sobic.008G063100, Sobic.009G073000, Sobic.010G072900, Sob…
GO:0044281	small molecule metabolic process	1601	167	127.14	0.0001	0.01673	P	Sobic.001G005300, Sobic.001G009900, Sobic.001G030500, Sobic.001G050100, Sobic.001G069900, Sobic.001G082200, Sobic.001G102500, Sobic.001G114400, Sobic.001G116400, Sobic.001G138000, Sobic.001G151400, Sobic.001G151700, Sobic.001G320700, Sobic.001G348100, Sobic.001G349800, Sobic.001G354700, Sobic.001G355300, Sobic.001G384100, Sobic.001G393800, Sobic.001G406800, Sobic.001G417200, Sobic.001G470000, Sob…	Sobic.001G005300, Sobic.001G009900, Sobic.001G030500, Sobic.001G050100, Sobic.001G069900, Sobic.001G082200, Sobic.001G102500, Sobic.001G114400, Sobic.001G116400, Sobic.001G138000, Sobic.001G151400, Sobic.001G151700, Sobic.001G320700, Sobic.001G348100, Sobic.001G349800, Sobic.001G354700, Sobic.001G355300, Sobic.001G384100, Sobic.001G393800, Sobic.001G406800, Sobic.001G417200, Sobic.001G470000, Sob…
GO:0043086	negative regulation of catalytic activity	220	34	17.47	0.00013	0.02106	P	Sobic.001G168500, Sobic.001G198800, Sobic.001G324700, Sobic.001G324800, Sobic.001G401300, Sobic.001G403300, Sobic.001G538866, Sobic.002G226700, Sobic.002G343600, Sobic.003G111300, Sobic.003G327700, Sobic.003G342000, Sobic.003G355800, Sobic.004G002700, Sobic.004G166400, Sobic.004G167800, Sobic.004G188500, Sobic.004G317500, Sobic.005G082100, Sobic.005G091900, Sobic.005G215900, Sobic.006G004300, Sob…	Sobic.001G168500, Sobic.001G198800, Sobic.001G324700, Sobic.001G324800, Sobic.001G401300, Sobic.001G403300, Sobic.001G538866, Sobic.002G226700, Sobic.002G343600, Sobic.003G111300, Sobic.003G327700, Sobic.003G342000, Sobic.003G355800, Sobic.004G002700, Sobic.004G166400, Sobic.004G167800, Sobic.004G188500, Sobic.004G317500, Sobic.005G082100, Sobic.005G091900, Sobic.005G215900, Sobic.006G004300, Sob…
GO:0015791	polyol transport	39	11	3.1	0.00016	0.0244	P	Sobic.001G195800, Sobic.001G505100, Sobic.002G124700, Sobic.002G125000, Sobic.002G125200, Sobic.002G125700, Sobic.004G288700, Sobic.004G351200, Sobic.006G176700, Sobic.009G075900, Sobic.009G085900	Sobic.001G195800, Sobic.001G505100, Sobic.002G124700, Sobic.002G125000, Sobic.002G125200, Sobic.002G125700, Sobic.004G288700, Sobic.004G351200, Sobic.006G176700, Sobic.009G075900, Sobic.009G085900
GO:0030104	water homeostasis	39	11	3.1	0.00016	0.0244	P	Sobic.001G195800, Sobic.001G505100, Sobic.002G124700, Sobic.002G125000, Sobic.002G125200, Sobic.002G125700, Sobic.004G288700, Sobic.004G351200, Sobic.006G176700, Sobic.009G075900, Sobic.009G085900	Sobic.001G195800, Sobic.001G505100, Sobic.002G124700, Sobic.002G125000, Sobic.002G125200, Sobic.002G125700, Sobic.004G288700, Sobic.004G351200, Sobic.006G176700, Sobic.009G075900, Sobic.009G085900
GO:0015850	organic hydroxy compound transport	46	12	3.65	0.00018	0.02667	P	Sobic.001G195800, Sobic.001G505100, Sobic.002G124700, Sobic.002G125000, Sobic.002G125200, Sobic.002G125700, Sobic.004G288700, Sobic.004G351200, Sobic.005G061000, Sobic.006G176700, Sobic.009G075900, Sobic.009G085900	Sobic.001G195800, Sobic.001G505100, Sobic.002G124700, Sobic.002G125000, Sobic.002G125200, Sobic.002G125700, Sobic.004G288700, Sobic.004G351200, Sobic.005G061000, Sobic.006G176700, Sobic.009G075900, Sobic.009G085900
GO:0048878	chemical homeostasis	336	46	26.68	0.00019	0.02737	P	Sobic.001G087700, Sobic.001G195800, Sobic.001G339400, Sobic.001G352200, Sobic.001G446800, Sobic.001G480700, Sobic.001G505100, Sobic.001G523300, Sobic.001G528300, Sobic.002G124700, Sobic.002G125000, Sobic.002G125200, Sobic.002G125700, Sobic.002G125900, Sobic.002G225400, Sobic.002G380400, Sobic.003G167500, Sobic.003G235800, Sobic.003G278700, Sobic.003G343400, Sobic.003G386600, Sobic.003G411600, Sob…	Sobic.001G087700, Sobic.001G195800, Sobic.001G339400, Sobic.001G352200, Sobic.001G446800, Sobic.001G480700, Sobic.001G505100, Sobic.001G523300, Sobic.001G528300, Sobic.002G124700, Sobic.002G125000, Sobic.002G125200, Sobic.002G125700, Sobic.002G125900, Sobic.002G225400, Sobic.002G380400, Sobic.003G167500, Sobic.003G235800, Sobic.003G278700, Sobic.003G343400, Sobic.003G386600, Sobic.003G411600, Sob…
GO:0016114	terpenoid biosynthetic process	60	14	4.76	0.0002	0.02803	P	Sobic.001G005300, Sobic.001G465100, Sobic.003G045900, Sobic.003G087600, Sobic.003G418000, Sobic.004G074000, Sobic.004G097700, Sobic.004G166900, Sobic.004G229800, Sobic.004G298900, Sobic.004G346000, Sobic.005G022800, Sobic.009G142400, Sobic.010G184600	Sobic.001G005300, Sobic.001G465100, Sobic.003G045900, Sobic.003G087600, Sobic.003G418000, Sobic.004G074000, Sobic.004G097700, Sobic.004G166900, Sobic.004G229800, Sobic.004G298900, Sobic.004G346000, Sobic.005G022800, Sobic.009G142400, Sobic.010G184600
GO:0043436	oxoacid metabolic process	1064	116	84.49	0.00024	0.0321	P	Sobic.001G005300, Sobic.001G009900, Sobic.001G030500, Sobic.001G050100, Sobic.001G082200, Sobic.001G102500, Sobic.001G116400, Sobic.001G151400, Sobic.001G151700, Sobic.001G320700, Sobic.001G354700, Sobic.001G393800, Sobic.001G406800, Sobic.001G470000, Sobic.001G485800, Sobic.001G498500, Sobic.001G500800, Sobic.002G005600, Sobic.002G070800, Sobic.002G130200, Sobic.002G133100, Sobic.002G172600, Sob…	Sobic.001G005300, Sobic.001G009900, Sobic.001G030500, Sobic.001G050100, Sobic.001G082200, Sobic.001G102500, Sobic.001G116400, Sobic.001G151400, Sobic.001G151700, Sobic.001G320700, Sobic.001G354700, Sobic.001G393800, Sobic.001G406800, Sobic.001G470000, Sobic.001G485800, Sobic.001G498500, Sobic.001G500800, Sobic.002G005600, Sobic.002G070800, Sobic.002G130200, Sobic.002G133100, Sobic.002G172600, Sob…
GO:0006082	organic acid metabolic process	1066	116	84.65	0.00025	0.0321	P	Sobic.001G005300, Sobic.001G009900, Sobic.001G030500, Sobic.001G050100, Sobic.001G082200, Sobic.001G102500, Sobic.001G116400, Sobic.001G151400, Sobic.001G151700, Sobic.001G320700, Sobic.001G354700, Sobic.001G393800, Sobic.001G406800, Sobic.001G470000, Sobic.001G485800, Sobic.001G498500, Sobic.001G500800, Sobic.002G005600, Sobic.002G070800, Sobic.002G130200, Sobic.002G133100, Sobic.002G172600, Sob…	Sobic.001G005300, Sobic.001G009900, Sobic.001G030500, Sobic.001G050100, Sobic.001G082200, Sobic.001G102500, Sobic.001G116400, Sobic.001G151400, Sobic.001G151700, Sobic.001G320700, Sobic.001G354700, Sobic.001G393800, Sobic.001G406800, Sobic.001G470000, Sobic.001G485800, Sobic.001G498500, Sobic.001G500800, Sobic.002G005600, Sobic.002G070800, Sobic.002G130200, Sobic.002G133100, Sobic.002G172600, Sob…
GO:0009314	response to radiation	448	57	35.58	0.00026	0.0321	P	Sobic.001G005300, Sobic.001G111500, Sobic.001G120900, Sobic.001G196300, Sobic.001G390300, Sobic.001G446800, Sobic.001G516800, Sobic.001G519800, Sobic.001G543300, Sobic.002G005600, Sobic.002G215000, Sobic.002G279100, Sobic.002G409900, Sobic.003G022700, Sobic.003G045900, Sobic.003G046800, Sobic.003G058700, Sobic.003G077600, Sobic.003G182400, Sobic.003G274700, Sobic.003G298100, Sobic.003G300800, Sob…	Sobic.001G005300, Sobic.001G111500, Sobic.001G120900, Sobic.001G196300, Sobic.001G390300, Sobic.001G446800, Sobic.001G516800, Sobic.001G519800, Sobic.001G543300, Sobic.002G005600, Sobic.002G215000, Sobic.002G279100, Sobic.002G409900, Sobic.003G022700, Sobic.003G045900, Sobic.003G046800, Sobic.003G058700, Sobic.003G077600, Sobic.003G182400, Sobic.003G274700, Sobic.003G298100, Sobic.003G300800, Sob…
GO:0006833	water transport	41	11	3.26	0.00026	0.0321	P	Sobic.001G195800, Sobic.001G505100, Sobic.002G124700, Sobic.002G125000, Sobic.002G125200, Sobic.002G125700, Sobic.004G288700, Sobic.004G351200, Sobic.006G176700, Sobic.009G075900, Sobic.009G085900	Sobic.001G195800, Sobic.001G505100, Sobic.002G124700, Sobic.002G125000, Sobic.002G125200, Sobic.002G125700, Sobic.004G288700, Sobic.004G351200, Sobic.006G176700, Sobic.009G075900, Sobic.009G085900
GO:0042044	fluid transport	41	11	3.26	0.00026	0.0321	P	Sobic.001G195800, Sobic.001G505100, Sobic.002G124700, Sobic.002G125000, Sobic.002G125200, Sobic.002G125700, Sobic.004G288700, Sobic.004G351200, Sobic.006G176700, Sobic.009G075900, Sobic.009G085900	Sobic.001G195800, Sobic.001G505100, Sobic.002G124700, Sobic.002G125000, Sobic.002G125200, Sobic.002G125700, Sobic.004G288700, Sobic.004G351200, Sobic.006G176700, Sobic.009G075900, Sobic.009G085900
GO:0006721	terpenoid metabolic process	84	17	6.67	0.00028	0.033	P	Sobic.001G005300, Sobic.001G465100, Sobic.003G022700, Sobic.003G045900, Sobic.003G087600, Sobic.003G300800, Sobic.003G418000, Sobic.004G074000, Sobic.004G097700, Sobic.004G166900, Sobic.004G229800, Sobic.004G298900, Sobic.004G346000, Sobic.005G022800, Sobic.007G221000, Sobic.009G142400, Sobic.010G184600	Sobic.001G005300, Sobic.001G465100, Sobic.003G022700, Sobic.003G045900, Sobic.003G087600, Sobic.003G300800, Sobic.003G418000, Sobic.004G074000, Sobic.004G097700, Sobic.004G166900, Sobic.004G229800, Sobic.004G298900, Sobic.004G346000, Sobic.005G022800, Sobic.007G221000, Sobic.009G142400, Sobic.010G184600
GO:0008361	regulation of cell size	48	12	3.81	0.00028	0.033	P	Sobic.001G195800, Sobic.001G505100, Sobic.002G124700, Sobic.002G125000, Sobic.002G125200, Sobic.002G125700, Sobic.003G408400, Sobic.004G288700, Sobic.004G351200, Sobic.006G176700, Sobic.009G075900, Sobic.009G085900	Sobic.001G195800, Sobic.001G505100, Sobic.002G124700, Sobic.002G125000, Sobic.002G125200, Sobic.002G125700, Sobic.003G408400, Sobic.004G288700, Sobic.004G351200, Sobic.006G176700, Sobic.009G075900, Sobic.009G085900
GO:0044092	negative regulation of molecular function	229	34	18.19	0.00029	0.03341	P	Sobic.001G168500, Sobic.001G198800, Sobic.001G324700, Sobic.001G324800, Sobic.001G401300, Sobic.001G403300, Sobic.001G538866, Sobic.002G226700, Sobic.002G343600, Sobic.003G111300, Sobic.003G327700, Sobic.003G342000, Sobic.003G355800, Sobic.004G002700, Sobic.004G166400, Sobic.004G167800, Sobic.004G188500, Sobic.004G317500, Sobic.005G082100, Sobic.005G091900, Sobic.005G215900, Sobic.006G004300, Sob…	Sobic.001G168500, Sobic.001G198800, Sobic.001G324700, Sobic.001G324800, Sobic.001G401300, Sobic.001G403300, Sobic.001G538866, Sobic.002G226700, Sobic.002G343600, Sobic.003G111300, Sobic.003G327700, Sobic.003G342000, Sobic.003G355800, Sobic.004G002700, Sobic.004G166400, Sobic.004G167800, Sobic.004G188500, Sobic.004G317500, Sobic.005G082100, Sobic.005G091900, Sobic.005G215900, Sobic.006G004300, Sob…
GO:0044712	single-organism catabolic process	586	70	46.54	0.00036	0.04058	P	Sobic.001G029200, Sobic.001G067500, Sobic.001G189000, Sobic.001G243300, Sobic.001G249600, Sobic.001G277000, Sobic.001G314000, Sobic.001G317000, Sobic.001G317200, Sobic.001G317300, Sobic.001G317400, Sobic.001G317600, Sobic.001G319700, Sobic.001G384100, Sobic.001G393800, Sobic.001G444500, Sobic.002G231600, Sobic.002G234200, Sobic.003G022700, Sobic.003G140700, Sobic.003G146500, Sobic.003G152000, Sob…	Sobic.001G029200, Sobic.001G067500, Sobic.001G189000, Sobic.001G243300, Sobic.001G249600, Sobic.001G277000, Sobic.001G314000, Sobic.001G317000, Sobic.001G317200, Sobic.001G317300, Sobic.001G317400, Sobic.001G317600, Sobic.001G319700, Sobic.001G384100, Sobic.001G393800, Sobic.001G444500, Sobic.002G231600, Sobic.002G234200, Sobic.003G022700, Sobic.003G140700, Sobic.003G146500, Sobic.003G152000, Sob…
GO:1904143	positive regulation of carotenoid biosynthetic process	3	3	0.24	0.0005	0.05509	P	Sobic.004G166900, Sobic.004G298900, Sobic.005G022800	Sobic.004G166900, Sobic.004G298900, Sobic.005G022800
GO:0019752	carboxylic acid metabolic process	1031	111	81.87	0.00051	0.05509	P	Sobic.001G005300, Sobic.001G009900, Sobic.001G030500, Sobic.001G050100, Sobic.001G102500, Sobic.001G116400, Sobic.001G151400, Sobic.001G151700, Sobic.001G320700, Sobic.001G354700, Sobic.001G393800, Sobic.001G406800, Sobic.001G470000, Sobic.001G485800, Sobic.001G498500, Sobic.001G500800, Sobic.002G005600, Sobic.002G070800, Sobic.002G130200, Sobic.002G133100, Sobic.002G172600, Sobic.002G240000, Sob…	Sobic.001G005300, Sobic.001G009900, Sobic.001G030500, Sobic.001G050100, Sobic.001G102500, Sobic.001G116400, Sobic.001G151400, Sobic.001G151700, Sobic.001G320700, Sobic.001G354700, Sobic.001G393800, Sobic.001G406800, Sobic.001G470000, Sobic.001G485800, Sobic.001G498500, Sobic.001G500800, Sobic.002G005600, Sobic.002G070800, Sobic.002G130200, Sobic.002G133100, Sobic.002G172600, Sobic.002G240000, Sob…
GO:0009773	photosynthetic electron transport in photosystem I	10	5	0.79	0.00056	0.05926	P	Sobic.001G090200, Sobic.001G498300, Sobic.002G305700, Sobic.004G235200, Sobic.007G111500	Sobic.001G090200, Sobic.001G498300, Sobic.002G305700, Sobic.004G235200, Sobic.007G111500
GO:0042440	pigment metabolic process	114	20	9.05	0.00061	0.06326	P	Sobic.001G243300, Sobic.001G347800, Sobic.001G372600, Sobic.003G122100, Sobic.003G146500, Sobic.003G230900, Sobic.003G322100, Sobic.003G386600, Sobic.004G000700, Sobic.004G024600, Sobic.004G074000, Sobic.004G166900, Sobic.004G298900, Sobic.004G346000, Sobic.005G022800, Sobic.005G136300, Sobic.006G181300, Sobic.008G051000, Sobic.010G022100, Sobic.010G184600	Sobic.001G243300, Sobic.001G347800, Sobic.001G372600, Sobic.003G122100, Sobic.003G146500, Sobic.003G230900, Sobic.003G322100, Sobic.003G386600, Sobic.004G000700, Sobic.004G024600, Sobic.004G074000, Sobic.004G166900, Sobic.004G298900, Sobic.004G346000, Sobic.005G022800, Sobic.005G136300, Sobic.006G181300, Sobic.008G051000, Sobic.010G022100, Sobic.010G184600
GO:0065008	regulation of biological quality	807	89	64.09	0.00088	0.08947	P	Sobic.001G010900, Sobic.001G014000, Sobic.001G052900, Sobic.001G087700, Sobic.001G098500, Sobic.001G151700, Sobic.001G195800, Sobic.001G215600, Sobic.001G339400, Sobic.001G341400, Sobic.001G342600, Sobic.001G352200, Sobic.001G361000, Sobic.001G368400, Sobic.001G399100, Sobic.001G446800, Sobic.001G480700, Sobic.001G485400, Sobic.001G505100, Sobic.001G523300, Sobic.001G528300, Sobic.002G039100, Sob…	Sobic.001G010900, Sobic.001G014000, Sobic.001G052900, Sobic.001G087700, Sobic.001G098500, Sobic.001G151700, Sobic.001G195800, Sobic.001G215600, Sobic.001G339400, Sobic.001G341400, Sobic.001G342600, Sobic.001G352200, Sobic.001G361000, Sobic.001G368400, Sobic.001G399100, Sobic.001G446800, Sobic.001G480700, Sobic.001G485400, Sobic.001G505100, Sobic.001G523300, Sobic.001G528300, Sobic.002G039100, Sob…
GO:0032535	regulation of cellular component size	77	15	6.11	0.00094	0.0905	P	Sobic.001G014000, Sobic.001G195800, Sobic.001G399100, Sobic.001G505100, Sobic.002G124700, Sobic.002G125000, Sobic.002G125200, Sobic.002G125700, Sobic.003G408400, Sobic.004G288700, Sobic.004G351200, Sobic.006G160400, Sobic.006G176700, Sobic.009G075900, Sobic.009G085900	Sobic.001G014000, Sobic.001G195800, Sobic.001G399100, Sobic.001G505100, Sobic.002G124700, Sobic.002G125000, Sobic.002G125200, Sobic.002G125700, Sobic.003G408400, Sobic.004G288700, Sobic.004G351200, Sobic.006G160400, Sobic.006G176700, Sobic.009G075900, Sobic.009G085900
GO:0090066	regulation of anatomical structure size	77	15	6.11	0.00094	0.0905	P	Sobic.001G014000, Sobic.001G195800, Sobic.001G399100, Sobic.001G505100, Sobic.002G124700, Sobic.002G125000, Sobic.002G125200, Sobic.002G125700, Sobic.003G408400, Sobic.004G288700, Sobic.004G351200, Sobic.006G160400, Sobic.006G176700, Sobic.009G075900, Sobic.009G085900	Sobic.001G014000, Sobic.001G195800, Sobic.001G399100, Sobic.001G505100, Sobic.002G124700, Sobic.002G125000, Sobic.002G125200, Sobic.002G125700, Sobic.003G408400, Sobic.004G288700, Sobic.004G351200, Sobic.006G160400, Sobic.006G176700, Sobic.009G075900, Sobic.009G085900
GO:0046148	pigment biosynthetic process	85	16	6.75	0.00095	0.0905	P	Sobic.001G372600, Sobic.003G122100, Sobic.003G230900, Sobic.003G322100, Sobic.004G000700, Sobic.004G024600, Sobic.004G074000, Sobic.004G166900, Sobic.004G298900, Sobic.004G346000, Sobic.005G022800, Sobic.005G136300, Sobic.006G181300, Sobic.008G051000, Sobic.010G022100, Sobic.010G184600	Sobic.001G372600, Sobic.003G122100, Sobic.003G230900, Sobic.003G322100, Sobic.004G000700, Sobic.004G024600, Sobic.004G074000, Sobic.004G166900, Sobic.004G298900, Sobic.004G346000, Sobic.005G022800, Sobic.005G136300, Sobic.006G181300, Sobic.008G051000, Sobic.010G022100, Sobic.010G184600
GO:0019747	regulation of isoprenoid metabolic process	11	5	0.87	0.00096	0.0905	P	Sobic.003G108600, Sobic.004G097700, Sobic.004G166900, Sobic.004G298900, Sobic.005G022800	Sobic.003G108600, Sobic.004G097700, Sobic.004G166900, Sobic.004G298900, Sobic.005G022800
GO:0042548	regulation of photosynthesis, light reaction	16	6	1.27	0.00099	0.09166	P	Sobic.001G540600, Sobic.003G409700, Sobic.007G023300, Sobic.009G174700, Sobic.010G223200, Sobic.010G272800	Sobic.001G540600, Sobic.003G409700, Sobic.007G023300, Sobic.009G174700, Sobic.010G223200, Sobic.010G272800
GO:0009657	plastid organization	174	26	13.82	0.00129	0.1173	P	Sobic.001G183000, Sobic.001G191000, Sobic.001G281500, Sobic.001G450600, Sobic.001G455500, Sobic.001G456200, Sobic.001G540600, Sobic.002G320700, Sobic.002G409900, Sobic.003G058700, Sobic.003G253300, Sobic.004G116100, Sobic.004G211600, Sobic.005G022800, Sobic.006G107600, Sobic.006G204100, Sobic.006G255900, Sobic.006G280050, Sobic.007G116100, Sobic.007G151900, Sobic.007G206100, Sobic.008G063100, Sob…	Sobic.001G183000, Sobic.001G191000, Sobic.001G281500, Sobic.001G450600, Sobic.001G455500, Sobic.001G456200, Sobic.001G540600, Sobic.002G320700, Sobic.002G409900, Sobic.003G058700, Sobic.003G253300, Sobic.004G116100, Sobic.004G211600, Sobic.005G022800, Sobic.006G107600, Sobic.006G204100, Sobic.006G255900, Sobic.006G280050, Sobic.007G116100, Sobic.007G151900, Sobic.007G206100, Sobic.008G063100, Sob…
GO:0044550	secondary metabolite biosynthetic process	327	42	25.97	0.00132	0.118	P	Sobic.001G082200, Sobic.001G196300, Sobic.001G235500, Sobic.001G360700, Sobic.001G363700, Sobic.001G480700, Sobic.002G000400, Sobic.002G005300, Sobic.002G190300, Sobic.002G273700, Sobic.002G279100, Sobic.003G009700, Sobic.003G009900, Sobic.003G010300, Sobic.003G040800, Sobic.003G076800, Sobic.003G203500, Sobic.003G413800, Sobic.004G000700, Sobic.004G071000, Sobic.004G074000, Sobic.004G181000, Sob…	Sobic.001G082200, Sobic.001G196300, Sobic.001G235500, Sobic.001G360700, Sobic.001G363700, Sobic.001G480700, Sobic.002G000400, Sobic.002G005300, Sobic.002G190300, Sobic.002G273700, Sobic.002G279100, Sobic.003G009700, Sobic.003G009900, Sobic.003G010300, Sobic.003G040800, Sobic.003G076800, Sobic.003G203500, Sobic.003G413800, Sobic.004G000700, Sobic.004G071000, Sobic.004G074000, Sobic.004G181000, Sob…
GO:0043467	regulation of generation of precursor metabolites and energy	17	6	1.35	0.00143	0.1229	P	Sobic.001G540600, Sobic.003G409700, Sobic.007G023300, Sobic.009G174700, Sobic.010G223200, Sobic.010G272800	Sobic.001G540600, Sobic.003G409700, Sobic.007G023300, Sobic.009G174700, Sobic.010G223200, Sobic.010G272800
GO:0006749	glutathione metabolic process	122	20	9.69	0.00145	0.1229	P	Sobic.001G249600, Sobic.001G317000, Sobic.001G317200, Sobic.001G317300, Sobic.001G317400, Sobic.001G317600, Sobic.001G319700, Sobic.001G322700, Sobic.001G412700, Sobic.001G514100, Sobic.002G231600, Sobic.003G187000, Sobic.003G264400, Sobic.003G264600, Sobic.005G086100, Sobic.006G104300, Sobic.006G216300, Sobic.008G079300, Sobic.009G044000, Sobic.010G252800	Sobic.001G249600, Sobic.001G317000, Sobic.001G317200, Sobic.001G317300, Sobic.001G317400, Sobic.001G317600, Sobic.001G319700, Sobic.001G322700, Sobic.001G412700, Sobic.001G514100, Sobic.002G231600, Sobic.003G187000, Sobic.003G264400, Sobic.003G264600, Sobic.005G086100, Sobic.006G104300, Sobic.006G216300, Sobic.008G079300, Sobic.009G044000, Sobic.010G252800
GO:0009407	toxin catabolic process	57	12	4.53	0.00147	0.1229	P	Sobic.001G249600, Sobic.001G317000, Sobic.001G317200, Sobic.001G317300, Sobic.001G317400, Sobic.001G317600, Sobic.001G319700, Sobic.002G231600, Sobic.003G187000, Sobic.003G264400, Sobic.003G264600, Sobic.010G252800	Sobic.001G249600, Sobic.001G317000, Sobic.001G317200, Sobic.001G317300, Sobic.001G317400, Sobic.001G317600, Sobic.001G319700, Sobic.002G231600, Sobic.003G187000, Sobic.003G264400, Sobic.003G264600, Sobic.010G252800
GO:0090487	secondary metabolite catabolic process	57	12	4.53	0.00147	0.1229	P	Sobic.001G249600, Sobic.001G317000, Sobic.001G317200, Sobic.001G317300, Sobic.001G317400, Sobic.001G317600, Sobic.001G319700, Sobic.002G231600, Sobic.003G187000, Sobic.003G264400, Sobic.003G264600, Sobic.010G252800	Sobic.001G249600, Sobic.001G317000, Sobic.001G317200, Sobic.001G317300, Sobic.001G317400, Sobic.001G317600, Sobic.001G319700, Sobic.002G231600, Sobic.003G187000, Sobic.003G264400, Sobic.003G264600, Sobic.010G252800
GO:0009685	gibberellin metabolic process	23	7	1.83	0.00154	0.1267	P	Sobic.001G005300, Sobic.003G022700, Sobic.003G045900, Sobic.003G087600, Sobic.003G300800, Sobic.004G097700, Sobic.009G142400	Sobic.001G005300, Sobic.003G022700, Sobic.003G045900, Sobic.003G087600, Sobic.003G300800, Sobic.004G097700, Sobic.009G142400
GO:0006873	cellular ion homeostasis	152	23	12.07	0.00202	0.1637	P	Sobic.001G087700, Sobic.001G339400, Sobic.001G352200, Sobic.001G480700, Sobic.001G523300, Sobic.001G528300, Sobic.002G380400, Sobic.003G167500, Sobic.003G278700, Sobic.003G343400, Sobic.003G411600, Sobic.004G164200, Sobic.004G195400, Sobic.004G213100, Sobic.004G315400, Sobic.006G054800, Sobic.006G113900, Sobic.006G276300, Sobic.008G004800, Sobic.008G179500, Sobic.008G190500, Sobic.009G064200, Sob…	Sobic.001G087700, Sobic.001G339400, Sobic.001G352200, Sobic.001G480700, Sobic.001G523300, Sobic.001G528300, Sobic.002G380400, Sobic.003G167500, Sobic.003G278700, Sobic.003G343400, Sobic.003G411600, Sobic.004G164200, Sobic.004G195400, Sobic.004G213100, Sobic.004G315400, Sobic.006G054800, Sobic.006G113900, Sobic.006G276300, Sobic.008G004800, Sobic.008G179500, Sobic.008G190500, Sobic.009G064200, Sob…
GO:0030003	cellular cation homeostasis	144	22	11.44	0.00221	0.1763	P	Sobic.001G087700, Sobic.001G339400, Sobic.001G352200, Sobic.001G480700, Sobic.001G523300, Sobic.001G528300, Sobic.002G380400, Sobic.003G167500, Sobic.003G278700, Sobic.003G343400, Sobic.003G411600, Sobic.004G164200, Sobic.004G195400, Sobic.004G213100, Sobic.004G315400, Sobic.006G113900, Sobic.006G276300, Sobic.008G004800, Sobic.008G179500, Sobic.008G190500, Sobic.009G064200, Sobic.010G160600	Sobic.001G087700, Sobic.001G339400, Sobic.001G352200, Sobic.001G480700, Sobic.001G523300, Sobic.001G528300, Sobic.002G380400, Sobic.003G167500, Sobic.003G278700, Sobic.003G343400, Sobic.003G411600, Sobic.004G164200, Sobic.004G195400, Sobic.004G213100, Sobic.004G315400, Sobic.006G113900, Sobic.006G276300, Sobic.008G004800, Sobic.008G179500, Sobic.008G190500, Sobic.009G064200, Sobic.010G160600
GO:0044273	sulfur compound catabolic process	13	5	1.03	0.00235	0.1846	P	Sobic.001G322700, Sobic.004G314500, Sobic.004G333600, Sobic.006G104300, Sobic.009G027000	Sobic.001G322700, Sobic.004G314500, Sobic.004G333600, Sobic.006G104300, Sobic.009G027000
GO:0016101	diterpenoid metabolic process	25	7	1.99	0.00263	0.2035	P	Sobic.001G005300, Sobic.003G022700, Sobic.003G045900, Sobic.003G087600, Sobic.003G300800, Sobic.004G097700, Sobic.009G142400	Sobic.001G005300, Sobic.003G022700, Sobic.003G045900, Sobic.003G087600, Sobic.003G300800, Sobic.004G097700, Sobic.009G142400
GO:0000103	sulfate assimilation	32	8	2.54	0.0029	0.2211	P	Sobic.001G052900, Sobic.001G094300, Sobic.002G300600, Sobic.004G228200, Sobic.006G157600, Sobic.006G226100, Sobic.007G116100, Sobic.008G063100	Sobic.001G052900, Sobic.001G094300, Sobic.002G300600, Sobic.004G228200, Sobic.006G157600, Sobic.006G226100, Sobic.007G116100, Sobic.008G063100
GO:0010109	regulation of photosynthesis	26	7	2.06	0.00336	0.2451	P	Sobic.001G540600, Sobic.003G409700, Sobic.007G023300, Sobic.007G207300, Sobic.009G174700, Sobic.010G223200, Sobic.010G272800	Sobic.001G540600, Sobic.003G409700, Sobic.007G023300, Sobic.007G207300, Sobic.009G174700, Sobic.010G223200, Sobic.010G272800
GO:0009686	gibberellin biosynthetic process	14	5	1.11	0.00341	0.2451	P	Sobic.001G005300, Sobic.003G045900, Sobic.003G087600, Sobic.004G097700, Sobic.009G142400	Sobic.001G005300, Sobic.003G045900, Sobic.003G087600, Sobic.004G097700, Sobic.009G142400
GO:0016102	diterpenoid biosynthetic process	14	5	1.11	0.00341	0.2451	P	Sobic.001G005300, Sobic.003G045900, Sobic.003G087600, Sobic.004G097700, Sobic.009G142400	Sobic.001G005300, Sobic.003G045900, Sobic.003G087600, Sobic.004G097700, Sobic.009G142400
GO:0009668	plastid membrane organization	33	8	2.62	0.00357	0.2451	P	Sobic.001G450600, Sobic.001G540600, Sobic.002G409900, Sobic.003G058700, Sobic.004G116100, Sobic.007G151900, Sobic.008G134800, Sobic.010G223200	Sobic.001G450600, Sobic.001G540600, Sobic.002G409900, Sobic.003G058700, Sobic.004G116100, Sobic.007G151900, Sobic.008G134800, Sobic.010G223200
GO:0010027	thylakoid membrane organization	33	8	2.62	0.00357	0.2451	P	Sobic.001G450600, Sobic.001G540600, Sobic.002G409900, Sobic.003G058700, Sobic.004G116100, Sobic.007G151900, Sobic.008G134800, Sobic.010G223200	Sobic.001G450600, Sobic.001G540600, Sobic.002G409900, Sobic.003G058700, Sobic.004G116100, Sobic.007G151900, Sobic.008G134800, Sobic.010G223200
GO:0009404	toxin metabolic process	63	12	5	0.00358	0.2451	P	Sobic.001G249600, Sobic.001G317000, Sobic.001G317200, Sobic.001G317300, Sobic.001G317400, Sobic.001G317600, Sobic.001G319700, Sobic.002G231600, Sobic.003G187000, Sobic.003G264400, Sobic.003G264600, Sobic.010G252800	Sobic.001G249600, Sobic.001G317000, Sobic.001G317200, Sobic.001G317300, Sobic.001G317400, Sobic.001G317600, Sobic.001G319700, Sobic.002G231600, Sobic.003G187000, Sobic.003G264400, Sobic.003G264600, Sobic.010G252800
GO:0043090	amino acid import	9	4	0.71	0.0036	0.2451	P	Sobic.001G157200, Sobic.003G022600, Sobic.004G311000, Sobic.010G080100	Sobic.001G157200, Sobic.003G022600, Sobic.004G311000, Sobic.010G080100
GO:0016109	tetraterpenoid biosynthetic process	20	6	1.59	0.00364	0.2451	P	Sobic.004G074000, Sobic.004G166900, Sobic.004G298900, Sobic.004G346000, Sobic.005G022800, Sobic.010G184600	Sobic.004G074000, Sobic.004G166900, Sobic.004G298900, Sobic.004G346000, Sobic.005G022800, Sobic.010G184600
GO:0016117	carotenoid biosynthetic process	20	6	1.59	0.00364	0.2451	P	Sobic.004G074000, Sobic.004G166900, Sobic.004G298900, Sobic.004G346000, Sobic.005G022800, Sobic.010G184600	Sobic.004G074000, Sobic.004G166900, Sobic.004G298900, Sobic.004G346000, Sobic.005G022800, Sobic.010G184600
GO:0006575	cellular modified amino acid metabolic process	169	24	13.42	0.00382	0.2539	P	Sobic.001G009900, Sobic.001G249600, Sobic.001G317000, Sobic.001G317200, Sobic.001G317300, Sobic.001G317400, Sobic.001G317600, Sobic.001G319700, Sobic.001G322700, Sobic.001G412700, Sobic.001G514100, Sobic.002G172600, Sobic.002G231600, Sobic.003G187000, Sobic.003G264400, Sobic.003G264600, Sobic.005G086100, Sobic.006G104300, Sobic.006G216300, Sobic.008G079300, Sobic.008G161700, Sobic.009G044000, Sob…	Sobic.001G009900, Sobic.001G249600, Sobic.001G317000, Sobic.001G317200, Sobic.001G317300, Sobic.001G317400, Sobic.001G317600, Sobic.001G319700, Sobic.001G322700, Sobic.001G412700, Sobic.001G514100, Sobic.002G172600, Sobic.002G231600, Sobic.003G187000, Sobic.003G264400, Sobic.003G264600, Sobic.005G086100, Sobic.006G104300, Sobic.006G216300, Sobic.008G079300, Sobic.008G161700, Sobic.009G044000, Sob…
GO:0071705	nitrogen compound transport	257	33	20.41	0.00414	0.2671	P	Sobic.001G087700, Sobic.001G141300, Sobic.001G157200, Sobic.001G302800, Sobic.001G357500, Sobic.001G505100, Sobic.002G001000, Sobic.002G027500, Sobic.003G022600, Sobic.003G042700, Sobic.003G223800, Sobic.003G304100, Sobic.003G375900, Sobic.004G188500, Sobic.004G270400, Sobic.004G273500, Sobic.004G285800, Sobic.004G288300, Sobic.004G311000, Sobic.005G072300, Sobic.005G072500, Sobic.006G143100, Sob…	Sobic.001G087700, Sobic.001G141300, Sobic.001G157200, Sobic.001G302800, Sobic.001G357500, Sobic.001G505100, Sobic.002G001000, Sobic.002G027500, Sobic.003G022600, Sobic.003G042700, Sobic.003G223800, Sobic.003G304100, Sobic.003G375900, Sobic.004G188500, Sobic.004G270400, Sobic.004G273500, Sobic.004G285800, Sobic.004G288300, Sobic.004G311000, Sobic.005G072300, Sobic.005G072500, Sobic.006G143100, Sob…
GO:0009409	response to cold	218	29	17.31	0.00419	0.2671	P	Sobic.001G141300, Sobic.001G191000, Sobic.001G314400, Sobic.001G407900, Sobic.001G480400, Sobic.001G519800, Sobic.001G526800, Sobic.002G384400, Sobic.003G060000, Sobic.003G135400, Sobic.003G182400, Sobic.003G298100, Sobic.004G116100, Sobic.004G213100, Sobic.004G235200, Sobic.004G272100, Sobic.004G308700, Sobic.005G115600, Sobic.006G202500, Sobic.007G116700, Sobic.007G131200, Sobic.007G141200, Sob…	Sobic.001G141300, Sobic.001G191000, Sobic.001G314400, Sobic.001G407900, Sobic.001G480400, Sobic.001G519800, Sobic.001G526800, Sobic.002G384400, Sobic.003G060000, Sobic.003G135400, Sobic.003G182400, Sobic.003G298100, Sobic.004G116100, Sobic.004G213100, Sobic.004G235200, Sobic.004G272100, Sobic.004G308700, Sobic.005G115600, Sobic.006G202500, Sobic.007G116700, Sobic.007G131200, Sobic.007G141200, Sob…
GO:0050801	ion homeostasis	218	29	17.31	0.00419	0.2671	P	Sobic.001G087700, Sobic.001G339400, Sobic.001G352200, Sobic.001G446800, Sobic.001G480700, Sobic.001G523300, Sobic.001G528300, Sobic.002G380400, Sobic.003G167500, Sobic.003G278700, Sobic.003G343400, Sobic.003G386600, Sobic.003G411600, Sobic.004G164200, Sobic.004G195400, Sobic.004G213100, Sobic.004G311000, Sobic.004G315400, Sobic.005G017400, Sobic.006G054800, Sobic.006G113900, Sobic.006G276300, Sob…	Sobic.001G087700, Sobic.001G339400, Sobic.001G352200, Sobic.001G446800, Sobic.001G480700, Sobic.001G523300, Sobic.001G528300, Sobic.002G380400, Sobic.003G167500, Sobic.003G278700, Sobic.003G343400, Sobic.003G386600, Sobic.003G411600, Sobic.004G164200, Sobic.004G195400, Sobic.004G213100, Sobic.004G311000, Sobic.004G315400, Sobic.005G017400, Sobic.006G054800, Sobic.006G113900, Sobic.006G276300, Sob…
GO:0009228	thiamine biosynthetic process	5	3	0.4	0.00442	0.2671	P	Sobic.001G138000, Sobic.002G384400, Sobic.003G191000	Sobic.001G138000, Sobic.002G384400, Sobic.003G191000
GO:0010023	proanthocyanidin biosynthetic process	5	3	0.4	0.00442	0.2671	P	Sobic.001G480700, Sobic.004G000700, Sobic.008G171600	Sobic.001G480700, Sobic.004G000700, Sobic.008G171600
GO:0042724	thiamine-containing compound biosynthetic process	5	3	0.4	0.00442	0.2671	P	Sobic.001G138000, Sobic.002G384400, Sobic.003G191000	Sobic.001G138000, Sobic.002G384400, Sobic.003G191000
GO:0045828	positive regulation of isoprenoid metabolic process	5	3	0.4	0.00442	0.2671	P	Sobic.004G166900, Sobic.004G298900, Sobic.005G022800	Sobic.004G166900, Sobic.004G298900, Sobic.005G022800
GO:0008643	carbohydrate transport	143	21	11.36	0.00443	0.2671	P	Sobic.001G195800, Sobic.001G505100, Sobic.002G124700, Sobic.002G125000, Sobic.002G125200, Sobic.002G125700, Sobic.003G377700, Sobic.004G133500, Sobic.004G133600, Sobic.004G188500, Sobic.004G288700, Sobic.004G351200, Sobic.006G101900, Sobic.006G102800, Sobic.006G176700, Sobic.007G191200, Sobic.008G094000, Sobic.008G193300, Sobic.009G075900, Sobic.009G085900, Sobic.009G157800	Sobic.001G195800, Sobic.001G505100, Sobic.002G124700, Sobic.002G125000, Sobic.002G125200, Sobic.002G125700, Sobic.003G377700, Sobic.004G133500, Sobic.004G133600, Sobic.004G188500, Sobic.004G288700, Sobic.004G351200, Sobic.006G101900, Sobic.006G102800, Sobic.006G176700, Sobic.007G191200, Sobic.008G094000, Sobic.008G193300, Sobic.009G075900, Sobic.009G085900, Sobic.009G157800
GO:0044282	small molecule catabolic process	125	19	9.93	0.00451	0.2688	P	Sobic.001G384100, Sobic.001G393800, Sobic.003G022700, Sobic.003G248300, Sobic.003G300800, Sobic.003G439000, Sobic.004G220300, Sobic.004G220500, Sobic.004G265000, Sobic.004G314500, Sobic.005G168800, Sobic.006G220800, Sobic.006G239800, Sobic.006G272600, Sobic.008G062500, Sobic.009G027000, Sobic.009G207100, Sobic.010G168800, Sobic.010G219700	Sobic.001G384100, Sobic.001G393800, Sobic.003G022700, Sobic.003G248300, Sobic.003G300800, Sobic.003G439000, Sobic.004G220300, Sobic.004G220500, Sobic.004G265000, Sobic.004G314500, Sobic.005G168800, Sobic.006G220800, Sobic.006G239800, Sobic.006G272600, Sobic.008G062500, Sobic.009G027000, Sobic.009G207100, Sobic.010G168800, Sobic.010G219700
GO:0098771	inorganic ion homeostasis	200	27	15.88	0.00458	0.2699	P	Sobic.001G087700, Sobic.001G339400, Sobic.001G352200, Sobic.001G446800, Sobic.001G480700, Sobic.001G523300, Sobic.001G528300, Sobic.002G380400, Sobic.003G167500, Sobic.003G278700, Sobic.003G343400, Sobic.003G386600, Sobic.003G411600, Sobic.004G164200, Sobic.004G195400, Sobic.004G213100, Sobic.004G315400, Sobic.005G017400, Sobic.006G054800, Sobic.006G113900, Sobic.006G276300, Sobic.008G004800, Sob…	Sobic.001G087700, Sobic.001G339400, Sobic.001G352200, Sobic.001G446800, Sobic.001G480700, Sobic.001G523300, Sobic.001G528300, Sobic.002G380400, Sobic.003G167500, Sobic.003G278700, Sobic.003G343400, Sobic.003G386600, Sobic.003G411600, Sobic.004G164200, Sobic.004G195400, Sobic.004G213100, Sobic.004G315400, Sobic.005G017400, Sobic.006G054800, Sobic.006G113900, Sobic.006G276300, Sobic.008G004800, Sob…
GO:0006865	amino acid transport	108	17	8.58	0.0049	0.2855	P	Sobic.001G157200, Sobic.001G357500, Sobic.002G001000, Sobic.002G027500, Sobic.003G022600, Sobic.003G042700, Sobic.003G223800, Sobic.003G375900, Sobic.004G270400, Sobic.004G285800, Sobic.004G311000, Sobic.005G072300, Sobic.005G072500, Sobic.007G025800, Sobic.008G059200, Sobic.008G142600, Sobic.010G080100	Sobic.001G157200, Sobic.001G357500, Sobic.002G001000, Sobic.002G027500, Sobic.003G022600, Sobic.003G042700, Sobic.003G223800, Sobic.003G375900, Sobic.004G270400, Sobic.004G285800, Sobic.004G311000, Sobic.005G072300, Sobic.005G072500, Sobic.007G025800, Sobic.008G059200, Sobic.008G142600, Sobic.010G080100
GO:0009069	serine family amino acid metabolic process	42	9	3.34	0.00496	0.2858	P	Sobic.001G470000, Sobic.001G498500, Sobic.004G314500, Sobic.006G016900, Sobic.006G220800, Sobic.007G145000, Sobic.008G062500, Sobic.009G209200, Sobic.010G039200	Sobic.001G470000, Sobic.001G498500, Sobic.004G314500, Sobic.006G016900, Sobic.006G220800, Sobic.007G145000, Sobic.008G062500, Sobic.009G209200, Sobic.010G039200
GO:0055080	cation homeostasis	192	26	15.25	0.00512	0.2917	P	Sobic.001G087700, Sobic.001G339400, Sobic.001G352200, Sobic.001G446800, Sobic.001G480700, Sobic.001G523300, Sobic.001G528300, Sobic.002G380400, Sobic.003G167500, Sobic.003G278700, Sobic.003G343400, Sobic.003G386600, Sobic.003G411600, Sobic.004G164200, Sobic.004G195400, Sobic.004G213100, Sobic.004G315400, Sobic.005G017400, Sobic.006G113900, Sobic.006G276300, Sobic.008G004800, Sobic.008G179500, Sob…	Sobic.001G087700, Sobic.001G339400, Sobic.001G352200, Sobic.001G446800, Sobic.001G480700, Sobic.001G523300, Sobic.001G528300, Sobic.002G380400, Sobic.003G167500, Sobic.003G278700, Sobic.003G343400, Sobic.003G386600, Sobic.003G411600, Sobic.004G164200, Sobic.004G195400, Sobic.004G213100, Sobic.004G315400, Sobic.005G017400, Sobic.006G113900, Sobic.006G276300, Sobic.008G004800, Sobic.008G179500, Sob…
GO:0044711	single-organism biosynthetic process	1521	147	120.79	0.00596	0.3267	P	Sobic.001G005300, Sobic.001G009900, Sobic.001G069900, Sobic.001G082200, Sobic.001G102500, Sobic.001G114400, Sobic.001G116400, Sobic.001G138000, Sobic.001G151400, Sobic.001G151700, Sobic.001G191000, Sobic.001G196300, Sobic.001G235500, Sobic.001G320700, Sobic.001G354700, Sobic.001G360700, Sobic.001G363700, Sobic.001G372600, Sobic.001G406800, Sobic.001G417200, Sobic.001G465100, Sobic.001G470000, Sob…	Sobic.001G005300, Sobic.001G009900, Sobic.001G069900, Sobic.001G082200, Sobic.001G102500, Sobic.001G114400, Sobic.001G116400, Sobic.001G138000, Sobic.001G151400, Sobic.001G151700, Sobic.001G191000, Sobic.001G196300, Sobic.001G235500, Sobic.001G320700, Sobic.001G354700, Sobic.001G360700, Sobic.001G363700, Sobic.001G372600, Sobic.001G406800, Sobic.001G417200, Sobic.001G465100, Sobic.001G470000, Sob…
GO:0009835	fruit ripening	2	2	0.16	0.0063	0.3267	P	Sobic.006G016900, Sobic.008G021800	Sobic.006G016900, Sobic.008G021800
GO:0018131	oxazole or thiazole biosynthetic process	2	2	0.16	0.0063	0.3267	P	Sobic.002G384400, Sobic.003G191000	Sobic.002G384400, Sobic.003G191000
GO:0033240	positive regulation of cellular amine metabolic process	2	2	0.16	0.0063	0.3267	P	Sobic.007G166900, Sobic.010G069600	Sobic.007G166900, Sobic.010G069600
GO:0045764	positive regulation of cellular amino acid metabolic process	2	2	0.16	0.0063	0.3267	P	Sobic.007G166900, Sobic.010G069600	Sobic.007G166900, Sobic.010G069600
GO:0046484	oxazole or thiazole metabolic process	2	2	0.16	0.0063	0.3267	P	Sobic.002G384400, Sobic.003G191000	Sobic.002G384400, Sobic.003G191000
GO:0052837	thiazole biosynthetic process	2	2	0.16	0.0063	0.3267	P	Sobic.002G384400, Sobic.003G191000	Sobic.002G384400, Sobic.003G191000
GO:0052838	thiazole metabolic process	2	2	0.16	0.0063	0.3267	P	Sobic.002G384400, Sobic.003G191000	Sobic.002G384400, Sobic.003G191000
GO:0071695	anatomical structure maturation	2	2	0.16	0.0063	0.3267	P	Sobic.006G016900, Sobic.008G021800	Sobic.006G016900, Sobic.008G021800
GO:0033013	tetrapyrrole metabolic process	76	13	6.04	0.00648	0.3294	P	Sobic.001G243300, Sobic.001G347800, Sobic.001G372600, Sobic.002G005600, Sobic.003G122100, Sobic.003G146500, Sobic.004G024600, Sobic.004G054500, Sobic.005G022800, Sobic.007G076700, Sobic.008G051000, Sobic.010G022100, Sobic.010G184600	Sobic.001G243300, Sobic.001G347800, Sobic.001G372600, Sobic.002G005600, Sobic.003G122100, Sobic.003G146500, Sobic.004G024600, Sobic.004G054500, Sobic.005G022800, Sobic.007G076700, Sobic.008G051000, Sobic.010G022100, Sobic.010G184600
GO:0009639	response to red or far red light	111	17	8.81	0.00648	0.3294	P	Sobic.001G005300, Sobic.001G111500, Sobic.001G120900, Sobic.001G390300, Sobic.002G215000, Sobic.003G045900, Sobic.003G343400, Sobic.003G357800, Sobic.003G402200, Sobic.004G097700, Sobic.004G211600, Sobic.004G284400, Sobic.006G131800, Sobic.006G163100, Sobic.009G014400, Sobic.010G184600, Sobic.010G262200	Sobic.001G005300, Sobic.001G111500, Sobic.001G120900, Sobic.001G390300, Sobic.002G215000, Sobic.003G045900, Sobic.003G343400, Sobic.003G357800, Sobic.003G402200, Sobic.004G097700, Sobic.004G211600, Sobic.004G284400, Sobic.006G131800, Sobic.006G163100, Sobic.009G014400, Sobic.010G184600, Sobic.010G262200
GO:0006766	vitamin metabolic process	52	10	4.13	0.00703	0.353	P	Sobic.001G009900, Sobic.001G138000, Sobic.002G005600, Sobic.002G384400, Sobic.003G191000, Sobic.005G152200, Sobic.006G153600, Sobic.008G097000, Sobic.008G171300, Sobic.009G164300	Sobic.001G009900, Sobic.001G138000, Sobic.002G005600, Sobic.002G384400, Sobic.003G191000, Sobic.005G152200, Sobic.006G153600, Sobic.008G097000, Sobic.008G171300, Sobic.009G164300
GO:0005975	carbohydrate metabolic process	1184	117	94.02	0.00708	0.353	P	Sobic.001G027800, Sobic.001G030500, Sobic.001G089000, Sobic.001G090200, Sobic.001G148300, Sobic.001G261600, Sobic.001G284600, Sobic.001G309000, Sobic.001G355300, Sobic.001G357900, Sobic.001G372100, Sobic.001G384100, Sobic.001G433200, Sobic.001G449300, Sobic.001G453600, Sobic.001G498300, Sobic.001G516000, Sobic.001G519800, Sobic.001G525000, Sobic.002G055600, Sobic.002G055700, Sobic.002G070800, Sob…	Sobic.001G027800, Sobic.001G030500, Sobic.001G089000, Sobic.001G090200, Sobic.001G148300, Sobic.001G261600, Sobic.001G284600, Sobic.001G309000, Sobic.001G355300, Sobic.001G357900, Sobic.001G372100, Sobic.001G384100, Sobic.001G433200, Sobic.001G449300, Sobic.001G453600, Sobic.001G498300, Sobic.001G516000, Sobic.001G519800, Sobic.001G525000, Sobic.002G055600, Sobic.002G055700, Sobic.002G070800, Sob…
GO:0055085	transmembrane transport	1106	110	87.83	0.00738	0.3644	P	Sobic.001G010900, Sobic.001G087700, Sobic.001G157200, Sobic.001G184000, Sobic.001G185400, Sobic.001G195800, Sobic.001G256900, Sobic.001G261200, Sobic.001G309400, Sobic.001G337100, Sobic.001G337200, Sobic.001G349300, Sobic.001G352200, Sobic.001G357500, Sobic.001G417200, Sobic.001G446800, Sobic.001G449100, Sobic.001G469500, Sobic.001G476700, Sobic.001G502700, Sobic.001G505100, Sobic.002G027500, Sob…	Sobic.001G010900, Sobic.001G087700, Sobic.001G157200, Sobic.001G184000, Sobic.001G185400, Sobic.001G195800, Sobic.001G256900, Sobic.001G261200, Sobic.001G309400, Sobic.001G337100, Sobic.001G337200, Sobic.001G349300, Sobic.001G352200, Sobic.001G357500, Sobic.001G417200, Sobic.001G446800, Sobic.001G449100, Sobic.001G469500, Sobic.001G476700, Sobic.001G502700, Sobic.001G505100, Sobic.002G027500, Sob…
GO:0006563	L-serine metabolic process	23	6	1.83	0.00771	0.3736	P	Sobic.001G470000, Sobic.001G498500, Sobic.006G016900, Sobic.007G145000, Sobic.009G209200, Sobic.010G039200	Sobic.001G470000, Sobic.001G498500, Sobic.006G016900, Sobic.007G145000, Sobic.009G209200, Sobic.010G039200
GO:0010229	inflorescence development	23	6	1.83	0.00771	0.3736	P	Sobic.002G204300, Sobic.003G029900, Sobic.008G072900, Sobic.010G069600, Sobic.010G095100, Sobic.010G184600	Sobic.002G204300, Sobic.003G029900, Sobic.008G072900, Sobic.010G069600, Sobic.010G095100, Sobic.010G184600
GO:0033014	tetrapyrrole biosynthetic process	53	10	4.21	0.00807	0.3874	P	Sobic.001G347800, Sobic.001G372600, Sobic.003G122100, Sobic.004G024600, Sobic.004G054500, Sobic.005G022800, Sobic.007G076700, Sobic.008G051000, Sobic.010G022100, Sobic.010G184600	Sobic.001G347800, Sobic.001G372600, Sobic.003G122100, Sobic.004G024600, Sobic.004G054500, Sobic.005G022800, Sobic.007G076700, Sobic.008G051000, Sobic.010G022100, Sobic.010G184600
GO:0010257	NADH dehydrogenase complex assembly	11	4	0.87	0.0083	0.3922	P	Sobic.002G198600, Sobic.003G378600, Sobic.003G433900, Sobic.006G162200	Sobic.002G198600, Sobic.003G378600, Sobic.003G433900, Sobic.006G162200
GO:1902047	polyamine transmembrane transport	6	3	0.48	0.00832	0.3922	P	Sobic.001G357500, Sobic.004G270400, Sobic.008G142600	Sobic.001G357500, Sobic.004G270400, Sobic.008G142600
GO:0003333	amino acid transmembrane transport	96	15	7.62	0.00848	0.3961	P	Sobic.001G157200, Sobic.001G357500, Sobic.002G027500, Sobic.003G022600, Sobic.003G223800, Sobic.003G375900, Sobic.004G270400, Sobic.004G285800, Sobic.004G311000, Sobic.005G072300, Sobic.005G072500, Sobic.007G025800, Sobic.008G059200, Sobic.008G142600, Sobic.010G080100	Sobic.001G157200, Sobic.001G357500, Sobic.002G027500, Sobic.003G022600, Sobic.003G223800, Sobic.003G375900, Sobic.004G270400, Sobic.004G285800, Sobic.004G311000, Sobic.005G072300, Sobic.005G072500, Sobic.007G025800, Sobic.008G059200, Sobic.008G142600, Sobic.010G080100
GO:0006778	porphyrin-containing compound metabolic process	70	12	5.56	0.00856	0.3963	P	Sobic.001G243300, Sobic.001G347800, Sobic.001G372600, Sobic.002G005600, Sobic.003G122100, Sobic.003G146500, Sobic.004G024600, Sobic.005G022800, Sobic.007G076700, Sobic.008G051000, Sobic.010G022100, Sobic.010G184600	Sobic.001G243300, Sobic.001G347800, Sobic.001G372600, Sobic.002G005600, Sobic.003G122100, Sobic.003G146500, Sobic.004G024600, Sobic.005G022800, Sobic.007G076700, Sobic.008G051000, Sobic.010G022100, Sobic.010G184600
GO:0001763	morphogenesis of a branching structure	17	5	1.35	0.00864	0.3964	P	Sobic.001G341400, Sobic.001G465100, Sobic.004G319000, Sobic.006G143100, Sobic.007G038000	Sobic.001G341400, Sobic.001G465100, Sobic.004G319000, Sobic.006G143100, Sobic.007G038000
GO:0006091	generation of precursor metabolites and energy	251	31	19.93	0.00928	0.4221	P	Sobic.001G028800, Sobic.001G090200, Sobic.001G147400, Sobic.001G179100, Sobic.001G498300, Sobic.001G540600, Sobic.002G004000, Sobic.002G215000, Sobic.002G297400, Sobic.002G305700, Sobic.002G306201, Sobic.002G316700, Sobic.003G364400, Sobic.003G409700, Sobic.003G439000, Sobic.004G191200, Sobic.004G235200, Sobic.004G308700, Sobic.006G202500, Sobic.007G004600, Sobic.007G004800, Sobic.007G023300, Sob…	Sobic.001G028800, Sobic.001G090200, Sobic.001G147400, Sobic.001G179100, Sobic.001G498300, Sobic.001G540600, Sobic.002G004000, Sobic.002G215000, Sobic.002G297400, Sobic.002G305700, Sobic.002G306201, Sobic.002G316700, Sobic.003G364400, Sobic.003G409700, Sobic.003G439000, Sobic.004G191200, Sobic.004G235200, Sobic.004G308700, Sobic.006G202500, Sobic.007G004600, Sobic.007G004800, Sobic.007G023300, Sob…
GO:2000243	positive regulation of reproductive process	31	7	2.46	0.00948	0.426	P	Sobic.001G526800, Sobic.002G204300, Sobic.003G298100, Sobic.004G281000, Sobic.005G145300, Sobic.008G129300, Sobic.010G191800	Sobic.001G526800, Sobic.002G204300, Sobic.003G298100, Sobic.004G281000, Sobic.005G145300, Sobic.008G129300, Sobic.010G191800
GO:0042744	hydrogen peroxide catabolic process	134	19	10.64	0.00953	0.426	P	Sobic.001G189000, Sobic.001G277000, Sobic.001G314000, Sobic.001G444500, Sobic.002G234200, Sobic.003G140700, Sobic.003G152000, Sobic.003G320800, Sobic.003G436800, Sobic.004G049800, Sobic.005G011300, Sobic.008G063100, Sobic.009G055100, Sobic.009G113700, Sobic.009G186600, Sobic.010G161600, Sobic.010G232500, Sobic.010G245800, Sobic.010G274500	Sobic.001G189000, Sobic.001G277000, Sobic.001G314000, Sobic.001G444500, Sobic.002G234200, Sobic.003G140700, Sobic.003G152000, Sobic.003G320800, Sobic.003G436800, Sobic.004G049800, Sobic.005G011300, Sobic.008G063100, Sobic.009G055100, Sobic.009G113700, Sobic.009G186600, Sobic.010G161600, Sobic.010G232500, Sobic.010G245800, Sobic.010G274500
GO:0009579	thylakoid	426	119	34.11	1e-30	1.249e-28	C	Sobic.001G017000, Sobic.001G118400, Sobic.001G120000, Sobic.001G161300, Sobic.001G175700, Sobic.001G179100, Sobic.001G191000, Sobic.001G203000, Sobic.001G281500, Sobic.001G286600, Sobic.001G372600, Sobic.001G383900, Sobic.001G391400, Sobic.001G405700, Sobic.001G407900, Sobic.001G415400, Sobic.001G417200, Sobic.001G427000, Sobic.001G450600, Sobic.001G498300, Sobic.001G498500, Sobic.001G516800, Sob…	Sobic.001G017000, Sobic.001G118400, Sobic.001G120000, Sobic.001G161300, Sobic.001G175700, Sobic.001G179100, Sobic.001G191000, Sobic.001G203000, Sobic.001G281500, Sobic.001G286600, Sobic.001G372600, Sobic.001G383900, Sobic.001G391400, Sobic.001G405700, Sobic.001G407900, Sobic.001G415400, Sobic.001G417200, Sobic.001G427000, Sobic.001G450600, Sobic.001G498300, Sobic.001G498500, Sobic.001G516800, Sob…
GO:0009507	chloroplast	1544	261	123.64	1e-30	1.249e-28	C	Sobic.001G006000, Sobic.001G010900, Sobic.001G011600, Sobic.001G017000, Sobic.001G027600, Sobic.001G029100, Sobic.001G040000, Sobic.001G066600, Sobic.001G076500, Sobic.001G078200, Sobic.001G088700, Sobic.001G090200, Sobic.001G102500, Sobic.001G114400, Sobic.001G118400, Sobic.001G120000, Sobic.001G122400, Sobic.001G128600, Sobic.001G138000, Sobic.001G141300, Sobic.001G147400, Sobic.001G151700, Sob…	Sobic.001G006000, Sobic.001G010900, Sobic.001G011600, Sobic.001G017000, Sobic.001G027600, Sobic.001G029100, Sobic.001G040000, Sobic.001G066600, Sobic.001G076500, Sobic.001G078200, Sobic.001G088700, Sobic.001G090200, Sobic.001G102500, Sobic.001G114400, Sobic.001G118400, Sobic.001G120000, Sobic.001G122400, Sobic.001G128600, Sobic.001G138000, Sobic.001G141300, Sobic.001G147400, Sobic.001G151700, Sob…
GO:0009534	chloroplast thylakoid	338	103	27.07	1e-30	1.249e-28	C	Sobic.001G017000, Sobic.001G118400, Sobic.001G120000, Sobic.001G161300, Sobic.001G175700, Sobic.001G191000, Sobic.001G203000, Sobic.001G281500, Sobic.001G286600, Sobic.001G372600, Sobic.001G405700, Sobic.001G407900, Sobic.001G415400, Sobic.001G417200, Sobic.001G427000, Sobic.001G450600, Sobic.001G498300, Sobic.001G498500, Sobic.001G516800, Sobic.001G519800, Sobic.001G540600, Sobic.002G004000, Sob…	Sobic.001G017000, Sobic.001G118400, Sobic.001G120000, Sobic.001G161300, Sobic.001G175700, Sobic.001G191000, Sobic.001G203000, Sobic.001G281500, Sobic.001G286600, Sobic.001G372600, Sobic.001G405700, Sobic.001G407900, Sobic.001G415400, Sobic.001G417200, Sobic.001G427000, Sobic.001G450600, Sobic.001G498300, Sobic.001G498500, Sobic.001G516800, Sobic.001G519800, Sobic.001G540600, Sobic.002G004000, Sob…
GO:0031976	plastid thylakoid	338	103	27.07	1e-30	1.249e-28	C	Sobic.001G017000, Sobic.001G118400, Sobic.001G120000, Sobic.001G161300, Sobic.001G175700, Sobic.001G191000, Sobic.001G203000, Sobic.001G281500, Sobic.001G286600, Sobic.001G372600, Sobic.001G405700, Sobic.001G407900, Sobic.001G415400, Sobic.001G417200, Sobic.001G427000, Sobic.001G450600, Sobic.001G498300, Sobic.001G498500, Sobic.001G516800, Sobic.001G519800, Sobic.001G540600, Sobic.002G004000, Sob…	Sobic.001G017000, Sobic.001G118400, Sobic.001G120000, Sobic.001G161300, Sobic.001G175700, Sobic.001G191000, Sobic.001G203000, Sobic.001G281500, Sobic.001G286600, Sobic.001G372600, Sobic.001G405700, Sobic.001G407900, Sobic.001G415400, Sobic.001G417200, Sobic.001G427000, Sobic.001G450600, Sobic.001G498300, Sobic.001G498500, Sobic.001G516800, Sobic.001G519800, Sobic.001G540600, Sobic.002G004000, Sob…
GO:0044435	plastid part	933	187	74.71	1e-30	1.249e-28	C	Sobic.001G010900, Sobic.001G017000, Sobic.001G027600, Sobic.001G040000, Sobic.001G076500, Sobic.001G102500, Sobic.001G118400, Sobic.001G120000, Sobic.001G122400, Sobic.001G138000, Sobic.001G161300, Sobic.001G175700, Sobic.001G179100, Sobic.001G183000, Sobic.001G191000, Sobic.001G203000, Sobic.001G240000, Sobic.001G281500, Sobic.001G286600, Sobic.001G364500, Sobic.001G372600, Sobic.001G391400, Sob…	Sobic.001G010900, Sobic.001G017000, Sobic.001G027600, Sobic.001G040000, Sobic.001G076500, Sobic.001G102500, Sobic.001G118400, Sobic.001G120000, Sobic.001G122400, Sobic.001G138000, Sobic.001G161300, Sobic.001G175700, Sobic.001G179100, Sobic.001G183000, Sobic.001G191000, Sobic.001G203000, Sobic.001G240000, Sobic.001G281500, Sobic.001G286600, Sobic.001G364500, Sobic.001G372600, Sobic.001G391400, Sob…
GO:0044434	chloroplast part	914	184	73.19	1e-30	1.249e-28	C	Sobic.001G010900, Sobic.001G017000, Sobic.001G027600, Sobic.001G040000, Sobic.001G076500, Sobic.001G102500, Sobic.001G118400, Sobic.001G120000, Sobic.001G122400, Sobic.001G138000, Sobic.001G161300, Sobic.001G175700, Sobic.001G179100, Sobic.001G183000, Sobic.001G191000, Sobic.001G203000, Sobic.001G240000, Sobic.001G281500, Sobic.001G286600, Sobic.001G364500, Sobic.001G372600, Sobic.001G391400, Sob…	Sobic.001G010900, Sobic.001G017000, Sobic.001G027600, Sobic.001G040000, Sobic.001G076500, Sobic.001G102500, Sobic.001G118400, Sobic.001G120000, Sobic.001G122400, Sobic.001G138000, Sobic.001G161300, Sobic.001G175700, Sobic.001G179100, Sobic.001G183000, Sobic.001G191000, Sobic.001G203000, Sobic.001G240000, Sobic.001G281500, Sobic.001G286600, Sobic.001G364500, Sobic.001G372600, Sobic.001G391400, Sob…
GO:0009536	plastid	1625	266	130.13	1e-30	1.249e-28	C	Sobic.001G006000, Sobic.001G010900, Sobic.001G011600, Sobic.001G017000, Sobic.001G027600, Sobic.001G029100, Sobic.001G040000, Sobic.001G066600, Sobic.001G076500, Sobic.001G078200, Sobic.001G088700, Sobic.001G090200, Sobic.001G102500, Sobic.001G114400, Sobic.001G118400, Sobic.001G120000, Sobic.001G122400, Sobic.001G128600, Sobic.001G138000, Sobic.001G141300, Sobic.001G147400, Sobic.001G151700, Sob…	Sobic.001G006000, Sobic.001G010900, Sobic.001G011600, Sobic.001G017000, Sobic.001G027600, Sobic.001G029100, Sobic.001G040000, Sobic.001G066600, Sobic.001G076500, Sobic.001G078200, Sobic.001G088700, Sobic.001G090200, Sobic.001G102500, Sobic.001G114400, Sobic.001G118400, Sobic.001G120000, Sobic.001G122400, Sobic.001G128600, Sobic.001G138000, Sobic.001G141300, Sobic.001G147400, Sobic.001G151700, Sob…
GO:0042651	thylakoid membrane	292	90	23.38	1.4e-30	1.529e-28	C	Sobic.001G017000, Sobic.001G118400, Sobic.001G120000, Sobic.001G161300, Sobic.001G191000, Sobic.001G281500, Sobic.001G286600, Sobic.001G405700, Sobic.001G415400, Sobic.001G417200, Sobic.001G427000, Sobic.001G450600, Sobic.001G498300, Sobic.001G516800, Sobic.001G519800, Sobic.001G540600, Sobic.002G004000, Sobic.002G030900, Sobic.002G132400, Sobic.002G152800, Sobic.002G198000, Sobic.002G198600, Sob…	Sobic.001G017000, Sobic.001G118400, Sobic.001G120000, Sobic.001G161300, Sobic.001G191000, Sobic.001G281500, Sobic.001G286600, Sobic.001G405700, Sobic.001G415400, Sobic.001G417200, Sobic.001G427000, Sobic.001G450600, Sobic.001G498300, Sobic.001G516800, Sobic.001G519800, Sobic.001G540600, Sobic.002G004000, Sobic.002G030900, Sobic.002G132400, Sobic.002G152800, Sobic.002G198000, Sobic.002G198600, Sob…
GO:0055035	plastid thylakoid membrane	269	84	21.54	4.9e-29	4.758e-27	C	Sobic.001G017000, Sobic.001G118400, Sobic.001G120000, Sobic.001G161300, Sobic.001G191000, Sobic.001G281500, Sobic.001G286600, Sobic.001G405700, Sobic.001G415400, Sobic.001G417200, Sobic.001G427000, Sobic.001G450600, Sobic.001G498300, Sobic.001G516800, Sobic.001G519800, Sobic.002G004000, Sobic.002G030900, Sobic.002G132400, Sobic.002G152800, Sobic.002G198000, Sobic.002G198600, Sobic.002G200900, Sob…	Sobic.001G017000, Sobic.001G118400, Sobic.001G120000, Sobic.001G161300, Sobic.001G191000, Sobic.001G281500, Sobic.001G286600, Sobic.001G405700, Sobic.001G415400, Sobic.001G417200, Sobic.001G427000, Sobic.001G450600, Sobic.001G498300, Sobic.001G516800, Sobic.001G519800, Sobic.002G004000, Sobic.002G030900, Sobic.002G132400, Sobic.002G152800, Sobic.002G198000, Sobic.002G198600, Sobic.002G200900, Sob…
GO:0009535	chloroplast thylakoid membrane	267	83	21.38	1.5e-28	1.311e-26	C	Sobic.001G017000, Sobic.001G118400, Sobic.001G120000, Sobic.001G161300, Sobic.001G191000, Sobic.001G281500, Sobic.001G286600, Sobic.001G405700, Sobic.001G415400, Sobic.001G417200, Sobic.001G427000, Sobic.001G450600, Sobic.001G498300, Sobic.001G516800, Sobic.001G519800, Sobic.002G004000, Sobic.002G030900, Sobic.002G132400, Sobic.002G152800, Sobic.002G198000, Sobic.002G198600, Sobic.002G200900, Sob…	Sobic.001G017000, Sobic.001G118400, Sobic.001G120000, Sobic.001G161300, Sobic.001G191000, Sobic.001G281500, Sobic.001G286600, Sobic.001G405700, Sobic.001G415400, Sobic.001G417200, Sobic.001G427000, Sobic.001G450600, Sobic.001G498300, Sobic.001G516800, Sobic.001G519800, Sobic.002G004000, Sobic.002G030900, Sobic.002G132400, Sobic.002G152800, Sobic.002G198000, Sobic.002G198600, Sobic.002G200900, Sob…
GO:0044436	thylakoid part	337	93	26.99	1.7e-27	1.351e-25	C	Sobic.001G017000, Sobic.001G118400, Sobic.001G120000, Sobic.001G161300, Sobic.001G191000, Sobic.001G203000, Sobic.001G281500, Sobic.001G286600, Sobic.001G405700, Sobic.001G415400, Sobic.001G417200, Sobic.001G427000, Sobic.001G450600, Sobic.001G498300, Sobic.001G516800, Sobic.001G519800, Sobic.001G540600, Sobic.002G004000, Sobic.002G030900, Sobic.002G132400, Sobic.002G152800, Sobic.002G198000, Sob…	Sobic.001G017000, Sobic.001G118400, Sobic.001G120000, Sobic.001G161300, Sobic.001G191000, Sobic.001G203000, Sobic.001G281500, Sobic.001G286600, Sobic.001G405700, Sobic.001G415400, Sobic.001G417200, Sobic.001G427000, Sobic.001G450600, Sobic.001G498300, Sobic.001G516800, Sobic.001G519800, Sobic.001G540600, Sobic.002G004000, Sobic.002G030900, Sobic.002G132400, Sobic.002G152800, Sobic.002G198000, Sob…
GO:0034357	photosynthetic membrane	319	90	25.54	2.2e-27	1.602e-25	C	Sobic.001G017000, Sobic.001G118400, Sobic.001G120000, Sobic.001G161300, Sobic.001G191000, Sobic.001G281500, Sobic.001G286600, Sobic.001G405700, Sobic.001G415400, Sobic.001G417200, Sobic.001G427000, Sobic.001G450600, Sobic.001G498300, Sobic.001G516800, Sobic.001G519800, Sobic.001G540600, Sobic.002G004000, Sobic.002G030900, Sobic.002G132400, Sobic.002G152800, Sobic.002G198000, Sobic.002G198600, Sob…	Sobic.001G017000, Sobic.001G118400, Sobic.001G120000, Sobic.001G161300, Sobic.001G191000, Sobic.001G281500, Sobic.001G286600, Sobic.001G405700, Sobic.001G415400, Sobic.001G417200, Sobic.001G427000, Sobic.001G450600, Sobic.001G498300, Sobic.001G516800, Sobic.001G519800, Sobic.001G540600, Sobic.002G004000, Sobic.002G030900, Sobic.002G132400, Sobic.002G152800, Sobic.002G198000, Sobic.002G198600, Sob…
GO:0009570	chloroplast stroma	489	103	39.16	2e-20	1.345e-18	C	Sobic.001G010900, Sobic.001G027600, Sobic.001G040000, Sobic.001G076500, Sobic.001G102500, Sobic.001G122400, Sobic.001G138000, Sobic.001G179100, Sobic.001G191000, Sobic.001G240000, Sobic.001G281500, Sobic.001G286600, Sobic.001G364500, Sobic.001G391400, Sobic.001G411300, Sobic.001G427000, Sobic.001G453300, Sobic.001G455500, Sobic.001G485800, Sobic.001G498500, Sobic.001G519800, Sobic.001G524900, Sob…	Sobic.001G010900, Sobic.001G027600, Sobic.001G040000, Sobic.001G076500, Sobic.001G102500, Sobic.001G122400, Sobic.001G138000, Sobic.001G179100, Sobic.001G191000, Sobic.001G240000, Sobic.001G281500, Sobic.001G286600, Sobic.001G364500, Sobic.001G391400, Sobic.001G411300, Sobic.001G427000, Sobic.001G453300, Sobic.001G455500, Sobic.001G485800, Sobic.001G498500, Sobic.001G519800, Sobic.001G524900, Sob…
GO:0009532	plastid stroma	505	105	40.44	2.3e-20	1.436e-18	C	Sobic.001G010900, Sobic.001G027600, Sobic.001G040000, Sobic.001G076500, Sobic.001G102500, Sobic.001G122400, Sobic.001G138000, Sobic.001G179100, Sobic.001G191000, Sobic.001G240000, Sobic.001G281500, Sobic.001G286600, Sobic.001G364500, Sobic.001G391400, Sobic.001G411300, Sobic.001G427000, Sobic.001G453300, Sobic.001G455500, Sobic.001G485800, Sobic.001G498500, Sobic.001G519800, Sobic.001G524900, Sob…	Sobic.001G010900, Sobic.001G027600, Sobic.001G040000, Sobic.001G076500, Sobic.001G102500, Sobic.001G122400, Sobic.001G138000, Sobic.001G179100, Sobic.001G191000, Sobic.001G240000, Sobic.001G281500, Sobic.001G286600, Sobic.001G364500, Sobic.001G391400, Sobic.001G411300, Sobic.001G427000, Sobic.001G453300, Sobic.001G455500, Sobic.001G485800, Sobic.001G498500, Sobic.001G519800, Sobic.001G524900, Sob…
GO:0031984	organelle subcompartment	546	108	43.72	3.4e-19	1.981e-17	C	Sobic.001G017000, Sobic.001G118400, Sobic.001G120000, Sobic.001G161300, Sobic.001G175700, Sobic.001G191000, Sobic.001G203000, Sobic.001G212600, Sobic.001G281500, Sobic.001G286600, Sobic.001G372600, Sobic.001G405700, Sobic.001G407900, Sobic.001G415400, Sobic.001G417200, Sobic.001G427000, Sobic.001G450600, Sobic.001G498300, Sobic.001G498500, Sobic.001G516800, Sobic.001G519800, Sobic.001G540600, Sob…	Sobic.001G017000, Sobic.001G118400, Sobic.001G120000, Sobic.001G161300, Sobic.001G175700, Sobic.001G191000, Sobic.001G203000, Sobic.001G212600, Sobic.001G281500, Sobic.001G286600, Sobic.001G372600, Sobic.001G405700, Sobic.001G407900, Sobic.001G415400, Sobic.001G417200, Sobic.001G427000, Sobic.001G450600, Sobic.001G498300, Sobic.001G498500, Sobic.001G516800, Sobic.001G519800, Sobic.001G540600, Sob…
GO:0009526	plastid envelope	427	77	34.19	8e-12	4.267e-10	C	Sobic.001G010900, Sobic.001G027600, Sobic.001G040000, Sobic.001G076500, Sobic.001G122400, Sobic.001G161300, Sobic.001G183000, Sobic.001G240000, Sobic.001G281500, Sobic.001G372600, Sobic.001G407900, Sobic.001G411300, Sobic.001G417200, Sobic.001G453300, Sobic.001G505100, Sobic.001G516800, Sobic.001G519800, Sobic.001G524900, Sobic.001G527100, Sobic.002G030900, Sobic.002G056800, Sobic.002G152800, Sob…	Sobic.001G010900, Sobic.001G027600, Sobic.001G040000, Sobic.001G076500, Sobic.001G122400, Sobic.001G161300, Sobic.001G183000, Sobic.001G240000, Sobic.001G281500, Sobic.001G372600, Sobic.001G407900, Sobic.001G411300, Sobic.001G417200, Sobic.001G453300, Sobic.001G505100, Sobic.001G516800, Sobic.001G519800, Sobic.001G524900, Sobic.001G527100, Sobic.002G030900, Sobic.002G056800, Sobic.002G152800, Sob…
GO:0009941	chloroplast envelope	411	75	32.91	8.3e-12	4.267e-10	C	Sobic.001G010900, Sobic.001G027600, Sobic.001G040000, Sobic.001G076500, Sobic.001G122400, Sobic.001G161300, Sobic.001G183000, Sobic.001G240000, Sobic.001G281500, Sobic.001G372600, Sobic.001G407900, Sobic.001G411300, Sobic.001G417200, Sobic.001G453300, Sobic.001G505100, Sobic.001G516800, Sobic.001G519800, Sobic.001G524900, Sobic.001G527100, Sobic.002G030900, Sobic.002G056800, Sobic.002G152800, Sob…	Sobic.001G010900, Sobic.001G027600, Sobic.001G040000, Sobic.001G076500, Sobic.001G122400, Sobic.001G161300, Sobic.001G183000, Sobic.001G240000, Sobic.001G281500, Sobic.001G372600, Sobic.001G407900, Sobic.001G411300, Sobic.001G417200, Sobic.001G453300, Sobic.001G505100, Sobic.001G516800, Sobic.001G519800, Sobic.001G524900, Sobic.001G527100, Sobic.002G030900, Sobic.002G056800, Sobic.002G152800, Sob…
GO:0010598	NAD(P)H dehydrogenase complex (plastoquinone)	9	8	0.72	1.4e-08	6.798e-07	C	Sobic.001G498300, Sobic.002G198600, Sobic.002G305700, Sobic.005G101300, Sobic.006G101500, Sobic.007G111500, Sobic.007G223500, Sobic.008G102000	Sobic.001G498300, Sobic.002G198600, Sobic.002G305700, Sobic.005G101300, Sobic.006G101500, Sobic.007G111500, Sobic.007G223500, Sobic.008G102000
GO:0044444	cytoplasmic part	5069	470	405.91	2.1e-05	0.0009614	C	Sobic.001G006000, Sobic.001G007300, Sobic.001G009900, Sobic.001G010900, Sobic.001G011600, Sobic.001G017000, Sobic.001G017400, Sobic.001G019300, Sobic.001G027600, Sobic.001G029100, Sobic.001G040000, Sobic.001G048766, Sobic.001G052900, Sobic.001G066600, Sobic.001G069900, Sobic.001G076500, Sobic.001G078200, Sobic.001G088700, Sobic.001G090200, Sobic.001G093900, Sobic.001G098500, Sobic.001G102500, Sob…	Sobic.001G006000, Sobic.001G007300, Sobic.001G009900, Sobic.001G010900, Sobic.001G011600, Sobic.001G017000, Sobic.001G017400, Sobic.001G019300, Sobic.001G027600, Sobic.001G029100, Sobic.001G040000, Sobic.001G048766, Sobic.001G052900, Sobic.001G066600, Sobic.001G069900, Sobic.001G076500, Sobic.001G078200, Sobic.001G088700, Sobic.001G090200, Sobic.001G093900, Sobic.001G098500, Sobic.001G102500, Sob…
GO:0005737	cytoplasm	6050	550	484.47	2.2e-05	0.0009614	C	Sobic.001G006000, Sobic.001G007300, Sobic.001G009900, Sobic.001G010900, Sobic.001G011600, Sobic.001G017000, Sobic.001G017400, Sobic.001G019300, Sobic.001G027600, Sobic.001G029100, Sobic.001G040000, Sobic.001G048766, Sobic.001G052900, Sobic.001G066600, Sobic.001G069900, Sobic.001G076500, Sobic.001G078200, Sobic.001G088700, Sobic.001G090200, Sobic.001G093900, Sobic.001G098500, Sobic.001G102500, Sob…	Sobic.001G006000, Sobic.001G007300, Sobic.001G009900, Sobic.001G010900, Sobic.001G011600, Sobic.001G017000, Sobic.001G017400, Sobic.001G019300, Sobic.001G027600, Sobic.001G029100, Sobic.001G040000, Sobic.001G048766, Sobic.001G052900, Sobic.001G066600, Sobic.001G069900, Sobic.001G076500, Sobic.001G078200, Sobic.001G088700, Sobic.001G090200, Sobic.001G093900, Sobic.001G098500, Sobic.001G102500, Sob…
GO:0031967	organelle envelope	699	82	55.97	0.00027	0.01112	C	Sobic.001G010900, Sobic.001G027600, Sobic.001G040000, Sobic.001G048766, Sobic.001G076500, Sobic.001G122400, Sobic.001G161300, Sobic.001G183000, Sobic.001G240000, Sobic.001G281500, Sobic.001G337100, Sobic.001G337200, Sobic.001G372600, Sobic.001G407900, Sobic.001G411300, Sobic.001G417200, Sobic.001G453300, Sobic.001G505100, Sobic.001G516800, Sobic.001G519800, Sobic.001G524900, Sobic.001G527100, Sob…	Sobic.001G010900, Sobic.001G027600, Sobic.001G040000, Sobic.001G048766, Sobic.001G076500, Sobic.001G122400, Sobic.001G161300, Sobic.001G183000, Sobic.001G240000, Sobic.001G281500, Sobic.001G337100, Sobic.001G337200, Sobic.001G372600, Sobic.001G407900, Sobic.001G411300, Sobic.001G417200, Sobic.001G453300, Sobic.001G505100, Sobic.001G516800, Sobic.001G519800, Sobic.001G524900, Sobic.001G527100, Sob…
GO:0031975	envelope	700	82	56.05	0.00028	0.01112	C	Sobic.001G010900, Sobic.001G027600, Sobic.001G040000, Sobic.001G048766, Sobic.001G076500, Sobic.001G122400, Sobic.001G161300, Sobic.001G183000, Sobic.001G240000, Sobic.001G281500, Sobic.001G337100, Sobic.001G337200, Sobic.001G372600, Sobic.001G407900, Sobic.001G411300, Sobic.001G417200, Sobic.001G453300, Sobic.001G505100, Sobic.001G516800, Sobic.001G519800, Sobic.001G524900, Sobic.001G527100, Sob…	Sobic.001G010900, Sobic.001G027600, Sobic.001G040000, Sobic.001G048766, Sobic.001G076500, Sobic.001G122400, Sobic.001G161300, Sobic.001G183000, Sobic.001G240000, Sobic.001G281500, Sobic.001G337100, Sobic.001G337200, Sobic.001G372600, Sobic.001G407900, Sobic.001G411300, Sobic.001G417200, Sobic.001G453300, Sobic.001G505100, Sobic.001G516800, Sobic.001G519800, Sobic.001G524900, Sobic.001G527100, Sob…
GO:0009705	plant-type vacuole membrane	73	15	5.85	0.00057	0.02112	C	Sobic.001G349300, Sobic.001G359700, Sobic.001G480700, Sobic.001G505100, Sobic.002G339100, Sobic.002G396600, Sobic.003G237000, Sobic.005G136300, Sobic.006G075200, Sobic.006G090500, Sobic.006G185500, Sobic.007G166900, Sobic.008G171600, Sobic.008G193300, Sobic.009G085900	Sobic.001G349300, Sobic.001G359700, Sobic.001G480700, Sobic.001G505100, Sobic.002G339100, Sobic.002G396600, Sobic.003G237000, Sobic.005G136300, Sobic.006G075200, Sobic.006G090500, Sobic.006G185500, Sobic.007G166900, Sobic.008G171600, Sobic.008G193300, Sobic.009G085900
GO:0044459	plasma membrane part	459	57	36.76	0.00058	0.02112	C	Sobic.001G014000, Sobic.001G087700, Sobic.001G148300, Sobic.001G157200, Sobic.001G161300, Sobic.001G195800, Sobic.001G352200, Sobic.001G357500, Sobic.001G357900, Sobic.001G431100, Sobic.001G450600, Sobic.001G505100, Sobic.002G124700, Sobic.002G125000, Sobic.002G125200, Sobic.002G125700, Sobic.002G140400, Sobic.002G233500, Sobic.002G328300, Sobic.002G337600, Sobic.002G380400, Sobic.002G387100, Sob…	Sobic.001G014000, Sobic.001G087700, Sobic.001G148300, Sobic.001G157200, Sobic.001G161300, Sobic.001G195800, Sobic.001G352200, Sobic.001G357500, Sobic.001G357900, Sobic.001G431100, Sobic.001G450600, Sobic.001G505100, Sobic.002G124700, Sobic.002G125000, Sobic.002G125200, Sobic.002G125700, Sobic.002G140400, Sobic.002G233500, Sobic.002G328300, Sobic.002G337600, Sobic.002G380400, Sobic.002G387100, Sob…
GO:0031226	intrinsic component of plasma membrane	403	51	32.27	0.00072	0.02517	C	Sobic.001G087700, Sobic.001G148300, Sobic.001G157200, Sobic.001G195800, Sobic.001G352200, Sobic.001G357500, Sobic.001G357900, Sobic.001G431100, Sobic.001G505100, Sobic.002G124700, Sobic.002G125000, Sobic.002G125200, Sobic.002G125700, Sobic.002G140400, Sobic.002G233500, Sobic.002G328300, Sobic.002G337600, Sobic.002G380400, Sobic.002G387100, Sobic.003G005800, Sobic.003G022600, Sobic.003G057650, Sob…	Sobic.001G087700, Sobic.001G148300, Sobic.001G157200, Sobic.001G195800, Sobic.001G352200, Sobic.001G357500, Sobic.001G357900, Sobic.001G431100, Sobic.001G505100, Sobic.002G124700, Sobic.002G125000, Sobic.002G125200, Sobic.002G125700, Sobic.002G140400, Sobic.002G233500, Sobic.002G328300, Sobic.002G337600, Sobic.002G380400, Sobic.002G387100, Sobic.003G005800, Sobic.003G022600, Sobic.003G057650, Sob…
GO:0009505	plant-type cell wall	203	30	16.26	0.00078	0.02622	C	Sobic.001G019300, Sobic.001G144900, Sobic.001G189000, Sobic.001G314000, Sobic.002G403000, Sobic.003G140700, Sobic.003G152000, Sobic.003G205600, Sobic.003G314400, Sobic.003G320800, Sobic.003G436800, Sobic.004G049800, Sobic.004G233700, Sobic.004G319000, Sobic.004G333600, Sobic.005G211500, Sobic.006G104300, Sobic.006G157700, Sobic.007G146200, Sobic.009G055100, Sobic.009G113700, Sobic.009G131400, Sob…	Sobic.001G019300, Sobic.001G144900, Sobic.001G189000, Sobic.001G314000, Sobic.002G403000, Sobic.003G140700, Sobic.003G152000, Sobic.003G205600, Sobic.003G314400, Sobic.003G320800, Sobic.003G436800, Sobic.004G049800, Sobic.004G233700, Sobic.004G319000, Sobic.004G333600, Sobic.005G211500, Sobic.006G104300, Sobic.006G157700, Sobic.007G146200, Sobic.009G055100, Sobic.009G113700, Sobic.009G131400, Sob…
GO:0005773	vacuole	625	72	50.05	0.00103	0.03334	C	Sobic.001G007300, Sobic.001G019300, Sobic.001G349300, Sobic.001G359700, Sobic.001G390300, Sobic.001G433200, Sobic.001G442200, Sobic.001G449300, Sobic.001G480700, Sobic.001G505100, Sobic.002G124700, Sobic.002G125000, Sobic.002G125200, Sobic.002G125700, Sobic.002G130700, Sobic.002G201600, Sobic.002G215800, Sobic.002G217200, Sobic.002G246400, Sobic.002G301200, Sobic.002G315800, Sobic.002G339100, Sob…	Sobic.001G007300, Sobic.001G019300, Sobic.001G349300, Sobic.001G359700, Sobic.001G390300, Sobic.001G433200, Sobic.001G442200, Sobic.001G449300, Sobic.001G480700, Sobic.001G505100, Sobic.002G124700, Sobic.002G125000, Sobic.002G125200, Sobic.002G125700, Sobic.002G130700, Sobic.002G201600, Sobic.002G215800, Sobic.002G217200, Sobic.002G246400, Sobic.002G301200, Sobic.002G315800, Sobic.002G339100, Sob…
GO:0010287	plastoglobule	57	12	4.56	0.00158	0.04932	C	Sobic.001G286600, Sobic.002G030900, Sobic.003G050000, Sobic.003G052500, Sobic.004G165900, Sobic.004G235200, Sobic.004G268500, Sobic.004G308700, Sobic.006G102000, Sobic.006G256600, Sobic.010G072900, Sobic.010G207100	Sobic.001G286600, Sobic.002G030900, Sobic.003G050000, Sobic.003G052500, Sobic.004G165900, Sobic.004G235200, Sobic.004G268500, Sobic.004G308700, Sobic.006G102000, Sobic.006G256600, Sobic.010G072900, Sobic.010G207100
GO:0031977	thylakoid lumen	50	11	4	0.00168	0.05063	C	Sobic.001G203000, Sobic.001G415400, Sobic.002G004000, Sobic.002G306201, Sobic.003G221700, Sobic.003G328200, Sobic.004G234200, Sobic.006G102000, Sobic.010G219500, Sobic.010G223200, Sobic.010G255600	Sobic.001G203000, Sobic.001G415400, Sobic.002G004000, Sobic.002G306201, Sobic.003G221700, Sobic.003G328200, Sobic.004G234200, Sobic.006G102000, Sobic.010G219500, Sobic.010G223200, Sobic.010G255600
GO:0005887	integral component of plasma membrane	235	32	18.82	0.00212	0.06176	C	Sobic.001G087700, Sobic.001G157200, Sobic.001G195800, Sobic.001G352200, Sobic.001G357500, Sobic.001G505100, Sobic.002G124700, Sobic.002G125000, Sobic.002G125200, Sobic.002G125700, Sobic.002G380400, Sobic.003G022600, Sobic.003G377700, Sobic.004G270400, Sobic.004G273500, Sobic.004G288700, Sobic.004G351200, Sobic.006G101900, Sobic.006G102800, Sobic.006G143100, Sobic.006G173700, Sobic.006G176700, Sob…	Sobic.001G087700, Sobic.001G157200, Sobic.001G195800, Sobic.001G352200, Sobic.001G357500, Sobic.001G505100, Sobic.002G124700, Sobic.002G125000, Sobic.002G125200, Sobic.002G125700, Sobic.002G380400, Sobic.003G022600, Sobic.003G377700, Sobic.004G270400, Sobic.004G273500, Sobic.004G288700, Sobic.004G351200, Sobic.006G101900, Sobic.006G102800, Sobic.006G143100, Sobic.006G173700, Sobic.006G176700, Sob…
GO:0000325	plant-type vacuole	96	16	7.69	0.00381	0.1074	C	Sobic.001G349300, Sobic.001G359700, Sobic.001G480700, Sobic.001G505100, Sobic.002G339100, Sobic.002G396600, Sobic.003G237000, Sobic.005G136300, Sobic.006G075200, Sobic.006G090500, Sobic.006G185500, Sobic.007G166900, Sobic.008G171600, Sobic.008G193300, Sobic.009G085900, Sobic.010G267700	Sobic.001G349300, Sobic.001G359700, Sobic.001G480700, Sobic.001G505100, Sobic.002G339100, Sobic.002G396600, Sobic.003G237000, Sobic.005G136300, Sobic.006G075200, Sobic.006G090500, Sobic.006G185500, Sobic.007G166900, Sobic.008G171600, Sobic.008G193300, Sobic.009G085900, Sobic.010G267700
GO:0016020	membrane	6764	584	541.65	0.00444	0.1213	C	Sobic.001G004300, Sobic.001G012700, Sobic.001G014000, Sobic.001G017000, Sobic.001G019300, Sobic.001G022400, Sobic.001G037400, Sobic.001G048766, Sobic.001G052900, Sobic.001G053900, Sobic.001G076200, Sobic.001G076500, Sobic.001G082200, Sobic.001G087700, Sobic.001G090200, Sobic.001G096800, Sobic.001G106600, Sobic.001G110300, Sobic.001G113700, Sobic.001G118400, Sobic.001G120000, Sobic.001G128600, Sob…	Sobic.001G004300, Sobic.001G012700, Sobic.001G014000, Sobic.001G017000, Sobic.001G019300, Sobic.001G022400, Sobic.001G037400, Sobic.001G048766, Sobic.001G052900, Sobic.001G053900, Sobic.001G076200, Sobic.001G076500, Sobic.001G082200, Sobic.001G087700, Sobic.001G090200, Sobic.001G096800, Sobic.001G106600, Sobic.001G110300, Sobic.001G113700, Sobic.001G118400, Sobic.001G120000, Sobic.001G128600, Sob…
GO:0009654	photosystem II oxygen evolving complex	22	6	1.76	0.00635	0.1601	C	Sobic.001G415400, Sobic.002G004000, Sobic.003G221700, Sobic.003G328200, Sobic.004G191200, Sobic.007G212400	Sobic.001G415400, Sobic.002G004000, Sobic.003G221700, Sobic.003G328200, Sobic.004G191200, Sobic.007G212400
GO:0009344	nitrite reductase complex [NAD(P)H]	2	2	0.16	0.00641	0.1601	C	Sobic.002G004000, Sobic.004G191200	Sobic.002G004000, Sobic.004G191200
GO:0009547	plastid ribosome	2	2	0.16	0.00641	0.1601	C	Sobic.001G076500, Sobic.001G427000	Sobic.001G076500, Sobic.001G427000
GO:0009543	chloroplast thylakoid lumen	38	8	3.04	0.00925	0.2185	C	Sobic.001G203000, Sobic.001G415400, Sobic.002G004000, Sobic.002G306201, Sobic.003G328200, Sobic.004G234200, Sobic.010G219500, Sobic.010G255600	Sobic.001G203000, Sobic.001G415400, Sobic.002G004000, Sobic.002G306201, Sobic.003G328200, Sobic.004G234200, Sobic.010G219500, Sobic.010G255600
GO:0031978	plastid thylakoid lumen	38	8	3.04	0.00925	0.2185	C	Sobic.001G203000, Sobic.001G415400, Sobic.002G004000, Sobic.002G306201, Sobic.003G328200, Sobic.004G234200, Sobic.010G219500, Sobic.010G255600	Sobic.001G203000, Sobic.001G415400, Sobic.002G004000, Sobic.002G306201, Sobic.003G328200, Sobic.004G234200, Sobic.010G219500, Sobic.010G255600
GO:0016491	oxidoreductase activity	1680	230	126.44	2.5e-20	6.298e-17	F	Sobic.001G005300, Sobic.001G006201, Sobic.001G010900, Sobic.001G052900, Sobic.001G069900, Sobic.001G082200, Sobic.001G102500, Sobic.001G113700, Sobic.001G189000, Sobic.001G196300, Sobic.001G215600, Sobic.001G221400, Sobic.001G235500, Sobic.001G244300, Sobic.001G254400, Sobic.001G274800, Sobic.001G277000, Sobic.001G307400, Sobic.001G314000, Sobic.001G347800, Sobic.001G359300, Sobic.001G360700, Sob…	Sobic.001G005300, Sobic.001G006201, Sobic.001G010900, Sobic.001G052900, Sobic.001G069900, Sobic.001G082200, Sobic.001G102500, Sobic.001G113700, Sobic.001G189000, Sobic.001G196300, Sobic.001G215600, Sobic.001G221400, Sobic.001G235500, Sobic.001G244300, Sobic.001G254400, Sobic.001G274800, Sobic.001G277000, Sobic.001G307400, Sobic.001G314000, Sobic.001G347800, Sobic.001G359300, Sobic.001G360700, Sob…
GO:0003824	catalytic activity	9345	789	703.3	1e-06	0.001176	F	Sobic.001G002700, Sobic.001G005300, Sobic.001G006201, Sobic.001G007300, Sobic.001G009900, Sobic.001G010900, Sobic.001G025300, Sobic.001G027800, Sobic.001G029100, Sobic.001G029200, Sobic.001G029900, Sobic.001G030500, Sobic.001G031200, Sobic.001G037400, Sobic.001G050100, Sobic.001G052900, Sobic.001G067500, Sobic.001G069900, Sobic.001G082200, Sobic.001G084700, Sobic.001G089000, Sobic.001G090200, Sob…	Sobic.001G002700, Sobic.001G005300, Sobic.001G006201, Sobic.001G007300, Sobic.001G009900, Sobic.001G010900, Sobic.001G025300, Sobic.001G027800, Sobic.001G029100, Sobic.001G029200, Sobic.001G029900, Sobic.001G030500, Sobic.001G031200, Sobic.001G037400, Sobic.001G050100, Sobic.001G052900, Sobic.001G067500, Sobic.001G069900, Sobic.001G082200, Sobic.001G084700, Sobic.001G089000, Sobic.001G090200, Sob…
GO:0020037	heme binding	550	73	41.39	1.4e-06	0.001176	F	Sobic.001G082200, Sobic.001G189000, Sobic.001G196300, Sobic.001G235500, Sobic.001G277000, Sobic.001G314000, Sobic.001G359300, Sobic.001G360700, Sobic.001G363700, Sobic.001G444500, Sobic.001G451700, Sobic.001G510300, Sobic.001G510400, Sobic.001G517700, Sobic.002G000400, Sobic.002G110200, Sobic.002G190300, Sobic.002G225400, Sobic.002G234200, Sobic.002G273700, Sobic.002G419600, Sobic.003G009700, Sob…	Sobic.001G082200, Sobic.001G189000, Sobic.001G196300, Sobic.001G235500, Sobic.001G277000, Sobic.001G314000, Sobic.001G359300, Sobic.001G360700, Sobic.001G363700, Sobic.001G444500, Sobic.001G451700, Sobic.001G510300, Sobic.001G510400, Sobic.001G517700, Sobic.002G000400, Sobic.002G110200, Sobic.002G190300, Sobic.002G225400, Sobic.002G234200, Sobic.002G273700, Sobic.002G419600, Sobic.003G009700, Sob…
GO:0080043	quercetin 3-O-glucosyltransferase activity	159	30	11.97	2.4e-06	0.001209	F	Sobic.001G030500, Sobic.002G070800, Sobic.002G130200, Sobic.002G265400, Sobic.002G311400, Sobic.003G075901, Sobic.003G223600, Sobic.003G223700, Sobic.003G267900, Sobic.003G287600, Sobic.003G328400, Sobic.004G191000, Sobic.004G229800, Sobic.004G230200, Sobic.005G173200, Sobic.006G024000, Sobic.006G153100, Sobic.006G242200, Sobic.007G027200, Sobic.007G027301, Sobic.007G135000, Sobic.007G223900, Sob…	Sobic.001G030500, Sobic.002G070800, Sobic.002G130200, Sobic.002G265400, Sobic.002G311400, Sobic.003G075901, Sobic.003G223600, Sobic.003G223700, Sobic.003G267900, Sobic.003G287600, Sobic.003G328400, Sobic.004G191000, Sobic.004G229800, Sobic.004G230200, Sobic.005G173200, Sobic.006G024000, Sobic.006G153100, Sobic.006G242200, Sobic.007G027200, Sobic.007G027301, Sobic.007G135000, Sobic.007G223900, Sob…
GO:0080044	quercetin 7-O-glucosyltransferase activity	159	30	11.97	2.4e-06	0.001209	F	Sobic.001G030500, Sobic.002G070800, Sobic.002G130200, Sobic.002G265400, Sobic.002G311400, Sobic.003G075901, Sobic.003G223600, Sobic.003G223700, Sobic.003G267900, Sobic.003G287600, Sobic.003G328400, Sobic.004G191000, Sobic.004G229800, Sobic.004G230200, Sobic.005G173200, Sobic.006G024000, Sobic.006G153100, Sobic.006G242200, Sobic.007G027200, Sobic.007G027301, Sobic.007G135000, Sobic.007G223900, Sob…	Sobic.001G030500, Sobic.002G070800, Sobic.002G130200, Sobic.002G265400, Sobic.002G311400, Sobic.003G075901, Sobic.003G223600, Sobic.003G223700, Sobic.003G267900, Sobic.003G287600, Sobic.003G328400, Sobic.004G191000, Sobic.004G229800, Sobic.004G230200, Sobic.005G173200, Sobic.006G024000, Sobic.006G153100, Sobic.006G242200, Sobic.007G027200, Sobic.007G027301, Sobic.007G135000, Sobic.007G223900, Sob…
GO:0046906	tetrapyrrole binding	575	74	43.27	3.7e-06	0.001553	F	Sobic.001G082200, Sobic.001G189000, Sobic.001G196300, Sobic.001G235500, Sobic.001G277000, Sobic.001G314000, Sobic.001G359300, Sobic.001G360700, Sobic.001G363700, Sobic.001G444500, Sobic.001G451700, Sobic.001G510300, Sobic.001G510400, Sobic.001G517700, Sobic.002G000400, Sobic.002G110200, Sobic.002G190300, Sobic.002G225400, Sobic.002G234200, Sobic.002G273700, Sobic.002G419600, Sobic.003G009700, Sob…	Sobic.001G082200, Sobic.001G189000, Sobic.001G196300, Sobic.001G235500, Sobic.001G277000, Sobic.001G314000, Sobic.001G359300, Sobic.001G360700, Sobic.001G363700, Sobic.001G444500, Sobic.001G451700, Sobic.001G510300, Sobic.001G510400, Sobic.001G517700, Sobic.002G000400, Sobic.002G110200, Sobic.002G190300, Sobic.002G225400, Sobic.002G234200, Sobic.002G273700, Sobic.002G419600, Sobic.003G009700, Sob…
GO:0005506	iron ion binding	474	61	35.67	2.6e-05	0.009356	F	Sobic.001G005300, Sobic.001G082200, Sobic.001G196300, Sobic.001G235500, Sobic.001G244300, Sobic.001G359300, Sobic.001G360700, Sobic.001G363700, Sobic.001G407800, Sobic.001G451700, Sobic.001G510300, Sobic.001G510400, Sobic.002G000400, Sobic.002G107000, Sobic.002G110200, Sobic.002G190300, Sobic.002G225400, Sobic.002G273700, Sobic.002G419600, Sobic.003G009700, Sobic.003G009900, Sobic.003G010300, Sob…	Sobic.001G005300, Sobic.001G082200, Sobic.001G196300, Sobic.001G235500, Sobic.001G244300, Sobic.001G359300, Sobic.001G360700, Sobic.001G363700, Sobic.001G407800, Sobic.001G451700, Sobic.001G510300, Sobic.001G510400, Sobic.002G000400, Sobic.002G107000, Sobic.002G110200, Sobic.002G190300, Sobic.002G225400, Sobic.002G273700, Sobic.002G419600, Sobic.003G009700, Sobic.003G009900, Sobic.003G010300, Sob…
GO:0016705	oxidoreductase activity, acting on paired donors, with incorporation or reduction of molecular oxygen	459	59	34.54	3.7e-05	0.01124	F	Sobic.001G005300, Sobic.001G082200, Sobic.001G196300, Sobic.001G235500, Sobic.001G347800, Sobic.001G359300, Sobic.001G360700, Sobic.001G363700, Sobic.001G451700, Sobic.001G510300, Sobic.001G510400, Sobic.002G000400, Sobic.002G110200, Sobic.002G190300, Sobic.002G225400, Sobic.002G258500, Sobic.002G273700, Sobic.002G419600, Sobic.003G009700, Sobic.003G009900, Sobic.003G010300, Sobic.003G021900, Sob…	Sobic.001G005300, Sobic.001G082200, Sobic.001G196300, Sobic.001G235500, Sobic.001G347800, Sobic.001G359300, Sobic.001G360700, Sobic.001G363700, Sobic.001G451700, Sobic.001G510300, Sobic.001G510400, Sobic.002G000400, Sobic.002G110200, Sobic.002G190300, Sobic.002G225400, Sobic.002G258500, Sobic.002G273700, Sobic.002G419600, Sobic.003G009700, Sobic.003G009900, Sobic.003G010300, Sobic.003G021900, Sob…
GO:0015254	glycerol channel activity	36	11	2.71	4.4e-05	0.01124	F	Sobic.001G195800, Sobic.001G505100, Sobic.002G124700, Sobic.002G125000, Sobic.002G125200, Sobic.002G125700, Sobic.004G288700, Sobic.004G351200, Sobic.006G176700, Sobic.009G075900, Sobic.009G085900	Sobic.001G195800, Sobic.001G505100, Sobic.002G124700, Sobic.002G125000, Sobic.002G125200, Sobic.002G125700, Sobic.004G288700, Sobic.004G351200, Sobic.006G176700, Sobic.009G075900, Sobic.009G085900
GO:0004857	enzyme inhibitor activity	239	36	17.99	5e-05	0.01124	F	Sobic.001G168500, Sobic.001G198800, Sobic.001G324700, Sobic.001G324800, Sobic.001G401300, Sobic.001G403300, Sobic.001G538866, Sobic.002G078500, Sobic.002G226700, Sobic.002G343600, Sobic.003G111300, Sobic.003G327700, Sobic.003G342000, Sobic.003G355800, Sobic.004G002700, Sobic.004G166400, Sobic.004G167800, Sobic.004G317500, Sobic.005G082100, Sobic.005G091900, Sobic.005G215900, Sobic.005G216000, Sob…	Sobic.001G168500, Sobic.001G198800, Sobic.001G324700, Sobic.001G324800, Sobic.001G401300, Sobic.001G403300, Sobic.001G538866, Sobic.002G078500, Sobic.002G226700, Sobic.002G343600, Sobic.003G111300, Sobic.003G327700, Sobic.003G342000, Sobic.003G355800, Sobic.004G002700, Sobic.004G166400, Sobic.004G167800, Sobic.004G317500, Sobic.005G082100, Sobic.005G091900, Sobic.005G215900, Sobic.005G216000, Sob…
GO:0005372	water transmembrane transporter activity	37	11	2.78	5.8e-05	0.01124	F	Sobic.001G195800, Sobic.001G505100, Sobic.002G124700, Sobic.002G125000, Sobic.002G125200, Sobic.002G125700, Sobic.004G288700, Sobic.004G351200, Sobic.006G176700, Sobic.009G075900, Sobic.009G085900	Sobic.001G195800, Sobic.001G505100, Sobic.002G124700, Sobic.002G125000, Sobic.002G125200, Sobic.002G125700, Sobic.004G288700, Sobic.004G351200, Sobic.006G176700, Sobic.009G075900, Sobic.009G085900
GO:0015168	glycerol transmembrane transporter activity	37	11	2.78	5.8e-05	0.01124	F	Sobic.001G195800, Sobic.001G505100, Sobic.002G124700, Sobic.002G125000, Sobic.002G125200, Sobic.002G125700, Sobic.004G288700, Sobic.004G351200, Sobic.006G176700, Sobic.009G075900, Sobic.009G085900	Sobic.001G195800, Sobic.001G505100, Sobic.002G124700, Sobic.002G125000, Sobic.002G125200, Sobic.002G125700, Sobic.004G288700, Sobic.004G351200, Sobic.006G176700, Sobic.009G075900, Sobic.009G085900
GO:0015250	water channel activity	37	11	2.78	5.8e-05	0.01124	F	Sobic.001G195800, Sobic.001G505100, Sobic.002G124700, Sobic.002G125000, Sobic.002G125200, Sobic.002G125700, Sobic.004G288700, Sobic.004G351200, Sobic.006G176700, Sobic.009G075900, Sobic.009G085900	Sobic.001G195800, Sobic.001G505100, Sobic.002G124700, Sobic.002G125000, Sobic.002G125200, Sobic.002G125700, Sobic.004G288700, Sobic.004G351200, Sobic.006G176700, Sobic.009G075900, Sobic.009G085900
GO:0046527	glucosyltransferase activity	245	36	18.44	8.4e-05	0.01461	F	Sobic.001G030500, Sobic.002G070800, Sobic.002G130200, Sobic.002G238300, Sobic.002G265400, Sobic.002G311400, Sobic.003G075901, Sobic.003G223600, Sobic.003G223700, Sobic.003G267900, Sobic.003G287600, Sobic.003G328400, Sobic.003G442500, Sobic.004G191000, Sobic.004G229800, Sobic.004G230200, Sobic.004G255200, Sobic.004G357600, Sobic.005G173200, Sobic.006G024000, Sobic.006G153100, Sobic.006G242200, Sob…	Sobic.001G030500, Sobic.002G070800, Sobic.002G130200, Sobic.002G238300, Sobic.002G265400, Sobic.002G311400, Sobic.003G075901, Sobic.003G223600, Sobic.003G223700, Sobic.003G267900, Sobic.003G287600, Sobic.003G328400, Sobic.003G442500, Sobic.004G191000, Sobic.004G229800, Sobic.004G230200, Sobic.004G255200, Sobic.004G357600, Sobic.005G173200, Sobic.006G024000, Sobic.006G153100, Sobic.006G242200, Sob…
GO:0035251	UDP-glucosyltransferase activity	236	35	17.76	8.7e-05	0.01461	F	Sobic.001G030500, Sobic.002G070800, Sobic.002G130200, Sobic.002G238300, Sobic.002G265400, Sobic.002G311400, Sobic.003G075901, Sobic.003G223600, Sobic.003G223700, Sobic.003G267900, Sobic.003G287600, Sobic.003G328400, Sobic.003G442500, Sobic.004G191000, Sobic.004G229800, Sobic.004G230200, Sobic.004G255200, Sobic.004G357600, Sobic.005G173200, Sobic.006G024000, Sobic.006G153100, Sobic.006G242200, Sob…	Sobic.001G030500, Sobic.002G070800, Sobic.002G130200, Sobic.002G238300, Sobic.002G265400, Sobic.002G311400, Sobic.003G075901, Sobic.003G223600, Sobic.003G223700, Sobic.003G267900, Sobic.003G287600, Sobic.003G328400, Sobic.003G442500, Sobic.004G191000, Sobic.004G229800, Sobic.004G230200, Sobic.004G255200, Sobic.004G357600, Sobic.005G173200, Sobic.006G024000, Sobic.006G153100, Sobic.006G242200, Sob…
GO:0015166	polyol transmembrane transporter activity	40	11	3.01	0.00013	0.02047	F	Sobic.001G195800, Sobic.001G505100, Sobic.002G124700, Sobic.002G125000, Sobic.002G125200, Sobic.002G125700, Sobic.004G288700, Sobic.004G351200, Sobic.006G176700, Sobic.009G075900, Sobic.009G085900	Sobic.001G195800, Sobic.001G505100, Sobic.002G124700, Sobic.002G125000, Sobic.002G125200, Sobic.002G125700, Sobic.004G288700, Sobic.004G351200, Sobic.006G176700, Sobic.009G075900, Sobic.009G085900
GO:0022857	transmembrane transporter activity	1005	107	75.64	0.00015	0.02223	F	Sobic.001G010900, Sobic.001G087700, Sobic.001G157200, Sobic.001G184000, Sobic.001G185400, Sobic.001G195800, Sobic.001G261200, Sobic.001G309400, Sobic.001G337100, Sobic.001G337200, Sobic.001G349300, Sobic.001G352200, Sobic.001G357500, Sobic.001G417200, Sobic.001G446800, Sobic.001G449100, Sobic.001G469500, Sobic.001G476700, Sobic.001G480700, Sobic.001G502700, Sobic.001G505100, Sobic.001G540600, Sob…	Sobic.001G010900, Sobic.001G087700, Sobic.001G157200, Sobic.001G184000, Sobic.001G185400, Sobic.001G195800, Sobic.001G261200, Sobic.001G309400, Sobic.001G337100, Sobic.001G337200, Sobic.001G349300, Sobic.001G352200, Sobic.001G357500, Sobic.001G417200, Sobic.001G446800, Sobic.001G449100, Sobic.001G469500, Sobic.001G476700, Sobic.001G480700, Sobic.001G502700, Sobic.001G505100, Sobic.001G540600, Sob…
GO:0016671	oxidoreductase activity, acting on a sulfur group of donors, disulfide as acceptor	42	11	3.16	0.0002	0.02799	F	Sobic.001G052900, Sobic.001G364500, Sobic.001G513300, Sobic.002G300600, Sobic.003G060300, Sobic.004G228200, Sobic.006G157600, Sobic.006G226100, Sobic.007G116100, Sobic.008G063100, Sobic.009G131800	Sobic.001G052900, Sobic.001G364500, Sobic.001G513300, Sobic.002G300600, Sobic.003G060300, Sobic.004G228200, Sobic.006G157600, Sobic.006G226100, Sobic.007G116100, Sobic.008G063100, Sobic.009G131800
GO:0051537	2 iron, 2 sulfur cluster binding	36	10	2.71	0.00023	0.03049	F	Sobic.001G147400, Sobic.002G107000, Sobic.003G364400, Sobic.003G409700, Sobic.007G004600, Sobic.007G004800, Sobic.007G023400, Sobic.009G143100, Sobic.009G154700, Sobic.010G035500	Sobic.001G147400, Sobic.002G107000, Sobic.003G364400, Sobic.003G409700, Sobic.007G004600, Sobic.007G004800, Sobic.007G023400, Sobic.009G143100, Sobic.009G154700, Sobic.010G035500
GO:0016667	oxidoreductase activity, acting on a sulfur group of donors	113	20	8.5	0.00027	0.03401	F	Sobic.001G010900, Sobic.001G052900, Sobic.001G364500, Sobic.001G368400, Sobic.001G513300, Sobic.002G039100, Sobic.002G300600, Sobic.003G060300, Sobic.004G216600, Sobic.004G228200, Sobic.005G002900, Sobic.005G154000, Sobic.006G157600, Sobic.006G226100, Sobic.007G116100, Sobic.008G063100, Sobic.009G073000, Sobic.009G131800, Sobic.010G091600, Sobic.010G132100	Sobic.001G010900, Sobic.001G052900, Sobic.001G364500, Sobic.001G368400, Sobic.001G513300, Sobic.002G039100, Sobic.002G300600, Sobic.003G060300, Sobic.004G216600, Sobic.004G228200, Sobic.005G002900, Sobic.005G154000, Sobic.006G157600, Sobic.006G226100, Sobic.007G116100, Sobic.008G063100, Sobic.009G073000, Sobic.009G131800, Sobic.010G091600, Sobic.010G132100
GO:0015665	alcohol transmembrane transporter activity	44	11	3.31	0.00032	0.03614	F	Sobic.001G195800, Sobic.001G505100, Sobic.002G124700, Sobic.002G125000, Sobic.002G125200, Sobic.002G125700, Sobic.004G288700, Sobic.004G351200, Sobic.006G176700, Sobic.009G075900, Sobic.009G085900	Sobic.001G195800, Sobic.001G505100, Sobic.002G124700, Sobic.002G125000, Sobic.002G125200, Sobic.002G125700, Sobic.004G288700, Sobic.004G351200, Sobic.006G176700, Sobic.009G075900, Sobic.009G085900
GO:1901618	organic hydroxy compound transmembrane transporter activity	44	11	3.31	0.00032	0.03614	F	Sobic.001G195800, Sobic.001G505100, Sobic.002G124700, Sobic.002G125000, Sobic.002G125200, Sobic.002G125700, Sobic.004G288700, Sobic.004G351200, Sobic.006G176700, Sobic.009G075900, Sobic.009G085900	Sobic.001G195800, Sobic.001G505100, Sobic.002G124700, Sobic.002G125000, Sobic.002G125200, Sobic.002G125700, Sobic.004G288700, Sobic.004G351200, Sobic.006G176700, Sobic.009G075900, Sobic.009G085900
GO:0009055	electron carrier activity	186	28	14	0.00033	0.03614	F	Sobic.001G010900, Sobic.001G147400, Sobic.001G368400, Sobic.001G431100, Sobic.002G004000, Sobic.002G039100, Sobic.002G107000, Sobic.002G140400, Sobic.002G233500, Sobic.002G305700, Sobic.003G134900, Sobic.003G364400, Sobic.003G439000, Sobic.004G191200, Sobic.004G216600, Sobic.004G228500, Sobic.004G342100, Sobic.005G002900, Sobic.007G004600, Sobic.007G004800, Sobic.007G023400, Sobic.007G227300, Sob…	Sobic.001G010900, Sobic.001G147400, Sobic.001G368400, Sobic.001G431100, Sobic.002G004000, Sobic.002G039100, Sobic.002G107000, Sobic.002G140400, Sobic.002G233500, Sobic.002G305700, Sobic.003G134900, Sobic.003G364400, Sobic.003G439000, Sobic.004G191200, Sobic.004G216600, Sobic.004G228500, Sobic.004G342100, Sobic.005G002900, Sobic.007G004600, Sobic.007G004800, Sobic.007G023400, Sobic.007G227300, Sob…
GO:0008194	UDP-glycosyltransferase activity	333	43	25.06	0.00036	0.03778	F	Sobic.001G030500, Sobic.001G131001, Sobic.002G070800, Sobic.002G130200, Sobic.002G238300, Sobic.002G265400, Sobic.002G311400, Sobic.002G401600, Sobic.003G027700, Sobic.003G075901, Sobic.003G223600, Sobic.003G223700, Sobic.003G267900, Sobic.003G287600, Sobic.003G328400, Sobic.003G442500, Sobic.004G191000, Sobic.004G229800, Sobic.004G230200, Sobic.004G255200, Sobic.004G357600, Sobic.005G173200, Sob…	Sobic.001G030500, Sobic.001G131001, Sobic.002G070800, Sobic.002G130200, Sobic.002G238300, Sobic.002G265400, Sobic.002G311400, Sobic.002G401600, Sobic.003G027700, Sobic.003G075901, Sobic.003G223600, Sobic.003G223700, Sobic.003G267900, Sobic.003G287600, Sobic.003G328400, Sobic.003G442500, Sobic.004G191000, Sobic.004G229800, Sobic.004G230200, Sobic.004G255200, Sobic.004G357600, Sobic.005G173200, Sob…
GO:0031072	heat shock protein binding	32	9	2.41	0.00043	0.04263	F	Sobic.001G337600, Sobic.004G154400, Sobic.004G166900, Sobic.004G298900, Sobic.006G146300, Sobic.006G196000, Sobic.007G151900, Sobic.009G010700, Sobic.009G030900	Sobic.001G337600, Sobic.004G154400, Sobic.004G166900, Sobic.004G298900, Sobic.006G146300, Sobic.006G196000, Sobic.007G151900, Sobic.009G010700, Sobic.009G030900
GO:0048037	cofactor binding	492	58	37.03	0.00044	0.04263	F	Sobic.001G215600, Sobic.001G221400, Sobic.001G285400, Sobic.001G379000, Sobic.001G405500, Sobic.001G519800, Sobic.002G004700, Sobic.002G036000, Sobic.002G107000, Sobic.002G174900, Sobic.003G029900, Sobic.003G047100, Sobic.003G116500, Sobic.003G122100, Sobic.003G230900, Sobic.003G241500, Sobic.003G291400, Sobic.003G342200, Sobic.003G364400, Sobic.003G439000, Sobic.004G001300, Sobic.004G050200, Sob…	Sobic.001G215600, Sobic.001G221400, Sobic.001G285400, Sobic.001G379000, Sobic.001G405500, Sobic.001G519800, Sobic.002G004700, Sobic.002G036000, Sobic.002G107000, Sobic.002G174900, Sobic.003G029900, Sobic.003G047100, Sobic.003G116500, Sobic.003G122100, Sobic.003G230900, Sobic.003G241500, Sobic.003G291400, Sobic.003G342200, Sobic.003G364400, Sobic.003G439000, Sobic.004G001300, Sobic.004G050200, Sob…
GO:0071949	FAD binding	33	9	2.48	0.00056	0.05225	F	Sobic.003G122100, Sobic.003G364400, Sobic.004G151600, Sobic.004G181000, Sobic.004G312500, Sobic.007G004600, Sobic.007G004800, Sobic.007G153900, Sobic.009G154700	Sobic.003G122100, Sobic.003G364400, Sobic.004G151600, Sobic.004G181000, Sobic.004G312500, Sobic.007G004600, Sobic.007G004800, Sobic.007G153900, Sobic.009G154700
GO:0005215	transporter activity	1240	124	93.32	0.0006	0.0529	F	Sobic.001G010900, Sobic.001G087700, Sobic.001G157200, Sobic.001G161300, Sobic.001G184000, Sobic.001G185400, Sobic.001G195800, Sobic.001G261200, Sobic.001G275500, Sobic.001G302800, Sobic.001G309400, Sobic.001G337100, Sobic.001G337200, Sobic.001G349300, Sobic.001G352200, Sobic.001G357500, Sobic.001G417200, Sobic.001G446800, Sobic.001G449100, Sobic.001G469500, Sobic.001G476700, Sobic.001G480700, Sob…	Sobic.001G010900, Sobic.001G087700, Sobic.001G157200, Sobic.001G161300, Sobic.001G184000, Sobic.001G185400, Sobic.001G195800, Sobic.001G261200, Sobic.001G275500, Sobic.001G302800, Sobic.001G309400, Sobic.001G337100, Sobic.001G337200, Sobic.001G349300, Sobic.001G352200, Sobic.001G357500, Sobic.001G417200, Sobic.001G446800, Sobic.001G449100, Sobic.001G469500, Sobic.001G476700, Sobic.001G480700, Sob…
GO:0004497	monooxygenase activity	383	47	28.82	0.00062	0.0529	F	Sobic.001G082200, Sobic.001G196300, Sobic.001G235500, Sobic.001G360700, Sobic.001G363700, Sobic.001G451700, Sobic.001G510300, Sobic.001G510400, Sobic.002G000400, Sobic.002G190300, Sobic.002G225400, Sobic.002G273700, Sobic.002G419600, Sobic.003G009700, Sobic.003G009900, Sobic.003G010300, Sobic.003G021900, Sobic.003G076800, Sobic.003G228400, Sobic.003G322100, Sobic.003G362700, Sobic.003G413800, Sob…	Sobic.001G082200, Sobic.001G196300, Sobic.001G235500, Sobic.001G360700, Sobic.001G363700, Sobic.001G451700, Sobic.001G510300, Sobic.001G510400, Sobic.002G000400, Sobic.002G190300, Sobic.002G225400, Sobic.002G273700, Sobic.002G419600, Sobic.003G009700, Sobic.003G009900, Sobic.003G010300, Sobic.003G021900, Sobic.003G076800, Sobic.003G228400, Sobic.003G322100, Sobic.003G362700, Sobic.003G413800, Sob…
GO:0015144	carbohydrate transmembrane transporter activity	129	21	9.71	0.00063	0.0529	F	Sobic.001G195800, Sobic.001G505100, Sobic.002G124700, Sobic.002G125000, Sobic.002G125200, Sobic.002G125700, Sobic.003G377700, Sobic.004G133500, Sobic.004G133600, Sobic.004G188500, Sobic.004G288700, Sobic.004G351200, Sobic.006G101900, Sobic.006G102800, Sobic.006G176700, Sobic.007G191200, Sobic.008G094000, Sobic.008G193300, Sobic.009G075900, Sobic.009G085900, Sobic.009G157800	Sobic.001G195800, Sobic.001G505100, Sobic.002G124700, Sobic.002G125000, Sobic.002G125200, Sobic.002G125700, Sobic.003G377700, Sobic.004G133500, Sobic.004G133600, Sobic.004G188500, Sobic.004G288700, Sobic.004G351200, Sobic.006G101900, Sobic.006G102800, Sobic.006G176700, Sobic.007G191200, Sobic.008G094000, Sobic.008G193300, Sobic.009G075900, Sobic.009G085900, Sobic.009G157800
GO:1901476	carbohydrate transporter activity	130	21	9.78	0.00069	0.05607	F	Sobic.001G195800, Sobic.001G505100, Sobic.002G124700, Sobic.002G125000, Sobic.002G125200, Sobic.002G125700, Sobic.003G377700, Sobic.004G133500, Sobic.004G133600, Sobic.004G188500, Sobic.004G288700, Sobic.004G351200, Sobic.006G101900, Sobic.006G102800, Sobic.006G176700, Sobic.007G191200, Sobic.008G094000, Sobic.008G193300, Sobic.009G075900, Sobic.009G085900, Sobic.009G157800	Sobic.001G195800, Sobic.001G505100, Sobic.002G124700, Sobic.002G125000, Sobic.002G125200, Sobic.002G125700, Sobic.003G377700, Sobic.004G133500, Sobic.004G133600, Sobic.004G188500, Sobic.004G288700, Sobic.004G351200, Sobic.006G101900, Sobic.006G102800, Sobic.006G176700, Sobic.007G191200, Sobic.008G094000, Sobic.008G193300, Sobic.009G075900, Sobic.009G085900, Sobic.009G157800
GO:0050662	coenzyme binding	376	46	28.3	0.00075	0.05904	F	Sobic.001G215600, Sobic.001G221400, Sobic.001G285400, Sobic.001G405500, Sobic.001G519800, Sobic.002G004700, Sobic.002G036000, Sobic.002G107000, Sobic.003G029900, Sobic.003G047100, Sobic.003G122100, Sobic.003G230900, Sobic.003G241500, Sobic.003G291400, Sobic.003G342200, Sobic.003G364400, Sobic.003G439000, Sobic.004G001300, Sobic.004G050200, Sobic.004G104400, Sobic.004G151600, Sobic.004G152800, Sob…	Sobic.001G215600, Sobic.001G221400, Sobic.001G285400, Sobic.001G405500, Sobic.001G519800, Sobic.002G004700, Sobic.002G036000, Sobic.002G107000, Sobic.003G029900, Sobic.003G047100, Sobic.003G122100, Sobic.003G230900, Sobic.003G241500, Sobic.003G291400, Sobic.003G342200, Sobic.003G364400, Sobic.003G439000, Sobic.004G001300, Sobic.004G050200, Sobic.004G104400, Sobic.004G151600, Sobic.004G152800, Sob…
GO:0051213	dioxygenase activity	150	23	11.29	0.00084	0.06412	F	Sobic.001G005300, Sobic.001G006201, Sobic.001G244300, Sobic.001G407800, Sobic.003G022700, Sobic.003G039700, Sobic.003G045900, Sobic.003G300800, Sobic.003G418000, Sobic.004G000700, Sobic.004G078600, Sobic.004G268500, Sobic.004G348400, Sobic.005G080400, Sobic.006G028400, Sobic.006G253900, Sobic.007G127100, Sobic.007G210400, Sobic.008G112000, Sobic.009G028200, Sobic.009G142400, Sobic.010G079700, Sob…	Sobic.001G005300, Sobic.001G006201, Sobic.001G244300, Sobic.001G407800, Sobic.003G022700, Sobic.003G039700, Sobic.003G045900, Sobic.003G300800, Sobic.003G418000, Sobic.004G000700, Sobic.004G078600, Sobic.004G268500, Sobic.004G348400, Sobic.005G080400, Sobic.006G028400, Sobic.006G253900, Sobic.007G127100, Sobic.007G210400, Sobic.008G112000, Sobic.009G028200, Sobic.009G142400, Sobic.010G079700, Sob…
GO:0022891	substrate-specific transmembrane transporter activity	767	81	57.72	0.00117	0.08668	F	Sobic.001G087700, Sobic.001G157200, Sobic.001G184000, Sobic.001G195800, Sobic.001G309400, Sobic.001G337100, Sobic.001G337200, Sobic.001G349300, Sobic.001G352200, Sobic.001G357500, Sobic.001G417200, Sobic.001G469500, Sobic.001G480700, Sobic.001G505100, Sobic.001G540600, Sobic.002G001000, Sobic.002G027500, Sobic.002G124700, Sobic.002G125000, Sobic.002G125200, Sobic.002G125700, Sobic.002G169300, Sob…	Sobic.001G087700, Sobic.001G157200, Sobic.001G184000, Sobic.001G195800, Sobic.001G309400, Sobic.001G337100, Sobic.001G337200, Sobic.001G349300, Sobic.001G352200, Sobic.001G357500, Sobic.001G417200, Sobic.001G469500, Sobic.001G480700, Sobic.001G505100, Sobic.001G540600, Sobic.002G001000, Sobic.002G027500, Sobic.002G124700, Sobic.002G125000, Sobic.002G125200, Sobic.002G125700, Sobic.002G169300, Sob…
GO:0004096	catalase activity	4	3	0.3	0.00161	0.1123	F	Sobic.001G517700, Sobic.004G011566, Sobic.010G274500	Sobic.001G517700, Sobic.004G011566, Sobic.010G274500
GO:0046857	oxidoreductase activity, acting on other nitrogenous compounds as donors, with NAD or NADP as acceptor	4	3	0.3	0.00161	0.1123	F	Sobic.003G409700, Sobic.004G312500, Sobic.007G153900	Sobic.003G409700, Sobic.004G312500, Sobic.007G153900
GO:0015035	protein disulfide oxidoreductase activity	77	14	5.79	0.00165	0.1123	F	Sobic.001G010900, Sobic.001G052900, Sobic.001G368400, Sobic.002G039100, Sobic.002G300600, Sobic.004G216600, Sobic.004G228200, Sobic.005G002900, Sobic.006G157600, Sobic.006G226100, Sobic.007G116100, Sobic.008G063100, Sobic.009G073000, Sobic.010G091600	Sobic.001G010900, Sobic.001G052900, Sobic.001G368400, Sobic.002G039100, Sobic.002G300600, Sobic.004G216600, Sobic.004G228200, Sobic.005G002900, Sobic.006G157600, Sobic.006G226100, Sobic.007G116100, Sobic.008G063100, Sobic.009G073000, Sobic.010G091600
GO:0015171	amino acid transmembrane transporter activity	104	17	7.83	0.00189	0.1253	F	Sobic.001G157200, Sobic.001G357500, Sobic.002G001000, Sobic.002G027500, Sobic.003G022600, Sobic.003G042700, Sobic.003G223800, Sobic.003G375900, Sobic.004G270400, Sobic.004G285800, Sobic.004G311000, Sobic.005G072300, Sobic.005G072500, Sobic.007G025800, Sobic.008G059200, Sobic.008G142600, Sobic.010G080100	Sobic.001G157200, Sobic.001G357500, Sobic.002G001000, Sobic.002G027500, Sobic.003G022600, Sobic.003G042700, Sobic.003G223800, Sobic.003G375900, Sobic.004G270400, Sobic.004G285800, Sobic.004G311000, Sobic.005G072300, Sobic.005G072500, Sobic.007G025800, Sobic.008G059200, Sobic.008G142600, Sobic.010G080100
GO:0004364	glutathione transferase activity	116	18	8.73	0.00256	0.1653	F	Sobic.001G249600, Sobic.001G317000, Sobic.001G317200, Sobic.001G317300, Sobic.001G317400, Sobic.001G317600, Sobic.001G319700, Sobic.001G412700, Sobic.001G514100, Sobic.002G231600, Sobic.003G187000, Sobic.003G264400, Sobic.003G264600, Sobic.005G086100, Sobic.006G216300, Sobic.008G079300, Sobic.009G044000, Sobic.010G252800	Sobic.001G249600, Sobic.001G317000, Sobic.001G317200, Sobic.001G317300, Sobic.001G317400, Sobic.001G317600, Sobic.001G319700, Sobic.001G412700, Sobic.001G514100, Sobic.002G231600, Sobic.003G187000, Sobic.003G264400, Sobic.003G264600, Sobic.005G086100, Sobic.006G216300, Sobic.008G079300, Sobic.009G044000, Sobic.010G252800
GO:0015036	disulfide oxidoreductase activity	81	14	6.1	0.00271	0.1707	F	Sobic.001G010900, Sobic.001G052900, Sobic.001G368400, Sobic.002G039100, Sobic.002G300600, Sobic.004G216600, Sobic.004G228200, Sobic.005G002900, Sobic.006G157600, Sobic.006G226100, Sobic.007G116100, Sobic.008G063100, Sobic.009G073000, Sobic.010G091600	Sobic.001G010900, Sobic.001G052900, Sobic.001G368400, Sobic.002G039100, Sobic.002G300600, Sobic.004G216600, Sobic.004G228200, Sobic.005G002900, Sobic.006G157600, Sobic.006G226100, Sobic.007G116100, Sobic.008G063100, Sobic.009G073000, Sobic.010G091600
GO:0016661	oxidoreductase activity, acting on other nitrogenous compounds as donors	5	3	0.38	0.00379	0.2329	F	Sobic.003G409700, Sobic.004G312500, Sobic.007G153900	Sobic.003G409700, Sobic.004G312500, Sobic.007G153900
GO:0003993	acid phosphatase activity	43	9	3.24	0.00411	0.2465	F	Sobic.001G029200, Sobic.001G442200, Sobic.003G314400, Sobic.003G430100, Sobic.008G189500, Sobic.009G070800, Sobic.009G250300, Sobic.010G029300, Sobic.010G168200	Sobic.001G029200, Sobic.001G442200, Sobic.003G314400, Sobic.003G430100, Sobic.008G189500, Sobic.009G070800, Sobic.009G250300, Sobic.010G029300, Sobic.010G168200
GO:0004097	catechol oxidase activity	10	4	0.75	0.00464	0.2691	F	Sobic.003G322100, Sobic.006G181300, Sobic.007G068300, Sobic.007G068500	Sobic.003G322100, Sobic.006G181300, Sobic.007G068300, Sobic.007G068500
GO:0016706	oxidoreductase activity, acting on paired donors, with incorporation or reduction of molecular oxygen, 2-oxoglutarate as one donor, and incorporation of one atom each of oxygen into both donors	22	6	1.66	0.0047	0.2691	F	Sobic.001G005300, Sobic.003G022700, Sobic.003G045900, Sobic.003G300800, Sobic.006G253900, Sobic.009G142400	Sobic.001G005300, Sobic.003G022700, Sobic.003G045900, Sobic.003G300800, Sobic.006G253900, Sobic.009G142400
GO:0004565	beta-galactosidase activity	16	5	1.2	0.00519	0.2905	F	Sobic.001G433200, Sobic.003G179700, Sobic.007G176900, Sobic.009G146500, Sobic.010G173800	Sobic.001G433200, Sobic.003G179700, Sobic.007G176900, Sobic.009G146500, Sobic.010G173800
GO:0047134	protein-disulfide reductase activity	2	2	0.15	0.00566	0.3034	F	Sobic.007G116100, Sobic.010G132100	Sobic.007G116100, Sobic.010G132100
GO:0050269	coniferyl-aldehyde dehydrogenase activity	2	2	0.15	0.00566	0.3034	F	Sobic.003G203500, Sobic.010G178300	Sobic.003G203500, Sobic.010G178300
GO:0016614	oxidoreductase activity, acting on CH-OH group of donors	194	25	14.6	0.00581	0.3049	F	Sobic.001G069900, Sobic.001G215600, Sobic.001G221400, Sobic.001G519400, Sobic.002G107000, Sobic.003G029900, Sobic.003G230900, Sobic.003G241500, Sobic.003G291400, Sobic.004G001300, Sobic.004G004400, Sobic.004G071000, Sobic.004G104400, Sobic.004G152800, Sobic.004G203900, Sobic.004G218900, Sobic.004G265000, Sobic.005G115600, Sobic.005G154850, Sobic.006G004600, Sobic.006G005200, Sobic.006G170800, Sob…	Sobic.001G069900, Sobic.001G215600, Sobic.001G221400, Sobic.001G519400, Sobic.002G107000, Sobic.003G029900, Sobic.003G230900, Sobic.003G241500, Sobic.003G291400, Sobic.004G001300, Sobic.004G004400, Sobic.004G071000, Sobic.004G104400, Sobic.004G152800, Sobic.004G203900, Sobic.004G218900, Sobic.004G265000, Sobic.005G115600, Sobic.005G154850, Sobic.006G004600, Sobic.006G005200, Sobic.006G170800, Sob…
GO:0022892	substrate-specific transporter activity	841	83	63.29	0.00648	0.3331	F	Sobic.001G087700, Sobic.001G157200, Sobic.001G161300, Sobic.001G184000, Sobic.001G195800, Sobic.001G309400, Sobic.001G337100, Sobic.001G337200, Sobic.001G349300, Sobic.001G352200, Sobic.001G357500, Sobic.001G417200, Sobic.001G469500, Sobic.001G480700, Sobic.001G505100, Sobic.001G540600, Sobic.002G001000, Sobic.002G027500, Sobic.002G124700, Sobic.002G125000, Sobic.002G125200, Sobic.002G125700, Sob…	Sobic.001G087700, Sobic.001G157200, Sobic.001G161300, Sobic.001G184000, Sobic.001G195800, Sobic.001G309400, Sobic.001G337100, Sobic.001G337200, Sobic.001G349300, Sobic.001G352200, Sobic.001G357500, Sobic.001G417200, Sobic.001G469500, Sobic.001G480700, Sobic.001G505100, Sobic.001G540600, Sobic.002G001000, Sobic.002G027500, Sobic.002G124700, Sobic.002G125000, Sobic.002G125200, Sobic.002G125700, Sob…
GO:0016758	transferase activity, transferring hexosyl groups	487	52	36.65	0.00671	0.338	F	Sobic.001G030500, Sobic.001G084700, Sobic.001G131001, Sobic.001G284600, Sobic.001G309000, Sobic.002G070800, Sobic.002G130200, Sobic.002G225900, Sobic.002G238300, Sobic.002G265400, Sobic.002G311400, Sobic.002G366500, Sobic.003G027700, Sobic.003G075901, Sobic.003G223600, Sobic.003G223700, Sobic.003G267900, Sobic.003G287600, Sobic.003G287700, Sobic.003G328400, Sobic.003G442500, Sobic.004G191000, Sob…	Sobic.001G030500, Sobic.001G084700, Sobic.001G131001, Sobic.001G284600, Sobic.001G309000, Sobic.002G070800, Sobic.002G130200, Sobic.002G225900, Sobic.002G238300, Sobic.002G265400, Sobic.002G311400, Sobic.002G366500, Sobic.003G027700, Sobic.003G075901, Sobic.003G223600, Sobic.003G223700, Sobic.003G267900, Sobic.003G287600, Sobic.003G287700, Sobic.003G328400, Sobic.003G442500, Sobic.004G191000, Sob…
GO:0004030	aldehyde dehydrogenase [NAD(P)+] activity	6	3	0.45	0.00716	0.3403	F	Sobic.003G203500, Sobic.005G064800, Sobic.010G178300	Sobic.003G203500, Sobic.005G064800, Sobic.010G178300
GO:0015203	polyamine transmembrane transporter activity	6	3	0.45	0.00716	0.3403	F	Sobic.001G357500, Sobic.004G270400, Sobic.008G142600	Sobic.001G357500, Sobic.004G270400, Sobic.008G142600
GO:0033743	peptide-methionine (R)-S-oxide reductase activity	6	3	0.45	0.00716	0.3403	F	Sobic.001G364500, Sobic.001G513300, Sobic.009G131800	Sobic.001G364500, Sobic.001G513300, Sobic.009G131800
GO:0016709	oxidoreductase activity, acting on paired donors, with incorporation or reduction of molecular oxygen, NAD(P)H as one donor, and incorporation of one atom of oxygen	241	29	18.14	0.00822	0.3834	F	Sobic.001G082200, Sobic.001G196300, Sobic.001G235500, Sobic.001G360700, Sobic.001G363700, Sobic.002G000400, Sobic.002G190300, Sobic.002G225400, Sobic.002G273700, Sobic.003G009700, Sobic.003G009900, Sobic.003G010300, Sobic.003G076800, Sobic.003G413800, Sobic.004G201100, Sobic.005G109900, Sobic.005G115800, Sobic.005G162300, Sobic.006G021000, Sobic.006G121800, Sobic.007G044900, Sobic.007G152500, Sob…	Sobic.001G082200, Sobic.001G196300, Sobic.001G235500, Sobic.001G360700, Sobic.001G363700, Sobic.002G000400, Sobic.002G190300, Sobic.002G225400, Sobic.002G273700, Sobic.003G009700, Sobic.003G009900, Sobic.003G010300, Sobic.003G076800, Sobic.003G413800, Sobic.004G201100, Sobic.005G109900, Sobic.005G115800, Sobic.005G162300, Sobic.006G021000, Sobic.006G121800, Sobic.007G044900, Sobic.007G152500, Sob…
GO:0008509	anion transmembrane transporter activity	211	26	15.88	0.00886	0.4058	F	Sobic.001G157200, Sobic.001G195800, Sobic.001G357500, Sobic.001G540600, Sobic.002G001000, Sobic.002G027500, Sobic.003G022600, Sobic.003G042700, Sobic.003G223800, Sobic.003G237000, Sobic.003G304100, Sobic.003G375900, Sobic.004G270400, Sobic.004G285800, Sobic.004G311000, Sobic.005G072300, Sobic.005G072500, Sobic.006G075200, Sobic.006G090500, Sobic.007G025800, Sobic.007G044300, Sobic.008G059200, Sob…	Sobic.001G157200, Sobic.001G195800, Sobic.001G357500, Sobic.001G540600, Sobic.002G001000, Sobic.002G027500, Sobic.003G022600, Sobic.003G042700, Sobic.003G223800, Sobic.003G237000, Sobic.003G304100, Sobic.003G375900, Sobic.004G270400, Sobic.004G285800, Sobic.004G311000, Sobic.005G072300, Sobic.005G072500, Sobic.006G075200, Sobic.006G090500, Sobic.007G025800, Sobic.007G044300, Sobic.008G059200, Sob…
GO:0046943	carboxylic acid transmembrane transporter activity	131	18	9.86	0.00934	0.4201	F	Sobic.001G157200, Sobic.001G357500, Sobic.002G001000, Sobic.002G027500, Sobic.003G022600, Sobic.003G042700, Sobic.003G223800, Sobic.003G375900, Sobic.004G270400, Sobic.004G285800, Sobic.004G311000, Sobic.005G072300, Sobic.005G072500, Sobic.006G075200, Sobic.007G025800, Sobic.008G059200, Sobic.008G142600, Sobic.010G080100	Sobic.001G157200, Sobic.001G357500, Sobic.002G001000, Sobic.002G027500, Sobic.003G022600, Sobic.003G042700, Sobic.003G223800, Sobic.003G375900, Sobic.004G270400, Sobic.004G285800, Sobic.004G311000, Sobic.005G072300, Sobic.005G072500, Sobic.006G075200, Sobic.007G025800, Sobic.008G059200, Sobic.008G142600, Sobic.010G080100
GO:0004553	hydrolase activity, hydrolyzing O-glycosyl compounds	429	46	32.29	0.0096	0.4243	F	Sobic.001G027800, Sobic.001G089000, Sobic.001G148300, Sobic.001G261600, Sobic.001G284600, Sobic.001G309000, Sobic.001G357900, Sobic.001G372100, Sobic.001G433200, Sobic.001G453600, Sobic.001G516000, Sobic.001G525000, Sobic.002G055600, Sobic.002G055700, Sobic.002G190500, Sobic.002G246400, Sobic.002G328300, Sobic.002G387100, Sobic.003G179700, Sobic.003G305601, Sobic.003G364300, Sobic.003G364600, Sob…	Sobic.001G027800, Sobic.001G089000, Sobic.001G148300, Sobic.001G261600, Sobic.001G284600, Sobic.001G309000, Sobic.001G357900, Sobic.001G372100, Sobic.001G433200, Sobic.001G453600, Sobic.001G516000, Sobic.001G525000, Sobic.002G055600, Sobic.002G055700, Sobic.002G190500, Sobic.002G246400, Sobic.002G328300, Sobic.002G387100, Sobic.003G179700, Sobic.003G305601, Sobic.003G364300, Sobic.003G364600, Sob…
GO:0016679	oxidoreductase activity, acting on diphenols and related substances as donors	49	9	3.69	0.01	0.4343	F	Sobic.003G088900, Sobic.003G322100, Sobic.004G236100, Sobic.006G181300, Sobic.006G202500, Sobic.006G258800, Sobic.007G068300, Sobic.007G068500, Sobic.009G143100	Sobic.003G088900, Sobic.003G322100, Sobic.004G236100, Sobic.006G181300, Sobic.006G202500, Sobic.006G258800, Sobic.007G068300, Sobic.007G068500, Sobic.009G143100

## Sheet: Sheet4
GO enrichment (p-value<0.01) for biological process (P), molecular function (F), and cell componenent (C) of upregulated DEGs between RTx3362 and BTx378 pericarp tissue under VIS+UVA+UVB at 10 DAA.
GO.ID	Term	Annotated	Count	Expected	p-value	q-value	Aspect	Genes	Origin input
GO:0055114	oxidation-reduction process	1768	283	186.38	3.1e-14	1.607e-10	P	Sobic.001G005300, Sobic.001G006201, Sobic.001G010900, Sobic.001G022900, Sobic.001G042000, Sobic.001G045100, Sobic.001G052900, Sobic.001G069700, Sobic.001G080200, Sobic.001G080300, Sobic.001G082200, Sobic.001G084100, Sobic.001G113700, Sobic.001G131100, Sobic.001G147400, Sobic.001G176600, Sobic.001G189000, Sobic.001G192100, Sobic.001G195200, Sobic.001G196300, Sobic.001G213300, Sobic.001G221400, Sob…	Sobic.001G005300, Sobic.001G006201, Sobic.001G010900, Sobic.001G022900, Sobic.001G042000, Sobic.001G045100, Sobic.001G052900, Sobic.001G069700, Sobic.001G080200, Sobic.001G080300, Sobic.001G082200, Sobic.001G084100, Sobic.001G113700, Sobic.001G131100, Sobic.001G147400, Sobic.001G176600, Sobic.001G189000, Sobic.001G192100, Sobic.001G195200, Sobic.001G196300, Sobic.001G213300, Sobic.001G221400, Sob…
GO:0009812	flavonoid metabolic process	226	55	23.82	1.9e-09	4.926e-06	P	Sobic.001G035600, Sobic.001G071000, Sobic.001G164900, Sobic.002G070800, Sobic.002G085300, Sobic.002G085400, Sobic.002G085800, Sobic.002G311400, Sobic.002G337500, Sobic.002G369400, Sobic.003G047800, Sobic.003G075901, Sobic.003G230900, Sobic.003G232900, Sobic.003G233000, Sobic.003G233100, Sobic.003G267900, Sobic.003G287500, Sobic.003G287600, Sobic.003G288000, Sobic.003G328400, Sobic.003G386600, Sob…	Sobic.001G035600, Sobic.001G071000, Sobic.001G164900, Sobic.002G070800, Sobic.002G085300, Sobic.002G085400, Sobic.002G085800, Sobic.002G311400, Sobic.002G337500, Sobic.002G369400, Sobic.003G047800, Sobic.003G075901, Sobic.003G230900, Sobic.003G232900, Sobic.003G233000, Sobic.003G233100, Sobic.003G267900, Sobic.003G287500, Sobic.003G287600, Sobic.003G288000, Sobic.003G328400, Sobic.003G386600, Sob…
GO:0019748	secondary metabolic process	432	84	45.54	1.7e-08	2.204e-05	P	Sobic.001G042000, Sobic.001G071000, Sobic.001G082200, Sobic.001G176600, Sobic.001G192100, Sobic.001G195200, Sobic.001G196300, Sobic.001G213300, Sobic.001G235500, Sobic.001G249600, Sobic.001G280000, Sobic.001G317000, Sobic.001G317300, Sobic.001G317400, Sobic.001G317600, Sobic.001G318500, Sobic.001G318900, Sobic.001G319700, Sobic.001G360700, Sobic.001G363700, Sobic.001G364200, Sobic.001G480700, Sob…	Sobic.001G042000, Sobic.001G071000, Sobic.001G082200, Sobic.001G176600, Sobic.001G192100, Sobic.001G195200, Sobic.001G196300, Sobic.001G213300, Sobic.001G235500, Sobic.001G249600, Sobic.001G280000, Sobic.001G317000, Sobic.001G317300, Sobic.001G317400, Sobic.001G317600, Sobic.001G318500, Sobic.001G318900, Sobic.001G319700, Sobic.001G360700, Sobic.001G363700, Sobic.001G364200, Sobic.001G480700, Sob…
GO:0006979	response to oxidative stress	394	74	41.54	5.1e-07	0.0003778	P	Sobic.001G045100, Sobic.001G052900, Sobic.001G080200, Sobic.001G080300, Sobic.001G104900, Sobic.001G112900, Sobic.001G189000, Sobic.001G277000, Sobic.001G295300, Sobic.001G328100, Sobic.001G329800, Sobic.001G364500, Sobic.001G410200, Sobic.001G425500, Sobic.001G444500, Sobic.001G472800, Sobic.001G483400, Sobic.001G514100, Sobic.001G517700, Sobic.001G528100, Sobic.002G005600, Sobic.002G300600, Sob…	Sobic.001G045100, Sobic.001G052900, Sobic.001G080200, Sobic.001G080300, Sobic.001G104900, Sobic.001G112900, Sobic.001G189000, Sobic.001G277000, Sobic.001G295300, Sobic.001G328100, Sobic.001G329800, Sobic.001G364500, Sobic.001G410200, Sobic.001G425500, Sobic.001G444500, Sobic.001G472800, Sobic.001G483400, Sobic.001G514100, Sobic.001G517700, Sobic.001G528100, Sobic.002G005600, Sobic.002G300600, Sob…
GO:0050896	response to stimulus	3711	472	391.21	6e-07	0.0003889	P	Sobic.001G005300, Sobic.001G015100, Sobic.001G015200, Sobic.001G035600, Sobic.001G042000, Sobic.001G045100, Sobic.001G049300, Sobic.001G052900, Sobic.001G061500, Sobic.001G064500, Sobic.001G071000, Sobic.001G080200, Sobic.001G080300, Sobic.001G082200, Sobic.001G094300, Sobic.001G094800, Sobic.001G104900, Sobic.001G107200, Sobic.001G111000, Sobic.001G112900, Sobic.001G120900, Sobic.001G126300, Sob…	Sobic.001G005300, Sobic.001G015100, Sobic.001G015200, Sobic.001G035600, Sobic.001G042000, Sobic.001G045100, Sobic.001G049300, Sobic.001G052900, Sobic.001G061500, Sobic.001G064500, Sobic.001G071000, Sobic.001G080200, Sobic.001G080300, Sobic.001G082200, Sobic.001G094300, Sobic.001G094800, Sobic.001G104900, Sobic.001G107200, Sobic.001G111000, Sobic.001G112900, Sobic.001G120900, Sobic.001G126300, Sob…
GO:0044550	secondary metabolite biosynthetic process	327	63	34.47	1.5e-06	0.0007542	P	Sobic.001G071000, Sobic.001G082200, Sobic.001G176600, Sobic.001G192100, Sobic.001G195200, Sobic.001G196300, Sobic.001G213300, Sobic.001G235500, Sobic.001G360700, Sobic.001G363700, Sobic.001G364200, Sobic.001G480700, Sobic.002G000400, Sobic.002G005100, Sobic.002G005200, Sobic.002G005300, Sobic.002G110100, Sobic.002G126600, Sobic.002G134100, Sobic.002G190300, Sobic.002G216500, Sobic.002G252000, Sob…	Sobic.001G071000, Sobic.001G082200, Sobic.001G176600, Sobic.001G192100, Sobic.001G195200, Sobic.001G196300, Sobic.001G213300, Sobic.001G235500, Sobic.001G360700, Sobic.001G363700, Sobic.001G364200, Sobic.001G480700, Sobic.002G000400, Sobic.002G005100, Sobic.002G005200, Sobic.002G005300, Sobic.002G110100, Sobic.002G126600, Sobic.002G134100, Sobic.002G190300, Sobic.002G216500, Sobic.002G252000, Sob…
GO:0032787	monocarboxylic acid metabolic process	552	94	58.19	1.6e-06	0.0007542	P	Sobic.001G009900, Sobic.001G042000, Sobic.001G069700, Sobic.001G151400, Sobic.001G164900, Sobic.001G213300, Sobic.001G222700, Sobic.001G329800, Sobic.001G354700, Sobic.001G386900, Sobic.001G438100, Sobic.001G453200, Sobic.001G483400, Sobic.001G500800, Sobic.001G516600, Sobic.002G070800, Sobic.002G085300, Sobic.002G085400, Sobic.002G085800, Sobic.002G175400, Sobic.002G186900, Sobic.002G252000, Sob…	Sobic.001G009900, Sobic.001G042000, Sobic.001G069700, Sobic.001G151400, Sobic.001G164900, Sobic.001G213300, Sobic.001G222700, Sobic.001G329800, Sobic.001G354700, Sobic.001G386900, Sobic.001G438100, Sobic.001G453200, Sobic.001G483400, Sobic.001G500800, Sobic.001G516600, Sobic.002G070800, Sobic.002G085300, Sobic.002G085400, Sobic.002G085800, Sobic.002G175400, Sobic.002G186900, Sobic.002G252000, Sob…
GO:0052695	cellular glucuronidation	183	40	19.29	5.5e-06	0.002037	P	Sobic.001G164900, Sobic.002G070800, Sobic.002G085300, Sobic.002G085400, Sobic.002G085800, Sobic.002G311400, Sobic.002G337500, Sobic.003G047800, Sobic.003G075901, Sobic.003G232900, Sobic.003G233000, Sobic.003G233100, Sobic.003G267900, Sobic.003G287500, Sobic.003G287600, Sobic.003G288000, Sobic.003G328400, Sobic.004G039500, Sobic.004G106600, Sobic.004G191000, Sobic.004G229800, Sobic.004G230200, Sob…	Sobic.001G164900, Sobic.002G070800, Sobic.002G085300, Sobic.002G085400, Sobic.002G085800, Sobic.002G311400, Sobic.002G337500, Sobic.003G047800, Sobic.003G075901, Sobic.003G232900, Sobic.003G233000, Sobic.003G233100, Sobic.003G267900, Sobic.003G287500, Sobic.003G287600, Sobic.003G288000, Sobic.003G328400, Sobic.004G039500, Sobic.004G106600, Sobic.004G191000, Sobic.004G229800, Sobic.004G230200, Sob…
GO:0009416	response to light stimulus	418	73	44.07	9.5e-06	0.002823	P	Sobic.001G005300, Sobic.001G035600, Sobic.001G061500, Sobic.001G104900, Sobic.001G112900, Sobic.001G120900, Sobic.001G196300, Sobic.001G295300, Sobic.001G308100, Sobic.001G329800, Sobic.001G330000, Sobic.001G390300, Sobic.001G438100, Sobic.001G446800, Sobic.001G453200, Sobic.001G472800, Sobic.001G483400, Sobic.001G516800, Sobic.001G519800, Sobic.001G543300, Sobic.002G005600, Sobic.002G047400, Sob…	Sobic.001G005300, Sobic.001G035600, Sobic.001G061500, Sobic.001G104900, Sobic.001G112900, Sobic.001G120900, Sobic.001G196300, Sobic.001G295300, Sobic.001G308100, Sobic.001G329800, Sobic.001G330000, Sobic.001G390300, Sobic.001G438100, Sobic.001G446800, Sobic.001G453200, Sobic.001G472800, Sobic.001G483400, Sobic.001G516800, Sobic.001G519800, Sobic.001G543300, Sobic.002G005600, Sobic.002G047400, Sob…
GO:0042221	response to chemical	1571	217	165.61	9.8e-06	0.002823	P	Sobic.001G005300, Sobic.001G015200, Sobic.001G035600, Sobic.001G042000, Sobic.001G049300, Sobic.001G052900, Sobic.001G094800, Sobic.001G104900, Sobic.001G111000, Sobic.001G112900, Sobic.001G120900, Sobic.001G126300, Sobic.001G128100, Sobic.001G146200, Sobic.001G162400, Sobic.001G185400, Sobic.001G222700, Sobic.001G223100, Sobic.001G259600, Sobic.001G290400, Sobic.001G293300, Sobic.001G295300, Sob…	Sobic.001G005300, Sobic.001G015200, Sobic.001G035600, Sobic.001G042000, Sobic.001G049300, Sobic.001G052900, Sobic.001G094800, Sobic.001G104900, Sobic.001G111000, Sobic.001G112900, Sobic.001G120900, Sobic.001G126300, Sobic.001G128100, Sobic.001G146200, Sobic.001G162400, Sobic.001G185400, Sobic.001G222700, Sobic.001G223100, Sobic.001G259600, Sobic.001G290400, Sobic.001G293300, Sobic.001G295300, Sob…
GO:0005996	monosaccharide metabolic process	277	53	29.2	1.2e-05	0.003275	P	Sobic.001G164900, Sobic.001G384100, Sobic.001G425400, Sobic.001G432800, Sobic.001G519800, Sobic.002G047500, Sobic.002G070800, Sobic.002G085300, Sobic.002G085400, Sobic.002G085800, Sobic.002G277100, Sobic.002G311400, Sobic.002G337500, Sobic.003G047800, Sobic.003G075901, Sobic.003G232900, Sobic.003G233000, Sobic.003G233100, Sobic.003G267900, Sobic.003G287500, Sobic.003G287600, Sobic.003G288000, Sob…	Sobic.001G164900, Sobic.001G384100, Sobic.001G425400, Sobic.001G432800, Sobic.001G519800, Sobic.002G047500, Sobic.002G070800, Sobic.002G085300, Sobic.002G085400, Sobic.002G085800, Sobic.002G277100, Sobic.002G311400, Sobic.002G337500, Sobic.003G047800, Sobic.003G075901, Sobic.003G232900, Sobic.003G233000, Sobic.003G233100, Sobic.003G267900, Sobic.003G287500, Sobic.003G287600, Sobic.003G288000, Sob…
GO:0006950	response to stress	2053	269	216.43	4.3e-05	0.01062	P	Sobic.001G015100, Sobic.001G015200, Sobic.001G042000, Sobic.001G045100, Sobic.001G052900, Sobic.001G064500, Sobic.001G071000, Sobic.001G080200, Sobic.001G080300, Sobic.001G082200, Sobic.001G094300, Sobic.001G104900, Sobic.001G107200, Sobic.001G112900, Sobic.001G120900, Sobic.001G128100, Sobic.001G189000, Sobic.001G203900, Sobic.001G217600, Sobic.001G222700, Sobic.001G223100, Sobic.001G226300, Sob…	Sobic.001G015100, Sobic.001G015200, Sobic.001G042000, Sobic.001G045100, Sobic.001G052900, Sobic.001G064500, Sobic.001G071000, Sobic.001G080200, Sobic.001G080300, Sobic.001G082200, Sobic.001G094300, Sobic.001G104900, Sobic.001G107200, Sobic.001G112900, Sobic.001G120900, Sobic.001G128100, Sobic.001G189000, Sobic.001G203900, Sobic.001G217600, Sobic.001G222700, Sobic.001G223100, Sobic.001G226300, Sob…
GO:0009644	response to high light intensity	50	15	5.27	0.00013	0.02407	P	Sobic.001G104900, Sobic.001G472800, Sobic.001G483400, Sobic.001G516800, Sobic.001G543300, Sobic.002G052000, Sobic.004G056900, Sobic.004G213100, Sobic.004G321000, Sobic.006G235300, Sobic.007G023300, Sobic.007G161500, Sobic.009G055800, Sobic.009G163900, Sobic.010G189300	Sobic.001G104900, Sobic.001G472800, Sobic.001G483400, Sobic.001G516800, Sobic.001G543300, Sobic.002G052000, Sobic.004G056900, Sobic.004G213100, Sobic.004G321000, Sobic.006G235300, Sobic.007G023300, Sobic.007G161500, Sobic.009G055800, Sobic.009G163900, Sobic.010G189300
GO:0009314	response to radiation	448	73	47.23	0.0001	0.01994	P	Sobic.001G005300, Sobic.001G035600, Sobic.001G061500, Sobic.001G104900, Sobic.001G112900, Sobic.001G120900, Sobic.001G196300, Sobic.001G295300, Sobic.001G308100, Sobic.001G329800, Sobic.001G330000, Sobic.001G390300, Sobic.001G438100, Sobic.001G446800, Sobic.001G453200, Sobic.001G472800, Sobic.001G483400, Sobic.001G516800, Sobic.001G519800, Sobic.001G543300, Sobic.002G005600, Sobic.002G047400, Sob…	Sobic.001G005300, Sobic.001G035600, Sobic.001G061500, Sobic.001G104900, Sobic.001G112900, Sobic.001G120900, Sobic.001G196300, Sobic.001G295300, Sobic.001G308100, Sobic.001G329800, Sobic.001G330000, Sobic.001G390300, Sobic.001G438100, Sobic.001G446800, Sobic.001G453200, Sobic.001G472800, Sobic.001G483400, Sobic.001G516800, Sobic.001G519800, Sobic.001G543300, Sobic.002G005600, Sobic.002G047400, Sob…
GO:0019725	cellular homeostasis	345	57	36.37	0.00039	0.05617	P	Sobic.001G010900, Sobic.001G052900, Sobic.001G087400, Sobic.001G087700, Sobic.001G203900, Sobic.001G339400, Sobic.001G342600, Sobic.001G368400, Sobic.001G480700, Sobic.001G505100, Sobic.001G505400, Sobic.001G523300, Sobic.001G528300, Sobic.001G535200, Sobic.002G039100, Sobic.002G124700, Sobic.002G125200, Sobic.002G300600, Sobic.002G412400, Sobic.003G124300, Sobic.003G146700, Sobic.003G167500, Sob…	Sobic.001G010900, Sobic.001G052900, Sobic.001G087400, Sobic.001G087700, Sobic.001G203900, Sobic.001G339400, Sobic.001G342600, Sobic.001G368400, Sobic.001G480700, Sobic.001G505100, Sobic.001G505400, Sobic.001G523300, Sobic.001G528300, Sobic.001G535200, Sobic.002G039100, Sobic.002G124700, Sobic.002G125200, Sobic.002G300600, Sobic.002G412400, Sobic.003G124300, Sobic.003G146700, Sobic.003G167500, Sob…
GO:0009411	response to UV	75	17	7.91	0.00174	0.1702	P	Sobic.001G035600, Sobic.001G061500, Sobic.001G112900, Sobic.001G196300, Sobic.002G005600, Sobic.002G052000, Sobic.003G182400, Sobic.003G212300, Sobic.003G274700, Sobic.004G193400, Sobic.004G201100, Sobic.005G136300, Sobic.006G148900, Sobic.006G235300, Sobic.006G253900, Sobic.009G055800, Sobic.010G184600	Sobic.001G035600, Sobic.001G061500, Sobic.001G112900, Sobic.001G196300, Sobic.002G005600, Sobic.002G052000, Sobic.003G182400, Sobic.003G212300, Sobic.003G274700, Sobic.004G193400, Sobic.004G201100, Sobic.005G136300, Sobic.006G148900, Sobic.006G235300, Sobic.006G253900, Sobic.009G055800, Sobic.010G184600
GO:0009699	phenylpropanoid biosynthetic process	122	25	12.86	0.00083	0.09781	P	Sobic.001G196300, Sobic.001G213300, Sobic.001G480700, Sobic.002G005100, Sobic.002G005200, Sobic.002G005300, Sobic.002G134100, Sobic.002G252000, Sobic.003G151600, Sobic.003G203500, Sobic.003G376200, Sobic.004G000700, Sobic.004G071000, Sobic.004G220300, Sobic.005G011300, Sobic.005G061200, Sobic.005G101500, Sobic.005G101600, Sobic.005G101800, Sobic.005G136300, Sobic.006G148800, Sobic.006G257100, Sob…	Sobic.001G196300, Sobic.001G213300, Sobic.001G480700, Sobic.002G005100, Sobic.002G005200, Sobic.002G005300, Sobic.002G134100, Sobic.002G252000, Sobic.003G151600, Sobic.003G203500, Sobic.003G376200, Sobic.004G000700, Sobic.004G071000, Sobic.004G220300, Sobic.005G011300, Sobic.005G061200, Sobic.005G101500, Sobic.005G101600, Sobic.005G101800, Sobic.005G136300, Sobic.006G148800, Sobic.006G257100, Sob…
GO:0072593	reactive oxygen species metabolic process	200	36	21.08	0.00094	0.106	P	Sobic.001G045100, Sobic.001G080200, Sobic.001G080300, Sobic.001G120900, Sobic.001G189000, Sobic.001G203900, Sobic.001G277000, Sobic.001G328100, Sobic.001G444500, Sobic.001G528100, Sobic.002G431100, Sobic.003G121100, Sobic.003G127100, Sobic.003G152000, Sobic.003G152100, Sobic.003G152200, Sobic.003G320800, Sobic.003G436800, Sobic.004G262300, Sobic.004G312500, Sobic.005G011300, Sobic.005G154000, Sob…	Sobic.001G045100, Sobic.001G080200, Sobic.001G080300, Sobic.001G120900, Sobic.001G189000, Sobic.001G203900, Sobic.001G277000, Sobic.001G328100, Sobic.001G444500, Sobic.001G528100, Sobic.002G431100, Sobic.003G121100, Sobic.003G127100, Sobic.003G152000, Sobic.003G152100, Sobic.003G152200, Sobic.003G320800, Sobic.003G436800, Sobic.004G262300, Sobic.004G312500, Sobic.005G011300, Sobic.005G154000, Sob…
GO:0044699	single-organism process	8320	959	877.09	6.8e-06	0.002351	P	Sobic.001G005300, Sobic.001G006201, Sobic.001G007300, Sobic.001G009900, Sobic.001G010900, Sobic.001G013800, Sobic.001G014000, Sobic.001G022900, Sobic.001G031400, Sobic.001G042000, Sobic.001G045100, Sobic.001G048766, Sobic.001G049300, Sobic.001G052900, Sobic.001G061500, Sobic.001G069700, Sobic.001G069800, Sobic.001G071000, Sobic.001G073700, Sobic.001G080200, Sobic.001G080300, Sobic.001G082200, Sob…	Sobic.001G005300, Sobic.001G006201, Sobic.001G007300, Sobic.001G009900, Sobic.001G010900, Sobic.001G013800, Sobic.001G014000, Sobic.001G022900, Sobic.001G031400, Sobic.001G042000, Sobic.001G045100, Sobic.001G048766, Sobic.001G049300, Sobic.001G052900, Sobic.001G061500, Sobic.001G069700, Sobic.001G069800, Sobic.001G071000, Sobic.001G073700, Sobic.001G080200, Sobic.001G080300, Sobic.001G082200, Sob…
GO:0009813	flavonoid biosynthetic process	214	52	22.56	5.6e-09	9.679e-06	P	Sobic.001G035600, Sobic.001G071000, Sobic.001G164900, Sobic.002G070800, Sobic.002G085300, Sobic.002G085400, Sobic.002G085800, Sobic.002G311400, Sobic.002G337500, Sobic.003G047800, Sobic.003G075901, Sobic.003G230900, Sobic.003G232900, Sobic.003G233000, Sobic.003G233100, Sobic.003G267900, Sobic.003G287500, Sobic.003G287600, Sobic.003G288000, Sobic.003G328400, Sobic.004G000700, Sobic.004G039500, Sob…	Sobic.001G035600, Sobic.001G071000, Sobic.001G164900, Sobic.002G070800, Sobic.002G085300, Sobic.002G085400, Sobic.002G085800, Sobic.002G311400, Sobic.002G337500, Sobic.003G047800, Sobic.003G075901, Sobic.003G230900, Sobic.003G232900, Sobic.003G233000, Sobic.003G233100, Sobic.003G267900, Sobic.003G287500, Sobic.003G287600, Sobic.003G288000, Sobic.003G328400, Sobic.004G000700, Sobic.004G039500, Sob…
GO:0044710	single-organism metabolic process	4468	563	471.02	8.2e-08	8.503e-05	P	Sobic.001G005300, Sobic.001G006201, Sobic.001G009900, Sobic.001G010900, Sobic.001G022900, Sobic.001G042000, Sobic.001G045100, Sobic.001G049300, Sobic.001G052900, Sobic.001G061500, Sobic.001G069700, Sobic.001G071000, Sobic.001G080200, Sobic.001G080300, Sobic.001G082200, Sobic.001G084100, Sobic.001G103800, Sobic.001G111000, Sobic.001G113700, Sobic.001G126300, Sobic.001G129700, Sobic.001G131100, Sob…	Sobic.001G005300, Sobic.001G006201, Sobic.001G009900, Sobic.001G010900, Sobic.001G022900, Sobic.001G042000, Sobic.001G045100, Sobic.001G049300, Sobic.001G052900, Sobic.001G061500, Sobic.001G069700, Sobic.001G071000, Sobic.001G080200, Sobic.001G080300, Sobic.001G082200, Sobic.001G084100, Sobic.001G103800, Sobic.001G111000, Sobic.001G113700, Sobic.001G126300, Sobic.001G129700, Sobic.001G131100, Sob…
GO:0080167	response to karrikin	70	23	7.38	3.8e-07	0.0003284	P	Sobic.001G005300, Sobic.001G035600, Sobic.001G285400, Sobic.001G330000, Sobic.001G350700, Sobic.002G052000, Sobic.003G088500, Sobic.003G229700, Sobic.003G337400, Sobic.003G370000, Sobic.004G032300, Sobic.004G071000, Sobic.004G275400, Sobic.005G024800, Sobic.006G037300, Sobic.006G068900, Sobic.006G148900, Sobic.007G025700, Sobic.008G030100, Sobic.008G139900, Sobic.009G028200, Sobic.009G143100, Sob…	Sobic.001G005300, Sobic.001G035600, Sobic.001G285400, Sobic.001G330000, Sobic.001G350700, Sobic.002G052000, Sobic.003G088500, Sobic.003G229700, Sobic.003G337400, Sobic.003G370000, Sobic.004G032300, Sobic.004G071000, Sobic.004G275400, Sobic.005G024800, Sobic.006G037300, Sobic.006G068900, Sobic.006G148900, Sobic.007G025700, Sobic.008G030100, Sobic.008G139900, Sobic.009G028200, Sobic.009G143100, Sob…
GO:0009628	response to abiotic stimulus	1114	166	117.44	1.6e-06	0.0007542	P	Sobic.001G005300, Sobic.001G015200, Sobic.001G035600, Sobic.001G042000, Sobic.001G061500, Sobic.001G064500, Sobic.001G071000, Sobic.001G104900, Sobic.001G107200, Sobic.001G112900, Sobic.001G120900, Sobic.001G128100, Sobic.001G196300, Sobic.001G203900, Sobic.001G222700, Sobic.001G223100, Sobic.001G285400, Sobic.001G295300, Sobic.001G308100, Sobic.001G329800, Sobic.001G330000, Sobic.001G350700, Sob…	Sobic.001G005300, Sobic.001G015200, Sobic.001G035600, Sobic.001G042000, Sobic.001G061500, Sobic.001G064500, Sobic.001G071000, Sobic.001G104900, Sobic.001G107200, Sobic.001G112900, Sobic.001G120900, Sobic.001G128100, Sobic.001G196300, Sobic.001G203900, Sobic.001G222700, Sobic.001G223100, Sobic.001G285400, Sobic.001G295300, Sobic.001G308100, Sobic.001G329800, Sobic.001G330000, Sobic.001G350700, Sob…
GO:0019585	glucuronate metabolic process	183	40	19.29	5.5e-06	0.002037	P	Sobic.001G164900, Sobic.002G070800, Sobic.002G085300, Sobic.002G085400, Sobic.002G085800, Sobic.002G311400, Sobic.002G337500, Sobic.003G047800, Sobic.003G075901, Sobic.003G232900, Sobic.003G233000, Sobic.003G233100, Sobic.003G267900, Sobic.003G287500, Sobic.003G287600, Sobic.003G288000, Sobic.003G328400, Sobic.004G039500, Sobic.004G106600, Sobic.004G191000, Sobic.004G229800, Sobic.004G230200, Sob…	Sobic.001G164900, Sobic.002G070800, Sobic.002G085300, Sobic.002G085400, Sobic.002G085800, Sobic.002G311400, Sobic.002G337500, Sobic.003G047800, Sobic.003G075901, Sobic.003G232900, Sobic.003G233000, Sobic.003G233100, Sobic.003G267900, Sobic.003G287500, Sobic.003G287600, Sobic.003G288000, Sobic.003G328400, Sobic.004G039500, Sobic.004G106600, Sobic.004G191000, Sobic.004G229800, Sobic.004G230200, Sob…
GO:0052696	flavonoid glucuronidation	183	40	19.29	5.5e-06	0.002037	P	Sobic.001G164900, Sobic.002G070800, Sobic.002G085300, Sobic.002G085400, Sobic.002G085800, Sobic.002G311400, Sobic.002G337500, Sobic.003G047800, Sobic.003G075901, Sobic.003G232900, Sobic.003G233000, Sobic.003G233100, Sobic.003G267900, Sobic.003G287500, Sobic.003G287600, Sobic.003G288000, Sobic.003G328400, Sobic.004G039500, Sobic.004G106600, Sobic.004G191000, Sobic.004G229800, Sobic.004G230200, Sob…	Sobic.001G164900, Sobic.002G070800, Sobic.002G085300, Sobic.002G085400, Sobic.002G085800, Sobic.002G311400, Sobic.002G337500, Sobic.003G047800, Sobic.003G075901, Sobic.003G232900, Sobic.003G233000, Sobic.003G233100, Sobic.003G267900, Sobic.003G287500, Sobic.003G287600, Sobic.003G288000, Sobic.003G328400, Sobic.004G039500, Sobic.004G106600, Sobic.004G191000, Sobic.004G229800, Sobic.004G230200, Sob…
GO:0006063	uronic acid metabolic process	186	40	19.61	8.4e-06	0.002722	P	Sobic.001G164900, Sobic.002G070800, Sobic.002G085300, Sobic.002G085400, Sobic.002G085800, Sobic.002G311400, Sobic.002G337500, Sobic.003G047800, Sobic.003G075901, Sobic.003G232900, Sobic.003G233000, Sobic.003G233100, Sobic.003G267900, Sobic.003G287500, Sobic.003G287600, Sobic.003G288000, Sobic.003G328400, Sobic.004G039500, Sobic.004G106600, Sobic.004G191000, Sobic.004G229800, Sobic.004G230200, Sob…	Sobic.001G164900, Sobic.002G070800, Sobic.002G085300, Sobic.002G085400, Sobic.002G085800, Sobic.002G311400, Sobic.002G337500, Sobic.003G047800, Sobic.003G075901, Sobic.003G232900, Sobic.003G233000, Sobic.003G233100, Sobic.003G267900, Sobic.003G287500, Sobic.003G287600, Sobic.003G288000, Sobic.003G328400, Sobic.004G039500, Sobic.004G106600, Sobic.004G191000, Sobic.004G229800, Sobic.004G230200, Sob…
GO:0015979	photosynthesis	178	37	18.76	3.9e-05	0.01011	P	Sobic.001G046900, Sobic.001G102800, Sobic.001G396300, Sobic.001G415400, Sobic.001G425400, Sobic.001G498300, Sobic.001G540600, Sobic.002G004000, Sobic.002G047400, Sobic.002G288300, Sobic.002G305700, Sobic.002G306201, Sobic.002G316700, Sobic.003G052500, Sobic.003G122100, Sobic.003G367500, Sobic.003G409700, Sobic.003G431700, Sobic.003G439000, Sobic.004G056900, Sobic.004G222700, Sobic.004G235200, Sob…	Sobic.001G046900, Sobic.001G102800, Sobic.001G396300, Sobic.001G415400, Sobic.001G425400, Sobic.001G498300, Sobic.001G540600, Sobic.002G004000, Sobic.002G047400, Sobic.002G288300, Sobic.002G305700, Sobic.002G306201, Sobic.002G316700, Sobic.003G052500, Sobic.003G122100, Sobic.003G367500, Sobic.003G409700, Sobic.003G431700, Sobic.003G439000, Sobic.004G056900, Sobic.004G222700, Sobic.004G235200, Sob…
GO:0006091	generation of precursor metabolites and energy	251	47	26.46	6.4e-05	0.01465	P	Sobic.001G022900, Sobic.001G147400, Sobic.001G386900, Sobic.001G425400, Sobic.001G498300, Sobic.001G540600, Sobic.002G004000, Sobic.002G186900, Sobic.002G277100, Sobic.002G288300, Sobic.002G305700, Sobic.002G306201, Sobic.002G316700, Sobic.002G356400, Sobic.003G034700, Sobic.003G096000, Sobic.003G130800, Sobic.003G364400, Sobic.003G380300, Sobic.003G393900, Sobic.003G409700, Sobic.003G431700, Sob…	Sobic.001G022900, Sobic.001G147400, Sobic.001G386900, Sobic.001G425400, Sobic.001G498300, Sobic.001G540600, Sobic.002G004000, Sobic.002G186900, Sobic.002G277100, Sobic.002G288300, Sobic.002G305700, Sobic.002G306201, Sobic.002G316700, Sobic.002G356400, Sobic.003G034700, Sobic.003G096000, Sobic.003G130800, Sobic.003G364400, Sobic.003G380300, Sobic.003G393900, Sobic.003G409700, Sobic.003G431700, Sob…
GO:0006790	sulfur compound metabolic process	294	53	30.99	6.5e-05	0.01465	P	Sobic.001G052900, Sobic.001G071000, Sobic.001G082200, Sobic.001G094300, Sobic.001G243200, Sobic.001G249600, Sobic.001G317000, Sobic.001G317300, Sobic.001G317400, Sobic.001G317600, Sobic.001G318500, Sobic.001G318900, Sobic.001G319700, Sobic.001G412700, Sobic.001G470000, Sobic.001G496300, Sobic.001G514100, Sobic.002G134100, Sobic.002G206700, Sobic.002G231600, Sobic.002G300600, Sobic.002G384400, Sob…	Sobic.001G052900, Sobic.001G071000, Sobic.001G082200, Sobic.001G094300, Sobic.001G243200, Sobic.001G249600, Sobic.001G317000, Sobic.001G317300, Sobic.001G317400, Sobic.001G317600, Sobic.001G318500, Sobic.001G318900, Sobic.001G319700, Sobic.001G412700, Sobic.001G470000, Sobic.001G496300, Sobic.001G514100, Sobic.002G134100, Sobic.002G206700, Sobic.002G231600, Sobic.002G300600, Sobic.002G384400, Sob…
GO:0022900	electron transport chain	81	21	8.54	7.1e-05	0.01534	P	Sobic.001G022900, Sobic.001G147400, Sobic.001G425400, Sobic.001G498300, Sobic.002G004000, Sobic.002G305700, Sobic.002G316700, Sobic.002G356400, Sobic.003G364400, Sobic.003G380300, Sobic.003G431700, Sobic.004G235200, Sobic.007G004600, Sobic.007G004700, Sobic.007G004800, Sobic.007G023300, Sobic.007G161500, Sobic.007G223500, Sobic.009G141800, Sobic.009G154700, Sobic.010G005500	Sobic.001G022900, Sobic.001G147400, Sobic.001G425400, Sobic.001G498300, Sobic.002G004000, Sobic.002G305700, Sobic.002G316700, Sobic.002G356400, Sobic.003G364400, Sobic.003G380300, Sobic.003G431700, Sobic.004G235200, Sobic.007G004600, Sobic.007G004700, Sobic.007G004800, Sobic.007G023300, Sobic.007G161500, Sobic.007G223500, Sobic.009G141800, Sobic.009G154700, Sobic.010G005500
GO:0043436	oxoacid metabolic process	1064	150	112.17	9.8e-05	0.01994	P	Sobic.001G005300, Sobic.001G009900, Sobic.001G042000, Sobic.001G069700, Sobic.001G071000, Sobic.001G082200, Sobic.001G084100, Sobic.001G111000, Sobic.001G129700, Sobic.001G151400, Sobic.001G151700, Sobic.001G164900, Sobic.001G213300, Sobic.001G222700, Sobic.001G243200, Sobic.001G329800, Sobic.001G351000, Sobic.001G354700, Sobic.001G386900, Sobic.001G406800, Sobic.001G438100, Sobic.001G451500, Sob…	Sobic.001G005300, Sobic.001G009900, Sobic.001G042000, Sobic.001G069700, Sobic.001G071000, Sobic.001G082200, Sobic.001G084100, Sobic.001G111000, Sobic.001G129700, Sobic.001G151400, Sobic.001G151700, Sobic.001G164900, Sobic.001G213300, Sobic.001G222700, Sobic.001G243200, Sobic.001G329800, Sobic.001G351000, Sobic.001G354700, Sobic.001G386900, Sobic.001G406800, Sobic.001G438100, Sobic.001G451500, Sob…
GO:0006082	organic acid metabolic process	1066	150	112.38	0.00011	0.02112	P	Sobic.001G005300, Sobic.001G009900, Sobic.001G042000, Sobic.001G069700, Sobic.001G071000, Sobic.001G082200, Sobic.001G084100, Sobic.001G111000, Sobic.001G129700, Sobic.001G151400, Sobic.001G151700, Sobic.001G164900, Sobic.001G213300, Sobic.001G222700, Sobic.001G243200, Sobic.001G329800, Sobic.001G351000, Sobic.001G354700, Sobic.001G386900, Sobic.001G406800, Sobic.001G438100, Sobic.001G451500, Sob…	Sobic.001G005300, Sobic.001G009900, Sobic.001G042000, Sobic.001G069700, Sobic.001G071000, Sobic.001G082200, Sobic.001G084100, Sobic.001G111000, Sobic.001G129700, Sobic.001G151400, Sobic.001G151700, Sobic.001G164900, Sobic.001G213300, Sobic.001G222700, Sobic.001G243200, Sobic.001G329800, Sobic.001G351000, Sobic.001G354700, Sobic.001G386900, Sobic.001G406800, Sobic.001G438100, Sobic.001G451500, Sob…
GO:0009735	response to cytokinin	148	31	15.6	0.00014	0.02503	P	Sobic.001G295300, Sobic.001G391400, Sobic.001G417200, Sobic.001G425400, Sobic.001G465800, Sobic.001G498500, Sobic.002G051100, Sobic.002G134001, Sobic.002G186900, Sobic.002G252000, Sobic.002G263100, Sobic.002G431100, Sobic.003G084400, Sobic.003G246400, Sobic.003G429000, Sobic.004G067100, Sobic.004G151600, Sobic.004G177500, Sobic.004G213100, Sobic.004G235200, Sobic.004G272100, Sobic.006G021100, Sob…	Sobic.001G295300, Sobic.001G391400, Sobic.001G417200, Sobic.001G425400, Sobic.001G465800, Sobic.001G498500, Sobic.002G051100, Sobic.002G134001, Sobic.002G186900, Sobic.002G252000, Sobic.002G263100, Sobic.002G431100, Sobic.003G084400, Sobic.003G246400, Sobic.003G429000, Sobic.004G067100, Sobic.004G151600, Sobic.004G177500, Sobic.004G213100, Sobic.004G235200, Sobic.004G272100, Sobic.006G021100, Sob…
GO:0044712	single-organism catabolic process	586	90	61.78	0.00015	0.02593	P	Sobic.001G045100, Sobic.001G080200, Sobic.001G080300, Sobic.001G189000, Sobic.001G222700, Sobic.001G243300, Sobic.001G249600, Sobic.001G277000, Sobic.001G317000, Sobic.001G317300, Sobic.001G317400, Sobic.001G317600, Sobic.001G318500, Sobic.001G318900, Sobic.001G319700, Sobic.001G328100, Sobic.001G384100, Sobic.001G386900, Sobic.001G425400, Sobic.001G444500, Sobic.001G528100, Sobic.002G085400, Sob…	Sobic.001G045100, Sobic.001G080200, Sobic.001G080300, Sobic.001G189000, Sobic.001G222700, Sobic.001G243300, Sobic.001G249600, Sobic.001G277000, Sobic.001G317000, Sobic.001G317300, Sobic.001G317400, Sobic.001G317600, Sobic.001G318500, Sobic.001G318900, Sobic.001G319700, Sobic.001G328100, Sobic.001G384100, Sobic.001G386900, Sobic.001G425400, Sobic.001G444500, Sobic.001G528100, Sobic.002G085400, Sob…
GO:0009698	phenylpropanoid metabolic process	151	31	15.92	0.0002	0.03345	P	Sobic.001G196300, Sobic.001G213300, Sobic.001G480700, Sobic.002G005100, Sobic.002G005200, Sobic.002G005300, Sobic.002G126600, Sobic.002G134100, Sobic.002G252000, Sobic.003G151600, Sobic.003G203500, Sobic.003G337400, Sobic.003G341500, Sobic.003G376200, Sobic.004G000700, Sobic.004G071000, Sobic.004G220300, Sobic.004G236000, Sobic.005G011300, Sobic.005G061200, Sobic.005G101500, Sobic.005G101600, Sob…	Sobic.001G196300, Sobic.001G213300, Sobic.001G480700, Sobic.002G005100, Sobic.002G005200, Sobic.002G005300, Sobic.002G126600, Sobic.002G134100, Sobic.002G252000, Sobic.003G151600, Sobic.003G203500, Sobic.003G337400, Sobic.003G341500, Sobic.003G376200, Sobic.004G000700, Sobic.004G071000, Sobic.004G220300, Sobic.004G236000, Sobic.005G011300, Sobic.005G061200, Sobic.005G101500, Sobic.005G101600, Sob…
GO:0044281	small molecule metabolic process	1601	211	168.78	0.00024	0.03889	P	Sobic.001G005300, Sobic.001G009900, Sobic.001G042000, Sobic.001G069700, Sobic.001G071000, Sobic.001G082200, Sobic.001G084100, Sobic.001G111000, Sobic.001G126300, Sobic.001G129700, Sobic.001G151400, Sobic.001G151700, Sobic.001G164900, Sobic.001G213300, Sobic.001G222700, Sobic.001G243200, Sobic.001G286100, Sobic.001G329800, Sobic.001G348100, Sobic.001G349800, Sobic.001G351000, Sobic.001G354700, Sob…	Sobic.001G005300, Sobic.001G009900, Sobic.001G042000, Sobic.001G069700, Sobic.001G071000, Sobic.001G082200, Sobic.001G084100, Sobic.001G111000, Sobic.001G126300, Sobic.001G129700, Sobic.001G151400, Sobic.001G151700, Sobic.001G164900, Sobic.001G213300, Sobic.001G222700, Sobic.001G243200, Sobic.001G286100, Sobic.001G329800, Sobic.001G348100, Sobic.001G349800, Sobic.001G351000, Sobic.001G354700, Sob…
GO:0009408	response to heat	134	28	14.13	0.0003	0.04575	P	Sobic.001G042000, Sobic.001G064500, Sobic.001G104900, Sobic.001G203900, Sobic.001G405800, Sobic.001G425500, Sobic.001G446800, Sobic.001G472800, Sobic.002G052000, Sobic.002G252000, Sobic.002G431100, Sobic.003G082000, Sobic.003G082500, Sobic.003G402600, Sobic.003G424300, Sobic.004G162400, Sobic.004G213100, Sobic.004G228900, Sobic.004G321000, Sobic.004G343200, Sobic.005G086400, Sobic.006G005600, Sob…	Sobic.001G042000, Sobic.001G064500, Sobic.001G104900, Sobic.001G203900, Sobic.001G405800, Sobic.001G425500, Sobic.001G446800, Sobic.001G472800, Sobic.002G052000, Sobic.002G252000, Sobic.002G431100, Sobic.003G082000, Sobic.003G082500, Sobic.003G402600, Sobic.003G424300, Sobic.004G162400, Sobic.004G213100, Sobic.004G228900, Sobic.004G321000, Sobic.004G343200, Sobic.005G086400, Sobic.006G005600, Sob…
GO:0019752	carboxylic acid metabolic process	1031	143	108.69	0.0003	0.04575	P	Sobic.001G005300, Sobic.001G009900, Sobic.001G042000, Sobic.001G069700, Sobic.001G071000, Sobic.001G084100, Sobic.001G111000, Sobic.001G129700, Sobic.001G151400, Sobic.001G151700, Sobic.001G164900, Sobic.001G213300, Sobic.001G222700, Sobic.001G243200, Sobic.001G329800, Sobic.001G351000, Sobic.001G354700, Sobic.001G386900, Sobic.001G406800, Sobic.001G438100, Sobic.001G451500, Sobic.001G453200, Sob…	Sobic.001G005300, Sobic.001G009900, Sobic.001G042000, Sobic.001G069700, Sobic.001G071000, Sobic.001G084100, Sobic.001G111000, Sobic.001G129700, Sobic.001G151400, Sobic.001G151700, Sobic.001G164900, Sobic.001G213300, Sobic.001G222700, Sobic.001G243200, Sobic.001G329800, Sobic.001G351000, Sobic.001G354700, Sobic.001G386900, Sobic.001G406800, Sobic.001G438100, Sobic.001G451500, Sobic.001G453200, Sob…
GO:0010035	response to inorganic substance	497	77	52.39	0.00034	0.05037	P	Sobic.001G042000, Sobic.001G104900, Sobic.001G111000, Sobic.001G112900, Sobic.001G126300, Sobic.001G128100, Sobic.001G222700, Sobic.001G329800, Sobic.001G342600, Sobic.001G425500, Sobic.001G432800, Sobic.001G454100, Sobic.001G472800, Sobic.001G483400, Sobic.001G498500, Sobic.001G508800, Sobic.001G519800, Sobic.001G530800, Sobic.002G008600, Sobic.002G085400, Sobic.002G124700, Sobic.002G252000, Sob…	Sobic.001G042000, Sobic.001G104900, Sobic.001G111000, Sobic.001G112900, Sobic.001G126300, Sobic.001G128100, Sobic.001G222700, Sobic.001G329800, Sobic.001G342600, Sobic.001G425500, Sobic.001G432800, Sobic.001G454100, Sobic.001G472800, Sobic.001G483400, Sobic.001G498500, Sobic.001G508800, Sobic.001G519800, Sobic.001G530800, Sobic.002G008600, Sobic.002G085400, Sobic.002G124700, Sobic.002G252000, Sob…
GO:0009407	toxin catabolic process	57	15	6.01	0.00063	0.08296	P	Sobic.001G249600, Sobic.001G317000, Sobic.001G317300, Sobic.001G317400, Sobic.001G317600, Sobic.001G318500, Sobic.001G318900, Sobic.001G319700, Sobic.002G231600, Sobic.003G184600, Sobic.003G187000, Sobic.003G264600, Sobic.003G426300, Sobic.005G212700, Sobic.009G137500	Sobic.001G249600, Sobic.001G317000, Sobic.001G317300, Sobic.001G317400, Sobic.001G317600, Sobic.001G318500, Sobic.001G318900, Sobic.001G319700, Sobic.002G231600, Sobic.003G184600, Sobic.003G187000, Sobic.003G264600, Sobic.003G426300, Sobic.005G212700, Sobic.009G137500
GO:0090487	secondary metabolite catabolic process	57	15	6.01	0.00063	0.08296	P	Sobic.001G249600, Sobic.001G317000, Sobic.001G317300, Sobic.001G317400, Sobic.001G317600, Sobic.001G318500, Sobic.001G318900, Sobic.001G319700, Sobic.002G231600, Sobic.003G184600, Sobic.003G187000, Sobic.003G264600, Sobic.003G426300, Sobic.005G212700, Sobic.009G137500	Sobic.001G249600, Sobic.001G317000, Sobic.001G317300, Sobic.001G317400, Sobic.001G317600, Sobic.001G318500, Sobic.001G318900, Sobic.001G319700, Sobic.002G231600, Sobic.003G184600, Sobic.003G187000, Sobic.003G264600, Sobic.003G426300, Sobic.005G212700, Sobic.009G137500
GO:0005975	carbohydrate metabolic process	1184	159	124.82	0.00063	0.08296	P	Sobic.001G027800, Sobic.001G071000, Sobic.001G084100, Sobic.001G123300, Sobic.001G131100, Sobic.001G142200, Sobic.001G148300, Sobic.001G164900, Sobic.001G261600, Sobic.001G286100, Sobic.001G309000, Sobic.001G384100, Sobic.001G386900, Sobic.001G396300, Sobic.001G401600, Sobic.001G425400, Sobic.001G432800, Sobic.001G450800, Sobic.001G466000, Sobic.001G472800, Sobic.001G498300, Sobic.001G508800, Sob…	Sobic.001G027800, Sobic.001G071000, Sobic.001G084100, Sobic.001G123300, Sobic.001G131100, Sobic.001G142200, Sobic.001G148300, Sobic.001G164900, Sobic.001G261600, Sobic.001G286100, Sobic.001G309000, Sobic.001G384100, Sobic.001G386900, Sobic.001G396300, Sobic.001G401600, Sobic.001G425400, Sobic.001G432800, Sobic.001G450800, Sobic.001G466000, Sobic.001G472800, Sobic.001G498300, Sobic.001G508800, Sob…
GO:0009404	toxin metabolic process	63	16	6.64	0.00064	0.08296	P	Sobic.001G071000, Sobic.001G249600, Sobic.001G317000, Sobic.001G317300, Sobic.001G317400, Sobic.001G317600, Sobic.001G318500, Sobic.001G318900, Sobic.001G319700, Sobic.002G231600, Sobic.003G184600, Sobic.003G187000, Sobic.003G264600, Sobic.003G426300, Sobic.005G212700, Sobic.009G137500	Sobic.001G071000, Sobic.001G249600, Sobic.001G317000, Sobic.001G317300, Sobic.001G317400, Sobic.001G317600, Sobic.001G318500, Sobic.001G318900, Sobic.001G319700, Sobic.002G231600, Sobic.003G184600, Sobic.003G187000, Sobic.003G264600, Sobic.003G426300, Sobic.005G212700, Sobic.009G137500
GO:0042744	hydrogen peroxide catabolic process	134	27	14.13	0.00069	0.08726	P	Sobic.001G045100, Sobic.001G080200, Sobic.001G080300, Sobic.001G189000, Sobic.001G277000, Sobic.001G328100, Sobic.001G444500, Sobic.001G528100, Sobic.002G431100, Sobic.003G121100, Sobic.003G127100, Sobic.003G152000, Sobic.003G152100, Sobic.003G152200, Sobic.003G320800, Sobic.003G436800, Sobic.005G011300, Sobic.008G063100, Sobic.008G114700, Sobic.009G032600, Sobic.009G033400, Sobic.009G055100, Sob…	Sobic.001G045100, Sobic.001G080200, Sobic.001G080300, Sobic.001G189000, Sobic.001G277000, Sobic.001G328100, Sobic.001G444500, Sobic.001G528100, Sobic.002G431100, Sobic.003G121100, Sobic.003G127100, Sobic.003G152000, Sobic.003G152100, Sobic.003G152200, Sobic.003G320800, Sobic.003G436800, Sobic.005G011300, Sobic.008G063100, Sobic.008G114700, Sobic.009G032600, Sobic.009G033400, Sobic.009G055100, Sob…
GO:0006575	cellular modified amino acid metabolic process	169	32	17.82	0.00073	0.09012	P	Sobic.001G009900, Sobic.001G249600, Sobic.001G317000, Sobic.001G317300, Sobic.001G317400, Sobic.001G317600, Sobic.001G318500, Sobic.001G318900, Sobic.001G319700, Sobic.001G412700, Sobic.001G514100, Sobic.002G231600, Sobic.003G070800, Sobic.003G140000, Sobic.003G151600, Sobic.003G184600, Sobic.003G187000, Sobic.003G264600, Sobic.003G426300, Sobic.004G070000, Sobic.004G122800, Sobic.004G171400, Sob…	Sobic.001G009900, Sobic.001G249600, Sobic.001G317000, Sobic.001G317300, Sobic.001G317400, Sobic.001G317600, Sobic.001G318500, Sobic.001G318900, Sobic.001G319700, Sobic.001G412700, Sobic.001G514100, Sobic.002G231600, Sobic.003G070800, Sobic.003G140000, Sobic.003G151600, Sobic.003G184600, Sobic.003G187000, Sobic.003G264600, Sobic.003G426300, Sobic.004G070000, Sobic.004G122800, Sobic.004G171400, Sob…
GO:0006749	glutathione metabolic process	122	25	12.86	0.00083	0.09781	P	Sobic.001G249600, Sobic.001G317000, Sobic.001G317300, Sobic.001G317400, Sobic.001G317600, Sobic.001G318500, Sobic.001G318900, Sobic.001G319700, Sobic.001G412700, Sobic.001G514100, Sobic.002G231600, Sobic.003G070800, Sobic.003G184600, Sobic.003G187000, Sobic.003G264600, Sobic.003G426300, Sobic.004G171400, Sobic.005G212700, Sobic.006G104300, Sobic.006G216300, Sobic.008G079300, Sobic.008G079400, Sob…	Sobic.001G249600, Sobic.001G317000, Sobic.001G317300, Sobic.001G317400, Sobic.001G317600, Sobic.001G318500, Sobic.001G318900, Sobic.001G319700, Sobic.001G412700, Sobic.001G514100, Sobic.002G231600, Sobic.003G070800, Sobic.003G184600, Sobic.003G187000, Sobic.003G264600, Sobic.003G426300, Sobic.004G171400, Sobic.005G212700, Sobic.006G104300, Sobic.006G216300, Sobic.008G079300, Sobic.008G079400, Sob…
GO:0009266	response to temperature stimulus	341	55	35.95	0.00088	0.1014	P	Sobic.001G015200, Sobic.001G042000, Sobic.001G064500, Sobic.001G104900, Sobic.001G203900, Sobic.001G405800, Sobic.001G425400, Sobic.001G425500, Sobic.001G438100, Sobic.001G446800, Sobic.001G453200, Sobic.001G472800, Sobic.001G519800, Sobic.002G052000, Sobic.002G175400, Sobic.002G252000, Sobic.002G356400, Sobic.002G384400, Sobic.002G431100, Sobic.003G082000, Sobic.003G082500, Sobic.003G135400, Sob…	Sobic.001G015200, Sobic.001G042000, Sobic.001G064500, Sobic.001G104900, Sobic.001G203900, Sobic.001G405800, Sobic.001G425400, Sobic.001G425500, Sobic.001G438100, Sobic.001G446800, Sobic.001G453200, Sobic.001G472800, Sobic.001G519800, Sobic.002G052000, Sobic.002G175400, Sobic.002G252000, Sobic.002G356400, Sobic.002G384400, Sobic.002G431100, Sobic.003G082000, Sobic.003G082500, Sobic.003G135400, Sob…
GO:0019684	photosynthesis, light reaction	97	21	10.23	0.00101	0.1114	P	Sobic.001G425400, Sobic.001G498300, Sobic.001G540600, Sobic.002G004000, Sobic.002G288300, Sobic.002G305700, Sobic.002G306201, Sobic.002G316700, Sobic.003G409700, Sobic.003G431700, Sobic.003G439000, Sobic.004G056900, Sobic.004G235200, Sobic.004G269600, Sobic.007G004600, Sobic.007G023300, Sobic.007G161500, Sobic.007G223500, Sobic.009G174700, Sobic.009G237000, Sobic.010G189300	Sobic.001G425400, Sobic.001G498300, Sobic.001G540600, Sobic.002G004000, Sobic.002G288300, Sobic.002G305700, Sobic.002G306201, Sobic.002G316700, Sobic.003G409700, Sobic.003G431700, Sobic.003G439000, Sobic.004G056900, Sobic.004G235200, Sobic.004G269600, Sobic.007G004600, Sobic.007G023300, Sobic.007G161500, Sobic.007G223500, Sobic.009G174700, Sobic.009G237000, Sobic.010G189300
GO:0043090	amino acid import	9	5	0.95	0.00113	0.1213	P	Sobic.001G157200, Sobic.003G012300, Sobic.003G022600, Sobic.004G311000, Sobic.007G025700	Sobic.001G157200, Sobic.003G012300, Sobic.003G022600, Sobic.004G311000, Sobic.007G025700
GO:0070141	response to UV-A	3	3	0.32	0.00117	0.1213	P	Sobic.002G052000, Sobic.006G235300, Sobic.009G055800	Sobic.002G052000, Sobic.006G235300, Sobic.009G055800
GO:0071492	cellular response to UV-A	3	3	0.32	0.00117	0.1213	P	Sobic.002G052000, Sobic.006G235300, Sobic.009G055800	Sobic.002G052000, Sobic.006G235300, Sobic.009G055800
GO:0000038	very long-chain fatty acid metabolic process	13	6	1.37	0.00121	0.123	P	Sobic.001G069700, Sobic.001G213300, Sobic.001G438100, Sobic.001G453200, Sobic.004G203900, Sobic.009G236100	Sobic.001G069700, Sobic.001G213300, Sobic.001G438100, Sobic.001G453200, Sobic.004G203900, Sobic.009G236100
GO:0042743	hydrogen peroxide metabolic process	149	28	15.71	0.00171	0.1702	P	Sobic.001G045100, Sobic.001G080200, Sobic.001G080300, Sobic.001G189000, Sobic.001G277000, Sobic.001G328100, Sobic.001G444500, Sobic.001G528100, Sobic.002G431100, Sobic.003G121100, Sobic.003G127100, Sobic.003G152000, Sobic.003G152100, Sobic.003G152200, Sobic.003G320800, Sobic.003G436800, Sobic.005G011300, Sobic.008G063100, Sobic.008G114700, Sobic.009G032600, Sobic.009G033400, Sobic.009G055100, Sob…	Sobic.001G045100, Sobic.001G080200, Sobic.001G080300, Sobic.001G189000, Sobic.001G277000, Sobic.001G328100, Sobic.001G444500, Sobic.001G528100, Sobic.002G431100, Sobic.003G121100, Sobic.003G127100, Sobic.003G152000, Sobic.003G152100, Sobic.003G152200, Sobic.003G320800, Sobic.003G436800, Sobic.005G011300, Sobic.008G063100, Sobic.008G114700, Sobic.009G032600, Sobic.009G033400, Sobic.009G055100, Sob…
GO:0006561	proline biosynthetic process	10	5	1.05	0.00207	0.1917	P	Sobic.001G042000, Sobic.001G071000, Sobic.003G012300, Sobic.003G424300, Sobic.006G170200	Sobic.001G042000, Sobic.001G071000, Sobic.003G012300, Sobic.003G424300, Sobic.006G170200
GO:0009773	photosynthetic electron transport in photosystem I	10	5	1.05	0.00207	0.1917	P	Sobic.001G425400, Sobic.001G498300, Sobic.002G305700, Sobic.004G235200, Sobic.007G161500	Sobic.001G425400, Sobic.001G498300, Sobic.002G305700, Sobic.004G235200, Sobic.007G161500
GO:0034644	cellular response to UV	10	5	1.05	0.00207	0.1917	P	Sobic.002G052000, Sobic.003G274700, Sobic.006G235300, Sobic.009G055800, Sobic.010G184600	Sobic.002G052000, Sobic.003G274700, Sobic.006G235300, Sobic.009G055800, Sobic.010G184600
GO:0006081	cellular aldehyde metabolic process	58	14	6.11	0.00232	0.211	P	Sobic.001G222700, Sobic.002G005600, Sobic.002G051100, Sobic.002G277100, Sobic.002G368000, Sobic.003G108600, Sobic.004G300800, Sobic.004G343200, Sobic.005G064800, Sobic.005G115600, Sobic.005G168800, Sobic.006G050500, Sobic.006G261700, Sobic.010G081900	Sobic.001G222700, Sobic.002G005600, Sobic.002G051100, Sobic.002G277100, Sobic.002G368000, Sobic.003G108600, Sobic.004G300800, Sobic.004G343200, Sobic.005G064800, Sobic.005G115600, Sobic.005G168800, Sobic.006G050500, Sobic.006G261700, Sobic.010G081900
GO:0055082	cellular chemical homeostasis	205	35	21.61	0.00278	0.2452	P	Sobic.001G087400, Sobic.001G087700, Sobic.001G339400, Sobic.001G480700, Sobic.001G505100, Sobic.001G505400, Sobic.001G523300, Sobic.001G528300, Sobic.001G535200, Sobic.002G124700, Sobic.002G125200, Sobic.002G412400, Sobic.003G146700, Sobic.003G167500, Sobic.003G225600, Sobic.003G278700, Sobic.003G411600, Sobic.004G102200, Sobic.004G195400, Sobic.004G213100, Sobic.004G222000, Sobic.004G288700, Sob…	Sobic.001G087400, Sobic.001G087700, Sobic.001G339400, Sobic.001G480700, Sobic.001G505100, Sobic.001G505400, Sobic.001G523300, Sobic.001G528300, Sobic.001G535200, Sobic.002G124700, Sobic.002G125200, Sobic.002G412400, Sobic.003G146700, Sobic.003G167500, Sobic.003G225600, Sobic.003G278700, Sobic.003G411600, Sobic.004G102200, Sobic.004G195400, Sobic.004G213100, Sobic.004G222000, Sobic.004G288700, Sob…
GO:0044711	single-organism biosynthetic process	1521	193	160.34	0.00279	0.2452	P	Sobic.001G005300, Sobic.001G009900, Sobic.001G042000, Sobic.001G069700, Sobic.001G071000, Sobic.001G082200, Sobic.001G084100, Sobic.001G126300, Sobic.001G151400, Sobic.001G151700, Sobic.001G166800, Sobic.001G176600, Sobic.001G192100, Sobic.001G195200, Sobic.001G196300, Sobic.001G213300, Sobic.001G222700, Sobic.001G235500, Sobic.001G243200, Sobic.001G286100, Sobic.001G308200, Sobic.001G329800, Sob…	Sobic.001G005300, Sobic.001G009900, Sobic.001G042000, Sobic.001G069700, Sobic.001G071000, Sobic.001G082200, Sobic.001G084100, Sobic.001G126300, Sobic.001G151400, Sobic.001G151700, Sobic.001G166800, Sobic.001G176600, Sobic.001G192100, Sobic.001G195200, Sobic.001G196300, Sobic.001G213300, Sobic.001G222700, Sobic.001G235500, Sobic.001G243200, Sobic.001G286100, Sobic.001G308200, Sobic.001G329800, Sob…
GO:0042537	benzene-containing compound metabolic process	25	8	2.64	0.00313	0.2684	P	Sobic.002G252000, Sobic.002G413700, Sobic.003G184900, Sobic.004G070000, Sobic.004G122800, Sobic.004G220300, Sobic.006G148800, Sobic.006G148900	Sobic.002G252000, Sobic.002G413700, Sobic.003G184900, Sobic.004G070000, Sobic.004G122800, Sobic.004G220300, Sobic.006G148800, Sobic.006G148900
GO:0009056	catabolic process	1578	199	166.35	0.00318	0.2684	P	Sobic.001G027800, Sobic.001G045100, Sobic.001G061500, Sobic.001G080200, Sobic.001G080300, Sobic.001G086800, Sobic.001G120900, Sobic.001G154700, Sobic.001G173600, Sobic.001G186600, Sobic.001G189000, Sobic.001G222700, Sobic.001G243300, Sobic.001G249600, Sobic.001G277000, Sobic.001G293400, Sobic.001G308100, Sobic.001G309000, Sobic.001G317000, Sobic.001G317300, Sobic.001G317400, Sobic.001G317600, Sob…	Sobic.001G027800, Sobic.001G045100, Sobic.001G061500, Sobic.001G080200, Sobic.001G080300, Sobic.001G086800, Sobic.001G120900, Sobic.001G154700, Sobic.001G173600, Sobic.001G186600, Sobic.001G189000, Sobic.001G222700, Sobic.001G243300, Sobic.001G249600, Sobic.001G277000, Sobic.001G293400, Sobic.001G308100, Sobic.001G309000, Sobic.001G317000, Sobic.001G317300, Sobic.001G317400, Sobic.001G317600, Sob…
GO:0015793	glycerol transport	36	10	3.8	0.00321	0.2684	P	Sobic.001G505100, Sobic.002G124700, Sobic.002G125200, Sobic.004G102200, Sobic.004G222000, Sobic.004G288700, Sobic.004G351200, Sobic.006G150100, Sobic.006G176700, Sobic.009G075900	Sobic.001G505100, Sobic.002G124700, Sobic.002G125200, Sobic.004G102200, Sobic.004G222000, Sobic.004G288700, Sobic.004G351200, Sobic.006G150100, Sobic.006G176700, Sobic.009G075900
GO:0009642	response to light intensity	93	19	9.8	0.00345	0.2839	P	Sobic.001G104900, Sobic.001G329800, Sobic.001G446800, Sobic.001G472800, Sobic.001G483400, Sobic.001G516800, Sobic.001G543300, Sobic.002G052000, Sobic.004G056900, Sobic.004G213100, Sobic.004G321000, Sobic.006G235300, Sobic.007G004600, Sobic.007G023300, Sobic.007G161500, Sobic.009G043000, Sobic.009G055800, Sobic.009G163900, Sobic.010G189300	Sobic.001G104900, Sobic.001G329800, Sobic.001G446800, Sobic.001G472800, Sobic.001G483400, Sobic.001G516800, Sobic.001G543300, Sobic.002G052000, Sobic.004G056900, Sobic.004G213100, Sobic.004G321000, Sobic.006G235300, Sobic.007G004600, Sobic.007G023300, Sobic.007G161500, Sobic.009G043000, Sobic.009G055800, Sobic.009G163900, Sobic.010G189300
GO:0042440	pigment metabolic process	114	22	12.02	0.00363	0.2941	P	Sobic.001G071000, Sobic.001G243300, Sobic.001G308200, Sobic.001G347800, Sobic.001G372600, Sobic.002G085400, Sobic.003G122100, Sobic.003G146500, Sobic.003G230900, Sobic.003G258500, Sobic.003G386600, Sobic.004G000700, Sobic.004G053700, Sobic.004G074000, Sobic.004G281900, Sobic.005G136300, Sobic.006G181300, Sobic.007G047300, Sobic.007G220300, Sobic.008G051000, Sobic.010G022100, Sobic.010G184600	Sobic.001G071000, Sobic.001G243300, Sobic.001G308200, Sobic.001G347800, Sobic.001G372600, Sobic.002G085400, Sobic.003G122100, Sobic.003G146500, Sobic.003G230900, Sobic.003G258500, Sobic.003G386600, Sobic.004G000700, Sobic.004G053700, Sobic.004G074000, Sobic.004G281900, Sobic.005G136300, Sobic.006G181300, Sobic.007G047300, Sobic.007G220300, Sobic.008G051000, Sobic.010G022100, Sobic.010G184600
GO:0006884	cell volume homeostasis	37	10	3.9	0.00399	0.3046	P	Sobic.001G505100, Sobic.002G124700, Sobic.002G125200, Sobic.004G102200, Sobic.004G222000, Sobic.004G288700, Sobic.004G351200, Sobic.006G150100, Sobic.006G176700, Sobic.009G075900	Sobic.001G505100, Sobic.002G124700, Sobic.002G125200, Sobic.004G102200, Sobic.004G222000, Sobic.004G288700, Sobic.004G351200, Sobic.006G150100, Sobic.006G176700, Sobic.009G075900
GO:0009992	cellular water homeostasis	37	10	3.9	0.00399	0.3046	P	Sobic.001G505100, Sobic.002G124700, Sobic.002G125200, Sobic.004G102200, Sobic.004G222000, Sobic.004G288700, Sobic.004G351200, Sobic.006G150100, Sobic.006G176700, Sobic.009G075900	Sobic.001G505100, Sobic.002G124700, Sobic.002G125200, Sobic.004G102200, Sobic.004G222000, Sobic.004G288700, Sobic.004G351200, Sobic.006G150100, Sobic.006G176700, Sobic.009G075900
GO:0044724	single-organism carbohydrate catabolic process	88	18	9.28	0.00429	0.3046	P	Sobic.001G384100, Sobic.001G386900, Sobic.001G425400, Sobic.002G186900, Sobic.002G277100, Sobic.003G034700, Sobic.003G096000, Sobic.003G130800, Sobic.003G367500, Sobic.003G393900, Sobic.004G233700, Sobic.005G056400, Sobic.006G267200, Sobic.008G053200, Sobic.009G183700, Sobic.010G188300, Sobic.010G219700, Sobic.010G221800	Sobic.001G384100, Sobic.001G386900, Sobic.001G425400, Sobic.002G186900, Sobic.002G277100, Sobic.003G034700, Sobic.003G096000, Sobic.003G130800, Sobic.003G367500, Sobic.003G393900, Sobic.004G233700, Sobic.005G056400, Sobic.006G267200, Sobic.008G053200, Sobic.009G183700, Sobic.010G188300, Sobic.010G219700, Sobic.010G221800
GO:0006001	fructose catabolic process	4	3	0.42	0.00431	0.3046	P	Sobic.001G425400, Sobic.003G367500, Sobic.010G219700	Sobic.001G425400, Sobic.003G367500, Sobic.010G219700
GO:0042938	dipeptide transport	4	3	0.42	0.00431	0.3046	P	Sobic.001G223100, Sobic.003G076200, Sobic.003G371000	Sobic.001G223100, Sobic.003G076200, Sobic.003G371000
GO:0043091	L-arginine import	4	3	0.42	0.00431	0.3046	P	Sobic.001G157200, Sobic.003G012300, Sobic.003G022600	Sobic.001G157200, Sobic.003G012300, Sobic.003G022600
GO:0043092	L-amino acid import	4	3	0.42	0.00431	0.3046	P	Sobic.001G157200, Sobic.003G012300, Sobic.003G022600	Sobic.001G157200, Sobic.003G012300, Sobic.003G022600
GO:0090467	arginine import	4	3	0.42	0.00431	0.3046	P	Sobic.001G157200, Sobic.003G012300, Sobic.003G022600	Sobic.001G157200, Sobic.003G012300, Sobic.003G022600
GO:1902023	L-arginine transport	4	3	0.42	0.00431	0.3046	P	Sobic.001G157200, Sobic.003G012300, Sobic.003G022600	Sobic.001G157200, Sobic.003G012300, Sobic.003G022600
GO:1901700	response to oxygen-containing compound	821	110	86.55	0.00457	0.3046	P	Sobic.001G005300, Sobic.001G015200, Sobic.001G042000, Sobic.001G049300, Sobic.001G104900, Sobic.001G112900, Sobic.001G120900, Sobic.001G128100, Sobic.001G222700, Sobic.001G223100, Sobic.001G259600, Sobic.001G329800, Sobic.001G396300, Sobic.001G401300, Sobic.001G403300, Sobic.001G425500, Sobic.001G446800, Sobic.001G454100, Sobic.001G472800, Sobic.001G483400, Sobic.001G488900, Sobic.001G508800, Sob…	Sobic.001G005300, Sobic.001G015200, Sobic.001G042000, Sobic.001G049300, Sobic.001G104900, Sobic.001G112900, Sobic.001G120900, Sobic.001G128100, Sobic.001G222700, Sobic.001G223100, Sobic.001G259600, Sobic.001G329800, Sobic.001G396300, Sobic.001G401300, Sobic.001G403300, Sobic.001G425500, Sobic.001G446800, Sobic.001G454100, Sobic.001G472800, Sobic.001G483400, Sobic.001G488900, Sobic.001G508800, Sob…
GO:0006096	glycolytic process	56	13	5.9	0.0047	0.3046	P	Sobic.001G386900, Sobic.002G186900, Sobic.002G277100, Sobic.003G034700, Sobic.003G096000, Sobic.003G130800, Sobic.003G393900, Sobic.005G056400, Sobic.006G267200, Sobic.008G053200, Sobic.009G183700, Sobic.010G188300, Sobic.010G221800	Sobic.001G386900, Sobic.002G186900, Sobic.002G277100, Sobic.003G034700, Sobic.003G096000, Sobic.003G130800, Sobic.003G393900, Sobic.005G056400, Sobic.006G267200, Sobic.008G053200, Sobic.009G183700, Sobic.010G188300, Sobic.010G221800
GO:0006757	ATP generation from ADP	56	13	5.9	0.0047	0.3046	P	Sobic.001G386900, Sobic.002G186900, Sobic.002G277100, Sobic.003G034700, Sobic.003G096000, Sobic.003G130800, Sobic.003G393900, Sobic.005G056400, Sobic.006G267200, Sobic.008G053200, Sobic.009G183700, Sobic.010G188300, Sobic.010G221800	Sobic.001G386900, Sobic.002G186900, Sobic.002G277100, Sobic.003G034700, Sobic.003G096000, Sobic.003G130800, Sobic.003G393900, Sobic.005G056400, Sobic.006G267200, Sobic.008G053200, Sobic.009G183700, Sobic.010G188300, Sobic.010G221800
GO:0009135	purine nucleoside diphosphate metabolic process	56	13	5.9	0.0047	0.3046	P	Sobic.001G386900, Sobic.002G186900, Sobic.002G277100, Sobic.003G034700, Sobic.003G096000, Sobic.003G130800, Sobic.003G393900, Sobic.005G056400, Sobic.006G267200, Sobic.008G053200, Sobic.009G183700, Sobic.010G188300, Sobic.010G221800	Sobic.001G386900, Sobic.002G186900, Sobic.002G277100, Sobic.003G034700, Sobic.003G096000, Sobic.003G130800, Sobic.003G393900, Sobic.005G056400, Sobic.006G267200, Sobic.008G053200, Sobic.009G183700, Sobic.010G188300, Sobic.010G221800
GO:0009179	purine ribonucleoside diphosphate metabolic process	56	13	5.9	0.0047	0.3046	P	Sobic.001G386900, Sobic.002G186900, Sobic.002G277100, Sobic.003G034700, Sobic.003G096000, Sobic.003G130800, Sobic.003G393900, Sobic.005G056400, Sobic.006G267200, Sobic.008G053200, Sobic.009G183700, Sobic.010G188300, Sobic.010G221800	Sobic.001G386900, Sobic.002G186900, Sobic.002G277100, Sobic.003G034700, Sobic.003G096000, Sobic.003G130800, Sobic.003G393900, Sobic.005G056400, Sobic.006G267200, Sobic.008G053200, Sobic.009G183700, Sobic.010G188300, Sobic.010G221800
GO:0009185	ribonucleoside diphosphate metabolic process	56	13	5.9	0.0047	0.3046	P	Sobic.001G386900, Sobic.002G186900, Sobic.002G277100, Sobic.003G034700, Sobic.003G096000, Sobic.003G130800, Sobic.003G393900, Sobic.005G056400, Sobic.006G267200, Sobic.008G053200, Sobic.009G183700, Sobic.010G188300, Sobic.010G221800	Sobic.001G386900, Sobic.002G186900, Sobic.002G277100, Sobic.003G034700, Sobic.003G096000, Sobic.003G130800, Sobic.003G393900, Sobic.005G056400, Sobic.006G267200, Sobic.008G053200, Sobic.009G183700, Sobic.010G188300, Sobic.010G221800
GO:0046031	ADP metabolic process	56	13	5.9	0.0047	0.3046	P	Sobic.001G386900, Sobic.002G186900, Sobic.002G277100, Sobic.003G034700, Sobic.003G096000, Sobic.003G130800, Sobic.003G393900, Sobic.005G056400, Sobic.006G267200, Sobic.008G053200, Sobic.009G183700, Sobic.010G188300, Sobic.010G221800	Sobic.001G386900, Sobic.002G186900, Sobic.002G277100, Sobic.003G034700, Sobic.003G096000, Sobic.003G130800, Sobic.003G393900, Sobic.005G056400, Sobic.006G267200, Sobic.008G053200, Sobic.009G183700, Sobic.010G188300, Sobic.010G221800
GO:0042592	homeostatic process	515	73	54.29	0.00517	0.3288	P	Sobic.001G010900, Sobic.001G052900, Sobic.001G087400, Sobic.001G087700, Sobic.001G203900, Sobic.001G235400, Sobic.001G339400, Sobic.001G342600, Sobic.001G361000, Sobic.001G368400, Sobic.001G446800, Sobic.001G480700, Sobic.001G505100, Sobic.001G505400, Sobic.001G523300, Sobic.001G528300, Sobic.001G535200, Sobic.002G039100, Sobic.002G124700, Sobic.002G125200, Sobic.002G291700, Sobic.002G300600, Sob…	Sobic.001G010900, Sobic.001G052900, Sobic.001G087400, Sobic.001G087700, Sobic.001G203900, Sobic.001G235400, Sobic.001G339400, Sobic.001G342600, Sobic.001G361000, Sobic.001G368400, Sobic.001G446800, Sobic.001G480700, Sobic.001G505100, Sobic.001G505400, Sobic.001G523300, Sobic.001G528300, Sobic.001G535200, Sobic.002G039100, Sobic.002G124700, Sobic.002G125200, Sobic.002G291700, Sobic.002G300600, Sob…
GO:0010033	response to organic substance	1107	143	116.7	0.0052	0.3288	P	Sobic.001G005300, Sobic.001G015200, Sobic.001G035600, Sobic.001G042000, Sobic.001G049300, Sobic.001G094800, Sobic.001G120900, Sobic.001G146200, Sobic.001G223100, Sobic.001G259600, Sobic.001G290400, Sobic.001G293300, Sobic.001G295300, Sobic.001G329800, Sobic.001G331800, Sobic.001G391400, Sobic.001G396300, Sobic.001G401300, Sobic.001G403300, Sobic.001G417200, Sobic.001G425400, Sobic.001G425500, Sob…	Sobic.001G005300, Sobic.001G015200, Sobic.001G035600, Sobic.001G042000, Sobic.001G049300, Sobic.001G094800, Sobic.001G120900, Sobic.001G146200, Sobic.001G223100, Sobic.001G259600, Sobic.001G290400, Sobic.001G293300, Sobic.001G295300, Sobic.001G329800, Sobic.001G331800, Sobic.001G391400, Sobic.001G396300, Sobic.001G401300, Sobic.001G403300, Sobic.001G417200, Sobic.001G425400, Sobic.001G425500, Sob…
GO:0009664	plant-type cell wall organization	161	28	16.97	0.00538	0.3361	P	Sobic.001G014000, Sobic.001G045100, Sobic.001G084100, Sobic.001G189000, Sobic.001G336700, Sobic.001G528100, Sobic.002G252000, Sobic.002G368100, Sobic.002G427400, Sobic.003G127100, Sobic.003G152000, Sobic.003G152100, Sobic.003G152200, Sobic.003G320800, Sobic.003G338801, Sobic.003G436800, Sobic.004G315000, Sobic.006G163200, Sobic.007G018000, Sobic.008G114700, Sobic.009G032600, Sobic.009G033400, Sob…	Sobic.001G014000, Sobic.001G045100, Sobic.001G084100, Sobic.001G189000, Sobic.001G336700, Sobic.001G528100, Sobic.002G252000, Sobic.002G368100, Sobic.002G427400, Sobic.003G127100, Sobic.003G152000, Sobic.003G152100, Sobic.003G152200, Sobic.003G320800, Sobic.003G338801, Sobic.003G436800, Sobic.004G315000, Sobic.006G163200, Sobic.007G018000, Sobic.008G114700, Sobic.009G032600, Sobic.009G033400, Sob…
GO:0009767	photosynthetic electron transport chain	45	11	4.74	0.00596	0.3611	P	Sobic.001G425400, Sobic.001G498300, Sobic.002G004000, Sobic.002G305700, Sobic.002G316700, Sobic.003G431700, Sobic.004G235200, Sobic.007G004600, Sobic.007G023300, Sobic.007G161500, Sobic.007G223500	Sobic.001G425400, Sobic.001G498300, Sobic.002G004000, Sobic.002G305700, Sobic.002G316700, Sobic.003G431700, Sobic.004G235200, Sobic.007G004600, Sobic.007G023300, Sobic.007G161500, Sobic.007G223500
GO:0015791	polyol transport	39	10	4.11	0.00599	0.3611	P	Sobic.001G505100, Sobic.002G124700, Sobic.002G125200, Sobic.004G102200, Sobic.004G222000, Sobic.004G288700, Sobic.004G351200, Sobic.006G150100, Sobic.006G176700, Sobic.009G075900	Sobic.001G505100, Sobic.002G124700, Sobic.002G125200, Sobic.004G102200, Sobic.004G222000, Sobic.004G288700, Sobic.004G351200, Sobic.006G150100, Sobic.006G176700, Sobic.009G075900
GO:0030104	water homeostasis	39	10	4.11	0.00599	0.3611	P	Sobic.001G505100, Sobic.002G124700, Sobic.002G125200, Sobic.004G102200, Sobic.004G222000, Sobic.004G288700, Sobic.004G351200, Sobic.006G150100, Sobic.006G176700, Sobic.009G075900	Sobic.001G505100, Sobic.002G124700, Sobic.002G125200, Sobic.004G102200, Sobic.004G222000, Sobic.004G288700, Sobic.004G351200, Sobic.006G150100, Sobic.006G176700, Sobic.009G075900
GO:0009751	response to salicylic acid	92	18	9.7	0.00695	0.4119	P	Sobic.001G120900, Sobic.001G223100, Sobic.001G329800, Sobic.002G109100, Sobic.002G231600, Sobic.002G413700, Sobic.003G087600, Sobic.003G132300, Sobic.003G212300, Sobic.003G321000, Sobic.003G357300, Sobic.003G373000, Sobic.004G050100, Sobic.004G273300, Sobic.006G159100, Sobic.006G267000, Sobic.008G030600, Sobic.009G246800	Sobic.001G120900, Sobic.001G223100, Sobic.001G329800, Sobic.002G109100, Sobic.002G231600, Sobic.002G413700, Sobic.003G087600, Sobic.003G132300, Sobic.003G212300, Sobic.003G321000, Sobic.003G357300, Sobic.003G373000, Sobic.004G050100, Sobic.004G273300, Sobic.006G159100, Sobic.006G267000, Sobic.008G030600, Sobic.009G246800
GO:0000302	response to reactive oxygen species	99	19	10.44	0.00699	0.4119	P	Sobic.001G104900, Sobic.001G112900, Sobic.001G329800, Sobic.001G425500, Sobic.001G472800, Sobic.001G483400, Sobic.002G431100, Sobic.003G332000, Sobic.003G389000, Sobic.004G193400, Sobic.004G262300, Sobic.004G321000, Sobic.005G154000, Sobic.008G030600, Sobic.009G077100, Sobic.009G163900, Sobic.010G073700, Sobic.010G104300, Sobic.010G258100	Sobic.001G104900, Sobic.001G112900, Sobic.001G329800, Sobic.001G425500, Sobic.001G472800, Sobic.001G483400, Sobic.002G431100, Sobic.003G332000, Sobic.003G389000, Sobic.004G193400, Sobic.004G262300, Sobic.004G321000, Sobic.005G154000, Sobic.008G030600, Sobic.009G077100, Sobic.009G163900, Sobic.010G073700, Sobic.010G104300, Sobic.010G258100
GO:0006563	L-serine metabolic process	23	7	2.42	0.00766	0.4413	P	Sobic.001G470000, Sobic.001G498500, Sobic.003G279500, Sobic.005G113300, Sobic.006G016900, Sobic.007G145000, Sobic.009G209200	Sobic.001G470000, Sobic.001G498500, Sobic.003G279500, Sobic.005G113300, Sobic.006G016900, Sobic.007G145000, Sobic.009G209200
GO:0046283	anthocyanin-containing compound metabolic process	23	7	2.42	0.00766	0.4413	P	Sobic.001G071000, Sobic.002G085400, Sobic.003G230900, Sobic.003G386600, Sobic.004G000700, Sobic.005G136300, Sobic.007G220300	Sobic.001G071000, Sobic.002G085400, Sobic.003G230900, Sobic.003G386600, Sobic.004G000700, Sobic.005G136300, Sobic.007G220300
GO:0006560	proline metabolic process	13	5	1.37	0.00806	0.4494	P	Sobic.001G042000, Sobic.001G071000, Sobic.003G012300, Sobic.003G424300, Sobic.006G170200	Sobic.001G042000, Sobic.001G071000, Sobic.003G012300, Sobic.003G424300, Sobic.006G170200
GO:0010215	cellulose microfibril organization	13	5	1.37	0.00806	0.4494	P	Sobic.001G014000, Sobic.001G336700, Sobic.002G368100, Sobic.002G427400, Sobic.006G163200	Sobic.001G014000, Sobic.001G336700, Sobic.002G368100, Sobic.002G427400, Sobic.006G163200
GO:0015780	nucleotide-sugar transport	13	5	1.37	0.00806	0.4494	P	Sobic.001G456100, Sobic.002G166400, Sobic.004G188500, Sobic.006G280500, Sobic.010G246200	Sobic.001G456100, Sobic.002G166400, Sobic.004G188500, Sobic.006G280500, Sobic.010G246200
GO:0009808	lignin metabolic process	60	13	6.33	0.00864	0.4572	P	Sobic.001G196300, Sobic.002G126600, Sobic.002G252000, Sobic.003G151600, Sobic.003G337400, Sobic.003G341500, Sobic.004G071000, Sobic.004G236000, Sobic.005G011300, Sobic.006G148900, Sobic.007G047300, Sobic.007G141200, Sobic.008G090800	Sobic.001G196300, Sobic.002G126600, Sobic.002G252000, Sobic.003G151600, Sobic.003G337400, Sobic.003G341500, Sobic.004G071000, Sobic.004G236000, Sobic.005G011300, Sobic.006G148900, Sobic.007G047300, Sobic.007G141200, Sobic.008G090800
GO:0006833	water transport	41	10	4.32	0.00871	0.4572	P	Sobic.001G505100, Sobic.002G124700, Sobic.002G125200, Sobic.004G102200, Sobic.004G222000, Sobic.004G288700, Sobic.004G351200, Sobic.006G150100, Sobic.006G176700, Sobic.009G075900	Sobic.001G505100, Sobic.002G124700, Sobic.002G125200, Sobic.004G102200, Sobic.004G222000, Sobic.004G288700, Sobic.004G351200, Sobic.006G150100, Sobic.006G176700, Sobic.009G075900
GO:0042044	fluid transport	41	10	4.32	0.00871	0.4572	P	Sobic.001G505100, Sobic.002G124700, Sobic.002G125200, Sobic.004G102200, Sobic.004G222000, Sobic.004G288700, Sobic.004G351200, Sobic.006G150100, Sobic.006G176700, Sobic.009G075900	Sobic.001G505100, Sobic.002G124700, Sobic.002G125200, Sobic.004G102200, Sobic.004G222000, Sobic.004G288700, Sobic.004G351200, Sobic.006G150100, Sobic.006G176700, Sobic.009G075900
GO:0044248	cellular catabolic process	1246	157	131.35	0.00878	0.4572	P	Sobic.001G027800, Sobic.001G045100, Sobic.001G061500, Sobic.001G080200, Sobic.001G080300, Sobic.001G086800, Sobic.001G154700, Sobic.001G173600, Sobic.001G186600, Sobic.001G189000, Sobic.001G222700, Sobic.001G243300, Sobic.001G249600, Sobic.001G277000, Sobic.001G293400, Sobic.001G308100, Sobic.001G309000, Sobic.001G317000, Sobic.001G317300, Sobic.001G317400, Sobic.001G317600, Sobic.001G318500, Sob…	Sobic.001G027800, Sobic.001G045100, Sobic.001G061500, Sobic.001G080200, Sobic.001G080300, Sobic.001G086800, Sobic.001G154700, Sobic.001G173600, Sobic.001G186600, Sobic.001G189000, Sobic.001G222700, Sobic.001G243300, Sobic.001G249600, Sobic.001G277000, Sobic.001G293400, Sobic.001G308100, Sobic.001G309000, Sobic.001G317000, Sobic.001G317300, Sobic.001G317400, Sobic.001G317600, Sobic.001G318500, Sob…
GO:0018958	phenol-containing compound metabolic process	24	7	2.53	0.00984	0.4572	P	Sobic.001G480700, Sobic.002G252000, Sobic.002G413700, Sobic.003G184900, Sobic.004G000700, Sobic.006G148900, Sobic.008G171600	Sobic.001G480700, Sobic.002G252000, Sobic.002G413700, Sobic.003G184900, Sobic.004G000700, Sobic.006G148900, Sobic.008G171600
GO:0009228	thiamine biosynthetic process	5	3	0.53	0.00993	0.4572	P	Sobic.002G384400, Sobic.003G162000, Sobic.003G191000	Sobic.002G384400, Sobic.003G162000, Sobic.003G191000
GO:0010023	proanthocyanidin biosynthetic process	5	3	0.53	0.00993	0.4572	P	Sobic.001G480700, Sobic.004G000700, Sobic.008G171600	Sobic.001G480700, Sobic.004G000700, Sobic.008G171600
GO:0010264	myo-inositol hexakisphosphate biosynthetic process	5	3	0.53	0.00993	0.4572	P	Sobic.001G286100, Sobic.001G472800, Sobic.004G160800	Sobic.001G286100, Sobic.001G472800, Sobic.004G160800
GO:0033517	myo-inositol hexakisphosphate metabolic process	5	3	0.53	0.00993	0.4572	P	Sobic.001G286100, Sobic.001G472800, Sobic.004G160800	Sobic.001G286100, Sobic.001G472800, Sobic.004G160800
GO:0042724	thiamine-containing compound biosynthetic process	5	3	0.53	0.00993	0.4572	P	Sobic.002G384400, Sobic.003G162000, Sobic.003G191000	Sobic.002G384400, Sobic.003G162000, Sobic.003G191000
GO:0071486	cellular response to high light intensity	5	3	0.53	0.00993	0.4572	P	Sobic.002G052000, Sobic.006G235300, Sobic.009G055800	Sobic.002G052000, Sobic.006G235300, Sobic.009G055800
GO:0080027	response to herbivore	5	3	0.53	0.00993	0.4572	P	Sobic.002G329500, Sobic.004G078600, Sobic.005G169400	Sobic.002G329500, Sobic.004G078600, Sobic.005G169400
GO:0090153	regulation of sphingolipid biosynthetic process	5	3	0.53	0.00993	0.4572	P	Sobic.002G122700, Sobic.003G346100, Sobic.006G182100	Sobic.002G122700, Sobic.003G346100, Sobic.006G182100
GO:0071482	cellular response to light stimulus	61	13	6.43	0.00995	0.4572	P	Sobic.002G052000, Sobic.003G058700, Sobic.003G274700, Sobic.003G357800, Sobic.003G402200, Sobic.004G001300, Sobic.006G159100, Sobic.006G235300, Sobic.007G161500, Sobic.009G055800, Sobic.010G083500, Sobic.010G184600, Sobic.010G214200	Sobic.002G052000, Sobic.003G058700, Sobic.003G274700, Sobic.003G357800, Sobic.003G402200, Sobic.004G001300, Sobic.006G159100, Sobic.006G235300, Sobic.007G161500, Sobic.009G055800, Sobic.010G083500, Sobic.010G184600, Sobic.010G214200
GO:0009579	thylakoid	426	104	45.82	3.1e-16	2.709e-13	C	Sobic.001G046900, Sobic.001G078000, Sobic.001G102800, Sobic.001G118400, Sobic.001G281500, Sobic.001G372600, Sobic.001G383900, Sobic.001G391400, Sobic.001G415400, Sobic.001G417200, Sobic.001G427000, Sobic.001G437200, Sobic.001G498300, Sobic.001G498500, Sobic.001G516800, Sobic.001G519800, Sobic.001G540600, Sobic.002G004000, Sobic.002G047400, Sobic.002G051100, Sobic.002G052000, Sobic.002G152800, Sob…	Sobic.001G046900, Sobic.001G078000, Sobic.001G102800, Sobic.001G118400, Sobic.001G281500, Sobic.001G372600, Sobic.001G383900, Sobic.001G391400, Sobic.001G415400, Sobic.001G417200, Sobic.001G427000, Sobic.001G437200, Sobic.001G498300, Sobic.001G498500, Sobic.001G516800, Sobic.001G519800, Sobic.001G540600, Sobic.002G004000, Sobic.002G047400, Sobic.002G051100, Sobic.002G052000, Sobic.002G152800, Sob…
GO:0009534	chloroplast thylakoid	338	88	36.36	1.1e-15	3.205e-13	C	Sobic.001G046900, Sobic.001G078000, Sobic.001G118400, Sobic.001G281500, Sobic.001G372600, Sobic.001G415400, Sobic.001G417200, Sobic.001G427000, Sobic.001G498300, Sobic.001G498500, Sobic.001G516800, Sobic.001G519800, Sobic.001G540600, Sobic.002G004000, Sobic.002G047400, Sobic.002G051100, Sobic.002G052000, Sobic.002G152800, Sobic.002G198000, Sobic.002G200900, Sobic.002G271700, Sobic.002G288300, Sob…	Sobic.001G046900, Sobic.001G078000, Sobic.001G118400, Sobic.001G281500, Sobic.001G372600, Sobic.001G415400, Sobic.001G417200, Sobic.001G427000, Sobic.001G498300, Sobic.001G498500, Sobic.001G516800, Sobic.001G519800, Sobic.001G540600, Sobic.002G004000, Sobic.002G047400, Sobic.002G051100, Sobic.002G052000, Sobic.002G152800, Sobic.002G198000, Sobic.002G200900, Sobic.002G271700, Sobic.002G288300, Sob…
GO:0031976	plastid thylakoid	338	88	36.36	1.1e-15	3.205e-13	C	Sobic.001G046900, Sobic.001G078000, Sobic.001G118400, Sobic.001G281500, Sobic.001G372600, Sobic.001G415400, Sobic.001G417200, Sobic.001G427000, Sobic.001G498300, Sobic.001G498500, Sobic.001G516800, Sobic.001G519800, Sobic.001G540600, Sobic.002G004000, Sobic.002G047400, Sobic.002G051100, Sobic.002G052000, Sobic.002G152800, Sobic.002G198000, Sobic.002G200900, Sobic.002G271700, Sobic.002G288300, Sob…	Sobic.001G046900, Sobic.001G078000, Sobic.001G118400, Sobic.001G281500, Sobic.001G372600, Sobic.001G415400, Sobic.001G417200, Sobic.001G427000, Sobic.001G498300, Sobic.001G498500, Sobic.001G516800, Sobic.001G519800, Sobic.001G540600, Sobic.002G004000, Sobic.002G047400, Sobic.002G051100, Sobic.002G052000, Sobic.002G152800, Sobic.002G198000, Sobic.002G200900, Sobic.002G271700, Sobic.002G288300, Sob…
GO:0009535	chloroplast thylakoid membrane	267	75	28.72	1.9e-15	4.152e-13	C	Sobic.001G046900, Sobic.001G078000, Sobic.001G118400, Sobic.001G281500, Sobic.001G415400, Sobic.001G417200, Sobic.001G427000, Sobic.001G498300, Sobic.001G516800, Sobic.001G519800, Sobic.002G004000, Sobic.002G047400, Sobic.002G051100, Sobic.002G052000, Sobic.002G152800, Sobic.002G198000, Sobic.002G200900, Sobic.002G271700, Sobic.002G288300, Sobic.002G305700, Sobic.002G316700, Sobic.003G005000, Sob…	Sobic.001G046900, Sobic.001G078000, Sobic.001G118400, Sobic.001G281500, Sobic.001G415400, Sobic.001G417200, Sobic.001G427000, Sobic.001G498300, Sobic.001G516800, Sobic.001G519800, Sobic.002G004000, Sobic.002G047400, Sobic.002G051100, Sobic.002G052000, Sobic.002G152800, Sobic.002G198000, Sobic.002G200900, Sobic.002G271700, Sobic.002G288300, Sobic.002G305700, Sobic.002G316700, Sobic.003G005000, Sob…
GO:0055035	plastid thylakoid membrane	269	75	28.93	2.9e-15	4.807e-13	C	Sobic.001G046900, Sobic.001G078000, Sobic.001G118400, Sobic.001G281500, Sobic.001G415400, Sobic.001G417200, Sobic.001G427000, Sobic.001G498300, Sobic.001G516800, Sobic.001G519800, Sobic.002G004000, Sobic.002G047400, Sobic.002G051100, Sobic.002G052000, Sobic.002G152800, Sobic.002G198000, Sobic.002G200900, Sobic.002G271700, Sobic.002G288300, Sobic.002G305700, Sobic.002G316700, Sobic.003G005000, Sob…	Sobic.001G046900, Sobic.001G078000, Sobic.001G118400, Sobic.001G281500, Sobic.001G415400, Sobic.001G417200, Sobic.001G427000, Sobic.001G498300, Sobic.001G516800, Sobic.001G519800, Sobic.002G004000, Sobic.002G047400, Sobic.002G051100, Sobic.002G052000, Sobic.002G152800, Sobic.002G198000, Sobic.002G200900, Sobic.002G271700, Sobic.002G288300, Sobic.002G305700, Sobic.002G316700, Sobic.003G005000, Sob…
GO:0042651	thylakoid membrane	292	79	31.41	3.3e-15	4.807e-13	C	Sobic.001G046900, Sobic.001G078000, Sobic.001G118400, Sobic.001G281500, Sobic.001G415400, Sobic.001G417200, Sobic.001G427000, Sobic.001G498300, Sobic.001G516800, Sobic.001G519800, Sobic.001G540600, Sobic.002G004000, Sobic.002G047400, Sobic.002G051100, Sobic.002G052000, Sobic.002G152800, Sobic.002G198000, Sobic.002G200900, Sobic.002G271700, Sobic.002G288300, Sobic.002G305700, Sobic.002G316700, Sob…	Sobic.001G046900, Sobic.001G078000, Sobic.001G118400, Sobic.001G281500, Sobic.001G415400, Sobic.001G417200, Sobic.001G427000, Sobic.001G498300, Sobic.001G516800, Sobic.001G519800, Sobic.001G540600, Sobic.002G004000, Sobic.002G047400, Sobic.002G051100, Sobic.002G052000, Sobic.002G152800, Sobic.002G198000, Sobic.002G200900, Sobic.002G271700, Sobic.002G288300, Sobic.002G305700, Sobic.002G316700, Sob…
GO:0034357	photosynthetic membrane	319	81	34.31	6.8e-14	8.49e-12	C	Sobic.001G046900, Sobic.001G078000, Sobic.001G102800, Sobic.001G118400, Sobic.001G281500, Sobic.001G415400, Sobic.001G417200, Sobic.001G427000, Sobic.001G498300, Sobic.001G516800, Sobic.001G519800, Sobic.001G540600, Sobic.002G004000, Sobic.002G047400, Sobic.002G051100, Sobic.002G052000, Sobic.002G152800, Sobic.002G198000, Sobic.002G200900, Sobic.002G271700, Sobic.002G288300, Sobic.002G305700, Sob…	Sobic.001G046900, Sobic.001G078000, Sobic.001G102800, Sobic.001G118400, Sobic.001G281500, Sobic.001G415400, Sobic.001G417200, Sobic.001G427000, Sobic.001G498300, Sobic.001G516800, Sobic.001G519800, Sobic.001G540600, Sobic.002G004000, Sobic.002G047400, Sobic.002G051100, Sobic.002G052000, Sobic.002G152800, Sobic.002G198000, Sobic.002G200900, Sobic.002G271700, Sobic.002G288300, Sobic.002G305700, Sob…
GO:0044436	thylakoid part	337	83	36.25	2e-13	2.185e-11	C	Sobic.001G046900, Sobic.001G078000, Sobic.001G102800, Sobic.001G118400, Sobic.001G281500, Sobic.001G415400, Sobic.001G417200, Sobic.001G427000, Sobic.001G498300, Sobic.001G516800, Sobic.001G519800, Sobic.001G540600, Sobic.002G004000, Sobic.002G047400, Sobic.002G051100, Sobic.002G052000, Sobic.002G152800, Sobic.002G198000, Sobic.002G200900, Sobic.002G271700, Sobic.002G288300, Sobic.002G305700, Sob…	Sobic.001G046900, Sobic.001G078000, Sobic.001G102800, Sobic.001G118400, Sobic.001G281500, Sobic.001G415400, Sobic.001G417200, Sobic.001G427000, Sobic.001G498300, Sobic.001G516800, Sobic.001G519800, Sobic.001G540600, Sobic.002G004000, Sobic.002G047400, Sobic.002G051100, Sobic.002G052000, Sobic.002G152800, Sobic.002G198000, Sobic.002G200900, Sobic.002G271700, Sobic.002G288300, Sobic.002G305700, Sob…
GO:0044434	chloroplast part	914	164	98.31	1e-11	9.711e-10	C	Sobic.001G010900, Sobic.001G015200, Sobic.001G027600, Sobic.001G046000, Sobic.001G046900, Sobic.001G078000, Sobic.001G118400, Sobic.001G122400, Sobic.001G126300, Sobic.001G183000, Sobic.001G281500, Sobic.001G295300, Sobic.001G308200, Sobic.001G364500, Sobic.001G372600, Sobic.001G391400, Sobic.001G396300, Sobic.001G412100, Sobic.001G415400, Sobic.001G417200, Sobic.001G425400, Sobic.001G427000, Sob…	Sobic.001G010900, Sobic.001G015200, Sobic.001G027600, Sobic.001G046000, Sobic.001G046900, Sobic.001G078000, Sobic.001G118400, Sobic.001G122400, Sobic.001G126300, Sobic.001G183000, Sobic.001G281500, Sobic.001G295300, Sobic.001G308200, Sobic.001G364500, Sobic.001G372600, Sobic.001G391400, Sobic.001G396300, Sobic.001G412100, Sobic.001G415400, Sobic.001G417200, Sobic.001G425400, Sobic.001G427000, Sob…
GO:0044435	plastid part	933	166	100.36	1.5e-11	1.311e-09	C	Sobic.001G010900, Sobic.001G015200, Sobic.001G027600, Sobic.001G046000, Sobic.001G046900, Sobic.001G078000, Sobic.001G118400, Sobic.001G122400, Sobic.001G126300, Sobic.001G183000, Sobic.001G281500, Sobic.001G295300, Sobic.001G308200, Sobic.001G364500, Sobic.001G372600, Sobic.001G391400, Sobic.001G396300, Sobic.001G412100, Sobic.001G415400, Sobic.001G417200, Sobic.001G425400, Sobic.001G427000, Sob…	Sobic.001G010900, Sobic.001G015200, Sobic.001G027600, Sobic.001G046000, Sobic.001G046900, Sobic.001G078000, Sobic.001G118400, Sobic.001G122400, Sobic.001G126300, Sobic.001G183000, Sobic.001G281500, Sobic.001G295300, Sobic.001G308200, Sobic.001G364500, Sobic.001G372600, Sobic.001G391400, Sobic.001G396300, Sobic.001G412100, Sobic.001G415400, Sobic.001G417200, Sobic.001G425400, Sobic.001G427000, Sob…
GO:0009507	chloroplast	1544	236	166.08	3.7e-09	2.94e-07	C	Sobic.001G010900, Sobic.001G015200, Sobic.001G018200, Sobic.001G027600, Sobic.001G029100, Sobic.001G046000, Sobic.001G046900, Sobic.001G066600, Sobic.001G078000, Sobic.001G118400, Sobic.001G122400, Sobic.001G126300, Sobic.001G147400, Sobic.001G148200, Sobic.001G151700, Sobic.001G183000, Sobic.001G281500, Sobic.001G288900, Sobic.001G293300, Sobic.001G295300, Sobic.001G308200, Sobic.001G308800, Sob…	Sobic.001G010900, Sobic.001G015200, Sobic.001G018200, Sobic.001G027600, Sobic.001G029100, Sobic.001G046000, Sobic.001G046900, Sobic.001G066600, Sobic.001G078000, Sobic.001G118400, Sobic.001G122400, Sobic.001G126300, Sobic.001G147400, Sobic.001G148200, Sobic.001G151700, Sobic.001G183000, Sobic.001G281500, Sobic.001G288900, Sobic.001G293300, Sobic.001G295300, Sobic.001G308200, Sobic.001G308800, Sob…
GO:0009570	chloroplast stroma	489	93	52.6	2.4e-08	1.614e-06	C	Sobic.001G010900, Sobic.001G015200, Sobic.001G027600, Sobic.001G046000, Sobic.001G122400, Sobic.001G126300, Sobic.001G281500, Sobic.001G295300, Sobic.001G364500, Sobic.001G391400, Sobic.001G396300, Sobic.001G425400, Sobic.001G427000, Sobic.001G437200, Sobic.001G455500, Sobic.001G498500, Sobic.001G519800, Sobic.001G527100, Sobic.001G531400, Sobic.001G540600, Sobic.002G047400, Sobic.002G051100, Sob…	Sobic.001G010900, Sobic.001G015200, Sobic.001G027600, Sobic.001G046000, Sobic.001G122400, Sobic.001G126300, Sobic.001G281500, Sobic.001G295300, Sobic.001G364500, Sobic.001G391400, Sobic.001G396300, Sobic.001G425400, Sobic.001G427000, Sobic.001G437200, Sobic.001G455500, Sobic.001G498500, Sobic.001G519800, Sobic.001G527100, Sobic.001G531400, Sobic.001G540600, Sobic.002G047400, Sobic.002G051100, Sob…
GO:0009536	plastid	1625	242	174.79	2.4e-08	1.614e-06	C	Sobic.001G010900, Sobic.001G015200, Sobic.001G018200, Sobic.001G022900, Sobic.001G027600, Sobic.001G029100, Sobic.001G046000, Sobic.001G046900, Sobic.001G066600, Sobic.001G078000, Sobic.001G118400, Sobic.001G122400, Sobic.001G126300, Sobic.001G147400, Sobic.001G148200, Sobic.001G151700, Sobic.001G183000, Sobic.001G281500, Sobic.001G288900, Sobic.001G293300, Sobic.001G295300, Sobic.001G308200, Sob…	Sobic.001G010900, Sobic.001G015200, Sobic.001G018200, Sobic.001G022900, Sobic.001G027600, Sobic.001G029100, Sobic.001G046000, Sobic.001G046900, Sobic.001G066600, Sobic.001G078000, Sobic.001G118400, Sobic.001G122400, Sobic.001G126300, Sobic.001G147400, Sobic.001G148200, Sobic.001G151700, Sobic.001G183000, Sobic.001G281500, Sobic.001G288900, Sobic.001G293300, Sobic.001G295300, Sobic.001G308200, Sob…
GO:0031984	organelle subcompartment	546	101	58.73	2.6e-08	1.623e-06	C	Sobic.001G046900, Sobic.001G078000, Sobic.001G118400, Sobic.001G212600, Sobic.001G281300, Sobic.001G281500, Sobic.001G372600, Sobic.001G401600, Sobic.001G415400, Sobic.001G417200, Sobic.001G427000, Sobic.001G498300, Sobic.001G498500, Sobic.001G516800, Sobic.001G519800, Sobic.001G540600, Sobic.002G004000, Sobic.002G047400, Sobic.002G051100, Sobic.002G052000, Sobic.002G152800, Sobic.002G198000, Sob…	Sobic.001G046900, Sobic.001G078000, Sobic.001G118400, Sobic.001G212600, Sobic.001G281300, Sobic.001G281500, Sobic.001G372600, Sobic.001G401600, Sobic.001G415400, Sobic.001G417200, Sobic.001G427000, Sobic.001G498300, Sobic.001G498500, Sobic.001G516800, Sobic.001G519800, Sobic.001G540600, Sobic.002G004000, Sobic.002G047400, Sobic.002G051100, Sobic.002G052000, Sobic.002G152800, Sobic.002G198000, Sob…
GO:0009532	plastid stroma	505	94	54.32	5.8e-08	3.379e-06	C	Sobic.001G010900, Sobic.001G015200, Sobic.001G027600, Sobic.001G046000, Sobic.001G122400, Sobic.001G126300, Sobic.001G281500, Sobic.001G295300, Sobic.001G364500, Sobic.001G391400, Sobic.001G396300, Sobic.001G425400, Sobic.001G427000, Sobic.001G437200, Sobic.001G455500, Sobic.001G498500, Sobic.001G519800, Sobic.001G527100, Sobic.001G531400, Sobic.001G540600, Sobic.002G047400, Sobic.002G051100, Sob…	Sobic.001G010900, Sobic.001G015200, Sobic.001G027600, Sobic.001G046000, Sobic.001G122400, Sobic.001G126300, Sobic.001G281500, Sobic.001G295300, Sobic.001G364500, Sobic.001G391400, Sobic.001G396300, Sobic.001G425400, Sobic.001G427000, Sobic.001G437200, Sobic.001G455500, Sobic.001G498500, Sobic.001G519800, Sobic.001G527100, Sobic.001G531400, Sobic.001G540600, Sobic.002G047400, Sobic.002G051100, Sob…
GO:0009941	chloroplast envelope	411	73	44.21	1e-05	0.0005463	C	Sobic.001G010900, Sobic.001G027600, Sobic.001G046900, Sobic.001G122400, Sobic.001G183000, Sobic.001G281500, Sobic.001G295300, Sobic.001G308200, Sobic.001G372600, Sobic.001G396300, Sobic.001G412100, Sobic.001G417200, Sobic.001G437200, Sobic.001G505100, Sobic.001G516800, Sobic.001G519800, Sobic.001G527100, Sobic.002G047400, Sobic.002G051100, Sobic.002G056800, Sobic.002G152800, Sobic.002G200900, Sob…	Sobic.001G010900, Sobic.001G027600, Sobic.001G046900, Sobic.001G122400, Sobic.001G183000, Sobic.001G281500, Sobic.001G295300, Sobic.001G308200, Sobic.001G372600, Sobic.001G396300, Sobic.001G412100, Sobic.001G417200, Sobic.001G437200, Sobic.001G505100, Sobic.001G516800, Sobic.001G519800, Sobic.001G527100, Sobic.002G047400, Sobic.002G051100, Sobic.002G056800, Sobic.002G152800, Sobic.002G200900, Sob…
GO:0009526	plastid envelope	427	75	45.93	1.2e-05	0.0006169	C	Sobic.001G010900, Sobic.001G027600, Sobic.001G046900, Sobic.001G122400, Sobic.001G183000, Sobic.001G281500, Sobic.001G295300, Sobic.001G308200, Sobic.001G372600, Sobic.001G396300, Sobic.001G412100, Sobic.001G417200, Sobic.001G425400, Sobic.001G437200, Sobic.001G505100, Sobic.001G516800, Sobic.001G519800, Sobic.001G527100, Sobic.002G047400, Sobic.002G051100, Sobic.002G056800, Sobic.002G152800, Sob…	Sobic.001G010900, Sobic.001G027600, Sobic.001G046900, Sobic.001G122400, Sobic.001G183000, Sobic.001G281500, Sobic.001G295300, Sobic.001G308200, Sobic.001G372600, Sobic.001G396300, Sobic.001G412100, Sobic.001G417200, Sobic.001G425400, Sobic.001G437200, Sobic.001G505100, Sobic.001G516800, Sobic.001G519800, Sobic.001G527100, Sobic.002G047400, Sobic.002G051100, Sobic.002G056800, Sobic.002G152800, Sob…
GO:0016020	membrane	6764	801	727.55	3.2e-05	0.001554	C	Sobic.001G008100, Sobic.001G012700, Sobic.001G014000, Sobic.001G015100, Sobic.001G018200, Sobic.001G022400, Sobic.001G031400, Sobic.001G032300, Sobic.001G035600, Sobic.001G037400, Sobic.001G044000, Sobic.001G046900, Sobic.001G048766, Sobic.001G049300, Sobic.001G052900, Sobic.001G057800, Sobic.001G068700, Sobic.001G069700, Sobic.001G074800, Sobic.001G078000, Sobic.001G082200, Sobic.001G087700, Sob…	Sobic.001G008100, Sobic.001G012700, Sobic.001G014000, Sobic.001G015100, Sobic.001G018200, Sobic.001G022400, Sobic.001G031400, Sobic.001G032300, Sobic.001G035600, Sobic.001G037400, Sobic.001G044000, Sobic.001G046900, Sobic.001G048766, Sobic.001G049300, Sobic.001G052900, Sobic.001G057800, Sobic.001G068700, Sobic.001G069700, Sobic.001G074800, Sobic.001G078000, Sobic.001G082200, Sobic.001G087700, Sob…
GO:0005576	extracellular region	634	97	68.19	0.0002	0.0092	C	Sobic.001G045100, Sobic.001G080200, Sobic.001G080300, Sobic.001G086800, Sobic.001G126300, Sobic.001G129700, Sobic.001G168500, Sobic.001G189000, Sobic.001G277000, Sobic.001G300500, Sobic.001G300800, Sobic.001G301300, Sobic.001G301500, Sobic.001G309000, Sobic.001G328100, Sobic.001G425400, Sobic.001G444500, Sobic.001G448300, Sobic.001G519800, Sobic.001G525000, Sobic.001G528100, Sobic.001G542100, Sob…	Sobic.001G045100, Sobic.001G080200, Sobic.001G080300, Sobic.001G086800, Sobic.001G126300, Sobic.001G129700, Sobic.001G168500, Sobic.001G189000, Sobic.001G277000, Sobic.001G300500, Sobic.001G300800, Sobic.001G301300, Sobic.001G301500, Sobic.001G309000, Sobic.001G328100, Sobic.001G425400, Sobic.001G444500, Sobic.001G448300, Sobic.001G519800, Sobic.001G525000, Sobic.001G528100, Sobic.001G542100, Sob…
GO:0048046	apoplast	210	39	22.59	0.00046	0.0201	C	Sobic.001G126300, Sobic.001G309000, Sobic.001G425400, Sobic.001G519800, Sobic.002G112300, Sobic.002G252000, Sobic.002G277100, Sobic.002G314800, Sobic.002G350400, Sobic.002G403000, Sobic.003G238500, Sobic.003G341500, Sobic.003G359100, Sobic.003G431700, Sobic.004G106900, Sobic.004G187200, Sobic.004G202200, Sobic.004G233700, Sobic.004G236000, Sobic.004G272100, Sobic.004G319000, Sobic.005G011300, Sob…	Sobic.001G126300, Sobic.001G309000, Sobic.001G425400, Sobic.001G519800, Sobic.002G112300, Sobic.002G252000, Sobic.002G277100, Sobic.002G314800, Sobic.002G350400, Sobic.002G403000, Sobic.003G238500, Sobic.003G341500, Sobic.003G359100, Sobic.003G431700, Sobic.004G106900, Sobic.004G187200, Sobic.004G202200, Sobic.004G233700, Sobic.004G236000, Sobic.004G272100, Sobic.004G319000, Sobic.005G011300, Sob…
GO:0010287	plastoglobule	57	15	6.13	0.00077	0.03205	C	Sobic.002G288300, Sobic.003G050000, Sobic.003G052500, Sobic.003G096000, Sobic.004G056900, Sobic.004G235200, Sobic.005G056400, Sobic.006G102000, Sobic.006G155500, Sobic.007G157300, Sobic.008G066100, Sobic.010G072900, Sobic.010G083500, Sobic.010G109500, Sobic.010G189300	Sobic.002G288300, Sobic.003G050000, Sobic.003G052500, Sobic.003G096000, Sobic.004G056900, Sobic.004G235200, Sobic.005G056400, Sobic.006G102000, Sobic.006G155500, Sobic.007G157300, Sobic.008G066100, Sobic.010G072900, Sobic.010G083500, Sobic.010G109500, Sobic.010G189300
GO:0009505	plant-type cell wall	203	37	21.84	0.00091	0.03615	C	Sobic.001G045100, Sobic.001G189000, Sobic.001G528100, Sobic.002G252000, Sobic.002G300000, Sobic.002G314800, Sobic.002G403000, Sobic.003G024000, Sobic.003G127100, Sobic.003G152000, Sobic.003G152100, Sobic.003G152200, Sobic.003G205600, Sobic.003G314400, Sobic.003G320800, Sobic.003G337400, Sobic.003G338801, Sobic.003G350400, Sobic.003G436800, Sobic.004G224700, Sobic.004G233700, Sobic.004G319000, Sob…	Sobic.001G045100, Sobic.001G189000, Sobic.001G528100, Sobic.002G252000, Sobic.002G300000, Sobic.002G314800, Sobic.002G403000, Sobic.003G024000, Sobic.003G127100, Sobic.003G152000, Sobic.003G152100, Sobic.003G152200, Sobic.003G205600, Sobic.003G314400, Sobic.003G320800, Sobic.003G337400, Sobic.003G338801, Sobic.003G350400, Sobic.003G436800, Sobic.004G224700, Sobic.004G233700, Sobic.004G319000, Sob…
GO:0010598	NAD(P)H dehydrogenase complex (plastoquinone)	9	5	0.97	0.00124	0.04712	C	Sobic.001G498300, Sobic.002G305700, Sobic.005G101300, Sobic.007G223500, Sobic.008G102000	Sobic.001G498300, Sobic.002G305700, Sobic.005G101300, Sobic.007G223500, Sobic.008G102000
GO:0031225	anchored component of membrane	176	31	18.93	0.0039	0.142	C	Sobic.001G131100, Sobic.001G142200, Sobic.001G148300, Sobic.001G334900, Sobic.001G336700, Sobic.001G431100, Sobic.002G003800, Sobic.002G140400, Sobic.002G238900, Sobic.002G337600, Sobic.002G368100, Sobic.002G387100, Sobic.002G427400, Sobic.003G057650, Sobic.003G134900, Sobic.003G305601, Sobic.003G364600, Sobic.004G168700, Sobic.004G228500, Sobic.005G044000, Sobic.006G099900, Sobic.006G163200, Sob…	Sobic.001G131100, Sobic.001G142200, Sobic.001G148300, Sobic.001G334900, Sobic.001G336700, Sobic.001G431100, Sobic.002G003800, Sobic.002G140400, Sobic.002G238900, Sobic.002G337600, Sobic.002G368100, Sobic.002G387100, Sobic.002G427400, Sobic.003G057650, Sobic.003G134900, Sobic.003G305601, Sobic.003G364600, Sobic.004G168700, Sobic.004G228500, Sobic.005G044000, Sobic.006G099900, Sobic.006G163200, Sob…
GO:0005773	vacuole	625	86	67.23	0.00947	0.3311	C	Sobic.001G007300, Sobic.001G018200, Sobic.001G035600, Sobic.001G086800, Sobic.001G103800, Sobic.001G107200, Sobic.001G130000, Sobic.001G130400, Sobic.001G281300, Sobic.001G329800, Sobic.001G349300, Sobic.001G359700, Sobic.001G390300, Sobic.001G442200, Sobic.001G480700, Sobic.001G505100, Sobic.002G004900, Sobic.002G024400, Sobic.002G124700, Sobic.002G125200, Sobic.002G130700, Sobic.002G180100, Sob…	Sobic.001G007300, Sobic.001G018200, Sobic.001G035600, Sobic.001G086800, Sobic.001G103800, Sobic.001G107200, Sobic.001G130000, Sobic.001G130400, Sobic.001G281300, Sobic.001G329800, Sobic.001G349300, Sobic.001G359700, Sobic.001G390300, Sobic.001G442200, Sobic.001G480700, Sobic.001G505100, Sobic.002G004900, Sobic.002G024400, Sobic.002G124700, Sobic.002G125200, Sobic.002G130700, Sobic.002G180100, Sob…
GO:0016491	oxidoreductase activity	1680	271	161.68	8e-19	2.015e-15	F	Sobic.001G005300, Sobic.001G006201, Sobic.001G010900, Sobic.001G022900, Sobic.001G042000, Sobic.001G045100, Sobic.001G052900, Sobic.001G069700, Sobic.001G080200, Sobic.001G080300, Sobic.001G082200, Sobic.001G084100, Sobic.001G113700, Sobic.001G131100, Sobic.001G176600, Sobic.001G189000, Sobic.001G192100, Sobic.001G195200, Sobic.001G196300, Sobic.001G203900, Sobic.001G213300, Sobic.001G221400, Sob…	Sobic.001G005300, Sobic.001G006201, Sobic.001G010900, Sobic.001G022900, Sobic.001G042000, Sobic.001G045100, Sobic.001G052900, Sobic.001G069700, Sobic.001G080200, Sobic.001G080300, Sobic.001G082200, Sobic.001G084100, Sobic.001G113700, Sobic.001G131100, Sobic.001G176600, Sobic.001G189000, Sobic.001G192100, Sobic.001G195200, Sobic.001G196300, Sobic.001G203900, Sobic.001G213300, Sobic.001G221400, Sob…
GO:0020037	heme binding	550	99	52.93	5.8e-10	7.305e-07	F	Sobic.001G045100, Sobic.001G080200, Sobic.001G080300, Sobic.001G082200, Sobic.001G176600, Sobic.001G189000, Sobic.001G192100, Sobic.001G195200, Sobic.001G196300, Sobic.001G213300, Sobic.001G235500, Sobic.001G277000, Sobic.001G308200, Sobic.001G319900, Sobic.001G328100, Sobic.001G359200, Sobic.001G359300, Sobic.001G360700, Sobic.001G363700, Sobic.001G364200, Sobic.001G410200, Sobic.001G444500, Sob…	Sobic.001G045100, Sobic.001G080200, Sobic.001G080300, Sobic.001G082200, Sobic.001G176600, Sobic.001G189000, Sobic.001G192100, Sobic.001G195200, Sobic.001G196300, Sobic.001G213300, Sobic.001G235500, Sobic.001G277000, Sobic.001G308200, Sobic.001G319900, Sobic.001G328100, Sobic.001G359200, Sobic.001G359300, Sobic.001G360700, Sobic.001G363700, Sobic.001G364200, Sobic.001G410200, Sobic.001G444500, Sob…
GO:0046906	tetrapyrrole binding	575	101	55.34	1.5e-09	1.259e-06	F	Sobic.001G045100, Sobic.001G080200, Sobic.001G080300, Sobic.001G082200, Sobic.001G176600, Sobic.001G189000, Sobic.001G192100, Sobic.001G195200, Sobic.001G196300, Sobic.001G213300, Sobic.001G235500, Sobic.001G277000, Sobic.001G308200, Sobic.001G319900, Sobic.001G328100, Sobic.001G359200, Sobic.001G359300, Sobic.001G360700, Sobic.001G363700, Sobic.001G364200, Sobic.001G410200, Sobic.001G444500, Sob…	Sobic.001G045100, Sobic.001G080200, Sobic.001G080300, Sobic.001G082200, Sobic.001G176600, Sobic.001G189000, Sobic.001G192100, Sobic.001G195200, Sobic.001G196300, Sobic.001G213300, Sobic.001G235500, Sobic.001G277000, Sobic.001G308200, Sobic.001G319900, Sobic.001G328100, Sobic.001G359200, Sobic.001G359300, Sobic.001G360700, Sobic.001G363700, Sobic.001G364200, Sobic.001G410200, Sobic.001G444500, Sob…
GO:0003824	catalytic activity	9345	1013	899.36	8.7e-09	5.479e-06	F	Sobic.001G002700, Sobic.001G005300, Sobic.001G006201, Sobic.001G007300, Sobic.001G009900, Sobic.001G010900, Sobic.001G013500, Sobic.001G013800, Sobic.001G022900, Sobic.001G025300, Sobic.001G027800, Sobic.001G029100, Sobic.001G029900, Sobic.001G031200, Sobic.001G032300, Sobic.001G035600, Sobic.001G037400, Sobic.001G037900, Sobic.001G042000, Sobic.001G045100, Sobic.001G052900, Sobic.001G061500, Sob…	Sobic.001G002700, Sobic.001G005300, Sobic.001G006201, Sobic.001G007300, Sobic.001G009900, Sobic.001G010900, Sobic.001G013500, Sobic.001G013800, Sobic.001G022900, Sobic.001G025300, Sobic.001G027800, Sobic.001G029100, Sobic.001G029900, Sobic.001G031200, Sobic.001G032300, Sobic.001G035600, Sobic.001G037400, Sobic.001G037900, Sobic.001G042000, Sobic.001G045100, Sobic.001G052900, Sobic.001G061500, Sob…
GO:0009055	electron carrier activity	186	42	17.9	1.2e-07	6.046e-05	F	Sobic.001G010900, Sobic.001G022900, Sobic.001G147400, Sobic.001G203900, Sobic.001G368400, Sobic.001G431100, Sobic.002G003800, Sobic.002G004000, Sobic.002G039100, Sobic.002G140400, Sobic.002G238900, Sobic.002G239000, Sobic.002G263100, Sobic.002G305700, Sobic.002G342600, Sobic.003G134900, Sobic.003G342900, Sobic.003G364400, Sobic.003G380300, Sobic.003G431700, Sobic.003G439000, Sobic.004G216600, Sob…	Sobic.001G010900, Sobic.001G022900, Sobic.001G147400, Sobic.001G203900, Sobic.001G368400, Sobic.001G431100, Sobic.002G003800, Sobic.002G004000, Sobic.002G039100, Sobic.002G140400, Sobic.002G238900, Sobic.002G239000, Sobic.002G263100, Sobic.002G305700, Sobic.002G342600, Sobic.003G134900, Sobic.003G342900, Sobic.003G364400, Sobic.003G380300, Sobic.003G431700, Sobic.003G439000, Sobic.004G216600, Sob…
GO:0005200	structural constituent of cytoskeleton	17	10	1.64	6.9e-07	0.0002739	F	Sobic.001G069800, Sobic.001G073700, Sobic.001G107100, Sobic.001G107200, Sobic.001G146000, Sobic.002G350400, Sobic.003G135400, Sobic.003G328800, Sobic.004G053300, Sobic.010G224900	Sobic.001G069800, Sobic.001G073700, Sobic.001G107100, Sobic.001G107200, Sobic.001G146000, Sobic.002G350400, Sobic.003G135400, Sobic.003G328800, Sobic.004G053300, Sobic.010G224900
GO:0080043	quercetin 3-O-glucosyltransferase activity	159	36	15.3	8.7e-07	0.0002739	F	Sobic.002G070800, Sobic.002G085300, Sobic.002G085400, Sobic.002G085800, Sobic.002G311400, Sobic.002G337500, Sobic.003G075901, Sobic.003G232900, Sobic.003G233000, Sobic.003G233100, Sobic.003G267900, Sobic.003G287500, Sobic.003G287600, Sobic.003G288000, Sobic.003G328400, Sobic.004G039500, Sobic.004G106600, Sobic.004G191000, Sobic.004G229800, Sobic.004G230200, Sobic.005G033801, Sobic.005G173200, Sob…	Sobic.002G070800, Sobic.002G085300, Sobic.002G085400, Sobic.002G085800, Sobic.002G311400, Sobic.002G337500, Sobic.003G075901, Sobic.003G232900, Sobic.003G233000, Sobic.003G233100, Sobic.003G267900, Sobic.003G287500, Sobic.003G287600, Sobic.003G288000, Sobic.003G328400, Sobic.004G039500, Sobic.004G106600, Sobic.004G191000, Sobic.004G229800, Sobic.004G230200, Sobic.005G033801, Sobic.005G173200, Sob…
GO:0080044	quercetin 7-O-glucosyltransferase activity	159	36	15.3	8.7e-07	0.0002739	F	Sobic.002G070800, Sobic.002G085300, Sobic.002G085400, Sobic.002G085800, Sobic.002G311400, Sobic.002G337500, Sobic.003G075901, Sobic.003G232900, Sobic.003G233000, Sobic.003G233100, Sobic.003G267900, Sobic.003G287500, Sobic.003G287600, Sobic.003G288000, Sobic.003G328400, Sobic.004G039500, Sobic.004G106600, Sobic.004G191000, Sobic.004G229800, Sobic.004G230200, Sobic.005G033801, Sobic.005G173200, Sob…	Sobic.002G070800, Sobic.002G085300, Sobic.002G085400, Sobic.002G085800, Sobic.002G311400, Sobic.002G337500, Sobic.003G075901, Sobic.003G232900, Sobic.003G233000, Sobic.003G233100, Sobic.003G267900, Sobic.003G287500, Sobic.003G287600, Sobic.003G288000, Sobic.003G328400, Sobic.004G039500, Sobic.004G106600, Sobic.004G191000, Sobic.004G229800, Sobic.004G230200, Sobic.005G033801, Sobic.005G173200, Sob…
GO:0004332	fructose-bisphosphate aldolase activity	6	5	0.58	4.5e-05	0.0126	F	Sobic.003G096000, Sobic.003G393900, Sobic.005G056400, Sobic.008G053200, Sobic.010G188300	Sobic.003G096000, Sobic.003G393900, Sobic.005G056400, Sobic.008G053200, Sobic.010G188300
GO:0035251	UDP-glucosyltransferase activity	236	41	22.71	0.00014	0.03488	F	Sobic.002G070800, Sobic.002G085300, Sobic.002G085400, Sobic.002G085800, Sobic.002G238300, Sobic.002G311400, Sobic.002G334200, Sobic.002G337500, Sobic.003G075901, Sobic.003G232900, Sobic.003G233000, Sobic.003G233100, Sobic.003G267900, Sobic.003G287500, Sobic.003G287600, Sobic.003G288000, Sobic.003G328400, Sobic.003G442500, Sobic.004G039500, Sobic.004G106600, Sobic.004G191000, Sobic.004G229800, Sob…	Sobic.002G070800, Sobic.002G085300, Sobic.002G085400, Sobic.002G085800, Sobic.002G238300, Sobic.002G311400, Sobic.002G334200, Sobic.002G337500, Sobic.003G075901, Sobic.003G232900, Sobic.003G233000, Sobic.003G233100, Sobic.003G267900, Sobic.003G287500, Sobic.003G287600, Sobic.003G288000, Sobic.003G328400, Sobic.003G442500, Sobic.004G039500, Sobic.004G106600, Sobic.004G191000, Sobic.004G229800, Sob…
GO:0046527	glucosyltransferase activity	245	42	23.58	0.00016	0.03488	F	Sobic.002G070800, Sobic.002G085300, Sobic.002G085400, Sobic.002G085800, Sobic.002G238300, Sobic.002G311400, Sobic.002G334200, Sobic.002G337500, Sobic.003G075901, Sobic.003G232900, Sobic.003G233000, Sobic.003G233100, Sobic.003G267900, Sobic.003G287500, Sobic.003G287600, Sobic.003G288000, Sobic.003G328400, Sobic.003G442500, Sobic.004G039500, Sobic.004G106600, Sobic.004G191000, Sobic.004G229800, Sob…	Sobic.002G070800, Sobic.002G085300, Sobic.002G085400, Sobic.002G085800, Sobic.002G238300, Sobic.002G311400, Sobic.002G334200, Sobic.002G337500, Sobic.003G075901, Sobic.003G232900, Sobic.003G233000, Sobic.003G233100, Sobic.003G267900, Sobic.003G287500, Sobic.003G287600, Sobic.003G288000, Sobic.003G328400, Sobic.003G442500, Sobic.004G039500, Sobic.004G106600, Sobic.004G191000, Sobic.004G229800, Sob…
GO:0071949	FAD binding	33	11	3.18	0.00017	0.03488	F	Sobic.001G022900, Sobic.003G122100, Sobic.003G364400, Sobic.004G151600, Sobic.004G181000, Sobic.004G312500, Sobic.007G004600, Sobic.007G004700, Sobic.007G004800, Sobic.007G153900, Sobic.009G154700	Sobic.001G022900, Sobic.003G122100, Sobic.003G364400, Sobic.004G151600, Sobic.004G181000, Sobic.004G312500, Sobic.007G004600, Sobic.007G004700, Sobic.007G004800, Sobic.007G153900, Sobic.009G154700
GO:0008194	UDP-glycosyltransferase activity	333	53	32.05	0.00018	0.03488	F	Sobic.001G131001, Sobic.001G154300, Sobic.001G164900, Sobic.001G401600, Sobic.002G070800, Sobic.002G085300, Sobic.002G085400, Sobic.002G085800, Sobic.002G238300, Sobic.002G311400, Sobic.002G334200, Sobic.002G337500, Sobic.003G027700, Sobic.003G047800, Sobic.003G055900, Sobic.003G075901, Sobic.003G232900, Sobic.003G233000, Sobic.003G233100, Sobic.003G267900, Sobic.003G287500, Sobic.003G287600, Sob…	Sobic.001G131001, Sobic.001G154300, Sobic.001G164900, Sobic.001G401600, Sobic.002G070800, Sobic.002G085300, Sobic.002G085400, Sobic.002G085800, Sobic.002G238300, Sobic.002G311400, Sobic.002G334200, Sobic.002G337500, Sobic.003G027700, Sobic.003G047800, Sobic.003G055900, Sobic.003G075901, Sobic.003G232900, Sobic.003G233000, Sobic.003G233100, Sobic.003G267900, Sobic.003G287500, Sobic.003G287600, Sob…
GO:0016684	oxidoreductase activity, acting on peroxide as acceptor	184	33	17.71	0.00033	0.05938	F	Sobic.001G045100, Sobic.001G080200, Sobic.001G080300, Sobic.001G189000, Sobic.001G277000, Sobic.001G328100, Sobic.001G410200, Sobic.001G444500, Sobic.001G517700, Sobic.001G528100, Sobic.002G431100, Sobic.003G121100, Sobic.003G124300, Sobic.003G127100, Sobic.003G152000, Sobic.003G152100, Sobic.003G152200, Sobic.003G320800, Sobic.003G436800, Sobic.005G011300, Sobic.005G110442, Sobic.006G021100, Sob…	Sobic.001G045100, Sobic.001G080200, Sobic.001G080300, Sobic.001G189000, Sobic.001G277000, Sobic.001G328100, Sobic.001G410200, Sobic.001G444500, Sobic.001G517700, Sobic.001G528100, Sobic.002G431100, Sobic.003G121100, Sobic.003G124300, Sobic.003G127100, Sobic.003G152000, Sobic.003G152100, Sobic.003G152200, Sobic.003G320800, Sobic.003G436800, Sobic.005G011300, Sobic.005G110442, Sobic.006G021100, Sob…
GO:0051537	2 iron, 2 sulfur cluster binding	36	11	3.46	0.00039	0.0614	F	Sobic.001G022900, Sobic.001G147400, Sobic.003G364400, Sobic.003G409700, Sobic.007G004600, Sobic.007G004700, Sobic.007G004800, Sobic.007G023400, Sobic.009G143100, Sobic.009G154700, Sobic.010G035500	Sobic.001G022900, Sobic.001G147400, Sobic.003G364400, Sobic.003G409700, Sobic.007G004600, Sobic.007G004700, Sobic.007G004800, Sobic.007G023400, Sobic.009G143100, Sobic.009G154700, Sobic.010G035500
GO:0016210	naringenin-chalcone synthase activity	5	4	0.48	0.00039	0.0614	F	Sobic.005G136300, Sobic.005G137100, Sobic.005G137200, Sobic.005G137300	Sobic.005G136300, Sobic.005G137100, Sobic.005G137200, Sobic.005G137300
GO:0004601	peroxidase activity	181	32	17.42	0.00053	0.07683	F	Sobic.001G045100, Sobic.001G080200, Sobic.001G080300, Sobic.001G189000, Sobic.001G277000, Sobic.001G328100, Sobic.001G410200, Sobic.001G444500, Sobic.001G517700, Sobic.001G528100, Sobic.002G431100, Sobic.003G121100, Sobic.003G124300, Sobic.003G127100, Sobic.003G152000, Sobic.003G152100, Sobic.003G152200, Sobic.003G320800, Sobic.003G436800, Sobic.005G011300, Sobic.005G110442, Sobic.006G021100, Sob…	Sobic.001G045100, Sobic.001G080200, Sobic.001G080300, Sobic.001G189000, Sobic.001G277000, Sobic.001G328100, Sobic.001G410200, Sobic.001G444500, Sobic.001G517700, Sobic.001G528100, Sobic.002G431100, Sobic.003G121100, Sobic.003G124300, Sobic.003G127100, Sobic.003G152000, Sobic.003G152100, Sobic.003G152200, Sobic.003G320800, Sobic.003G436800, Sobic.005G011300, Sobic.005G110442, Sobic.006G021100, Sob…
GO:0016209	antioxidant activity	205	35	19.73	0.00058	0.07683	F	Sobic.001G045100, Sobic.001G080200, Sobic.001G080300, Sobic.001G189000, Sobic.001G277000, Sobic.001G328100, Sobic.001G410200, Sobic.001G444500, Sobic.001G517700, Sobic.001G528100, Sobic.002G431100, Sobic.003G121100, Sobic.003G124300, Sobic.003G127100, Sobic.003G152000, Sobic.003G152100, Sobic.003G152200, Sobic.003G320800, Sobic.003G436800, Sobic.004G262300, Sobic.005G011300, Sobic.005G110442, Sob…	Sobic.001G045100, Sobic.001G080200, Sobic.001G080300, Sobic.001G189000, Sobic.001G277000, Sobic.001G328100, Sobic.001G410200, Sobic.001G444500, Sobic.001G517700, Sobic.001G528100, Sobic.002G431100, Sobic.003G121100, Sobic.003G124300, Sobic.003G127100, Sobic.003G152000, Sobic.003G152100, Sobic.003G152200, Sobic.003G320800, Sobic.003G436800, Sobic.004G262300, Sobic.005G011300, Sobic.005G110442, Sob…
GO:0016705	oxidoreductase activity, acting on paired donors, with incorporation or reduction of molecular oxygen	459	66	44.17	0.0006	0.07683	F	Sobic.001G005300, Sobic.001G082200, Sobic.001G176600, Sobic.001G192100, Sobic.001G195200, Sobic.001G196300, Sobic.001G213300, Sobic.001G235500, Sobic.001G308200, Sobic.001G319900, Sobic.001G347800, Sobic.001G359200, Sobic.001G359300, Sobic.001G360700, Sobic.001G363700, Sobic.001G364200, Sobic.001G451700, Sobic.001G510300, Sobic.001G510400, Sobic.002G000400, Sobic.002G110100, Sobic.002G110200, Sob…	Sobic.001G005300, Sobic.001G082200, Sobic.001G176600, Sobic.001G192100, Sobic.001G195200, Sobic.001G196300, Sobic.001G213300, Sobic.001G235500, Sobic.001G308200, Sobic.001G319900, Sobic.001G347800, Sobic.001G359200, Sobic.001G359300, Sobic.001G360700, Sobic.001G363700, Sobic.001G364200, Sobic.001G451700, Sobic.001G510300, Sobic.001G510400, Sobic.002G000400, Sobic.002G110100, Sobic.002G110200, Sob…
GO:0004364	glutathione transferase activity	116	23	11.16	0.00061	0.07683	F	Sobic.001G249600, Sobic.001G317000, Sobic.001G317300, Sobic.001G317400, Sobic.001G317600, Sobic.001G318500, Sobic.001G318900, Sobic.001G319700, Sobic.001G412700, Sobic.001G514100, Sobic.002G231600, Sobic.003G184600, Sobic.003G187000, Sobic.003G264600, Sobic.003G426300, Sobic.004G171400, Sobic.005G212700, Sobic.006G216300, Sobic.008G079300, Sobic.008G079400, Sobic.009G043600, Sobic.009G044000, Sob…	Sobic.001G249600, Sobic.001G317000, Sobic.001G317300, Sobic.001G317400, Sobic.001G317600, Sobic.001G318500, Sobic.001G318900, Sobic.001G319700, Sobic.001G412700, Sobic.001G514100, Sobic.002G231600, Sobic.003G184600, Sobic.003G187000, Sobic.003G264600, Sobic.003G426300, Sobic.004G171400, Sobic.005G212700, Sobic.006G216300, Sobic.008G079300, Sobic.008G079400, Sobic.009G043600, Sobic.009G044000, Sob…
GO:0051536	iron-sulfur cluster binding	90	19	8.66	0.0008	0.0916	F	Sobic.001G022900, Sobic.001G147400, Sobic.001G391900, Sobic.002G263100, Sobic.002G305700, Sobic.003G105101, Sobic.003G279200, Sobic.003G364400, Sobic.003G409700, Sobic.004G205000, Sobic.007G004600, Sobic.007G004700, Sobic.007G004800, Sobic.007G023400, Sobic.007G047300, Sobic.009G143100, Sobic.009G154700, Sobic.009G225600, Sobic.010G035500	Sobic.001G022900, Sobic.001G147400, Sobic.001G391900, Sobic.002G263100, Sobic.002G305700, Sobic.003G105101, Sobic.003G279200, Sobic.003G364400, Sobic.003G409700, Sobic.004G205000, Sobic.007G004600, Sobic.007G004700, Sobic.007G004800, Sobic.007G023400, Sobic.007G047300, Sobic.009G143100, Sobic.009G154700, Sobic.009G225600, Sobic.010G035500
GO:0051540	metal cluster binding	90	19	8.66	0.0008	0.0916	F	Sobic.001G022900, Sobic.001G147400, Sobic.001G391900, Sobic.002G263100, Sobic.002G305700, Sobic.003G105101, Sobic.003G279200, Sobic.003G364400, Sobic.003G409700, Sobic.004G205000, Sobic.007G004600, Sobic.007G004700, Sobic.007G004800, Sobic.007G023400, Sobic.007G047300, Sobic.009G143100, Sobic.009G154700, Sobic.009G225600, Sobic.010G035500	Sobic.001G022900, Sobic.001G147400, Sobic.001G391900, Sobic.002G263100, Sobic.002G305700, Sobic.003G105101, Sobic.003G279200, Sobic.003G364400, Sobic.003G409700, Sobic.004G205000, Sobic.007G004600, Sobic.007G004700, Sobic.007G004800, Sobic.007G023400, Sobic.007G047300, Sobic.009G143100, Sobic.009G154700, Sobic.009G225600, Sobic.010G035500
GO:0008509	anion transmembrane transporter activity	211	35	20.31	0.00099	0.1084	F	Sobic.001G157200, Sobic.001G357500, Sobic.001G465800, Sobic.001G496800, Sobic.001G540600, Sobic.002G001000, Sobic.002G233700, Sobic.003G012300, Sobic.003G022600, Sobic.003G050800, Sobic.003G237000, Sobic.003G278600, Sobic.003G375900, Sobic.004G102200, Sobic.004G256800, Sobic.004G306900, Sobic.004G311000, Sobic.005G072300, Sobic.005G072500, Sobic.006G075200, Sobic.006G090500, Sobic.006G178500, Sob…	Sobic.001G157200, Sobic.001G357500, Sobic.001G465800, Sobic.001G496800, Sobic.001G540600, Sobic.002G001000, Sobic.002G233700, Sobic.003G012300, Sobic.003G022600, Sobic.003G050800, Sobic.003G237000, Sobic.003G278600, Sobic.003G375900, Sobic.004G102200, Sobic.004G256800, Sobic.004G306900, Sobic.004G311000, Sobic.005G072300, Sobic.005G072500, Sobic.006G075200, Sobic.006G090500, Sobic.006G178500, Sob…
GO:0016765	transferase activity, transferring alkyl or aryl (other than methyl) groups	182	31	17.52	0.00121	0.127	F	Sobic.001G151400, Sobic.001G249600, Sobic.001G317000, Sobic.001G317300, Sobic.001G317400, Sobic.001G317600, Sobic.001G318500, Sobic.001G318900, Sobic.001G319700, Sobic.001G351000, Sobic.001G412700, Sobic.001G514100, Sobic.002G130000, Sobic.002G231600, Sobic.002G353300, Sobic.003G140000, Sobic.003G151600, Sobic.003G184600, Sobic.003G187000, Sobic.003G264600, Sobic.003G426300, Sobic.004G171400, Sob…	Sobic.001G151400, Sobic.001G249600, Sobic.001G317000, Sobic.001G317300, Sobic.001G317400, Sobic.001G317600, Sobic.001G318500, Sobic.001G318900, Sobic.001G319700, Sobic.001G351000, Sobic.001G412700, Sobic.001G514100, Sobic.002G130000, Sobic.002G231600, Sobic.002G353300, Sobic.003G140000, Sobic.003G151600, Sobic.003G184600, Sobic.003G187000, Sobic.003G264600, Sobic.003G426300, Sobic.004G171400, Sob…
GO:0015254	glycerol channel activity	36	10	3.46	0.00163	0.1586	F	Sobic.001G505100, Sobic.002G124700, Sobic.002G125200, Sobic.004G102200, Sobic.004G222000, Sobic.004G288700, Sobic.004G351200, Sobic.006G150100, Sobic.006G176700, Sobic.009G075900	Sobic.001G505100, Sobic.002G124700, Sobic.002G125200, Sobic.004G102200, Sobic.004G222000, Sobic.004G288700, Sobic.004G351200, Sobic.006G150100, Sobic.006G176700, Sobic.009G075900
GO:0016671	oxidoreductase activity, acting on a sulfur group of donors, disulfide as acceptor	42	11	4.04	0.00164	0.1586	F	Sobic.001G052900, Sobic.001G295300, Sobic.001G364500, Sobic.001G513300, Sobic.002G300600, Sobic.003G060300, Sobic.004G228200, Sobic.005G170000, Sobic.006G157600, Sobic.008G063100, Sobic.010G101000	Sobic.001G052900, Sobic.001G295300, Sobic.001G364500, Sobic.001G513300, Sobic.002G300600, Sobic.003G060300, Sobic.004G228200, Sobic.005G170000, Sobic.006G157600, Sobic.008G063100, Sobic.010G101000
GO:0004497	monooxygenase activity	383	55	36.86	0.0017	0.1586	F	Sobic.001G082200, Sobic.001G176600, Sobic.001G192100, Sobic.001G195200, Sobic.001G196300, Sobic.001G213300, Sobic.001G235500, Sobic.001G308200, Sobic.001G319900, Sobic.001G359200, Sobic.001G360700, Sobic.001G363700, Sobic.001G364200, Sobic.001G451700, Sobic.001G510300, Sobic.001G510400, Sobic.002G000400, Sobic.002G110100, Sobic.002G126600, Sobic.002G190300, Sobic.002G216500, Sobic.002G273700, Sob…	Sobic.001G082200, Sobic.001G176600, Sobic.001G192100, Sobic.001G195200, Sobic.001G196300, Sobic.001G213300, Sobic.001G235500, Sobic.001G308200, Sobic.001G319900, Sobic.001G359200, Sobic.001G360700, Sobic.001G363700, Sobic.001G364200, Sobic.001G451700, Sobic.001G510300, Sobic.001G510400, Sobic.002G000400, Sobic.002G110100, Sobic.002G126600, Sobic.002G190300, Sobic.002G216500, Sobic.002G273700, Sob…
GO:0005372	water transmembrane transporter activity	37	10	3.56	0.00204	0.1713	F	Sobic.001G505100, Sobic.002G124700, Sobic.002G125200, Sobic.004G102200, Sobic.004G222000, Sobic.004G288700, Sobic.004G351200, Sobic.006G150100, Sobic.006G176700, Sobic.009G075900	Sobic.001G505100, Sobic.002G124700, Sobic.002G125200, Sobic.004G102200, Sobic.004G222000, Sobic.004G288700, Sobic.004G351200, Sobic.006G150100, Sobic.006G176700, Sobic.009G075900
GO:0015168	glycerol transmembrane transporter activity	37	10	3.56	0.00204	0.1713	F	Sobic.001G505100, Sobic.002G124700, Sobic.002G125200, Sobic.004G102200, Sobic.004G222000, Sobic.004G288700, Sobic.004G351200, Sobic.006G150100, Sobic.006G176700, Sobic.009G075900	Sobic.001G505100, Sobic.002G124700, Sobic.002G125200, Sobic.004G102200, Sobic.004G222000, Sobic.004G288700, Sobic.004G351200, Sobic.006G150100, Sobic.006G176700, Sobic.009G075900
GO:0015250	water channel activity	37	10	3.56	0.00204	0.1713	F	Sobic.001G505100, Sobic.002G124700, Sobic.002G125200, Sobic.004G102200, Sobic.004G222000, Sobic.004G288700, Sobic.004G351200, Sobic.006G150100, Sobic.006G176700, Sobic.009G075900	Sobic.001G505100, Sobic.002G124700, Sobic.002G125200, Sobic.004G102200, Sobic.004G222000, Sobic.004G288700, Sobic.004G351200, Sobic.006G150100, Sobic.006G176700, Sobic.009G075900
GO:0005506	iron ion binding	474	65	45.62	0.00222	0.1763	F	Sobic.001G005300, Sobic.001G069700, Sobic.001G082200, Sobic.001G176600, Sobic.001G192100, Sobic.001G195200, Sobic.001G196300, Sobic.001G213300, Sobic.001G222700, Sobic.001G235500, Sobic.001G308200, Sobic.001G319900, Sobic.001G359200, Sobic.001G359300, Sobic.001G360700, Sobic.001G363700, Sobic.001G364200, Sobic.001G391900, Sobic.001G451700, Sobic.001G510300, Sobic.001G510400, Sobic.002G000400, Sob…	Sobic.001G005300, Sobic.001G069700, Sobic.001G082200, Sobic.001G176600, Sobic.001G192100, Sobic.001G195200, Sobic.001G196300, Sobic.001G213300, Sobic.001G222700, Sobic.001G235500, Sobic.001G308200, Sobic.001G319900, Sobic.001G359200, Sobic.001G359300, Sobic.001G360700, Sobic.001G363700, Sobic.001G364200, Sobic.001G391900, Sobic.001G451700, Sobic.001G510300, Sobic.001G510400, Sobic.002G000400, Sob…
GO:0051213	dioxygenase activity	150	26	14.44	0.00224	0.1763	F	Sobic.001G005300, Sobic.001G006201, Sobic.001G243200, Sobic.001G299100, Sobic.001G299200, Sobic.001G483400, Sobic.001G496300, Sobic.002G221900, Sobic.003G039700, Sobic.003G045900, Sobic.003G197200, Sobic.003G418000, Sobic.004G000700, Sobic.004G053700, Sobic.004G078600, Sobic.004G348400, Sobic.006G028400, Sobic.006G028900, Sobic.006G057300, Sobic.006G253900, Sobic.007G127100, Sobic.007G167400, Sob…	Sobic.001G005300, Sobic.001G006201, Sobic.001G243200, Sobic.001G299100, Sobic.001G299200, Sobic.001G483400, Sobic.001G496300, Sobic.002G221900, Sobic.003G039700, Sobic.003G045900, Sobic.003G197200, Sobic.003G418000, Sobic.004G000700, Sobic.004G053700, Sobic.004G078600, Sobic.004G348400, Sobic.006G028400, Sobic.006G028900, Sobic.006G057300, Sobic.006G253900, Sobic.007G127100, Sobic.007G167400, Sob…
GO:0016667	oxidoreductase activity, acting on a sulfur group of donors	113	21	10.88	0.00241	0.184	F	Sobic.001G010900, Sobic.001G052900, Sobic.001G203900, Sobic.001G295300, Sobic.001G364500, Sobic.001G368400, Sobic.001G513300, Sobic.002G039100, Sobic.002G300600, Sobic.003G060300, Sobic.003G342900, Sobic.004G216600, Sobic.004G228200, Sobic.004G262300, Sobic.005G154000, Sobic.005G170000, Sobic.006G157600, Sobic.008G063100, Sobic.009G073000, Sobic.010G091600, Sobic.010G101000	Sobic.001G010900, Sobic.001G052900, Sobic.001G203900, Sobic.001G295300, Sobic.001G364500, Sobic.001G368400, Sobic.001G513300, Sobic.002G039100, Sobic.002G300600, Sobic.003G060300, Sobic.003G342900, Sobic.004G216600, Sobic.004G228200, Sobic.004G262300, Sobic.005G154000, Sobic.005G170000, Sobic.006G157600, Sobic.008G063100, Sobic.009G073000, Sobic.010G091600, Sobic.010G101000
GO:0016709	oxidoreductase activity, acting on paired donors, with incorporation or reduction of molecular oxygen, NAD(P)H as one donor, and incorporation of one atom of oxygen	241	37	23.19	0.00296	0.2131	F	Sobic.001G082200, Sobic.001G176600, Sobic.001G192100, Sobic.001G195200, Sobic.001G196300, Sobic.001G235500, Sobic.001G360700, Sobic.001G363700, Sobic.001G364200, Sobic.002G000400, Sobic.002G110100, Sobic.002G126600, Sobic.002G190300, Sobic.002G216500, Sobic.002G273700, Sobic.003G009700, Sobic.003G009900, Sobic.003G076800, Sobic.003G337400, Sobic.003G360900, Sobic.003G413800, Sobic.004G201100, Sob…	Sobic.001G082200, Sobic.001G176600, Sobic.001G192100, Sobic.001G195200, Sobic.001G196300, Sobic.001G235500, Sobic.001G360700, Sobic.001G363700, Sobic.001G364200, Sobic.002G000400, Sobic.002G110100, Sobic.002G126600, Sobic.002G190300, Sobic.002G216500, Sobic.002G273700, Sobic.003G009700, Sobic.003G009900, Sobic.003G076800, Sobic.003G337400, Sobic.003G360900, Sobic.003G413800, Sobic.004G201100, Sob…
GO:0009001	serine O-acetyltransferase activity	4	3	0.38	0.0033	0.2131	F	Sobic.001G470000, Sobic.003G279500, Sobic.009G209200	Sobic.001G470000, Sobic.003G279500, Sobic.009G209200
GO:0016412	serine O-acyltransferase activity	4	3	0.38	0.0033	0.2131	F	Sobic.001G470000, Sobic.003G279500, Sobic.009G209200	Sobic.001G470000, Sobic.003G279500, Sobic.009G209200
GO:0042132	fructose 1,6-bisphosphate 1-phosphatase activity	4	3	0.38	0.0033	0.2131	F	Sobic.001G425400, Sobic.003G367500, Sobic.010G219700	Sobic.001G425400, Sobic.003G367500, Sobic.010G219700
GO:0042936	dipeptide transporter activity	4	3	0.38	0.0033	0.2131	F	Sobic.001G223100, Sobic.003G076200, Sobic.003G371000	Sobic.001G223100, Sobic.003G076200, Sobic.003G371000
GO:0046857	oxidoreductase activity, acting on other nitrogenous compounds as donors, with NAD or NADP as acceptor	4	3	0.38	0.0033	0.2131	F	Sobic.003G409700, Sobic.004G312500, Sobic.007G153900	Sobic.003G409700, Sobic.004G312500, Sobic.007G153900
GO:0016298	lipase activity	80	16	7.7	0.00358	0.2243	F	Sobic.001G120400, Sobic.001G349800, Sobic.002G341600, Sobic.002G394100, Sobic.003G150200, Sobic.003G274700, Sobic.003G321000, Sobic.003G341900, Sobic.004G357800, Sobic.005G000100, Sobic.005G186200, Sobic.005G186400, Sobic.007G158700, Sobic.009G027800, Sobic.009G125300, Sobic.010G185600	Sobic.001G120400, Sobic.001G349800, Sobic.002G341600, Sobic.002G394100, Sobic.003G150200, Sobic.003G274700, Sobic.003G321000, Sobic.003G341900, Sobic.004G357800, Sobic.005G000100, Sobic.005G186200, Sobic.005G186400, Sobic.007G158700, Sobic.009G027800, Sobic.009G125300, Sobic.010G185600
GO:0015198	oligopeptide transporter activity	12	5	1.15	0.00365	0.2243	F	Sobic.001G087700, Sobic.001G223100, Sobic.003G076200, Sobic.003G371000, Sobic.004G273500	Sobic.001G087700, Sobic.001G223100, Sobic.003G076200, Sobic.003G371000, Sobic.004G273500
GO:0015166	polyol transmembrane transporter activity	40	10	3.85	0.00381	0.2244	F	Sobic.001G505100, Sobic.002G124700, Sobic.002G125200, Sobic.004G102200, Sobic.004G222000, Sobic.004G288700, Sobic.004G351200, Sobic.006G150100, Sobic.006G176700, Sobic.009G075900	Sobic.001G505100, Sobic.002G124700, Sobic.002G125200, Sobic.004G102200, Sobic.004G222000, Sobic.004G288700, Sobic.004G351200, Sobic.006G150100, Sobic.006G176700, Sobic.009G075900
GO:0015562	efflux transmembrane transporter activity	17	6	1.64	0.00383	0.2244	F	Sobic.003G235800, Sobic.003G276700, Sobic.003G327500, Sobic.004G311000, Sobic.009G099000, Sobic.010G095100	Sobic.003G235800, Sobic.003G276700, Sobic.003G327500, Sobic.004G311000, Sobic.009G099000, Sobic.010G095100
GO:0016682	oxidoreductase activity, acting on diphenols and related substances as donors, oxygen as acceptor	41	10	3.95	0.00461	0.2639	F	Sobic.003G088500, Sobic.003G341500, Sobic.004G236000, Sobic.004G270500, Sobic.006G007450, Sobic.006G181300, Sobic.006G181400, Sobic.006G202500, Sobic.007G068500, Sobic.008G090800	Sobic.003G088500, Sobic.003G341500, Sobic.004G236000, Sobic.004G270500, Sobic.006G007450, Sobic.006G181300, Sobic.006G181400, Sobic.006G202500, Sobic.007G068500, Sobic.008G090800
GO:0015197	peptide transporter activity	13	5	1.25	0.00546	0.3056	F	Sobic.001G087700, Sobic.001G223100, Sobic.003G076200, Sobic.003G371000, Sobic.004G273500	Sobic.001G087700, Sobic.001G223100, Sobic.003G076200, Sobic.003G371000, Sobic.004G273500
GO:0016679	oxidoreductase activity, acting on diphenols and related substances as donors	49	11	4.72	0.00597	0.3269	F	Sobic.003G088500, Sobic.003G341500, Sobic.004G236000, Sobic.004G270500, Sobic.006G007450, Sobic.006G181300, Sobic.006G181400, Sobic.006G202500, Sobic.007G068500, Sobic.008G090800, Sobic.009G143100	Sobic.003G088500, Sobic.003G341500, Sobic.004G236000, Sobic.004G270500, Sobic.006G007450, Sobic.006G181300, Sobic.006G181400, Sobic.006G202500, Sobic.007G068500, Sobic.008G090800, Sobic.009G143100
GO:0016758	transferase activity, transferring hexosyl groups	487	64	46.87	0.00635	0.3403	F	Sobic.001G084700, Sobic.001G131001, Sobic.001G154300, Sobic.001G164900, Sobic.001G309000, Sobic.001G505800, Sobic.002G070800, Sobic.002G085300, Sobic.002G085400, Sobic.002G085800, Sobic.002G238300, Sobic.002G311400, Sobic.002G334200, Sobic.002G337500, Sobic.002G347900, Sobic.002G366500, Sobic.003G027700, Sobic.003G047800, Sobic.003G055900, Sobic.003G075901, Sobic.003G232900, Sobic.003G233000, Sob…	Sobic.001G084700, Sobic.001G131001, Sobic.001G154300, Sobic.001G164900, Sobic.001G309000, Sobic.001G505800, Sobic.002G070800, Sobic.002G085300, Sobic.002G085400, Sobic.002G085800, Sobic.002G238300, Sobic.002G311400, Sobic.002G334200, Sobic.002G337500, Sobic.002G347900, Sobic.002G366500, Sobic.003G027700, Sobic.003G047800, Sobic.003G055900, Sobic.003G075901, Sobic.003G232900, Sobic.003G233000, Sob…
GO:0003993	acid phosphatase activity	43	10	4.14	0.00661	0.3403	F	Sobic.001G013800, Sobic.001G442200, Sobic.003G107900, Sobic.003G209600, Sobic.003G314400, Sobic.003G430100, Sobic.008G113000, Sobic.008G140100, Sobic.008G189500, Sobic.010G029300	Sobic.001G013800, Sobic.001G442200, Sobic.003G107900, Sobic.003G209600, Sobic.003G314400, Sobic.003G430100, Sobic.008G113000, Sobic.008G140100, Sobic.008G189500, Sobic.010G029300
GO:0051082	unfolded protein binding	85	16	8.18	0.00662	0.3403	F	Sobic.001G064500, Sobic.001G148500, Sobic.001G293300, Sobic.001G337600, Sobic.001G530800, Sobic.003G002400, Sobic.003G386600, Sobic.004G154400, Sobic.006G005600, Sobic.006G196000, Sobic.007G045201, Sobic.007G216300, Sobic.009G004500, Sobic.009G030900, Sobic.009G231400, Sobic.010G169300	Sobic.001G064500, Sobic.001G148500, Sobic.001G293300, Sobic.001G337600, Sobic.001G530800, Sobic.003G002400, Sobic.003G386600, Sobic.004G154400, Sobic.006G005600, Sobic.006G196000, Sobic.007G045201, Sobic.007G216300, Sobic.009G004500, Sobic.009G030900, Sobic.009G231400, Sobic.010G169300
GO:0046943	carboxylic acid transmembrane transporter activity	131	22	12.61	0.00686	0.3456	F	Sobic.001G157200, Sobic.001G357500, Sobic.002G001000, Sobic.002G233700, Sobic.003G012300, Sobic.003G022600, Sobic.003G050800, Sobic.003G375900, Sobic.004G256800, Sobic.004G306900, Sobic.004G311000, Sobic.005G072300, Sobic.005G072500, Sobic.006G075200, Sobic.006G178500, Sobic.006G180200, Sobic.007G025700, Sobic.007G160200, Sobic.008G059100, Sobic.008G142600, Sobic.010G146700, Sobic.010G199200	Sobic.001G157200, Sobic.001G357500, Sobic.002G001000, Sobic.002G233700, Sobic.003G012300, Sobic.003G022600, Sobic.003G050800, Sobic.003G375900, Sobic.004G256800, Sobic.004G306900, Sobic.004G311000, Sobic.005G072300, Sobic.005G072500, Sobic.006G075200, Sobic.006G178500, Sobic.006G180200, Sobic.007G025700, Sobic.007G160200, Sobic.008G059100, Sobic.008G142600, Sobic.010G146700, Sobic.010G199200
GO:0016661	oxidoreductase activity, acting on other nitrogenous compounds as donors	5	3	0.48	0.00767	0.3695	F	Sobic.003G409700, Sobic.004G312500, Sobic.007G153900	Sobic.003G409700, Sobic.004G312500, Sobic.007G153900
GO:0015665	alcohol transmembrane transporter activity	44	10	4.23	0.00783	0.3695	F	Sobic.001G505100, Sobic.002G124700, Sobic.002G125200, Sobic.004G102200, Sobic.004G222000, Sobic.004G288700, Sobic.004G351200, Sobic.006G150100, Sobic.006G176700, Sobic.009G075900	Sobic.001G505100, Sobic.002G124700, Sobic.002G125200, Sobic.004G102200, Sobic.004G222000, Sobic.004G288700, Sobic.004G351200, Sobic.006G150100, Sobic.006G176700, Sobic.009G075900
GO:1901618	organic hydroxy compound transmembrane transporter activity	44	10	4.23	0.00783	0.3695	F	Sobic.001G505100, Sobic.002G124700, Sobic.002G125200, Sobic.004G102200, Sobic.004G222000, Sobic.004G288700, Sobic.004G351200, Sobic.006G150100, Sobic.006G176700, Sobic.009G075900	Sobic.001G505100, Sobic.002G124700, Sobic.002G125200, Sobic.004G102200, Sobic.004G222000, Sobic.004G288700, Sobic.004G351200, Sobic.006G150100, Sobic.006G176700, Sobic.009G075900
GO:0048037	cofactor binding	492	64	47.35	0.00792	0.3695	F	Sobic.001G022900, Sobic.001G037900, Sobic.001G084100, Sobic.001G111000, Sobic.001G131100, Sobic.001G221400, Sobic.001G285400, Sobic.001G379000, Sobic.001G405500, Sobic.001G519800, Sobic.002G004700, Sobic.002G036000, Sobic.002G074400, Sobic.003G008900, Sobic.003G047100, Sobic.003G116500, Sobic.003G122100, Sobic.003G230900, Sobic.003G279200, Sobic.003G291400, Sobic.003G319700, Sobic.003G364400, Sob…	Sobic.001G022900, Sobic.001G037900, Sobic.001G084100, Sobic.001G111000, Sobic.001G131100, Sobic.001G221400, Sobic.001G285400, Sobic.001G379000, Sobic.001G405500, Sobic.001G519800, Sobic.002G004700, Sobic.002G036000, Sobic.002G074400, Sobic.003G008900, Sobic.003G047100, Sobic.003G116500, Sobic.003G122100, Sobic.003G230900, Sobic.003G279200, Sobic.003G291400, Sobic.003G319700, Sobic.003G364400, Sob…
GO:0005342	organic acid transmembrane transporter activity	133	22	12.8	0.0082	0.3756	F	Sobic.001G157200, Sobic.001G357500, Sobic.002G001000, Sobic.002G233700, Sobic.003G012300, Sobic.003G022600, Sobic.003G050800, Sobic.003G375900, Sobic.004G256800, Sobic.004G306900, Sobic.004G311000, Sobic.005G072300, Sobic.005G072500, Sobic.006G075200, Sobic.006G178500, Sobic.006G180200, Sobic.007G025700, Sobic.007G160200, Sobic.008G059100, Sobic.008G142600, Sobic.010G146700, Sobic.010G199200	Sobic.001G157200, Sobic.001G357500, Sobic.002G001000, Sobic.002G233700, Sobic.003G012300, Sobic.003G022600, Sobic.003G050800, Sobic.003G375900, Sobic.004G256800, Sobic.004G306900, Sobic.004G311000, Sobic.005G072300, Sobic.005G072500, Sobic.006G075200, Sobic.006G178500, Sobic.006G180200, Sobic.007G025700, Sobic.007G160200, Sobic.008G059100, Sobic.008G142600, Sobic.010G146700, Sobic.010G199200
GO:0003840	gamma-glutamyltransferase activity	2	2	0.19	0.00926	0.3954	F	Sobic.003G070800, Sobic.006G104300	Sobic.003G070800, Sobic.006G104300
GO:0016710	trans-cinnamate 4-monooxygenase activity	2	2	0.19	0.00926	0.3954	F	Sobic.002G126600, Sobic.003G337400	Sobic.002G126600, Sobic.003G337400
GO:0030611	arsenate reductase activity	2	2	0.19	0.00926	0.3954	F	Sobic.001G308800, Sobic.001G538600	Sobic.001G308800, Sobic.001G538600
GO:0080031	methyl salicylate esterase activity	2	2	0.19	0.00926	0.3954	F	Sobic.003G184900, Sobic.003G321000	Sobic.003G184900, Sobic.003G321000

## Sheet: Sheet5
GO enrichment (p-value<0.01) for biological process (P), molecular function (F), and cell componenent (C) of upregulated DEGs between RTx3362 and BTx378 pericarp tissue under VIS+UVA+UVB at 17 DAA.
GO.ID	Term	Annotated	Count	Expected	p-value	q-value	Aspect	Genes	Origin input
GO:0055114	oxidation-reduction process	1768	393	263.13	9.4e-19	4.874e-15	P	Sobic.001G005300, Sobic.001G006201, Sobic.001G018000, Sobic.001G022900, Sobic.001G028800, Sobic.001G040100, Sobic.001G042000, Sobic.001G048400, Sobic.001G065600, Sobic.001G067700, Sobic.001G077400, Sobic.001G080200, Sobic.001G080300, Sobic.001G082200, Sobic.001G084100, Sobic.001G090200, Sobic.001G102500, Sobic.001G104600, Sobic.001G125900, Sobic.001G131100, Sobic.001G147400, Sobic.001G166300, Sob…	Sobic.001G005300, Sobic.001G006201, Sobic.001G018000, Sobic.001G022900, Sobic.001G028800, Sobic.001G040100, Sobic.001G042000, Sobic.001G048400, Sobic.001G065600, Sobic.001G067700, Sobic.001G077400, Sobic.001G080200, Sobic.001G080300, Sobic.001G082200, Sobic.001G084100, Sobic.001G090200, Sobic.001G102500, Sobic.001G104600, Sobic.001G125900, Sobic.001G131100, Sobic.001G147400, Sobic.001G166300, Sob…
GO:0015979	photosynthesis	178	70	26.49	1.1e-15	2.852e-12	P	Sobic.001G046900, Sobic.001G065600, Sobic.001G070500, Sobic.001G090200, Sobic.001G090700, Sobic.001G102800, Sobic.001G177000, Sobic.001G289500, Sobic.001G396300, Sobic.001G415400, Sobic.001G425400, Sobic.001G540600, Sobic.002G004000, Sobic.002G030200, Sobic.002G032700, Sobic.002G033900, Sobic.002G047400, Sobic.002G119500, Sobic.002G215000, Sobic.002G288300, Sobic.002G297400, Sobic.002G306201, Sob…	Sobic.001G046900, Sobic.001G065600, Sobic.001G070500, Sobic.001G090200, Sobic.001G090700, Sobic.001G102800, Sobic.001G177000, Sobic.001G289500, Sobic.001G396300, Sobic.001G415400, Sobic.001G425400, Sobic.001G540600, Sobic.002G004000, Sobic.002G030200, Sobic.002G032700, Sobic.002G033900, Sobic.002G047400, Sobic.002G119500, Sobic.002G215000, Sobic.002G288300, Sobic.002G297400, Sobic.002G306201, Sob…
GO:0019684	photosynthesis, light reaction	97	43	14.44	3.1e-12	4.666e-09	P	Sobic.001G090200, Sobic.001G090700, Sobic.001G177000, Sobic.001G425400, Sobic.001G540600, Sobic.002G004000, Sobic.002G032700, Sobic.002G215000, Sobic.002G288300, Sobic.002G297400, Sobic.002G306201, Sobic.002G316700, Sobic.002G338000, Sobic.002G338100, Sobic.002G339200, Sobic.002G352100, Sobic.003G014100, Sobic.003G313000, Sobic.003G409700, Sobic.003G431700, Sobic.003G439000, Sobic.004G023400, Sob…	Sobic.001G090200, Sobic.001G090700, Sobic.001G177000, Sobic.001G425400, Sobic.001G540600, Sobic.002G004000, Sobic.002G032700, Sobic.002G215000, Sobic.002G288300, Sobic.002G297400, Sobic.002G306201, Sobic.002G316700, Sobic.002G338000, Sobic.002G338100, Sobic.002G339200, Sobic.002G352100, Sobic.003G014100, Sobic.003G313000, Sobic.003G409700, Sobic.003G431700, Sobic.003G439000, Sobic.004G023400, Sob…
GO:0006082	organic acid metabolic process	1066	240	158.65	3.9e-12	4.666e-09	P	Sobic.001G005300, Sobic.001G005700, Sobic.001G009900, Sobic.001G012400, Sobic.001G040100, Sobic.001G042000, Sobic.001G044400, Sobic.001G057600, Sobic.001G071000, Sobic.001G077400, Sobic.001G082200, Sobic.001G084100, Sobic.001G102500, Sobic.001G111000, Sobic.001G112700, Sobic.001G116400, Sobic.001G125900, Sobic.001G129700, Sobic.001G134500, Sobic.001G151400, Sobic.001G151700, Sobic.001G158500, Sob…	Sobic.001G005300, Sobic.001G005700, Sobic.001G009900, Sobic.001G012400, Sobic.001G040100, Sobic.001G042000, Sobic.001G044400, Sobic.001G057600, Sobic.001G071000, Sobic.001G077400, Sobic.001G082200, Sobic.001G084100, Sobic.001G102500, Sobic.001G111000, Sobic.001G112700, Sobic.001G116400, Sobic.001G125900, Sobic.001G129700, Sobic.001G134500, Sobic.001G151400, Sobic.001G151700, Sobic.001G158500, Sob…
GO:0032787	monocarboxylic acid metabolic process	552	143	82.16	4.5e-12	4.666e-09	P	Sobic.001G005700, Sobic.001G009900, Sobic.001G012400, Sobic.001G042000, Sobic.001G044400, Sobic.001G077400, Sobic.001G102500, Sobic.001G125900, Sobic.001G151400, Sobic.001G158500, Sobic.001G164900, Sobic.001G213300, Sobic.001G222700, Sobic.001G253300, Sobic.001G329800, Sobic.001G354700, Sobic.001G388900, Sobic.001G393800, Sobic.001G397500, Sobic.001G438100, Sobic.001G453200, Sobic.001G483400, Sob…	Sobic.001G005700, Sobic.001G009900, Sobic.001G012400, Sobic.001G042000, Sobic.001G044400, Sobic.001G077400, Sobic.001G102500, Sobic.001G125900, Sobic.001G151400, Sobic.001G158500, Sobic.001G164900, Sobic.001G213300, Sobic.001G222700, Sobic.001G253300, Sobic.001G329800, Sobic.001G354700, Sobic.001G388900, Sobic.001G393800, Sobic.001G397500, Sobic.001G438100, Sobic.001G453200, Sobic.001G483400, Sob…
GO:0043436	oxoacid metabolic process	1064	239	158.36	5.6e-12	4.839e-09	P	Sobic.001G005300, Sobic.001G005700, Sobic.001G009900, Sobic.001G012400, Sobic.001G040100, Sobic.001G042000, Sobic.001G044400, Sobic.001G057600, Sobic.001G071000, Sobic.001G077400, Sobic.001G082200, Sobic.001G084100, Sobic.001G102500, Sobic.001G111000, Sobic.001G112700, Sobic.001G116400, Sobic.001G125900, Sobic.001G129700, Sobic.001G134500, Sobic.001G151400, Sobic.001G151700, Sobic.001G158500, Sob…	Sobic.001G005300, Sobic.001G005700, Sobic.001G009900, Sobic.001G012400, Sobic.001G040100, Sobic.001G042000, Sobic.001G044400, Sobic.001G057600, Sobic.001G071000, Sobic.001G077400, Sobic.001G082200, Sobic.001G084100, Sobic.001G102500, Sobic.001G111000, Sobic.001G112700, Sobic.001G116400, Sobic.001G125900, Sobic.001G129700, Sobic.001G134500, Sobic.001G151400, Sobic.001G151700, Sobic.001G158500, Sob…
GO:0019752	carboxylic acid metabolic process	1031	230	153.45	3e-11	2.222e-08	P	Sobic.001G005300, Sobic.001G005700, Sobic.001G009900, Sobic.001G012400, Sobic.001G040100, Sobic.001G042000, Sobic.001G044400, Sobic.001G057600, Sobic.001G071000, Sobic.001G077400, Sobic.001G084100, Sobic.001G102500, Sobic.001G111000, Sobic.001G112700, Sobic.001G116400, Sobic.001G125900, Sobic.001G129700, Sobic.001G151400, Sobic.001G151700, Sobic.001G158500, Sobic.001G164900, Sobic.001G213300, Sob…	Sobic.001G005300, Sobic.001G005700, Sobic.001G009900, Sobic.001G012400, Sobic.001G040100, Sobic.001G042000, Sobic.001G044400, Sobic.001G057600, Sobic.001G071000, Sobic.001G077400, Sobic.001G084100, Sobic.001G102500, Sobic.001G111000, Sobic.001G112700, Sobic.001G116400, Sobic.001G125900, Sobic.001G129700, Sobic.001G151400, Sobic.001G151700, Sobic.001G158500, Sobic.001G164900, Sobic.001G213300, Sob…
GO:0019748	secondary metabolic process	432	114	64.3	2.2e-10	1.426e-07	P	Sobic.001G012400, Sobic.001G042000, Sobic.001G066000, Sobic.001G071000, Sobic.001G082200, Sobic.001G134500, Sobic.001G176600, Sobic.001G192100, Sobic.001G195200, Sobic.001G196300, Sobic.001G213300, Sobic.001G235500, Sobic.001G249600, Sobic.001G280000, Sobic.001G317200, Sobic.001G317300, Sobic.001G317400, Sobic.001G317600, Sobic.001G318500, Sobic.001G318900, Sobic.001G319600, Sobic.001G319700, Sob…	Sobic.001G012400, Sobic.001G042000, Sobic.001G066000, Sobic.001G071000, Sobic.001G082200, Sobic.001G134500, Sobic.001G176600, Sobic.001G192100, Sobic.001G195200, Sobic.001G196300, Sobic.001G213300, Sobic.001G235500, Sobic.001G249600, Sobic.001G280000, Sobic.001G317200, Sobic.001G317300, Sobic.001G317400, Sobic.001G317600, Sobic.001G318500, Sobic.001G318900, Sobic.001G319600, Sobic.001G319700, Sob…
GO:0009813	flavonoid biosynthetic process	214	68	31.85	2.8e-10	1.613e-07	P	Sobic.001G012400, Sobic.001G035600, Sobic.001G044400, Sobic.001G071000, Sobic.001G164900, Sobic.002G070800, Sobic.002G085400, Sobic.002G130200, Sobic.002G265400, Sobic.002G311400, Sobic.002G337500, Sobic.003G047500, Sobic.003G047700, Sobic.003G047800, Sobic.003G075901, Sobic.003G223600, Sobic.003G223700, Sobic.003G230900, Sobic.003G232900, Sobic.003G233000, Sobic.003G233100, Sobic.003G267900, Sob…	Sobic.001G012400, Sobic.001G035600, Sobic.001G044400, Sobic.001G071000, Sobic.001G164900, Sobic.002G070800, Sobic.002G085400, Sobic.002G130200, Sobic.002G265400, Sobic.002G311400, Sobic.002G337500, Sobic.003G047500, Sobic.003G047700, Sobic.003G047800, Sobic.003G075901, Sobic.003G223600, Sobic.003G223700, Sobic.003G230900, Sobic.003G232900, Sobic.003G233000, Sobic.003G233100, Sobic.003G267900, Sob…
GO:0009812	flavonoid metabolic process	226	70	33.64	5.4e-10	2.8e-07	P	Sobic.001G012400, Sobic.001G035600, Sobic.001G044400, Sobic.001G071000, Sobic.001G164900, Sobic.002G070800, Sobic.002G085400, Sobic.002G130200, Sobic.002G265400, Sobic.002G311400, Sobic.002G337500, Sobic.003G047500, Sobic.003G047700, Sobic.003G047800, Sobic.003G075901, Sobic.003G223600, Sobic.003G223700, Sobic.003G230900, Sobic.003G232900, Sobic.003G233000, Sobic.003G233100, Sobic.003G267900, Sob…	Sobic.001G012400, Sobic.001G035600, Sobic.001G044400, Sobic.001G071000, Sobic.001G164900, Sobic.002G070800, Sobic.002G085400, Sobic.002G130200, Sobic.002G265400, Sobic.002G311400, Sobic.002G337500, Sobic.003G047500, Sobic.003G047700, Sobic.003G047800, Sobic.003G075901, Sobic.003G223600, Sobic.003G223700, Sobic.003G230900, Sobic.003G232900, Sobic.003G233000, Sobic.003G233100, Sobic.003G267900, Sob…
GO:0009765	photosynthesis, light harvesting	25	17	3.72	2.7e-09	1.273e-06	P	Sobic.001G090700, Sobic.001G177000, Sobic.002G215000, Sobic.002G288300, Sobic.002G338000, Sobic.002G339200, Sobic.002G352100, Sobic.004G056900, Sobic.004G308700, Sobic.006G103400, Sobic.006G106400, Sobic.006G264201, Sobic.007G136900, Sobic.008G172700, Sobic.009G237000, Sobic.010G189300, Sobic.010G223200	Sobic.001G090700, Sobic.001G177000, Sobic.002G215000, Sobic.002G288300, Sobic.002G338000, Sobic.002G339200, Sobic.002G352100, Sobic.004G056900, Sobic.004G308700, Sobic.006G103400, Sobic.006G106400, Sobic.006G264201, Sobic.007G136900, Sobic.008G172700, Sobic.009G237000, Sobic.010G189300, Sobic.010G223200
GO:0042221	response to chemical	1571	310	233.82	2.1e-08	9.074e-06	P	Sobic.001G005300, Sobic.001G012600, Sobic.001G015200, Sobic.001G035600, Sobic.001G042000, Sobic.001G045000, Sobic.001G049300, Sobic.001G057600, Sobic.001G065600, Sobic.001G077400, Sobic.001G078800, Sobic.001G094800, Sobic.001G104900, Sobic.001G111000, Sobic.001G112900, Sobic.001G120900, Sobic.001G126300, Sobic.001G128100, Sobic.001G138000, Sobic.001G141300, Sobic.001G146200, Sobic.001G146500, Sob…	Sobic.001G005300, Sobic.001G012600, Sobic.001G015200, Sobic.001G035600, Sobic.001G042000, Sobic.001G045000, Sobic.001G049300, Sobic.001G057600, Sobic.001G065600, Sobic.001G077400, Sobic.001G078800, Sobic.001G094800, Sobic.001G104900, Sobic.001G111000, Sobic.001G112900, Sobic.001G120900, Sobic.001G126300, Sobic.001G128100, Sobic.001G138000, Sobic.001G141300, Sobic.001G146200, Sobic.001G146500, Sob…
GO:0006091	generation of precursor metabolites and energy	251	71	37.36	2.9e-08	1.157e-05	P	Sobic.001G022900, Sobic.001G028800, Sobic.001G090200, Sobic.001G090700, Sobic.001G147400, Sobic.001G177000, Sobic.001G179100, Sobic.001G253300, Sobic.001G378800, Sobic.001G425400, Sobic.001G540600, Sobic.002G004000, Sobic.002G032700, Sobic.002G160300, Sobic.002G186900, Sobic.002G215000, Sobic.002G277100, Sobic.002G288300, Sobic.002G297400, Sobic.002G306201, Sobic.002G316700, Sobic.002G338000, Sob…	Sobic.001G022900, Sobic.001G028800, Sobic.001G090200, Sobic.001G090700, Sobic.001G147400, Sobic.001G177000, Sobic.001G179100, Sobic.001G253300, Sobic.001G378800, Sobic.001G425400, Sobic.001G540600, Sobic.002G004000, Sobic.002G032700, Sobic.002G160300, Sobic.002G186900, Sobic.002G215000, Sobic.002G277100, Sobic.002G288300, Sobic.002G297400, Sobic.002G306201, Sobic.002G316700, Sobic.002G338000, Sob…
GO:0050896	response to stimulus	3711	655	552.32	4.5e-08	1.667e-05	P	Sobic.001G005300, Sobic.001G007700, Sobic.001G010400, Sobic.001G012600, Sobic.001G015100, Sobic.001G015200, Sobic.001G017400, Sobic.001G028500, Sobic.001G033100, Sobic.001G035600, Sobic.001G042000, Sobic.001G045000, Sobic.001G049300, Sobic.001G053900, Sobic.001G057600, Sobic.001G064500, Sobic.001G065600, Sobic.001G071000, Sobic.001G077400, Sobic.001G078800, Sobic.001G080200, Sobic.001G080300, Sob…	Sobic.001G005300, Sobic.001G007700, Sobic.001G010400, Sobic.001G012600, Sobic.001G015100, Sobic.001G015200, Sobic.001G017400, Sobic.001G028500, Sobic.001G033100, Sobic.001G035600, Sobic.001G042000, Sobic.001G045000, Sobic.001G049300, Sobic.001G053900, Sobic.001G057600, Sobic.001G064500, Sobic.001G065600, Sobic.001G071000, Sobic.001G077400, Sobic.001G078800, Sobic.001G080200, Sobic.001G080300, Sob…
GO:0044710	single-organism metabolic process	4468	772	664.98	6.6e-08	2.171e-05	P	Sobic.001G005300, Sobic.001G005700, Sobic.001G006201, Sobic.001G008600, Sobic.001G009900, Sobic.001G010400, Sobic.001G012400, Sobic.001G018000, Sobic.001G022900, Sobic.001G028800, Sobic.001G040100, Sobic.001G042000, Sobic.001G044400, Sobic.001G048400, Sobic.001G049300, Sobic.001G057600, Sobic.001G065600, Sobic.001G066000, Sobic.001G067700, Sobic.001G071000, Sobic.001G077400, Sobic.001G080200, Sob…	Sobic.001G005300, Sobic.001G005700, Sobic.001G006201, Sobic.001G008600, Sobic.001G009900, Sobic.001G010400, Sobic.001G012400, Sobic.001G018000, Sobic.001G022900, Sobic.001G028800, Sobic.001G040100, Sobic.001G042000, Sobic.001G044400, Sobic.001G048400, Sobic.001G049300, Sobic.001G057600, Sobic.001G065600, Sobic.001G066000, Sobic.001G067700, Sobic.001G071000, Sobic.001G077400, Sobic.001G080200, Sob…
GO:0080167	response to karrikin	70	29	10.42	6.7e-08	2.171e-05	P	Sobic.001G005300, Sobic.001G007700, Sobic.001G035600, Sobic.001G285400, Sobic.001G330000, Sobic.001G350700, Sobic.002G052000, Sobic.003G088500, Sobic.003G297400, Sobic.003G337400, Sobic.003G370000, Sobic.004G032300, Sobic.004G071000, Sobic.004G208400, Sobic.004G275400, Sobic.006G037300, Sobic.006G148900, Sobic.006G239800, Sobic.007G025700, Sobic.007G090900, Sobic.007G136900, Sobic.008G030100, Sob…	Sobic.001G005300, Sobic.001G007700, Sobic.001G035600, Sobic.001G285400, Sobic.001G330000, Sobic.001G350700, Sobic.002G052000, Sobic.003G088500, Sobic.003G297400, Sobic.003G337400, Sobic.003G370000, Sobic.004G032300, Sobic.004G071000, Sobic.004G208400, Sobic.004G275400, Sobic.006G037300, Sobic.006G148900, Sobic.006G239800, Sobic.007G025700, Sobic.007G090900, Sobic.007G136900, Sobic.008G030100, Sob…
GO:0009644	response to high light intensity	50	23	7.44	1.5e-07	4.575e-05	P	Sobic.001G104900, Sobic.001G483400, Sobic.001G516800, Sobic.002G033800, Sobic.002G052000, Sobic.002G339200, Sobic.002G352100, Sobic.004G056900, Sobic.004G213100, Sobic.004G308700, Sobic.004G321000, Sobic.006G101600, Sobic.006G235300, Sobic.007G023300, Sobic.007G136900, Sobic.007G161500, Sobic.009G055800, Sobic.009G163900, Sobic.009G201500, Sobic.010G189300, Sobic.010G223200, Sobic.010G241000, Sob…	Sobic.001G104900, Sobic.001G483400, Sobic.001G516800, Sobic.002G033800, Sobic.002G052000, Sobic.002G339200, Sobic.002G352100, Sobic.004G056900, Sobic.004G213100, Sobic.004G308700, Sobic.004G321000, Sobic.006G101600, Sobic.006G235300, Sobic.007G023300, Sobic.007G136900, Sobic.007G161500, Sobic.009G055800, Sobic.009G163900, Sobic.009G201500, Sobic.010G189300, Sobic.010G223200, Sobic.010G241000, Sob…
GO:0009768	photosynthesis, light harvesting in photosystem I	14	11	2.08	1.8e-07	5.185e-05	P	Sobic.001G177000, Sobic.002G215000, Sobic.002G288300, Sobic.002G338000, Sobic.002G339200, Sobic.002G352100, Sobic.004G056900, Sobic.004G308700, Sobic.006G264201, Sobic.007G136900, Sobic.010G189300	Sobic.001G177000, Sobic.002G215000, Sobic.002G288300, Sobic.002G338000, Sobic.002G339200, Sobic.002G352100, Sobic.004G056900, Sobic.004G308700, Sobic.006G264201, Sobic.007G136900, Sobic.010G189300
GO:0044281	small molecule metabolic process	1601	309	238.28	2.1e-07	5.731e-05	P	Sobic.001G005300, Sobic.001G005700, Sobic.001G009900, Sobic.001G012400, Sobic.001G040100, Sobic.001G042000, Sobic.001G044400, Sobic.001G057600, Sobic.001G071000, Sobic.001G077400, Sobic.001G082200, Sobic.001G084100, Sobic.001G102500, Sobic.001G111000, Sobic.001G112700, Sobic.001G116400, Sobic.001G125900, Sobic.001G126300, Sobic.001G129700, Sobic.001G131400, Sobic.001G134500, Sobic.001G138000, Sob…	Sobic.001G005300, Sobic.001G005700, Sobic.001G009900, Sobic.001G012400, Sobic.001G040100, Sobic.001G042000, Sobic.001G044400, Sobic.001G057600, Sobic.001G071000, Sobic.001G077400, Sobic.001G082200, Sobic.001G084100, Sobic.001G102500, Sobic.001G111000, Sobic.001G112700, Sobic.001G116400, Sobic.001G125900, Sobic.001G126300, Sobic.001G129700, Sobic.001G131400, Sobic.001G134500, Sobic.001G138000, Sob…
GO:0006790	sulfur compound metabolic process	294	77	43.76	2.6e-07	6.74e-05	P	Sobic.001G040100, Sobic.001G066000, Sobic.001G071000, Sobic.001G082200, Sobic.001G094300, Sobic.001G134500, Sobic.001G138000, Sobic.001G243200, Sobic.001G249600, Sobic.001G317200, Sobic.001G317300, Sobic.001G317400, Sobic.001G317600, Sobic.001G318500, Sobic.001G318900, Sobic.001G319600, Sobic.001G319700, Sobic.001G322700, Sobic.001G369600, Sobic.001G388900, Sobic.001G412700, Sobic.001G453100, Sob…	Sobic.001G040100, Sobic.001G066000, Sobic.001G071000, Sobic.001G082200, Sobic.001G094300, Sobic.001G134500, Sobic.001G138000, Sobic.001G243200, Sobic.001G249600, Sobic.001G317200, Sobic.001G317300, Sobic.001G317400, Sobic.001G317600, Sobic.001G318500, Sobic.001G318900, Sobic.001G319600, Sobic.001G319700, Sobic.001G322700, Sobic.001G369600, Sobic.001G388900, Sobic.001G412700, Sobic.001G453100, Sob…
GO:0009416	response to light stimulus	418	100	62.21	5.3e-07	0.0001309	P	Sobic.001G005300, Sobic.001G035600, Sobic.001G104900, Sobic.001G112900, Sobic.001G120900, Sobic.001G177000, Sobic.001G196300, Sobic.001G295300, Sobic.001G298400, Sobic.001G308100, Sobic.001G329800, Sobic.001G330000, Sobic.001G371900, Sobic.001G390300, Sobic.001G416200, Sobic.001G438100, Sobic.001G453200, Sobic.001G483400, Sobic.001G510500, Sobic.001G516800, Sobic.001G519800, Sobic.002G005600, Sob…	Sobic.001G005300, Sobic.001G035600, Sobic.001G104900, Sobic.001G112900, Sobic.001G120900, Sobic.001G177000, Sobic.001G196300, Sobic.001G295300, Sobic.001G298400, Sobic.001G308100, Sobic.001G329800, Sobic.001G330000, Sobic.001G371900, Sobic.001G390300, Sobic.001G416200, Sobic.001G438100, Sobic.001G453200, Sobic.001G483400, Sobic.001G510500, Sobic.001G516800, Sobic.001G519800, Sobic.002G005600, Sob…
GO:0044550	secondary metabolite biosynthetic process	327	82	48.67	7.6e-07	0.0001791	P	Sobic.001G012400, Sobic.001G071000, Sobic.001G082200, Sobic.001G176600, Sobic.001G192100, Sobic.001G195200, Sobic.001G196300, Sobic.001G213300, Sobic.001G235500, Sobic.001G360700, Sobic.001G363700, Sobic.001G369600, Sobic.001G480700, Sobic.002G000400, Sobic.002G005100, Sobic.002G005200, Sobic.002G005300, Sobic.002G110100, Sobic.002G126600, Sobic.002G134100, Sobic.002G190300, Sobic.002G220500, Sob…	Sobic.001G012400, Sobic.001G071000, Sobic.001G082200, Sobic.001G176600, Sobic.001G192100, Sobic.001G195200, Sobic.001G196300, Sobic.001G213300, Sobic.001G235500, Sobic.001G360700, Sobic.001G363700, Sobic.001G369600, Sobic.001G480700, Sobic.002G000400, Sobic.002G005100, Sobic.002G005200, Sobic.002G005300, Sobic.002G110100, Sobic.002G126600, Sobic.002G134100, Sobic.002G190300, Sobic.002G220500, Sob…
GO:0019585	glucuronate metabolic process	183	52	27.24	1.7e-06	0.0003526	P	Sobic.001G012400, Sobic.001G044400, Sobic.001G164900, Sobic.002G070800, Sobic.002G085400, Sobic.002G130200, Sobic.002G265400, Sobic.002G311400, Sobic.002G337500, Sobic.003G047500, Sobic.003G047700, Sobic.003G047800, Sobic.003G075901, Sobic.003G223600, Sobic.003G223700, Sobic.003G232900, Sobic.003G233000, Sobic.003G233100, Sobic.003G267900, Sobic.003G287500, Sobic.003G287600, Sobic.003G288000, Sob…	Sobic.001G012400, Sobic.001G044400, Sobic.001G164900, Sobic.002G070800, Sobic.002G085400, Sobic.002G130200, Sobic.002G265400, Sobic.002G311400, Sobic.002G337500, Sobic.003G047500, Sobic.003G047700, Sobic.003G047800, Sobic.003G075901, Sobic.003G223600, Sobic.003G223700, Sobic.003G232900, Sobic.003G233000, Sobic.003G233100, Sobic.003G267900, Sobic.003G287500, Sobic.003G287600, Sobic.003G288000, Sob…
GO:0052695	cellular glucuronidation	183	52	27.24	1.7e-06	0.0003526	P	Sobic.001G012400, Sobic.001G044400, Sobic.001G164900, Sobic.002G070800, Sobic.002G085400, Sobic.002G130200, Sobic.002G265400, Sobic.002G311400, Sobic.002G337500, Sobic.003G047500, Sobic.003G047700, Sobic.003G047800, Sobic.003G075901, Sobic.003G223600, Sobic.003G223700, Sobic.003G232900, Sobic.003G233000, Sobic.003G233100, Sobic.003G267900, Sobic.003G287500, Sobic.003G287600, Sobic.003G288000, Sob…	Sobic.001G012400, Sobic.001G044400, Sobic.001G164900, Sobic.002G070800, Sobic.002G085400, Sobic.002G130200, Sobic.002G265400, Sobic.002G311400, Sobic.002G337500, Sobic.003G047500, Sobic.003G047700, Sobic.003G047800, Sobic.003G075901, Sobic.003G223600, Sobic.003G223700, Sobic.003G232900, Sobic.003G233000, Sobic.003G233100, Sobic.003G267900, Sobic.003G287500, Sobic.003G287600, Sobic.003G288000, Sob…
GO:0052696	flavonoid glucuronidation	183	52	27.24	1.7e-06	0.0003526	P	Sobic.001G012400, Sobic.001G044400, Sobic.001G164900, Sobic.002G070800, Sobic.002G085400, Sobic.002G130200, Sobic.002G265400, Sobic.002G311400, Sobic.002G337500, Sobic.003G047500, Sobic.003G047700, Sobic.003G047800, Sobic.003G075901, Sobic.003G223600, Sobic.003G223700, Sobic.003G232900, Sobic.003G233000, Sobic.003G233100, Sobic.003G267900, Sobic.003G287500, Sobic.003G287600, Sobic.003G288000, Sob…	Sobic.001G012400, Sobic.001G044400, Sobic.001G164900, Sobic.002G070800, Sobic.002G085400, Sobic.002G130200, Sobic.002G265400, Sobic.002G311400, Sobic.002G337500, Sobic.003G047500, Sobic.003G047700, Sobic.003G047800, Sobic.003G075901, Sobic.003G223600, Sobic.003G223700, Sobic.003G232900, Sobic.003G233000, Sobic.003G233100, Sobic.003G267900, Sobic.003G287500, Sobic.003G287600, Sobic.003G288000, Sob…
GO:0016053	organic acid biosynthetic process	398	94	59.24	2.1e-06	0.0004033	P	Sobic.001G005300, Sobic.001G005700, Sobic.001G009900, Sobic.001G042000, Sobic.001G071000, Sobic.001G077400, Sobic.001G084100, Sobic.001G112700, Sobic.001G116400, Sobic.001G125900, Sobic.001G151400, Sobic.001G213300, Sobic.001G222700, Sobic.001G243200, Sobic.001G320700, Sobic.001G329800, Sobic.001G351000, Sobic.001G354700, Sobic.001G388900, Sobic.001G406800, Sobic.001G438100, Sobic.001G451500, Sob…	Sobic.001G005300, Sobic.001G005700, Sobic.001G009900, Sobic.001G042000, Sobic.001G071000, Sobic.001G077400, Sobic.001G084100, Sobic.001G112700, Sobic.001G116400, Sobic.001G125900, Sobic.001G151400, Sobic.001G213300, Sobic.001G222700, Sobic.001G243200, Sobic.001G320700, Sobic.001G329800, Sobic.001G351000, Sobic.001G354700, Sobic.001G388900, Sobic.001G406800, Sobic.001G438100, Sobic.001G451500, Sob…
GO:0046394	carboxylic acid biosynthetic process	398	94	59.24	2.1e-06	0.0004033	P	Sobic.001G005300, Sobic.001G005700, Sobic.001G009900, Sobic.001G042000, Sobic.001G071000, Sobic.001G077400, Sobic.001G084100, Sobic.001G112700, Sobic.001G116400, Sobic.001G125900, Sobic.001G151400, Sobic.001G213300, Sobic.001G222700, Sobic.001G243200, Sobic.001G320700, Sobic.001G329800, Sobic.001G351000, Sobic.001G354700, Sobic.001G388900, Sobic.001G406800, Sobic.001G438100, Sobic.001G451500, Sob…	Sobic.001G005300, Sobic.001G005700, Sobic.001G009900, Sobic.001G042000, Sobic.001G071000, Sobic.001G077400, Sobic.001G084100, Sobic.001G112700, Sobic.001G116400, Sobic.001G125900, Sobic.001G151400, Sobic.001G213300, Sobic.001G222700, Sobic.001G243200, Sobic.001G320700, Sobic.001G329800, Sobic.001G351000, Sobic.001G354700, Sobic.001G388900, Sobic.001G406800, Sobic.001G438100, Sobic.001G451500, Sob…
[truncated: 281 more rows]

## Sheet: Sheet6
GO enrichment (p-value<0.01) for biological process (P), molecular function (F), and cell componenent (C) of downregulated DEGs between RTx3362 and BTx378 pericarp tissue under VIS+UVA+UVB 2 DAA.
GO.ID	Term	Annotated	Count	Expected	p-value	q-value	Aspect	Genes	Origin input
[truncated: 390 more rows]

## Sheet: Sheet7
GO enrichment (p-value<0.01) for biological process (P), molecular function (F), and cell componenent (C) of downregulated DEGs between RTx3362 and BTx378 pericarp tissue under VIS+UVA+UVB 5 DAA.
GO.ID	Term	Annotated	Count	Expected	p-value	q-value	Aspect	Genes	Origin input
[truncated: 323 more rows]

## Sheet: Sheet8
GO enrichment (p-value<0.01) for biological process (P), molecular function (F), and cell componenent (C) of downregulated DEGs between RTx3362 and BTx378 pericarp tissue under VIS+UVA+UVB 10 DAA.
[truncated: 434 more rows]

[truncated: 1 more sheets: Sheet9]
