# Supplementary material for: UV-induced reactive oxygen species and transcriptional control of 3-deoxyanthocyanidin biosynthesis in black sorghum pericarp
Source: Front Plant Sci. 2024 Oct 7;15:1451215. doi: 10.3389/fpls.2024.1451215 (PMC11491397; doi:10.3389/fpls.2024.1451215)
Supplement: Supplementary file 1 [file DataSheet1.zip › Data Sheet 3.xlsx]

## Sheet: 3-DOA conc.
Supplementary Data Sheet 3. Sorghum pericarp 3-DOA quantifications (µg/g) as determined through UPLC expressed as the mean of two technical replications for each biological replication.
Genotype	Experiment	Biological replication	DAA	Light Treament	LUT µg/g	API µg/g	5-MeLu µg/g	7-MeAp µg/g	Total 3-DOA µg/g
RTx3362	1	1	10	no light	7.56	0	19.75	3.53	30.84
RTx3362	1	2	10	no light	4.63	0	12.6	1.76	18.99
RTx3362	1	3	10	no light	5.35	0	10.18	2.09	17.62
RTx3362	2	4	10	no light	5.74	4.06	9.67	8.87	28.34
RTx3362	2	5	10	no light	4.91	2.03	6.4	1.08	14.42
RTx3362	2	6	10	no light	13.87	5.59	30.41	4.75	54.62
RTx3362	1	1	10	VIS	7.12	0	9.27	2.82	19.21
RTx3362	1	2	10	VIS	8.87	0	9.34	3.41	21.61
RTx3362	1	3	10	VIS	6.58	0	9.1	2.91	18.6
RTx3362	2	4	10	VIS	10.67	3.99	9.74	3.79	28.19
RTx3362	2	5	10	VIS	8.61	4.41	8.54	4.46	26.01
RTx3362	2	6	10	VIS	17.2	11.8	16.34	5.57	50.91
RTx3362	1	1	10	VIS+UVA	4.75	0	4.76	1.56	11.07
RTx3362	1	2	10	VIS+UVA	21.49	0	17.37	7.3	46.16
RTx3362	1	3	10	VIS+UVA	8.1	0	5.98	1.45	15.53
RTx3362	2	4	10	VIS+UVA	6.01	2.87	4.13	1.9	14.91
RTx3362	2	5	10	VIS+UVA	8.15	2.6	6.12	1.93	18.81
RTx3362	2	6	10	VIS+UVA	28.31	13.89	14.45	6.69	63.33
RTx3362	1	1	10	VIS+UVA+UVB	9.96	0	8.47	1.56	19.99
RTx3362	1	2	10	VIS+UVA+UVB	7.46	0	6.91	1.47	15.84
RTx3362	1	3	10	VIS+UVA+UVB	37	0	27.55	7.51	72.06
RTx3362	2	4	10	VIS+UVA+UVB	57.61	5.65	20.85	3.08	87.19
RTx3362	2	5	10	VIS+UVA+UVB	7.98	5.97	6.18	6.14	26.27
RTx3362	2	6	10	VIS+UVA+UVB	4.94	2.55	3.02	1.34	11.84
RTx3362	1	1	17	no light	13.71	5.69	18.39	6.42	44.2
RTx3362	1	2	17	no light	16.8	9.49	26.11	10.92	63.32
RTx3362	1	3	17	no light	13.81	12.18	33.18	15.42	74.59
RTx3362	2	4	17	no light	9.13	5.82	12.98	6.3	34.22
RTx3362	2	5	17	no light	9.14	4.11	16.55	3.49	33.29
RTx3362	2	6	17	no light	15.55	6.98	30.18	5.25	57.97
RTx3362	1	1	17	VIS+UVA	118.22	49.15	50.09	20.89	238.34
RTx3362	1	2	17	VIS+UVA	308.74	63.11	261.92	22.41	656.18
RTx3362	2	3	17	VIS+UVA	10.46	4.43	7.94	2.13	24.96
RTx3362	2	4	17	VIS+UVA	12.66	5.95	8.05	2.94	29.61
RTx3362	2	5	17	VIS+UVA	17.37	9.41	6.78	3.58	37.14
RTx3362	1	1	17	VIS	13.36	8.72	13.36	4.73	40.17
RTx3362	1	2	17	VIS	13.36	8.72	13.36	4.73	40.17
RTx3362	2	3	17	VIS	23.72	6.78	19.01	3.91	53.41
RTx3362	2	4	17	VIS	18.76	6.23	11.03	4.16	40.18
RTx3362	2	5	17	VIS	14.68	7.78	8.1	3.82	34.39
RTx3362	1	1	17	VIS+UVA+UVB	1191.86	352.74	470.64	170.63	2185.88
RTx3362	1	2	17	VIS+UVA+UVB	1085.19	246.02	499.84	109.78	1940.83
RTx3362	2	3	17	VIS+UVA+UVB	329.92	62.99	194.69	38.35	625.95
RTx3362	2	4	17	VIS+UVA+UVB	824.76	44.68	322.05	24.37	1215.86
RTx3362	2	5	17	VIS+UVA+UVB	259.09	11.02	132.7	7.76	410.57
RTx3362	2	6	17	VIS+UVA+UVB	434.95	24.69	169.57	11.69	640.89
BTx378	1	1	10	VIS+UVA+UVB	7.03	3.07	5.26	3.86	19.23
BTx378	1	2	10	VIS+UVA+UVB	8.58	3.29	5.02	3.62	20.51
BTx378	1	1	17	VIS+UVA+UVB	8.85	3.6	3.46	2.01	17.92
BTx378	1	2	17	VIS+UVA+UVB	8.28	2.46	3.89	1.34	15.97

## Sheet: Bait gene, TPM
Supplementary Data Sheet 3. Expression (TPM) values of 6 bait genes used in the WGCNA.
Genotype	Experiment	Biological replication	DAA	Light Treament	(DFR1) Sobic.009G043800	(DFR2) Sobic.004G050200	(CHS) Sobic.005G136300	(CHI ) Sobic.001G035600	(F3'H1) Sobic.004G200900	(F3'H2) Sobic.004G200744
RTx3362	1	1	10	no light	0	9.98026	1.96231	170.238	0.265527	0.477184
RTx3362	1	2	10	no light	0	17.8475	1.29401	150.456	0.113739	1.01179
RTx3362	1	3	10	no light	0	24.5878	2.80513	208.737	0.593186	0.774271
RTx3362	2	4	10	no light	0	3.928	1.67452	425.45	0.666272	0.386842
RTx3362	2	5	10	no light	0.0920627	2.33867	1.29074	667.407	1.60392	2.80291
RTx3362	2	6	10	no light	0	36.9521	1.23643	254.666	1.75065	1.78832
RTx3362	1	1	10	VIS	0	33.1679	2.12482	185.971	1.60672	1.38598
RTx3362	1	2	10	VIS	0.0737019	18.2934	4.2366	308.264	1.03313	1.90971
RTx3362	1	3	10	VIS	0	22.2826	1.80246	246.171	1.51251	1.59619
RTx3362	2	4	10	VIS	0.0366656	6.4617	2.72452	628.217	2.20272	4.98776
RTx3362	2	5	10	VIS	0.0365711	5.74829	1.17929	468.961	0.615172	2.55853
RTx3362	2	6	10	VIS	0.0396205	56.0483	4.61055	497.493	2.28502	2.97718
RTx3362	1	1	10	VIS+UVA	0.0369244	26.4396	6.36756	315.939	1.95207	1.62648
RTx3362	1	2	10	VIS+UVA	0.158599	161.407	15.0251	335.969	5.14509	6.19358
RTx3362	1	3	10	VIS+UVA	0.243376	43.2291	4.90502	170.971	1.53521	0.630617
RTx3362	2	4	10	VIS+UVA	0	7.18189	1.47981	626.411	0.905841	5.07906
RTx3362	2	5	10	VIS+UVA	0.0392074	2.36547	1.97891	864.562	0.753734	2.08262
RTx3362	2	6	10	VIS+UVA	0	37.2456	7.79121	470.035	5.91389	3.5998
RTx3362	1	1	10	VIS+UVA+UVB	0.0250752	58.4833	10.0898	457.396	1.53654	3.02124
RTx3362	1	2	10	VIS+UVA+UVB	0.0644144	9.34065	3.64252	469.685	0.46437	1.55778
RTx3362	1	3	10	VIS+UVA+UVB	0.127779	74.6069	19.4377	451.748	2.45647	9.68444
RTx3362	2	4	10	VIS+UVA+UVB	0.369163	32.8225	9.21283	800.843	7.14124	40.4141
RTx3362	2	5	10	VIS+UVA+UVB	0.0931971	2.73741	1.24131	712.682	0.335934	2.29411
RTx3362	2	6	10	VIS+UVA+UVB	0	0.976218	1.79043	725.104	1.93218	16.1771
RTx3362	1	1	17	no light	0.0245886	10.97	2.75791	148.778	0.945397	1.91136
RTx3362	1	2	17	no light	0.0433811	37.6061	4.43995	117.248	5.26443	6.40712
RTx3362	1	3	17	no light	0	16.072	6.44064	135.408	2.31359	5.66647
RTx3362	2	4	17	no light	0.0380869	125.113	1.86895	265.252	3.75249	2.31916
RTx3362	2	5	17	no light	0.0391183	19.8744	0.93236	244.877	0.611016	1.0136
RTx3362	2	6	17	no light	0.138775	63.5107	5.4965	157.35	17.2577	3.10141
RTx3362	1	1	17	VIS+UVA	1.8291	107.864	31.7909	318.132	23.0932	29.2264
RTx3362	1	2	17	VIS+UVA	2.80421	57.7788	64.0537	312.778	53.0382	59.7205
RTx3362	2	3	17	VIS+UVA	0	45.2317	2.95028	471.928	2.04213	4.77094
RTx3362	2	4	17	VIS+UVA	0.149103	100.432	4.8603	481.505	1.65713	5.69856
RTx3362	2	5	17	VIS+UVA	0	110.832	8.46058	163.619	41.5344	5.59817
RTx3362	1	1	17	VIS	2.47217	58.5187	15.3946	266.259	58.4041	16.6798
RTx3362	1	2	17	VIS	0.305963	82.0958	3.62972	320.435	2.51678	1.64656
RTx3362	2	3	17	VIS	0.277923	84.8866	13.1509	748.977	6.8873	22.2791
RTx3362	2	4	17	VIS	0.351006	197.888	7.69493	407.961	8.31976	12.6089
RTx3362	2	5	17	VIS	0.116239	61.8863	12.44	140.8	33.333	3.26289
RTx3362	1	1	17	VIS+UVA+UVB	23.4132	630.483	143.902	1384.99	55.8954	183.9
RTx3362	1	2	17	VIS+UVA+UVB	11.8835	382.547	143.374	947.079	61.2034	188.661
RTx3362	2	3	17	VIS+UVA+UVB	3.16721	147.504	27.0377	424.572	5.28535	33.8295
RTx3362	2	4	17	VIS+UVA+UVB	24.2048	426.646	186.646	1586.02	110.688	602.213
RTx3362	2	5	17	VIS+UVA+UVB	7.63106	129.342	56.7756	1171.67	28.2808	275.504
RTx3362	2	6	17	VIS+UVA+UVB	20.8261	239.248	100.725	881.874	56.7067	259.964
BTx378	1	1	10	VIS+UVA+UVB	0	13.005	0.0441699	160.958	0.264971	0.612238
BTx378	1	2	10	VIS+UVA+UVB	0	47.3413	0.0937336	66.624	0.481971	0
BTx378	1	1	17	VIS+UVA+UVB	0	26.4264	0.243084	57.9171	1.7856	1.12313
BTx378	1	2	17	VIS+UVA+UVB	0	26.6087	0.567048	48.5736	1.8527	1.99771
