# Supplementary material for: UV-induced reactive oxygen species and transcriptional control of 3-deoxyanthocyanidin biosynthesis in black sorghum pericarp
Source: Front Plant Sci. 2024 Oct 7;15:1451215. doi: 10.3389/fpls.2024.1451215 (PMC11491397; doi:10.3389/fpls.2024.1451215)
Supplement: Supplementary file 1 [file DataSheet1.zip › Data Sheet 4.xlsx]

## Sheet: Sheet1
Supplementary Data Sheet 4. Two-way ANOVA results of 3-DOA concentrations in pericarp tissue of genotypes BTx378 and RTx3362 10 and 17 DAA under various light treatments.
	LUT						API				5-MeLu				7-MeAp				Total 3-DOA
Model	SOVa	DFb	SSc	MSd	F value	P(>F)e	SS	MS	F value	P(>F)	SS	MS	F value	P(>F)	SS	MS	F value	P(>F)	SS	MS	F value	P(>F)
A	Experiment	1	5.16428	5.16428	35.2065	0.00194043	2.50916	2.50916	17.3141	0.00881532	3.63676	3.63676	55.0902	0.000699291	0.102693	0.102693	0.594399	0.475558	4.37753	4.37753	40.7716	0.00139494
	DAA	1	28.1246	28.1246	191.734	< 0.0001	23.1689	23.1689	159.874	< 0.0001	20.2155	20.2155	306.227	<0.0001	9.05116	9.05116	52.3893	0.000785675	23.9919	23.9919	223.457	<0.0001
	Genotype	1	13.9787	13.9787	95.2968	0.0002	2.75952	2.75952	19.0417	0.0072651	14.607	14.607	221.268	<0.0001	6.10729	6.10729	35.3498	0.00192291	12.5425	12.5425	116.819	0.000117623
	Replication	5	3.10058	0.620115	4.22752	0.0698086	3.00419	0.600839	4.14601	0.0723352	1.82048	0.364096	5.51538	0.0421428	1.10856	0.221712	1.2833	0.395492	2.07972	0.415945	3.87404	0.0817462
	DAA*Genotype	1	10.7786	10.7786	73.4812	0.00035607	7.36769	7.36769	50.8398	0.0008421	10.0882	10.0882	152.817	<0.0001	6.11046	6.11046	35.3681	0.00192069	10.7567	10.7567	100.186	0.000170187
	Experiment*DAA	1	1.07286	1.07286	7.31404	0.0425574	10.608	10.608	73.1992	0.00035932	0.492505	0.492505	7.46053	0.0412117	4.57671	4.57671	26.4906	0.00362429	1.562	1.562	14.5482	0.0124464
	Error	5	0.733427	0.146685			0.724599	0.14492			0.330074	0.0660147			0.863837	0.172767			0.536835	0.107367
B	Experiment	1	< 0.0001	< 0.0001	0.000137553	0.990726	4.50774	4.50774	19.8601	0.000122324	0.817542	0.817542	2.56101	0.120752	0.813506	0.813506	3.16599	0.0860456	0.0215097	0.0215097	0.065936	0.799226
	DAA	1	28.4114	28.4114	77.4946	< 0.0001	42.0509	42.0509	185.267	< 0.0001	20.2511	20.2511	63.4381	< 0.0001	11.4893	11.4893	44.7137	< 0.0001	27.0351	27.0351	82.8733	< 0.0001
	Light Treatment	3	34.6845	11.5615	31.535	< 0.0001	7.7702	2.59007	11.4113	< 0.0001	14.8989	4.96631	15.5573	< 0.0001	5.52673	1.84224	7.16961	0.00101927	20.5862	6.86206	21.035	< 0.0001
	Replication	5	2.3932	0.478641	1.30553	0.290007	4.17314	0.834629	3.67719	0.0110471	2.35718	0.471435	1.47681	0.228883	0.781972	0.156394	0.608653	0.693921	2.44939	0.489878	1.50167	0.221084
	DAA*Light Treatment	3	19.4658	6.48859	17.6982	< 0.0001	7.92535	2.64179	11.6391	< 0.0001	16.7407	5.58022	17.4805	< 0.0001	7.17786	2.39262	9.31154	0.000196183	16.8571	5.61905	17.2246	< 0.0001
	Experiment*DAA	1	2.33085	2.33085	6.3576	0.0176588	21.1757	21.1757	93.2954	< 0.0001	1.61597	1.61597	5.06214	0.0324991	5.01583	5.01583	19.5205	0.000135742	3.48988	3.48988	10.6979	0.00284504
	Experiment*Light Treatment	3	3.13593	1.04531	2.85118	0.0552304	2.25849	0.752829	3.3168	0.0341688	2.58498	0.861661	2.69922	0.0647692	2.10676	0.702254	2.73302	0.0625076	2.57814	0.85938	2.63434	0.0693541
	Error	28	10.2655	0.366624			6.35528	0.226974			8.93833	0.319226			7.19465	0.256952			9.13421	0.326222
C	Experiment	1	1.39173	1.39173	10.3732	0.0104768	5.33307	5.33307	25.1261	0.000726381	2.71012	2.71012	15.1463	0.00366475	5.33728	5.33728	36.3478	0.000195456	2.56755	2.56755	20.3062	0.00147566
	Light Treatment	3	54.6329	18.211	135.735	< 0.0001	18.9848	6.32827	29.8149	< 0.0001	32.2985	10.7662	60.1699	< 0.0001	13.6952	4.56506	31.0888	< 0.0001	39.2315	13.0772	103.424	< 0.0001
	Replication	5	0.707466	0.141493	1.05462	0.443696	0.172542	0.0345083	0.162582	0.970237	0.990625	0.198125	1.10728	0.420132	0.413391	0.0826782	0.563053	0.726835	0.543279	0.108656	0.859334	0.54276
	Experiment*Light Treatment	3	5.53957	1.84652	13.7631	0.00103705	4.69923	1.56641	7.37995	0.00847591	4.81157	1.60386	8.96363	0.0045652	3.32172	1.10724	7.54049	0.00792904	4.69272	1.56424	12.3712	0.00151982
	Error	9	1.20749	0.134165			1.91027	0.212252			1.61037	0.17893			1.32155	0.146839			1.13798	0.126442
D	Experiment	1	3.87431	3.87431	12959.1	0.00559218	0.0234748	0.0234748	17.366	0.149932	3.87431	3.87431	12959.1	0.00559218	0.00456858	0.00456858	0.523074	0.601379	3.1194	3.1194	121173	0.00182884
	Genotype	1	22.8465	22.8465	76419.1	0.00230291	18.531	18.531	13708.7	0.00543716	22.8465	22.8465	76419.1	0.00230291	15.5967	15.5967	1785.73	0.0150623	22.5124	3.1194	874493	0.000680772
	Replication	4	0.750754	0.187688	627.797	0.0299232	1.71194	0.427984	316.61	0.0421224	0.750754	0.187688	627.797	0.0299232	1.4887	0.372175	42.6117	0.114336	0.612763	3.1194	5950.68	0.00972216
	Error	1	0.000298963	0.000298963			0.00135177	0.00135177			0.000298963	0.000298963			0.0087341	0.0087341			< 0.0001	3.1194
A - RTx3362 and BTx378 pericarp exposed to VIS+UVA+UVB light 10 and 17 DAA
B - RTx3362 pericarp exposed to VIS+UVA+UVB light 10 and 17 DAA
C - RTx3362 pericarp exposed to each light regime 17 DAA
D - RTx3362 and BTx378 pericarp exposed to VIS+UVA+UVB light 17 DAA
Light Treatment (VIS, VIS+UVA, VIS+UVA+UVB, no light)
Genotype (RTx3362 and BTx378)
DAA (10 and 17 days after anthesis)
a source of variation
b degrees of freedom
c sum of squares
d mean squares
e Prob > F
