# Supplementary material for: UV-induced reactive oxygen species and transcriptional control of 3-deoxyanthocyanidin biosynthesis in black sorghum pericarp
Source: Front Plant Sci. 2024 Oct 7;15:1451215. doi: 10.3389/fpls.2024.1451215 (PMC11491397; doi:10.3389/fpls.2024.1451215)
Supplement: Supplementary file 1 [file DataSheet1.zip › Data Sheet 5.xlsx]

## Sheet: Summary comp.
Supplementary Data Sheet 5. Summary comparison of genes having over 0.85 correlation between total 3-DOA concentrations (G.S.Total) and gene expression values (TPM) across the combined WGCNA analysis and the two independent analyses and the complete WGCNA results for the combined analysis
		GS.Total 3-DOA
Gene Name	Gene Descriptiona	Combined analysis	Exp. 1	Exp. 2
Sobic.010G231000	O-methyltransferase	0.981194	0.985367	0.961895
Sobic.010G230900	Cytochrome P450 CYP2	0.966941	0.995626	0.95809
Sobic.003G031100	bHLH TF	0.959483	0.958846	0.981275
Sobic.009G012900	LRR protein	0.959427	0.974437	NAb
Sobic.004G165200	Hydrolase, alpha/beta fold protein-like	0.950156	0.986115	0.857192
Sobic.002G000400	Still too	0.924367	0.996189	0.949329
Sobic.001G136300	Nodulin-like family protein	0.954102	0.953379	0.943345
Sobic.005G136300	CHS	0.92149	0.986928	0.947737
Sobic.001G071000	NAC TF	0.929724	0.960543	0.92179
Sobic.007G058800	O-Methyltransferase	0.946943	0.960861	0.911761
Sobic.007G141200	Cinnamoyl -CoA reductase	0.918595	0.984978	0.910598
Sobic.010G238400	O-glucosyltransferase	0.944351	0.950985	NA
Sobic.004G190800	Galactosyltransferase	0.906073	0.970016	0.927655
Sobic.003G111200	Potato type II proteinase inhibitor family	0.931314	0.954601	0.850043
Sobic.003G216000	ABC Transporter	0.903039	0.938862	0.91224
Sobic.004G304200	short chain dehydrogenase /reductase	0.947317	0.976013	0.92538
Sobic.006G226800	FNR, P gene	0.918159	0.901998	0.951801
Sobic.005G101800	nucleoporin-related // dirigent protein	0.907138	0.900878	0.93014
Sobic.004G050200	DFR	0.904636	0.93558	0.862138
Sobic.001G451500	Glutamine synthetase root isozyme 1	0.893681	0.901054	0.958794
Sobic.010G004200	EamA-like transporter	0.922365	0.914624	0.981965
Sobic.005G137400	Putative uncharacterized protein	0.9073	0.898284	0.957264
Sobic.010G035300	WRKY72 TF	0.869381	0.93682	NA
Sobic.002G074400	NAD(P)H:quinone oxidoreductase, WrbA	0.897815	0.89825	0.878799
Sobic.008G182900	Pathogenesis related protein-5	0.887037	0.945244	0.795615
Sobic.009G043800	DFR	0.859814	0.953473	0.916447
Sobic.004G191300	uncharacterized protein	0.896094	0.917491	NA
Sobic.005G101600	nucleoporin-related // dirigent protein	0.851857	0.915747	0.922079
Sobic.008G183900	NAC Domain	0.855044	0.883712	0.939929
Sobic.007G011700	similar to Putative Bile acid beta-glucosidase	0.854212	0.911475	0.806853
Sobic.005G126200	Somatic embryogenesis receptor kinase 1	0.908392	0.98272	0.642019
Sobic.003G111300	Putative serine type endopeptidase inhibitor	0.878145	0.930009	0.681046
Sobic.001G264000	Alcohol dehydrogenase 2	0.864773	0.900463	0.679154
Sobic.006G208300	Auxin induced like protein	0.869169	0.962498	NA
Sobic.005G212700	GST 22	0.881275	0.972676	NA
a Description based on Sbicolor_730_v5.0 annotation (https://phytozome-next.jgi.doe.gov/info/Sbicolor_v5_1) and phytozome gene description.
bNA indicates the absence of that gene from the analysis due to low expression or failure to meet sample number requirements.

## Sheet: Comb. analysis
Supplementary Data Sheet 5. WGCNA results showing Gene Significance (GS) and Module membership (MM) of all genes from the combined analysis
Gene significance was determined as the Pearson correlation coefficient between the 3-DOA compounds and expression profile of a gene, while MM was determined as the Pearson correlation coefficient between module eigengene and the expression profile of a gene.
MM_'module color' indicates MM of a gene in that module.
p_GS and p_MM indicatethe p-value associated with the GS or MM, respectively.
Gene name and annotation based on Sbicolor_730_v5.0 (https://phytozome-next.jgi.doe.gov/info/Sbicolor_v5_1)
Gene Name	Annotation	moduleColor	GS.LUT	p.GS.LUT	GS.API	p.GS.API	GS.5-MeLu	p.GS.5-MeLu	GS.7-MeAp	p.GS.7-MeAp	GS.Total	p.GS.Total	MM.darkgrey	p.MM.darkgrey	MM.grey60	p.MM.grey60	MM.saddlebrown	p.MM.saddlebrown	MM.darkred	p.MM.darkred	MM.darkgreen	p.MM.darkgreen	MM.cyan	p.MM.cyan	MM.violet	p.MM.violet	MM.orange	p.MM.orange	MM.brown	p.MM.brown	MM.green	p.MM.green	MM.grey	p.MM.grey	MM.magenta	p.MM.magenta	MM.skyblue3	p.MM.skyblue3	MM.royalblue	p.MM.royalblue	MM.paleturquoise	p.MM.paleturquoise
Sobic.010G231000	(1 of 17) PTHR11746//PTHR11746:SF86 - O-METHYLTRANSFERASE // SUBFAMILY NOT NAMED	darkgrey	0.985321	9.6915e-38	0.876043	1.70398e-16	0.975992	9.17967e-33	0.867013	8.0198e-16	0.981194	3.12799e-35	0.749537	5.77153e-10	0.335096	0.0185917	-0.320552	0.0247325	0.265008	0.0657357	0.272178	0.058497	-0.224141	0.12156	-0.115027	0.431268	-0.148637	0.308074	-0.150987	0.300398	-0.0959274	0.512035	-0.0540282	0.712349	-0.0446154	0.760825	0.0129564	0.929593	-0.0306615	0.83434	-0.0201818	0.890525
Sobic.010G230900	similar to Putative uncharacterized protein	darkgrey	0.984751	2.35484e-37	0.816027	9.09153e-13	0.967354	1.14437e-29	0.808576	2.11652e-12	0.966941	1.53091e-29	0.809667	1.87451e-12	0.35182	0.0131756	-0.348623	0.0140915	0.291181	0.0423704	0.284067	0.0479178	-0.251559	0.0812266	-0.141221	0.3331	-0.15294	0.294118	-0.130434	0.371701	-0.112627	0.441007	-0.082746	0.571911	-0.0495671	0.735197	0.0351975	0.810255	-0.0412645	0.778316	-0.0261929	0.858215
Sobic.003G031100	weakly similar to Basic helix-loop-helix protein-like	darkgrey	0.970861	8.2329e-31	0.833539	1.06413e-13	0.957109	6.24299e-27	0.819686	5.91956e-13	0.959483	1.68081e-27	0.741525	1.09691e-09	0.360254	0.0110003	-0.346839	0.0146257	0.284523	0.0475452	0.269109	0.0615132	-0.245	0.0897546	-0.13343	0.360722	-0.137714	0.345365	-0.131357	0.368296	-0.11361	0.437006	-0.0614626	0.67483	-0.0304652	0.835386	0.0368544	0.8015	-0.0220021	0.88072	0.0147038	0.920126
Sobic.009G012900	weakly similar to HcrVf1 protein-like	darkgrey	0.970293	1.28806e-30	0.836818	6.92785e-14	0.952762	5.75161e-26	0.833958	1.00793e-13	0.959427	1.73519e-27	0.776442	5.53249e-11	0.341617	0.0162899	-0.32124	0.0244076	0.253647	0.0786493	0.266545	0.064127	-0.24253	0.0931418	-0.133957	0.358807	-0.186351	0.199826	-0.156088	0.284173	-0.0943012	0.519247	-0.0510249	0.727704	-0.0644067	0.66018	-0.000999374	0.994562	-0.0347015	0.812881	0.0123209	0.933038
Sobic.004G165200	similar to Hydrolase, alpha/beta fold protein-like	darkgrey	0.957721	4.48245e-27	0.837455	6.36681e-14	0.946136	1.16887e-24	0.826303	2.65749e-13	0.950156	1.97426e-25	0.776593	5.45534e-11	0.439929	0.00156152	-0.406899	0.00371425	0.347127	0.0145385	0.342017	0.016157	-0.207808	0.151914	-0.0501287	0.732308	-0.0680505	0.642221	-0.142842	0.327525	-0.0569513	0.69751	-0.152254	0.296316	0.0211941	0.88507	0.0671922	0.646434	0.0760602	0.603461	0.0632219	0.666061
Sobic.002G000400	similar to Putative uncharacterized protein	darkgrey	0.954319	2.66138e-26	0.740823	1.15907e-09	0.924871	2.29586e-21	0.738612	1.37737e-09	0.924367	2.67128e-21	0.853809	6.3703e-15	0.360821	0.010866	-0.372973	0.00830533	0.310933	0.029663	0.286596	0.0458815	-0.275789	0.0551027	-0.161665	0.267101	-0.150069	0.303381	-0.119558	0.41322	-0.134333	0.357449	-0.0996372	0.495774	-0.0452815	0.757363	0.051789	0.723787	-0.0551649	0.706566	-0.0299255	0.838263
Sobic.001G136300	similar to Nodulin family protein, putative	darkgrey	0.951835	8.98766e-26	0.926584	1.36103e-21	0.898955	1.81546e-18	0.935719	6.63557e-23	0.954102	2.96824e-26	0.65867	2.67902e-07	0.311701	0.0292417	-0.272862	0.0578422	0.201636	0.164732	0.208438	0.15065	-0.202533	0.162822	-0.199085	0.170253	-0.10919	0.455162	-0.133093	0.361944	-0.095433	0.514222	-0.0534412	0.715341	-0.0401378	0.784222	-0.0250733	0.864216	-0.0181107	0.901702	-0.0157121	0.914668
Sobic.005G136300	similar to Chalcone synthase WHP1	darkgrey	0.950714	1.52437e-25	0.728815	2.89918e-09	0.933065	1.66708e-22	0.719702	5.63306e-09	0.92149	6.21903e-21	0.864595	1.19112e-15	0.408198	0.00359562	-0.413627	0.00313488	0.354556	0.0124328	0.318929	0.0255127	-0.297582	0.0378385	-0.138316	0.343241	-0.138097	0.344011	-0.137528	0.346024	-0.128345	0.379475	-0.104568	0.474582	-0.00557736	0.969661	0.0693165	0.636028	-0.0298052	0.838904	-0.00673278	0.963379
Sobic.001G071000	similar to Putative uncharacterized protein	darkgrey	0.95022	1.91649e-25	0.765624	1.47423e-10	0.938131	2.77514e-23	0.756098	3.34991e-10	0.929724	5.04675e-22	0.823767	3.62665e-13	0.420698	0.00261331	-0.417204	0.00286061	0.363862	0.0101686	0.300114	0.0361596	-0.313703	0.028166	-0.137076	0.347624	-0.142445	0.328884	-0.131415	0.368085	-0.149617	0.304858	-0.0969154	0.507679	0.0411887	0.778713	0.0867293	0.553482	-0.0384271	0.793212	0.0312024	0.83146
Sobic.007G058800	similar to Os12g0240900 protein	darkgrey	0.949369	2.82815e-25	0.886198	2.56751e-17	0.90774	2.36471e-19	0.897058	2.75102e-18	0.946943	8.27027e-25	0.7114	1.00909e-08	0.287223	0.0453882	-0.25792	0.0735762	0.174222	0.231207	0.217936	0.1325	-0.205521	0.156576	-0.200191	0.167844	-0.172265	0.236572	-0.158859	0.275606	-0.0778554	0.594915	-0.0317895	0.828335	-0.093564	0.522533	-0.0586371	0.689003	-0.0362689	0.804591	-0.040891	0.780272
Sobic.007G141200	similar to Cinnamoyl CoA reductase	darkgrey	0.942494	5.22342e-24	0.753474	4.17274e-10	0.918467	1.4611e-20	0.753048	4.32286e-10	0.918595	1.41e-20	0.853948	6.23934e-15	0.308667	0.0309366	-0.348919	0.0140046	0.295071	0.0395661	0.33407	0.0189782	-0.187359	0.197361	-0.0870232	0.552133	-0.137284	0.346889	-0.139119	0.340417	-0.0770293	0.598841	-0.125193	0.391385	-0.0897985	0.539477	0.0409391	0.78002	-0.103947	0.477224	-0.0923175	0.528113
Sobic.010G238400	similar to Putative cis-zeatin O-glucosyltransferase	darkgrey	0.937998	2.91374e-23	0.865085	1.10016e-15	0.947634	6.12449e-25	0.849441	1.20967e-14	0.944351	2.46521e-24	0.751409	4.95034e-10	0.478136	0.000511478	-0.453109	0.00107802	0.439468	0.0015815	0.357351	0.0117113	-0.289446	0.0436724	0.00180599	0.990174	-0.114266	0.434343	-0.174035	0.231718	-0.149375	0.305649	-0.112319	0.442265	0.085101	0.560981	0.115884	0.427822	0.0188293	0.897821	0.037695	0.797067
Sobic.004G190800	similar to Os02g0577300 protein	darkgrey	0.932616	1.9413e-22	0.74064	1.17584e-09	0.903179	6.98089e-19	0.731903	2.30102e-09	0.906073	3.5344e-19	0.852221	8.06149e-15	0.469424	0.000667326	-0.468466	0.000686847	0.46439	0.000775728	0.331771	0.0198677	-0.345712	0.014972	-0.132989	0.362325	-0.0937353	0.521769	-0.0846493	0.56307	-0.197138	0.174557	-0.166318	0.253394	0.123621	0.397407	0.185049	0.203042	-0.0733913	0.616263	0.0227497	0.876697
Sobic.003G111200	(1 of 3) PF02428 - Potato type II proteinase inhibitor family (Prot_inhib_II)	darkgrey	0.931687	2.65041e-22	0.885377	3.01163e-17	0.888147	1.74915e-17	0.889017	1.47048e-17	0.931314	2.99983e-22	0.631035	1.16959e-06	0.325319	0.0225557	-0.254457	0.0776664	0.168944	0.245868	0.203398	0.160995	-0.211123	0.145343	-0.223675	0.122357	-0.157322	0.280335	-0.148025	0.310089	-0.0621692	0.671303	-0.0115247	0.937356	-0.0861972	0.555927	-0.0610038	0.677124	0.0210333	0.885936	0.0247659	0.865866
Sobic.003G216000	similar to Pleiotropic drug resistance protein 3	darkgrey	0.929601	5.2499e-22	0.70928	1.16726e-08	0.925987	1.63524e-21	0.689561	4.26411e-08	0.903039	7.20994e-19	0.809378	1.93596e-12	0.410143	0.0034241	-0.433389	0.00186665	0.42063	0.00261796	0.311628	0.0292813	-0.301428	0.035313	-0.0914833	0.531863	-0.0784056	0.592307	-0.079373	0.587733	-0.175776	0.227009	-0.137303	0.346821	0.0949827	0.516219	0.168437	0.24731	-0.068633	0.639369	0.00315779	0.98282
Sobic.004G304200	similar to OSJNBa0081C01.25 protein	darkgrey	0.928187	8.24774e-22	0.935376	7.49147e-23	0.925507	1.89329e-21	0.921782	5.71604e-21	0.947317	7.03248e-25	0.558866	2.99865e-05	0.30412	0.0336292	-0.260683	0.0704359	0.224021	0.121765	0.22738	0.116129	-0.164686	0.258147	-0.0744687	0.611081	-0.105072	0.472442	-0.145394	0.318864	-0.0772359	0.597858	-0.0323827	0.825182	-0.0137672	0.925199	0.00241668	0.986851	-0.0015522	0.991555	0.0103493	0.943735
Sobic.006G226800	similar to OSJNBb0015D13.3 protein	darkgrey	0.924176	2.82855e-21	0.774046	6.90558e-11	0.949718	2.41263e-25	0.74746	6.83241e-10	0.918159	1.59103e-20	0.696167	2.79453e-08	0.336523	0.018066	-0.345235	0.0151207	0.312128	0.0290093	0.278672	0.0525076	-0.220305	0.12824	-0.0312502	0.831205	-0.116241	0.42639	-0.130392	0.371857	-0.112856	0.440072	-0.0624168	0.670068	0.00167349	0.990895	0.0698542	0.633405	-0.028272	0.847089	0.00948653	0.948419
Sobic.005G101800	(1 of 4) PTHR21495//PTHR21495:SF59 - NUCLEOPORIN-RELATED // DIRIGENT PROTEIN 20-RELATED	darkgrey	0.921189	6.78118e-21	0.747509	6.80548e-10	0.931433	2.88342e-22	0.728248	3.02388e-09	0.907138	2.73649e-19	0.747418	6.85548e-10	0.32576	0.0223626	-0.329636	0.0207256	0.267568	0.063073	0.270169	0.0604574	-0.238769	0.0984879	-0.0883726	0.545962	-0.172952	0.23468	-0.161236	0.26839	-0.103114	0.480779	-0.0216106	0.882827	-0.0537305	0.713866	0.0161615	0.912237	-0.0360769	0.805606	-0.00687837	0.962588
Sobic.004G050200	(1 of 4) K13082 - bifunctional dihydroflavonol 4-reductase/flavanone 4-reductase (DFR)	darkgrey	0.915874	2.96196e-20	0.829017	1.89478e-13	0.861601	1.9241e-15	0.834908	8.90532e-14	0.904636	4.96956e-19	0.764019	1.69752e-10	0.490353	0.000348015	-0.454698	0.0010299	0.314758	0.0276123	0.236002	0.102569	-0.407659	0.00364446	-0.336408	0.018108	-0.16858	0.246903	-0.166792	0.252024	-0.197604	0.17352	-0.0118264	0.93572	0.0106987	0.941838	-0.00562763	0.969387	0.0347178	0.812795	0.0643726	0.660349
Sobic.001G451500	similar to Glutamine synthetase root isozyme 1	darkgrey	0.91141	9.494e-20	0.72851	2.96572e-09	0.912903	6.47512e-20	0.71729	6.68682e-09	0.893681	5.65301e-18	0.879906	8.46302e-17	0.454897	0.00102398	-0.470609	0.000643887	0.426366	0.00225226	0.385143	0.00628171	-0.31003	0.0301653	-0.0498663	0.733657	-0.149947	0.30378	-0.153556	0.292154	-0.129996	0.373321	-0.163512	0.261602	0.0300725	0.837479	0.115093	0.431003	-0.0343453	0.814768	0.0298002	0.838931
Sobic.010G004200	similar to Os06g0105700 protein	darkgrey	0.910695	1.13745e-19	0.838636	5.43785e-14	0.947651	6.07816e-25	0.806951	2.53234e-12	0.922365	4.82678e-21	0.704998	1.56034e-08	0.459813	0.00088772	-0.428526	0.00212676	0.45716	0.000959101	0.391243	0.00544002	-0.251904	0.0807958	0.0712557	0.62659	-0.106602	0.465983	-0.175014	0.229061	-0.121517	0.405552	-0.117584	0.42103	0.0848304	0.562232	0.13396	0.358799	-0.0121055	0.934206	0.0372877	0.799214
Sobic.005G137400		darkgrey	0.910453	1.20882e-19	0.797235	7.15469e-12	0.916037	2.83473e-20	0.782411	3.14677e-11	0.9073	2.63155e-19	0.624225	1.64543e-06	0.294164	0.0402055	-0.268172	0.062458	0.206892	0.153769	0.201299	0.165453	-0.208727	0.150072	-0.120661	0.408891	-0.138073	0.344095	-0.136607	0.349292	-0.0983869	0.501225	0.00527862	0.971285	-0.0365466	0.803125	-0.00436241	0.976267	-0.00417451	0.977289	0.0329316	0.822266
Sobic.010G035300	(1 of 3) PTHR31429//PTHR31429:SF1 - FAMILY NOT NAMED // WRKY FAMILY TRANSCRIPTION FACTOR-RELATED	darkgrey	0.904544	5.07736e-19	0.678255	8.57072e-08	0.868142	6.64966e-16	0.6771	9.18809e-08	0.869381	5.4029e-16	0.799218	5.81508e-12	0.391454	0.00541268	-0.42533	0.00231477	0.334961	0.0186422	0.233384	0.106552	-0.324001	0.0231408	-0.202366	0.163175	-0.0613739	0.675273	-0.109759	0.452801	-0.188165	0.195405	-0.0598478	0.682917	0.0913292	0.532557	0.091604	0.531319	-0.0385944	0.792331	0.0438658	0.764728
Sobic.002G074400	(1 of 3) PTHR30546//PTHR30546:SF4 - FLAVODOXIN-RELATED PROTEIN WRBA-RELATED // SUBFAMILY NOT NAMED	darkgrey	0.899731	1.5279e-18	0.78729	1.95779e-11	0.913592	5.41526e-20	0.760839	2.23717e-10	0.897815	2.33288e-18	0.696895	2.66569e-08	0.412412	0.00323317	-0.407988	0.00361455	0.363836	0.0101743	0.363049	0.010351	-0.201354	0.165336	-0.00190723	0.989623	-0.0963708	0.510078	-0.147105	0.313142	-0.0548788	0.70802	-0.127954	0.380939	0.00733397	0.960112	0.0900347	0.538406	0.059346	0.685437	0.0017753	0.990341
Sobic.008G182900	similar to Pathogenesis related protein-5	darkgrey	0.898033	2.22401e-18	0.801916	4.36913e-12	0.852	8.32908e-15	0.814508	1.08333e-12	0.887037	2.17808e-17	0.747322	6.90898e-10	0.209889	0.147763	-0.240876	0.0954638	0.151037	0.300239	0.2493	0.0840883	-0.142633	0.32824	-0.169324	0.244792	-0.18508	0.202965	-0.125491	0.390251	-0.0197854	0.892663	-0.099686	0.495562	-0.140759	0.334699	-0.046296	0.752097	-0.119992	0.411512	-0.124305	0.39478
Sobic.009G043800	similar to NADPH-dependent reductase A1-a	darkgrey	0.896892	2.85181e-18	0.683092	6.38199e-08	0.841991	3.45131e-14	0.687015	5.00362e-08	0.859814	2.54786e-15	0.807911	2.27816e-12	0.369016	0.0090747	-0.34232	0.0160571	0.288566	0.0443446	0.264508	0.0662658	-0.274185	0.05659	-0.210845	0.145886	-0.145533	0.318398	-0.0964685	0.509647	-0.125934	0.388565	-0.0935657	0.522526	-0.0634794	0.664781	0.0442563	0.762694	-0.025395	0.862491	-0.00343685	0.981302
Sobic.004G191300	weakly similar to Putative uncharacterized protein	darkgrey	0.89137	9.12641e-18	0.81404	1.14314e-12	0.89946	1.62298e-18	0.807833	2.29794e-12	0.896094	3.38685e-18	0.633066	1.05473e-06	0.255131	0.076857	-0.241503	0.0945786	0.174801	0.229637	0.226938	0.116859	-0.176332	0.225519	-0.100503	0.49202	-0.162883	0.263466	-0.243414	0.0919174	-0.0614407	0.674939	0.0983763	0.501271	-0.0793557	0.587815	-0.0884589	0.545569	-0.0567891	0.698331	-0.0514017	0.725772
Sobic.005G101600	(1 of 4) PTHR21495//PTHR21495:SF59 - NUCLEOPORIN-RELATED // DIRIGENT PROTEIN 20-RELATED	darkgrey	0.888453	1.64571e-17	0.620914	1.93676e-06	0.881391	6.42537e-17	0.617545	2.28189e-06	0.851857	8.50588e-15	0.833964	1.00707e-13	0.296461	0.0386019	-0.342872	0.015876	0.263142	0.0677318	0.259336	0.0719534	-0.244382	0.0905933	-0.123522	0.397787	-0.147546	0.311677	-0.142033	0.330301	-0.120481	0.409595	-0.0462181	0.752501	-0.0711795	0.626959	0.0214639	0.883617	-0.0710993	0.627348	-0.0430649	0.768904
Sobic.008G183900	weakly similar to No apical meristem protein	darkgrey	0.884251	3.7411e-17	0.672905	1.18003e-07	0.863394	1.44573e-15	0.665219	1.84726e-07	0.855044	5.29408e-15	0.896035	3.43045e-18	0.42097	0.00259492	-0.420915	0.00259861	0.323136	0.0235316	0.370529	0.00877341	-0.317865	0.0260348	-0.174321	0.230938	-0.215667	0.136679	-0.195762	0.177645	-0.0591855	0.686244	-0.0556143	0.704284	-0.0763155	0.602242	0.0131539	0.928523	-0.0254096	0.862413	-0.0280934	0.848044
Sobic.007G011700	similar to Putative Bile acid beta-glucosidase	darkgrey	0.879786	8.65312e-17	0.692236	3.5985e-08	0.851294	9.23863e-15	0.698664	2.37508e-08	0.854212	5.99743e-15	0.756065	3.35936e-10	0.248641	0.0849388	-0.245881	0.0885699	0.12217	0.403014	0.247398	0.0865592	-0.126159	0.387711	-0.186262	0.200044	-0.127954	0.38094	-0.141372	0.332579	-0.0226	0.877503	-0.0457035	0.755171	-0.218625	0.131249	-0.0749692	0.60868	0.0292701	0.841759	0.0512312	0.726646
Sobic.003G349600	similar to Os01g0838600 protein	darkgrey	0.879062	9.88111e-17	0.647649	4.90846e-07	0.875718	1.80548e-16	0.630236	1.2179e-06	0.849466	1.20527e-14	0.886093	2.62035e-17	0.466811	0.000721768	-0.511484	0.000172636	0.506019	0.00020787	0.363221	0.0103123	-0.358544	0.0114144	-0.046965	0.748631	-0.0739451	0.613597	-0.0929452	0.5253	-0.208802	0.149923	-0.211197	0.145198	0.175609	0.227458	0.211927	0.143782	-0.0710639	0.627521	-0.0110182	0.940105
Sobic.001G401300	similar to Pathogenesis-related protein 10a	darkgrey	0.876336	1.61743e-16	0.613749	2.73866e-06	0.857687	3.54175e-15	0.610659	3.17166e-06	0.837637	6.21385e-14	0.916493	2.50724e-20	0.344043	0.0154979	-0.401365	0.00425939	0.335374	0.0184885	0.349522	0.0138288	-0.269187	0.0614352	-0.108224	0.459184	-0.180066	0.215689	-0.145791	0.31753	-0.0801303	0.584164	-0.141771	0.331202	-0.0505385	0.730202	0.0638232	0.663073	-0.107164	0.463622	-0.0836313	0.567791
Sobic.005G126200	similar to Leucine-rich repeat-containing extracellular glycoprotein precursor	darkgrey	0.87237	3.2454e-16	0.975875	1.02809e-32	0.862906	1.56326e-15	0.972161	2.85737e-31	0.908392	2.01644e-19	0.451343	0.00113387	0.294657	0.0398571	-0.226915	0.116898	0.215875	0.136291	0.195077	0.179197	-0.136166	0.350867	-0.0367343	0.802134	-0.074445	0.611195	-0.147864	0.310623	-0.0945785	0.518014	-0.0188922	0.897482	0.021466	0.883606	0.00225287	0.987743	0.0120475	0.934521	0.0342751	0.81514
Sobic.003G111300	similar to Putative serine type endopeptidase inhibitor	darkgrey	0.86811	6.68492e-16	0.866422	8.83993e-16	0.835101	8.68323e-14	0.87462	2.19233e-16	0.878145	1.16789e-16	0.550403	4.18031e-05	0.238354	0.0990922	-0.154579	0.288912	0.0769054	0.599431	0.0910579	0.533781	-0.236049	0.1025	-0.255434	0.0764954	-0.194927	0.179537	-0.192587	0.184921	-0.133504	0.360451	0.0898238	0.539362	-0.108246	0.459095	-0.146573	0.314915	-0.0115519	0.937209	0.0124582	0.932294
Sobic.001G074800	similar to Putative receptor-type protein kinase LRK1	darkgrey	0.860663	2.2306e-15	0.642818	6.35254e-07	0.817838	7.36126e-13	0.64887	4.59547e-07	0.825138	3.06746e-13	0.899067	1.77089e-18	0.439617	0.00157501	-0.433028	0.00188494	0.317741	0.0260964	0.282814	0.0489534	-0.374226	0.00807375	-0.247176	0.086851	-0.216727	0.134715	-0.164306	0.259262	-0.1349	0.355403	-0.0711406	0.627148	-0.0295641	0.84019	0.0156373	0.915073	0.00936833	0.94906	-0.00732718	0.960149
Sobic.001G264000	similar to Alcohol dehydrogenase 2, putative%252C expressed	darkgrey	0.860047	2.45688e-15	0.864113	1.28766e-15	0.802578	4.0704e-12	0.868084	6.71388e-16	0.864773	1.15735e-15	0.641856	6.68363e-07	0.244074	0.091013	-0.240464	0.096049	0.201912	0.164143	0.349894	0.013721	-0.00976494	0.946907	-0.0459964	0.753651	-0.0426067	0.771296	-0.0652434	0.656038	0.0921402	0.528909	-0.185065	0.203002	-0.126291	0.387211	0.0473246	0.74677	-0.0505997	0.729887	-0.141572	0.331888
Sobic.006G208300	(1 of 1) PTHR31374:SF7 - AUXIN INDUCED LIKE-PROTEIN	darkgrey	0.84747	1.60498e-14	0.880016	8.29284e-17	0.842226	3.34162e-14	0.863932	1.32588e-15	0.869169	5.59889e-16	0.54882	4.44389e-05	0.441421	0.00149849	-0.383477	0.00653059	0.357597	0.0116496	0.285852	0.0464734	-0.235664	0.103078	-0.0687346	0.638871	-0.0271098	0.853305	-0.184195	0.205171	-0.104246	0.475952	-0.0949386	0.516415	0.1876	0.196774	0.0725421	0.620361	0.0433043	0.767655	0.0536506	0.714273
Sobic.005G212700	similar to Glutathione S-transferase GST 22	darkgrey	0.846902	1.74004e-14	0.940218	1.26809e-23	0.844012	2.61117e-14	0.925071	2.16119e-21	0.881275	6.56635e-17	0.393115	0.00520224	0.257124	0.0745007	-0.197268	0.174267	0.173189	0.234029	0.170425	0.241692	-0.108641	0.457445	-0.0528314	0.718455	-0.0558688	0.702993	-0.116348	0.425961	-0.0636662	0.663853	-0.0195968	0.89368	0.0098108	0.946658	-0.00245216	0.986658	0.0200193	0.891401	0.0341255	0.815933
Sobic.002G024300	(1 of 51) PF00069//PF00139 - Protein kinase domain (Pkinase) // Legume lectin domain (Lectin_legB)	darkgrey	0.844876	2.31481e-14	0.708763	1.20918e-08	0.831531	1.37771e-13	0.716026	7.31031e-09	0.832557	1.20801e-13	0.789363	1.59423e-11	0.417615	0.00283047	-0.400567	0.00434352	0.239404	0.0975684	0.215833	0.13637	-0.352445	0.0130027	-0.199736	0.168831	-0.211357	0.144887	-0.243972	0.0911529	-0.145372	0.318938	0.0206542	0.887979	-0.0416367	0.776368	-0.0747063	0.609941	0.0760481	0.603519	0.120286	0.410358
Sobic.004G200788	(1 of 5) PTHR24298//PTHR24298:SF104 - FAMILY NOT NAMED // FLAVONOID 3'-MONOOXYGENASE	darkgrey	0.834927	8.88318e-14	0.59201	7.44883e-06	0.873317	2.75368e-16	0.57474	1.56833e-05	0.812412	1.37629e-12	0.809927	1.82086e-12	0.349974	0.0136982	-0.385061	0.00629385	0.339561	0.016988	0.254283	0.0778775	-0.302934	0.0343624	-0.0794269	0.587479	-0.158247	0.277482	-0.118295	0.418206	-0.190923	0.188816	-0.123953	0.39613	0.0111529	0.939374	0.0677722	0.643586	-0.0507621	0.729053	0.0245166	0.867204
Sobic.002G024100	similar to Os07g0130200 protein	darkgrey	0.834572	9.3047e-14	0.637684	8.31398e-07	0.831342	1.41152e-13	0.639652	7.50353e-07	0.812146	1.41848e-12	0.771532	8.68926e-11	0.252799	0.0796883	-0.316354	0.0267923	0.172267	0.236566	0.245203	0.0894812	-0.188821	0.193824	-0.115598	0.428971	-0.195983	0.177146	-0.209436	0.148661	-0.045169	0.757947	-0.0512379	0.726612	-0.17345	0.233315	-0.0778615	0.594886	-0.0302178	0.836704	0.0242497	0.868637
Sobic.006G273600	similar to H0913C04.5 protein	darkgrey	0.827443	2.30739e-13	0.576144	1.47853e-05	0.783351	2.87442e-11	0.58591	9.737e-06	0.784519	2.56721e-11	0.893283	6.14415e-18	0.277239	0.0537849	-0.324385	0.022969	0.221582	0.125986	0.275344	0.0555124	-0.272747	0.0579515	-0.228265	0.114678	-0.232085	0.108571	-0.136444	0.349875	-0.0849391	0.561729	-0.100884	0.490368	-0.132317	0.364776	-0.0237745	0.871189	-0.114413	0.433752	-0.12809	0.380431
Sobic.010G042300	similar to Os06g0152700 protein	darkgrey	0.824363	3.37253e-13	0.519606	0.000130234	0.802748	3.99683e-12	0.512036	0.000169398	0.775217	6.19888e-11	0.868103	6.69281e-16	0.372828	0.0083325	-0.429895	0.00205045	0.397564	0.0046734	0.311414	0.0293984	-0.299441	0.0365998	-0.118482	0.417466	-0.0887205	0.544376	-0.0557014	0.703842	-0.160942	0.269277	-0.172498	0.235928	0.033895	0.817154	0.159619	0.273285	-0.0836782	0.567573	-0.0359279	0.806393
Sobic.005G101700	weakly similar to Dirigent-like protein, expressed	darkgrey	0.817087	8.03712e-13	0.515216	0.000151802	0.837747	6.12364e-14	0.49715	0.000279136	0.778102	4.73728e-11	0.844744	2.35793e-14	0.333607	0.0191545	-0.398367	0.00458311	0.355103	0.0122888	0.305397	0.032854	-0.27563	0.0552485	-0.0514606	0.72547	-0.14329	0.325992	-0.101005	0.489848	-0.139219	0.340069	-0.110886	0.448147	-0.0177428	0.903689	0.107722	0.461281	-0.0746324	0.610295	-0.0319004	0.827746
Sobic.004G304300	similar to Short-chain dehydrogenase/reductase protein-like	darkgrey	0.815818	9.31447e-13	0.808895	2.04276e-12	0.829898	1.69559e-13	0.788641	1.71303e-11	0.833528	1.06569e-13	0.471463	0.000627454	0.462221	0.000827108	-0.350777	0.0134687	0.227882	0.115304	0.102049	0.485349	-0.302242	0.0347964	-0.164204	0.259562	-0.0763744	0.601961	-0.0900367	0.538398	-0.192534	0.185042	-0.0305035	0.835181	0.0789895	0.589544	0.00848695	0.953847	0.31244	0.0288403	0.384616	0.0063596
Sobic.005G101500	(1 of 4) PTHR21495:SF59 - DIRIGENT PROTEIN 20-RELATED	darkgrey	0.812834	1.31191e-12	0.498342	0.000268417	0.76858	1.13387e-10	0.499355	0.000259603	0.756489	3.24152e-10	0.866454	8.79435e-16	0.342514	0.0159933	-0.377029	0.00757578	0.30842	0.0310781	0.28101	0.0504765	-0.290208	0.0430962	-0.186495	0.199473	-0.148516	0.308472	-0.0851519	0.560746	-0.12785	0.381332	-0.105565	0.470357	-0.0633847	0.665251	0.0756233	0.605549	-0.0615959	0.674164	-0.0393343	0.788441
Sobic.005G131400		darkgrey	0.808312	2.17922e-12	0.789126	1.63239e-11	0.88196	5.77654e-17	0.76473	1.59488e-10	0.837829	6.05735e-14	0.60763	3.65693e-06	0.351533	0.0132559	-0.338499	0.0173587	0.382962	0.0066091	0.30132	0.035382	-0.216213	0.135664	0.115402	0.429758	-0.129933	0.373557	-0.169594	0.244029	-0.152956	0.294068	-0.0735369	0.615562	0.0706118	0.629717	0.0898095	0.539427	-0.0478388	0.744111	-0.0011484	0.993752
Sobic.005G169200	similar to Pathogenesis-related protein 4	darkgrey	0.80577	2.88193e-12	0.573111	1.67881e-05	0.770442	9.59116e-11	0.58776	8.98222e-06	0.768556	1.13627e-10	0.798541	6.24273e-12	0.216073	0.135925	-0.237487	0.100364	0.12415	0.395374	0.159204	0.27455	-0.26423	0.0665623	-0.262767	0.068139	-0.285586	0.0466867	-0.129745	0.374256	-0.121822	0.404366	-0.00635768	0.965418	-0.1746	0.230182	-0.0835293	0.568264	-0.101886	0.48605	-0.0663546	0.650555
Sobic.003G216166	similar to Pleiotropic drug resistance protein 3	darkgrey	0.802215	4.23167e-12	0.748078	6.499e-10	0.872544	3.1492e-16	0.708102	1.26494e-08	0.82288	4.03836e-13	0.635564	9.27823e-07	0.341997	0.0161637	-0.386867	0.00603315	0.44436	0.00138089	0.337192	0.0178237	-0.197608	0.17351	0.165992	0.254338	-0.0654729	0.654905	-0.0103095	0.943951	-0.148861	0.307337	-0.254558	0.0775446	0.107214	0.463409	0.235078	0.103962	-0.0730393	0.61796	-0.0143269	0.922167
Sobic.003G203200	(1 of 12) PF06376 - Protein of unknown function (DUF1070) (DUF1070)	darkgrey	0.796283	7.89774e-12	0.625798	1.52178e-06	0.780723	3.69771e-11	0.621724	1.86135e-06	0.774885	6.39175e-11	0.73131	2.40596e-09	0.214543	0.138785	-0.25794	0.0735531	0.121399	0.406009	0.23191	0.108844	-0.198414	0.171727	-0.162435	0.264801	-0.276314	0.0546228	-0.201727	0.164538	0.00144496	0.992138	-0.0608404	0.677941	-0.168779	0.246335	-0.121622	0.405143	-0.0964706	0.509638	-0.113999	0.435428
Sobic.003G413700	similar to Putative potassium transporter	darkgrey	0.794974	9.03853e-12	0.508848	0.000188886	0.810315	1.74337e-12	0.488846	0.000365229	0.757223	3.04651e-10	0.887221	2.10088e-17	0.423833	0.00240774	-0.491466	0.000335778	0.505698	0.000210126	0.401076	0.00428972	-0.306979	0.0319145	0.0219266	0.881126	-0.108194	0.459311	-0.0794828	0.587215	-0.161937	0.266287	-0.23032	0.111361	0.0824341	0.573365	0.22576	0.118822	-0.101985	0.485623	-0.0328764	0.822559
Sobic.001G035600	similar to Chalcone--flavonone isomerase	darkgrey	0.787371	1.94222e-11	0.619424	2.08291e-06	0.73691	1.57109e-09	0.622844	1.76156e-06	0.758178	2.80943e-10	0.803899	3.53125e-12	0.146831	0.314052	-0.211258	0.14508	0.113186	0.438729	0.484163	0.000423747	0.0870535	0.551994	0.00276917	0.984934	-0.158446	0.276871	-0.20729	0.152961	0.344755	0.0152718	-0.193841	0.182022	-0.336313	0.0181427	-0.100352	0.492674	-0.108088	0.459751	-0.324255	0.023027
Sobic.002G024400	similar to Putative serine carboxypeptidase II	darkgrey	0.785444	2.34622e-11	0.584944	1.01538e-05	0.75523	3.60343e-10	0.595984	6.23775e-06	0.755216	3.60768e-10	0.859248	2.78295e-15	0.275116	0.0557231	-0.34425	0.0154317	0.211778	0.14407	0.299572	0.0365136	-0.240668	0.0957593	-0.134564	0.356616	-0.253119	0.0792943	-0.185909	0.200915	-0.0232737	0.87388	-0.0674509	0.645163	-0.139741	0.338242	-0.0338925	0.817168	-0.11421	0.434573	-0.0633537	0.665405
Sobic.006G229600	(1 of 5) IPR000719//IPR000858//IPR001245//IPR001480//IPR002290//IPR003609//IPR011009//IPR020635//IPR024171 - Protein kinase domain // S-locus glycoprotein domain // Serine-threonine/tyrosine-protein kinase catalytic domain // Bulb-type lectin domain // Serine/threonine/dual specificity protein kinase, catalytic domain // PAN/Apple domain // Protein kinase-like domain // Tyrosine-protein kinase, c…	darkgrey	0.783554	2.81859e-11	0.570241	1.89103e-05	0.710052	1.10713e-08	0.582249	1.14056e-05	0.740159	1.22093e-09	0.772665	7.83744e-11	0.358996	0.0113038	-0.343161	0.0157818	0.316388	0.026775	0.377468	0.00750028	-0.155967	0.284551	-0.12622	0.387481	0.00679874	0.963021	-0.0818219	0.576226	0.0967286	0.508501	-0.224928	0.120224	0.0355087	0.808609	0.111792	0.444423	-0.0148628	0.919265	-0.0993078	0.497208
Sobic.002G004700	similar to Putative quinone oxidoreductase	darkgrey	0.779241	4.25544e-11	0.506049	0.00020766	0.743991	9.02457e-10	0.514548	0.000155353	0.733074	2.10615e-09	0.89596	3.48629e-18	0.327057	0.0218032	-0.392294	0.00530542	0.264598	0.0661702	0.318725	0.0256122	-0.281522	0.0500404	-0.195733	0.177711	-0.180032	0.215777	-0.15384	0.291252	-0.0413753	0.777736	-0.114137	0.434868	-0.0891282	0.542521	0.00489115	0.973392	-0.0734608	0.615928	-0.0805509	0.582185
Sobic.004G182300	similar to Mlo3	darkgrey	0.778822	4.42703e-11	0.646884	5.11476e-07	0.778699	4.47851e-11	0.637621	8.34162e-07	0.768177	1.17543e-10	0.853937	6.24916e-15	0.730785	2.50269e-09	-0.659022	2.62658e-07	0.650462	4.21529e-07	0.483713	0.000429787	-0.463353	0.000799919	-0.0379285	0.795837	-0.0711316	0.627192	-0.241603	0.094438	-0.157947	0.278404	-0.193069	0.183802	0.271014	0.0596263	0.197607	0.173512	0.124759	0.393043	0.164319	0.259224
Sobic.004G200900	similar to Flavonoid 3'-hydroxylase	darkgrey	0.773918	6.98772e-11	0.539837	6.25098e-05	0.774762	6.46494e-11	0.517393	0.000140728	0.74233	1.02946e-09	0.833666	1.04676e-13	0.579714	1.27115e-05	-0.601065	4.95412e-06	0.682298	6.70101e-08	0.403177	0.00407367	-0.414744	0.00304683	0.0300561	0.837566	-0.00500627	0.972766	-0.0501492	0.732202	-0.301986	0.0349579	-0.269718	0.0609052	0.319166	0.0253971	0.364656	0.00999308	-0.0800996	0.584308	0.0880724	0.547332
Sobic.003G413600	similar to Putative potassium transporter	darkgrey	0.771785	8.4921e-11	0.612327	2.9306e-06	0.827029	2.42897e-13	0.578337	1.34775e-05	0.767604	1.237e-10	0.782074	3.25011e-11	0.463337	0.000800314	-0.51599	0.000147774	0.614356	2.66035e-06	0.459536	0.000894945	-0.281228	0.050291	0.201933	0.164098	-0.0855492	0.558912	-0.0754822	0.606223	-0.18012	0.215549	-0.296294	0.0387167	0.180339	0.214982	0.3206	0.0247095	-0.112415	0.441872	-0.0114828	0.937584
Sobic.003G327700	similar to Cystatin	darkgrey	0.76781	1.21454e-10	0.717821	6.44013e-09	0.804387	3.34971e-12	0.700892	2.05132e-08	0.781731	3.35865e-11	0.759836	2.43853e-10	0.544133	5.31642e-05	-0.522634	0.000117029	0.567799	2.09074e-05	0.605666	4.00753e-06	-0.185749	0.20131	0.213454	0.140849	-0.0416343	0.77638	-0.318371	0.0257855	0.0495254	0.735412	-0.21676	0.134653	0.117356	0.421936	0.135342	0.353816	0.00533014	0.971005	-0.00108601	0.994091
Sobic.004G200744	(1 of 4) K05280 - flavonoid 3'-monooxygenase (E1.14.13.21)	darkgrey	0.766348	1.3829e-10	0.424743	0.0023508	0.73105	2.45345e-09	0.426486	0.00224511	0.705914	1.46703e-08	0.87189	3.52476e-16	0.282924	0.0488622	-0.343551	0.0156558	0.256653	0.0750527	0.255834	0.0760193	-0.2784	0.0527481	-0.205686	0.156236	-0.182849	0.208559	-0.0724724	0.620697	-0.112817	0.440231	-0.115755	0.428339	-0.100344	0.492708	0.0473797	0.746485	-0.0892688	0.541882	-0.0796621	0.586369
Sobic.006G178500	similar to H0211B05.6 protein	darkgrey	0.761985	2.02635e-10	0.468929	0.000677351	0.737101	1.54821e-09	0.469337	0.000669086	0.713564	8.68534e-09	0.873151	2.83441e-16	0.192922	0.184143	-0.278099	0.0530159	0.163768	0.260846	0.29201	0.0417591	-0.200016	0.168223	-0.154078	0.290498	-0.283639	0.0482698	-0.144628	0.321447	0.0169563	0.907939	-0.106597	0.466005	-0.202213	0.163502	-0.0469161	0.748884	-0.149602	0.304908	-0.172198	0.236757
Sobic.005G169400	similar to Pathogenesis-related protein	darkgrey	0.759499	2.51e-10	0.462393	0.000822935	0.724457	3.99619e-09	0.466166	0.00073581	0.707936	1.2793e-08	0.864835	1.14567e-15	0.252717	0.0797892	-0.310204	0.030068	0.20319	0.161432	0.271021	0.0596196	-0.262276	0.0686745	-0.21964	0.129425	-0.248263	0.0854282	-0.129164	0.376414	-0.0413952	0.777631	-0.109502	0.453868	-0.133716	0.359682	-0.0199097	0.891992	-0.1205	0.409521	-0.122326	0.402409
Sobic.001G306600	similar to Putative uncharacterized protein	darkgrey	0.75903	2.61262e-10	0.626239	1.4887e-06	0.742139	1.04506e-09	0.610981	3.1237e-06	0.743304	9.53038e-10	0.774901	6.38267e-11	0.61607	2.45023e-06	-0.594556	6.65008e-06	0.518607	0.000134879	0.271368	0.0592813	-0.593887	6.85205e-06	-0.287954	0.0448177	-0.188136	0.195474	-0.291258	0.0423126	-0.350168	0.0136424	0.0264533	0.85682	0.245809	0.088666	0.0660919	0.65185	-0.0443727	0.762089	0.0880421	0.547471
Sobic.009G037200	similar to Putative uncharacterized protein	darkgrey	0.755335	3.57177e-10	0.71475	7.99522e-09	0.763122	1.83574e-10	0.695891	2.84494e-08	0.763658	1.75181e-10	0.624353	1.63505e-06	0.602678	4.60095e-06	-0.445735	0.00132876	0.280578	0.0508476	0.224594	0.120789	-0.429484	0.00207312	-0.221915	0.125403	-0.229544	0.112605	-0.299344	0.0366635	-0.107116	0.463824	0.0904504	0.536525	0.0444989	0.761432	-0.101152	0.489213	0.338997	0.0171839	0.355776	0.0121133
Sobic.001G469500	similar to Sugar transporter family protein, expressed	darkgrey	0.753724	4.08666e-10	0.777786	4.8799e-11	0.720462	5.33477e-09	0.780779	3.67808e-11	0.766106	1.41283e-10	0.584692	1.02652e-05	0.609532	3.34469e-06	-0.53914	6.41629e-05	0.509112	0.000187202	0.247407	0.0865479	-0.414304	0.00308122	-0.13968	0.338455	0.104457	0.475054	-0.175201	0.228557	-0.263689	0.0671419	-0.0908655	0.534649	0.446933	0.0012848	0.174604	0.230171	0.0975947	0.504694	0.242187	0.0936197
Sobic.005G209400	(1 of 47) IPR000719//IPR002290//IPR011009//IPR013320//IPR020635 - Protein kinase domain // Serine/threonine/dual specificity protein kinase, catalytic domain // Protein kinase-like domain // Concanavalin A-like lectin/glucanase domain // Tyrosine-protein kinase, catalytic domain	darkgrey	0.747622	6.74323e-10	0.67184	1.25664e-07	0.707981	1.27541e-08	0.678251	8.57273e-08	0.738728	1.36495e-09	0.788124	1.803e-11	0.51598	0.000147827	-0.4724	0.00060985	0.4617	0.000839895	0.483533	0.000432233	-0.240732	0.095669	-0.0256963	0.860876	-0.0789071	0.589934	-0.0819289	0.575726	0.00277048	0.984927	-0.263909	0.0669051	0.0406525	0.781522	0.181394	0.212265	0.0124056	0.932579	0.0191436	0.896125
Sobic.001G407800	similar to Oxidoreductase, 2OG-Fe oxygenase family protein, expressed	darkgrey	0.735853	1.70414e-09	0.533359	7.94761e-05	0.71215	9.58128e-09	0.538229	6.63799e-05	0.705417	1.51703e-08	0.85568	4.80918e-15	0.282563	0.0491631	-0.388698	0.00577845	0.340412	0.0166961	0.344009	0.0155089	-0.244286	0.0907231	-0.0747589	0.609689	-0.196699	0.175538	-0.0445733	0.761045	-0.0763383	0.602134	-0.28056	0.0508625	-0.0316396	0.829133	0.12512	0.391664	-0.18221	0.210182	-0.155584	0.285749
Sobic.009G130000	similar to Putative uncharacterized protein	darkgrey	0.735164	1.79644e-09	0.695196	2.97574e-08	0.768329	1.15956e-10	0.66872	1.50862e-07	0.748956	6.0513e-10	0.564126	2.42807e-05	0.631779	1.12622e-06	-0.536137	7.17442e-05	0.497972	0.0002717	0.295695	0.039131	-0.397352	0.0046974	-0.00583092	0.968282	-0.0436115	0.766053	-0.206058	0.155471	-0.188647	0.194243	-0.0618705	0.672793	0.27833	0.0528106	0.150187	0.302999	0.240702	0.0957105	0.337896	0.0175718
Sobic.009G234100	weakly similar to WRKY transcription factor	darkgrey	0.731509	2.37023e-09	0.446914	0.00128546	0.681412	7.07441e-08	0.446194	0.00131175	0.677861	8.77659e-08	0.909162	1.66813e-19	0.414178	0.00309121	-0.465709	0.000745895	0.350155	0.013646	0.267559	0.0630827	-0.429601	0.00206665	-0.308351	0.0311178	-0.185607	0.201659	-0.0866923	0.553652	-0.169504	0.244285	-0.124098	0.395574	0.0288952	0.84376	0.0876873	0.549092	-0.0731617	0.61737	-0.0077069	0.958085
Sobic.003G111100	similar to Putative uncharacterized protein	darkgrey	0.72873	2.91767e-09	0.61778	2.25604e-06	0.710233	1.09345e-08	0.633063	1.0549e-06	0.718231	6.25527e-09	0.568293	2.04885e-05	0.334877	0.0186737	-0.27493	0.0558958	0.0311866	0.831544	0.119445	0.413666	-0.193077	0.183784	-0.250487	0.0825754	-0.119166	0.414762	-0.226153	0.118165	-0.0405535	0.782041	0.0546592	0.709136	-0.170781	0.240697	-0.202361	0.163187	0.297409	0.0379552	0.340696	0.0165997
Sobic.008G182800	similar to Thaumatin-like pathogenesis-related protein 4 precursor	darkgrey	0.723474	4.2925e-09	0.446873	0.00128696	0.673256	1.15574e-07	0.466866	0.00072058	0.672517	1.20741e-07	0.84716	1.67735e-14	0.198331	0.17191	-0.282654	0.0490871	0.155942	0.28463	0.235237	0.103722	-0.223312	0.122982	-0.229677	0.11239	-0.212453	0.142765	-0.0648078	0.658193	-0.0407201	0.781168	-0.139225	0.340046	-0.164851	0.257661	-0.00792708	0.956889	-0.121527	0.405512	-0.13991	0.337651
Sobic.003G216232	similar to Pleiotropic drug resistance protein 3	darkgrey	0.7233	4.34715e-09	0.379594	0.00714386	0.696757	2.68966e-08	0.371766	0.00853364	0.663111	2.08416e-07	0.877536	1.30374e-16	0.4067	0.00373277	-0.471365	0.000629313	0.451591	0.00112587	0.296844	0.0383393	-0.367572	0.00937042	-0.14526	0.319315	-0.0974526	0.505318	0.0126821	0.93108	-0.220002	0.128779	-0.231455	0.10956	0.109436	0.45414	0.23645	0.1019	-0.0943432	0.51906	0.00588187	0.968005
Sobic.007G223900	similar to Putative uncharacterized protein	darkgrey	0.719994	5.51684e-09	0.378233	0.00737037	0.680855	7.31941e-08	0.38054	0.00698996	0.65766	2.83481e-07	0.892824	6.75972e-18	0.309682	0.0303609	-0.38592	0.00616863	0.305806	0.0326091	0.273487	0.0572474	-0.313743	0.0281446	-0.206335	0.154905	-0.176822	0.224211	-0.0675761	0.644548	-0.136919	0.348184	-0.150292	0.302657	-0.0453201	0.757162	0.0830363	0.570558	-0.110365	0.450298	-0.0911401	0.53341
Sobic.008G088803	(1 of 1) PTHR23306//PTHR23306:SF19 - TUMOR SUSCEPTIBILITY GENE 101 PROTEIN-RELATED // UBIQUITIN-CONJUGATING ENZYME/RWD-LIKE PROTEIN	darkgrey	0.718862	5.98074e-09	0.570198	1.89439e-05	0.722746	4.52526e-09	0.546357	4.88449e-05	0.703729	1.69885e-08	0.852882	7.31109e-15	0.489488	0.0003578	-0.540527	6.09158e-05	0.598686	5.52104e-06	0.526674	0.000101309	-0.286581	0.0458934	0.092532	0.527151	-0.0952393	0.515081	-0.105071	0.472448	-0.0876966	0.549049	-0.312839	0.0286257	0.153043	0.293788	0.275709	0.0551757	-0.0994503	0.496587	-0.0879392	0.547941
Sobic.001G400800	(1 of 7) IPR000916//IPR023393//IPR024949 - Bet v I/Major latex protein // START-like domain // Bet v I type allergen	darkgrey	0.716314	7.16366e-09	0.371309	0.00862166	0.689376	4.31433e-08	0.369398	0.00899775	0.655997	3.10982e-07	0.883216	4.55751e-17	0.236247	0.102203	-0.334306	0.0188885	0.25774	0.073785	0.306006	0.0324899	-0.227704	0.115597	-0.130002	0.3733	-0.213756	0.140275	-0.092573	0.526967	-0.0486096	0.740132	-0.154834	0.288109	-0.120138	0.41094	0.0485759	0.740305	-0.153217	0.293233	-0.145625	0.318087
Sobic.001G440366	(1 of 2) PF00069//PF00560//PF07714//PF08263 - Protein kinase domain (Pkinase) // Leucine Rich Repeat (LRR_1) // Protein tyrosine kinase (Pkinase_Tyr) // Leucine rich repeat N-terminal domain (LRRNT_2)	darkgrey	0.711755	9.84659e-09	0.435908	0.00174337	0.675294	1.02381e-07	0.428369	0.00213568	0.662358	2.17533e-07	0.862925	1.55852e-15	0.408338	0.00358302	-0.458303	0.000927743	0.407427	0.00366564	0.27967	0.0516327	-0.397236	0.00471067	-0.261988	0.0689901	-0.183308	0.2074	0.159251	0.274406	-0.198202	0.172195	-0.302369	0.0347167	0.0151932	0.917477	0.262559	0.0683654	-0.0433807	0.767257	-0.0485658	0.740357
Sobic.001G453100	similar to Homocysteine S-methyltransferase 1	darkgrey	0.71132	1.01468e-08	0.506313	0.000205817	0.727794	3.12728e-09	0.484649	0.0004173	0.688094	4.67679e-08	0.676196	9.7008e-08	0.262707	0.0682044	-0.31052	0.0298918	0.170955	0.24021	0.218466	0.131537	-0.245136	0.089571	-0.107945	0.460349	-0.208181	0.151165	-0.263126	0.0677496	-0.0669141	0.647801	0.120123	0.410999	-0.0734571	0.615946	-0.109057	0.455716	-0.0377847	0.796594	-0.0118778	0.935441
Sobic.005G137015	(1 of 17) K00660 - chalcone synthase (CHS)	darkgrey	0.706988	1.36428e-08	0.725274	3.76473e-09	0.808194	2.20799e-12	0.681294	7.12582e-08	0.747385	6.87402e-10	0.451702	0.0011223	0.328085	0.021368	-0.322381	0.0238773	0.403791	0.00401233	0.327744	0.0215114	-0.134517	0.356786	0.251486	0.0813173	-0.0514859	0.72534	-0.147062	0.313283	-0.0962937	0.510418	-0.103949	0.477217	0.13079	0.370387	0.152862	0.294368	-0.0211618	0.885244	0.0285925	0.845377
Sobic.003G278000	(1 of 12) PF06376 - Protein of unknown function (DUF1070) (DUF1070)	darkgrey	0.700336	2.12796e-08	0.403873	0.00400422	0.665842	1.78219e-07	0.407434	0.00366495	0.647798	4.86946e-07	0.879818	8.60213e-17	0.196216	0.176621	-0.297195	0.0381006	0.165056	0.257063	0.288992	0.044018	-0.222563	0.124275	-0.186565	0.199302	-0.277125	0.0538876	-0.144091	0.323269	0.00468127	0.974533	-0.121956	0.403844	-0.190777	0.189162	-0.0527934	0.718649	-0.157845	0.278719	-0.182305	0.209941
Sobic.002G072100	similar to Putative uncharacterized protein	darkgrey	0.700078	2.16452e-08	0.456183	0.00098664	0.67974	7.83333e-08	0.449383	0.00119886	0.660787	2.37793e-07	0.95198	8.38726e-26	0.480238	0.000479172	-0.520038	0.00012827	0.344913	0.015222	0.485023	0.000412401	-0.314985	0.0274945	-0.185001	0.203161	-0.264903	0.0658466	-0.31361	0.0282149	0.0243353	0.868177	-0.0631382	0.666477	-0.142011	0.330374	-0.0600178	0.682064	0.0316927	0.82885	-0.0116326	0.936771
Sobic.006G220500	similar to H0215F08.7 protein	darkgrey	0.696837	2.67566e-08	0.48324	0.000436229	0.731225	2.42135e-09	0.454719	0.00102927	0.675584	1.00625e-07	0.80362	3.63911e-12	0.433866	0.00184274	-0.508317	0.000192329	0.640643	7.12373e-07	0.442969	0.0014355	-0.272633	0.0580609	0.167809	0.249102	0.00511425	0.972179	0.0593979	0.685176	-0.21644	0.135244	-0.409407	0.00348815	0.245269	0.089391	0.410881	0.00336093	-0.14491	0.320496	-0.0625102	0.669603
Sobic.003G065300	similar to Putative uncharacterized protein	darkgrey	0.695818	2.85845e-08	0.658657	2.6809e-07	0.660021	2.48308e-07	0.652034	3.86897e-07	0.693635	3.29027e-08	0.69321	3.38109e-08	0.351469	0.0132737	-0.367467	0.00939219	0.286779	0.0457368	0.377065	0.00756954	-0.181556	0.211851	-0.0668113	0.648307	-0.117098	0.422964	-0.16176	0.266817	0.0620496	0.671899	-0.248475	0.0851529	-0.0301093	0.837283	0.0144812	0.921331	-0.0200738	0.891107	0.0212589	0.884721
Sobic.004G296900	(1 of 34) K09286 - EREBP-like factor (EREBP)	darkgrey	0.695397	2.93737e-08	0.447975	0.00124759	0.6776	8.91576e-08	0.441079	0.00151273	0.65593	3.12148e-07	0.81108	1.59979e-12	0.424758	0.00234993	-0.41519	0.0030123	0.272501	0.0581869	0.188723	0.19406	-0.438391	0.00162897	-0.284721	0.0473848	-0.264014	0.0667933	-0.0981701	0.502173	-0.194664	0.180138	-0.101732	0.48671	-0.00502422	0.972668	0.00949238	0.948387	0.0655148	0.654698	0.143325	0.325875
Sobic.005G222200	similar to ATP-citrate synthase, putative%252C expressed	darkgrey	0.693007	3.42541e-08	0.542197	5.72039e-05	0.738262	1.41522e-09	0.525554	0.000105462	0.687543	4.84115e-08	0.675716	9.98338e-08	0.381591	0.0068224	-0.322455	0.0238433	0.186925	0.198419	0.445503	0.00133745	-0.0649094	0.65769	0.0677305	0.64379	-0.163894	0.260475	-0.481593	0.000459341	0.17359	0.232932	0.0935888	0.522422	-0.266908	0.0637515	-0.235684	0.103047	0.201449	0.165132	0.123346	0.398465
Sobic.006G126300	similar to Glucose-6-phosphate 1-dehydrogenase	darkgrey	0.690778	3.94807e-08	0.504641	0.000217724	0.719654	5.65233e-09	0.472965	0.000599464	0.67329	1.15346e-07	0.781599	3.4013e-11	0.534627	7.58556e-05	-0.602141	4.71578e-06	0.76703	1.30177e-10	0.472375	0.000610324	-0.342193	0.0160989	0.211654	0.144311	0.0441207	0.7634	0.0341176	0.815974	-0.266857	0.0638045	-0.397116	0.00472441	0.391106	0.00545782	0.504484	0.000218871	-0.1663	0.253444	0.00433629	0.97641
Sobic.005G082700	similar to Oxidoreductase, zinc-binding dehydrogenase family	darkgrey	0.688614	4.52643e-08	0.789967	1.50103e-11	0.682668	6.55033e-08	0.778565	4.53532e-11	0.720787	5.21183e-09	0.265039	0.0657024	0.338849	0.0172357	-0.192547	0.185013	0.136067	0.35122	-0.0647392	0.658533	-0.283439	0.048435	-0.20276	0.162342	-0.0784471	0.59211	0.0830523	0.570483	-0.281409	0.0501366	-0.0610702	0.676792	0.12534	0.390824	0.0628401	0.66796	0.218011	0.132362	0.386979	0.00601717
Sobic.008G189200	(1 of 2) PTHR10992//PTHR10992:SF826 - ALPHA/BETA HYDROLASE FOLD-CONTAINING PROTEIN // SUBFAMILY NOT NAMED	darkgrey	0.687501	4.85372e-08	0.498997	0.000262685	0.723455	4.29843e-09	0.468491	0.000686327	0.67129	1.29793e-07	0.876906	1.46045e-16	0.53939	6.35656e-05	-0.605954	3.95423e-06	0.697647	2.53834e-08	0.563558	2.48445e-05	-0.340201	0.0167682	0.169797	0.243458	-0.0969542	0.507508	-0.133126	0.361825	-0.144983	0.32025	-0.321242	0.0244069	0.222826	0.12382	0.328417	0.0212291	-0.15303	0.29383	-0.0817683	0.576477
Sobic.008G182700	similar to Thaumatin-like pathogenesis-related protein 4 precursor	darkgrey	0.687175	4.95402e-08	0.375385	0.00786456	0.638566	7.94113e-07	0.394528	0.00502887	0.628832	1.30735e-06	0.863794	1.35569e-15	0.203294	0.161213	-0.29913	0.0368045	0.16274	0.263892	0.245787	0.0886957	-0.233012	0.107126	-0.22455	0.120864	-0.215284	0.137394	-0.109633	0.453326	-0.0364248	0.803768	-0.109794	0.452656	-0.168325	0.247627	-0.029721	0.839353	-0.123004	0.399787	-0.146535	0.315041
Sobic.001G150200	similar to OSJNBa0083N12.1 protein	darkgrey	0.686156	5.27903e-08	0.728679	2.92875e-09	0.738985	1.33802e-09	0.722299	4.67415e-09	0.721389	4.99121e-09	0.511685	0.000171451	0.332376	0.0196302	-0.341511	0.0163253	0.423123	0.00245302	0.233685	0.106088	-0.21923	0.130161	0.159903	0.272421	-0.0944789	0.518457	-0.00375241	0.979585	-0.267452	0.0631924	-0.212023	0.143594	0.14587	0.317265	0.231304	0.109799	-0.0633614	0.665367	0.0681319	0.641822
Sobic.002G103800	similar to GDP dissociation inhibitor protein	darkgrey	0.680731	7.37486e-08	0.482893	0.000441009	0.666498	1.71607e-07	0.462458	0.000821365	0.650816	4.13489e-07	0.883413	4.38959e-17	0.475719	0.000551042	-0.520783	0.000124947	0.508316	0.000192334	0.605344	4.06784e-06	-0.266582	0.064088	0.00732938	0.960137	-0.1858	0.201184	-0.129129	0.376546	0.17349	0.233204	-0.327426	0.0216463	0.0142783	0.92243	0.189917	0.191202	-0.0922299	0.528506	-0.214676	0.138534
Sobic.010G028600	similar to Protein kinase domain containing protein, expressed	darkgrey	0.678903	8.24115e-08	0.503473	0.000226408	0.64247	6.4703e-07	0.484683	0.000416857	0.648035	4.80743e-07	0.915951	2.90078e-20	0.5863	9.57329e-06	-0.58142	1.1818e-05	0.543927	5.35808e-05	0.57017	1.89658e-05	-0.367921	0.00929806	-0.118263	0.418334	-0.234706	0.104526	-0.146514	0.31511	0.0216095	0.882833	-0.296371	0.0386636	0.0171722	0.906772	0.167445	0.250143	-0.000470599	0.997439	-0.0862894	0.555503
Sobic.003G224000		darkgrey	0.677264	9.09831e-08	0.421258	0.00257549	0.672642	1.19857e-07	0.411652	0.00329606	0.63879	7.84934e-07	0.844889	2.31042e-14	0.438154	0.00163962	-0.542504	5.65466e-05	0.57219	1.74441e-05	0.423429	0.00243339	-0.302701	0.0345084	0.0729097	0.618586	0.0133345	0.927544	-0.0735532	0.615483	-0.150671	0.301423	-0.289805	0.0433999	0.302048	0.0349191	0.30267	0.0345275	-0.199853	0.168577	-0.00637342	0.965333
Sobic.006G075700	(1 of 2) PTHR33599//PTHR33599:SF2 - FAMILY NOT NAMED // PROTEIN IDA-LIKE 3-RELATED	darkgrey	0.674677	1.06221e-07	0.543827	5.37849e-05	0.625636	1.53411e-06	0.553184	3.75176e-05	0.651227	4.04323e-07	0.779055	4.33077e-11	0.423621	0.00242117	-0.517702	0.000139217	0.415655	0.00297666	0.422992	0.00246143	-0.229069	0.113371	-0.0355005	0.808652	-0.00516607	0.971897	-0.197825	0.173028	-0.0839496	0.566312	-0.130644	0.370926	0.0901845	0.537728	0.103182	0.48049	-0.0502181	0.731848	-0.0597523	0.683396
Sobic.003G293700	similar to Putative uncharacterized protein	darkgrey	0.673706	1.12533e-07	0.536243	7.14612e-05	0.66621	1.74476e-07	0.526213	0.000103001	0.657927	2.79271e-07	0.669789	1.41736e-07	0.262046	0.0689269	-0.250191	0.0829508	0.158695	0.276106	0.204598	0.158487	-0.248274	0.0854145	-0.191033	0.188559	-0.256497	0.0752358	-0.0841581	0.565345	-0.0471142	0.747858	-0.149434	0.305456	-0.119719	0.412587	-0.0509382	0.728149	-0.0198498	0.892315	0.0123816	0.932709
Sobic.002G122800	(1 of 4) PF11779 - Protein of unknown function (DUF3317) (DUF3317)	darkgrey	0.669626	1.43096e-07	0.623577	1.69901e-06	0.642583	6.43169e-07	0.631824	1.12364e-06	0.668227	1.55253e-07	0.591835	7.50676e-06	0.185227	0.2026	-0.200628	0.166898	0.0101541	0.944794	0.219399	0.129856	-0.148942	0.30707	-0.202694	0.16248	-0.284726	0.0473806	-0.269288	0.0613335	0.130297	0.372206	0.0161864	0.912102	-0.225199	0.119766	-0.224295	0.121297	-0.0298324	0.838759	-0.0737666	0.614456
Sobic.003G047500	(1 of 3) K13496 - UDP-glucosyl transferase 73C [EC:2.4.1.-] Glc - brassinosteroid (UGT73C)	darkgrey	0.661308	2.30895e-07	0.599879	5.22957e-06	0.659268	2.59051e-07	0.61075	3.15807e-06	0.663003	2.09701e-07	0.41691	0.0028823	0.410149	0.0034236	-0.259505	0.0717611	0.0203921	0.889391	-0.0974886	0.50516	-0.364371	0.0100558	-0.327478	0.0216241	-0.192918	0.184153	-0.16659	0.252605	-0.247039	0.0870314	0.138415	0.342891	-0.046698	0.750014	-0.194795	0.179838	0.476056	0.000545356	0.524453	0.000109693
Sobic.010G044700	(1 of 13) PTHR12542//PTHR12542:SF40 - EXOCYST COMPLEX PROTEIN EXO70 // SUBFAMILY NOT NAMED	darkgrey	0.656446	3.03327e-07	0.354977	0.0123218	0.618254	2.20478e-06	0.354838	0.0123584	0.600864	4.99994e-06	0.903357	6.69826e-19	0.39059	0.00552519	-0.540265	6.1517e-05	0.43338	0.00186712	0.522477	0.000117683	-0.206619	0.154325	-0.114438	0.43365	-0.0688778	0.638171	-0.139272	0.339883	0.0578175	0.693135	-0.222096	0.125087	-0.0549329	0.707744	0.141095	0.333537	-0.151745	0.297953	-0.1003	0.492896
Sobic.002G024200	similar to Os07g0130300 protein	darkgrey	0.655115	3.26554e-07	0.578627	1.33127e-05	0.676427	9.56756e-08	0.572907	1.69314e-05	0.658398	2.72011e-07	0.440432	0.00154001	0.520308	0.000127055	-0.428587	0.00212332	0.371657	0.00855463	0.0258497	0.860053	-0.45231	0.00110298	-0.143297	0.32597	-0.0425653	0.771513	-0.113385	0.43792	-0.433	0.00188637	0.0666121	0.649287	0.300701	0.0357792	0.117436	0.42162	0.157771	0.278949	0.497088	0.000279701
Sobic.002G024000	similar to Putative uncharacterized protein	darkgrey	0.654354	3.40595e-07	0.347932	0.0142964	0.616058	2.45167e-06	0.35989	0.0110873	0.598481	5.57271e-06	0.777838	4.85613e-11	0.35794	0.0115641	-0.342442	0.0160167	0.142044	0.330262	0.121691	0.404875	-0.362018	0.0105867	-0.32553	0.0224633	-0.226449	0.117671	-0.204468	0.158757	-0.157202	0.280709	0.0874621	0.550122	-0.162879	0.263479	-0.126329	0.387069	0.178779	0.219043	0.198803	0.170872
Sobic.003G215800	similar to Pleiotropic drug resistance protein 3	darkgrey	0.653399	3.58978e-07	0.328323	0.0212683	0.631886	1.12011e-06	0.316386	0.026776	0.596435	6.11228e-06	0.824129	3.47007e-13	0.432683	0.00190258	-0.514693	0.000154575	0.532996	8.05415e-05	0.270431	0.0601991	-0.393578	0.00514487	-0.11251	0.441484	0.0070514	0.961648	0.113442	0.437686	-0.290592	0.0428086	-0.334532	0.0188033	0.243983	0.0911367	0.355705	0.0121319	-0.105504	0.470614	0.0582166	0.691121
Sobic.001G020401	(1 of 1) PTHR11730//PTHR11730:SF37 - AMMONIUM TRANSPORTER // SUBFAMILY NOT NAMED	darkgrey	0.653178	3.63362e-07	0.451525	0.001128	0.614255	2.67321e-06	0.467521	0.000706583	0.618152	2.21572e-06	0.799635	5.56508e-12	0.237469	0.10039	-0.3026	0.0345714	0.131132	0.369125	0.317984	0.025976	-0.172297	0.236482	-0.167088	0.251169	-0.239678	0.0971737	-0.192631	0.184819	0.107106	0.463864	-0.122744	0.400792	-0.199379	0.16961	-0.0946798	0.517564	-0.0290545	0.84291	-0.0157431	0.9145
Sobic.010G071800	(1 of 11) 1.1.1.195 - Cinnamyl-alcohol dehydrogenase / CAD	darkgrey	0.650858	4.12542e-07	0.62387	1.6746e-06	0.616064	2.45095e-06	0.602447	4.65013e-06	0.649078	4.54419e-07	0.526649	0.000101398	0.433662	0.00185294	-0.357796	0.0115999	0.257237	0.0743696	0.25175	0.0809872	-0.227887	0.115295	-0.236513	0.101806	-0.0836081	0.567898	0.154419	0.289419	0.0117209	0.936292	-0.345175	0.0151395	-0.00617494	0.966412	0.141927	0.330665	0.252941	0.0795128	0.058479	0.689799
Sobic.006G054900	similar to Putative uncharacterized protein	darkgrey	0.650436	4.22139e-07	0.424983	0.00233604	0.614942	2.58663e-06	0.423836	0.00240758	0.610401	3.21055e-06	0.731482	2.375e-09	0.202504	0.162884	-0.316113	0.026915	0.12072	0.408661	0.264653	0.0661113	-0.17984	0.216276	-0.197309	0.174174	-0.213314	0.141117	-0.198639	0.171233	0.0799675	0.58493	-0.0652219	0.656145	-0.152033	0.297024	-0.105209	0.471864	-0.102932	0.48156	-0.0956714	0.513167
Sobic.007G070400	similar to Oxidoreductase, 2OG-Fe oxygenase family protein, expressed	darkgrey	0.648568	4.67114e-07	0.492232	0.000327574	0.603896	4.34983e-06	0.48967	0.000355715	0.619851	2.04004e-06	0.506469	0.000204738	-0.00957226	0.947953	-0.0150808	0.918085	-0.0448523	0.759593	-0.0298376	0.838731	-0.136798	0.348613	-0.241292	0.0948762	-0.19994	0.168387	0.231672	0.109218	-0.0610711	0.676787	-0.153372	0.29274	-0.247046	0.0870222	0.0266046	0.856009	-0.114344	0.43403	-0.119004	0.415402
Sobic.002G231901	(1 of 3) PTHR31376:SF1 - PURINE PERMEASE 1-RELATED	darkgrey	0.645188	5.60077e-07	0.472903	0.000600587	0.618476	2.18119e-06	0.464247	0.000779024	0.617274	2.31199e-06	0.861766	1.87432e-15	0.685181	5.60897e-08	-0.671656	1.27029e-07	0.52415	0.000110886	0.444021	0.00139403	-0.484278	0.000422216	-0.237288	0.100657	-0.120035	0.411343	-0.244608	0.0902857	-0.139884	0.337743	-0.153647	0.291864	0.206424	0.154723	0.0938133	0.521421	0.0994051	0.496784	0.251953	0.0807354
Sobic.008G074400	similar to Glutathione S-transferase GST 18	darkgrey	0.643363	6.17154e-07	0.515748	0.000149022	0.637252	8.50275e-07	0.509885	0.000182334	0.629511	1.26335e-06	0.643809	6.02735e-07	0.393053	0.00520993	-0.438975	0.00160308	0.239124	0.097973	0.159572	0.273428	-0.282215	0.0494554	-0.204022	0.159686	-0.123583	0.397554	0.0367736	0.801926	-0.157267	0.280506	-0.296826	0.0383521	-0.0607647	0.678321	0.0697878	0.633729	0.244149	0.0909099	0.217299	0.133664
Sobic.008G066200	similar to Phage head-tail adaptor family protein, expressed	darkgrey	0.642503	6.45916e-07	0.34774	0.014354	0.638976	7.77318e-07	0.335954	0.0182742	0.595757	6.30152e-06	0.768435	1.14864e-10	0.36597	0.00970816	-0.411111	0.00334149	0.338253	0.0174453	0.216255	0.135587	-0.376197	0.00772069	-0.173508	0.233155	-0.14737	0.312261	-0.101778	0.486513	-0.223434	0.122772	-0.0730565	0.617877	-0.0229103	0.875834	0.0772619	0.597734	0.0143479	0.922054	0.0373042	0.799127
Sobic.004G281300	similar to Putative uncharacterized protein	darkgrey	0.64046	7.1928e-07	0.346548	0.0147145	0.648674	4.64444e-07	0.328601	0.0211524	0.596342	6.13805e-06	0.915266	3.48412e-20	0.492103	0.000328945	-0.569137	1.97901e-05	0.560056	2.85974e-05	0.518424	0.000135748	-0.286156	0.0462309	0.0806749	0.581603	-0.0758121	0.604646	-0.185925	0.200874	-0.0693886	0.635676	-0.218232	0.131961	0.0827127	0.572066	0.210231	0.147091	-0.0991684	0.497814	-0.0108998	0.940747
Sobic.003G227300	similar to DNA-binding protein WRKY2-like	darkgrey	0.639214	7.67729e-07	0.414428	0.00307153	0.605397	4.05778e-06	0.415663	0.00297601	0.599641	5.28662e-06	0.938341	2.56784e-23	0.465256	0.000756019	-0.536404	7.10383e-05	0.464542	0.000772236	0.488776	0.000366038	-0.377059	0.00757061	-0.147666	0.311277	-0.228094	0.114958	-0.185013	0.203133	-0.0389177	0.790631	-0.177052	0.2236	0.0139422	0.924251	0.120755	0.408523	-0.141006	0.333844	-0.131897	0.366313
Sobic.003G356000	similar to Delta-1-pyrroline-5-carboxylate synthetase (P5CS)	darkgrey	0.638802	7.8441e-07	0.455973	0.00099265	0.615403	2.5301e-06	0.431227	0.00197859	0.608469	3.51601e-06	0.867197	7.77887e-16	0.468024	0.000696021	-0.51982	0.000129256	0.629163	1.28573e-06	0.71793	6.39045e-09	-0.165941	0.254486	0.0758695	0.604372	-0.0915441	0.531589	0.0211313	0.885408	0.133041	0.362133	-0.457309	0.000954951	0.040441	0.782631	0.368924	0.00909331	-0.211881	0.143871	-0.265272	0.0654575
Sobic.003G261000	(1 of 2) PTHR23012//PTHR23012:SF100 - MEMBRANE ASSOCIATED RING FINGER // SUBFAMILY NOT NAMED	darkgrey	0.638771	7.85701e-07	0.438242	0.00163566	0.597252	5.89118e-06	0.451851	0.00111753	0.602881	4.55816e-06	0.75248	4.53146e-10	0.310759	0.0297591	-0.335004	0.0186261	0.175839	0.226839	0.445769	0.00132749	-0.0370078	0.800691	-0.147917	0.310446	-0.0938572	0.521225	-0.202802	0.162253	0.208511	0.150504	-0.13976	0.338174	-0.288486	0.0444064	-0.0917533	0.530648	0.0493924	0.736096	-0.143932	0.323807
Sobic.006G181300	similar to Polyphenol oxidase	darkgrey	0.633465	1.03345e-06	0.424648	0.00235671	0.66006	2.47757e-07	0.396098	0.00484217	0.609928	3.2829e-06	0.868117	6.6775e-16	0.577573	1.39205e-05	-0.601371	4.88537e-06	0.66611	1.75484e-07	0.537953	6.70673e-05	-0.373407	0.00822447	0.0855846	0.558749	-0.125602	0.389827	-0.1485	0.308525	-0.179161	0.218044	-0.254109	0.0780877	0.154945	0.287758	0.277385	0.0536536	-0.0764833	0.601442	-0.00947135	0.948501
Sobic.007G025900	(1 of 8) PTHR22950:SF235 - LYSINE HISTIDINE TRANSPORTER 1-RELATED	darkgrey	0.633205	1.04725e-06	0.549418	4.34255e-05	0.689812	4.19714e-08	0.510648	0.00017765	0.641193	6.92106e-07	0.612099	2.96248e-06	0.556679	3.27034e-05	-0.530621	8.7837e-05	0.57481	1.56374e-05	0.449567	0.00119261	-0.291655	0.0420202	0.138603	0.34223	-0.00488105	0.973447	-0.156593	0.282599	-0.067906	0.642929	-0.214324	0.139199	0.268622	0.062003	0.236698	0.101531	0.0376717	0.79719	0.112973	0.439598
Sobic.009G034200	(1 of 2) PTHR24343//PTHR24343:SF143 - SERINE/THREONINE KINASE // CBL-INTERACTING SERINE/THREONINE-PROTEIN KINASE 1-RELATED	darkgrey	0.630059	1.22885e-06	0.341695	0.0162641	0.605699	4.00141e-06	0.334278	0.018899	0.579474	1.28419e-05	0.832089	1.28288e-13	0.537821	6.73971e-05	-0.554205	3.60476e-05	0.549618	4.30919e-05	0.352319	0.0130375	-0.417786	0.00281802	-0.152996	0.293939	-0.0685172	0.639935	0.135209	0.354294	-0.165217	0.256592	-0.384751	0.00633949	0.213624	0.140526	0.368767	0.00912517	0.056398	0.700311	0.13042	0.371751
Sobic.003G051000	similar to Os01g0171800 protein	darkgrey	0.628909	1.30228e-06	0.463558	0.000795087	0.565335	2.31182e-05	0.456105	0.000988882	0.59304	7.1156e-06	0.827849	2.19353e-13	0.545664	5.01551e-05	-0.577708	1.38411e-05	0.508517	0.000191023	0.631141	1.16332e-06	-0.18088	0.213587	-0.150028	0.303515	0.0447002	0.760384	-0.0635043	0.664657	0.172349	0.23634	-0.344492	0.0153548	0.101088	0.489488	0.220782	0.127394	0.0218354	0.881617	-0.0632837	0.665754
Sobic.002G326300	(1 of 23) K04733 - interleukin-1 receptor-associated kinase 4 (IRAK4)	darkgrey	0.627223	1.41726e-06	0.488639	0.000367653	0.614253	2.67346e-06	0.479589	0.000488952	0.608974	3.43361e-06	0.758131	2.82052e-10	0.415412	0.00299523	-0.433861	0.00184299	0.48712	0.000385886	0.407348	0.00367283	-0.294295	0.0401131	0.00897941	0.951172	-0.0663219	0.650716	-0.121238	0.406639	-0.0676757	0.644059	-0.225887	0.118609	0.240987	0.0953061	0.221781	0.125637	-0.146626	0.314737	-0.0613731	0.675277
Sobic.001G510500	similar to CCT motif family protein, expressed	darkgrey	0.626318	1.48287e-06	0.68774	4.7818e-08	0.581642	1.17063e-05	0.688311	4.61333e-08	0.640509	7.17419e-07	0.536797	7.00102e-05	0.474202	0.000577263	-0.377053	0.00757167	0.295685	0.0391377	0.369544	0.00896852	-0.23638	0.102005	-0.253076	0.0793468	-0.122808	0.400542	-0.120785	0.408407	-0.0403923	0.782887	-0.0743294	0.61175	-0.0502339	0.731767	0.0265174	0.856476	0.0859256	0.557177	0.089556	0.540577
Sobic.001G285400	similar to NAD dependent epimerase/dehydratase family protein, expressed	darkgrey	0.622479	1.79352e-06	0.336911	0.0179252	0.584674	1.0273e-05	0.342082	0.0161355	0.569775	1.92771e-05	0.869904	4.94632e-16	0.227951	0.115191	-0.293375	0.0407694	0.0849276	0.561782	0.336979	0.0179005	-0.220182	0.128457	-0.25796	0.0735302	-0.363968	0.010145	-0.274935	0.0558909	0.125967	0.38844	-0.0641782	0.661312	-0.321043	0.0245002	-0.21345	0.140857	0.00967981	0.947369	-0.194257	0.181068
Sobic.001G005700	similar to Acyl carrier protein	darkgrey	0.620731	1.95419e-06	0.513552	0.000160789	0.557002	3.22886e-05	0.511689	0.000171427	0.596539	6.08372e-06	0.740226	1.21451e-09	0.598781	5.49729e-06	-0.475399	0.000556486	0.281323	0.05021	0.29139	0.0422153	-0.49102	0.000340631	-0.457621	0.00094634	-0.271374	0.0592758	-0.144244	0.322747	-0.0995659	0.496084	-0.0174789	0.905114	-0.0436695	0.765751	-0.0449208	0.759237	0.234104	0.105446	0.172161	0.236859
Sobic.010G095400	similar to SSS sodium solute transporter superfamily protein, expressed	darkgrey	0.620181	2.00745e-06	0.414333	0.00307901	0.571725	1.77836e-05	0.422017	0.00252504	0.580773	1.21501e-05	0.803721	3.59957e-12	0.513851	0.000159141	-0.426287	0.00225693	0.218668	0.131172	0.247249	0.0867552	-0.403396	0.00405166	-0.349177	0.0139289	-0.311851	0.0291595	-0.109432	0.454158	-0.0916192	0.531251	-0.087988	0.547718	-0.147346	0.31234	-0.0512964	0.726312	0.233125	0.106951	0.291465	0.0421598
Sobic.003G206900	similar to Hydrolase-like	darkgrey	0.620126	2.01288e-06	0.652563	3.75837e-07	0.638021	8.16964e-07	0.635089	9.5081e-07	0.642701	6.39188e-07	0.410766	0.00337073	0.672032	1.24245e-07	-0.523651	0.000112873	0.450891	0.00114858	0.154174	0.290193	-0.445777	0.00132721	-0.147332	0.312385	0.0198841	0.89213	-0.156546	0.282746	-0.316849	0.0265425	-0.0615984	0.674152	0.358832	0.0113438	0.119333	0.414106	0.294123	0.0402351	0.594309	6.72411e-06
Sobic.003G264500	similar to Os01g0692100 protein	darkgrey	0.61911	2.11506e-06	0.420879	0.00260105	0.645605	5.47749e-07	0.425033	0.00233293	0.599406	5.3436e-06	0.712769	9.17857e-09	0.26107	0.0700051	-0.347717	0.0143608	0.330379	0.0204238	0.267537	0.0631056	-0.260419	0.0707317	0.10335	0.479772	-0.164626	0.258321	-0.158815	0.27574	-0.0852942	0.560089	-0.140967	0.333978	0.0963888	0.509998	0.110062	0.451546	-0.133255	0.361355	-0.11638	0.425834
Sobic.001G401800	similar to Putative uncharacterized protein	darkgrey	0.618162	2.2147e-06	0.30288	0.0343961	0.590097	8.10652e-06	0.298654	0.0371198	0.561283	2.72271e-05	0.931758	2.58829e-22	0.358393	0.0114516	-0.45015	0.00117305	0.38681	0.00604119	0.377956	0.00741714	-0.346645	0.0146848	-0.130385	0.371883	-0.22127	0.126534	-0.0706812	0.62938	-0.0848681	0.562057	-0.229951	0.111951	0.0119736	0.934922	0.141356	0.332633	-0.148071	0.309939	-0.138465	0.342713
Sobic.010G092200	similar to Acid phosphatase-like	darkgrey	0.616847	2.36021e-06	0.3877	0.00591601	0.596302	6.14912e-06	0.39132	0.00542997	0.579361	1.29039e-05	0.661826	2.24208e-07	-0.0426227	0.771213	-0.0751413	0.607856	-0.0187782	0.898097	0.266697	0.0639695	0.0729322	0.618477	-0.00485821	0.973571	-0.203484	0.160815	-0.214149	0.139529	0.196752	0.175419	-0.0897229	0.53982	-0.296965	0.0382569	-0.162166	0.265603	-0.224337	0.121226	-0.269947	0.0606775
Sobic.003G201600	similar to Putative uncharacterized protein	darkgrey	0.61627	2.42671e-06	0.327907	0.0214429	0.586831	9.35418e-06	0.327316	0.0216929	0.564579	2.38385e-05	0.9197	1.03549e-20	0.363604	0.0102261	-0.463285	0.000801532	0.399103	0.00450171	0.415552	0.00298448	-0.32628	0.0221371	-0.0713322	0.626218	-0.235952	0.102645	-0.126925	0.384815	-0.0406675	0.781443	-0.197859	0.172954	-0.0365043	0.803348	0.126479	0.3865	-0.172081	0.237081	-0.170042	0.242767
Sobic.008G165800	similar to Putative receptor protein kinase PERK	darkgrey	0.616207	2.43417e-06	0.581943	1.15561e-05	0.687369	4.89426e-08	0.56618	2.23374e-05	0.638687	7.89125e-07	0.588569	8.6696e-06	0.308919	0.0307927	-0.337354	0.0177656	0.370973	0.00868668	0.458218	0.000930048	-0.0531408	0.716874	0.295227	0.0394565	-0.0903671	0.536902	-0.304884	0.0331639	0.0916432	0.531143	-0.190001	0.191001	-0.00327056	0.982206	0.050854	0.728581	-0.0389119	0.790661	-0.0211055	0.885547
Sobic.003G203500	similar to Cytosolic aldehyde dehydrogenase RF2C	darkgrey	0.613097	2.82514e-06	0.427773	0.00216976	0.583482	1.08162e-05	0.41763	0.00282935	0.581126	1.1968e-05	0.912182	7.79568e-20	0.509259	0.000186268	-0.549627	4.30774e-05	0.526181	0.000103117	0.705876	1.47078e-08	-0.227179	0.116461	0.0011816	0.993571	-0.17528	0.228344	-0.26434	0.0664448	0.215241	0.137474	-0.281272	0.0502529	0.0120225	0.934657	0.120842	0.408186	-0.101872	0.486109	-0.227708	0.115589
Sobic.003G017601	weakly similar to DNA binding protein-like	darkgrey	0.612142	2.95647e-06	0.456607	0.000974618	0.579907	1.26071e-05	0.452157	0.00110782	0.58577	9.7962e-06	0.78581	2.26371e-11	0.732554	2.19074e-09	-0.671527	1.27998e-07	0.557982	3.10593e-05	0.327069	0.021798	-0.648157	4.77605e-07	-0.348017	0.014271	-0.22175	0.125691	-0.184108	0.20539	-0.309765	0.0303137	-0.0285217	0.845755	0.166648	0.252438	0.128194	0.380039	0.119356	0.414016	0.177636	0.222053
Sobic.001G292000	(1 of 1) PTHR18901:SF42 - HALOACID DEHALOGENASE-LIKE HYDROLASE DOMAIN-CONTAINING PROTEIN SGPP	darkgrey	0.609495	3.35066e-06	0.384731	0.00634249	0.631977	1.11495e-06	0.355081	0.0122946	0.581219	1.19201e-05	0.849089	1.27272e-14	0.531939	8.37178e-05	-0.612983	2.84059e-06	0.721377	4.99537e-09	0.561717	2.67564e-05	-0.325399	0.0225207	0.143061	0.326774	-0.0440412	0.763814	-0.0273573	0.85198	-0.1447	0.321205	-0.418963	0.0027336	0.255794	0.0760665	0.400947	0.00430334	-0.139302	0.339778	-0.102487	0.483467
Sobic.006G154800	similar to OSIGBa0115K01-H0319F09.10 protein	darkgrey	0.608066	3.5831e-06	0.468751	0.000680984	0.581196	1.19321e-05	0.448508	0.00122895	0.585153	1.00622e-05	0.793124	1.09188e-11	0.645999	5.36328e-07	-0.614677	2.61978e-06	0.596539	6.08374e-06	0.433009	0.0018859	-0.474391	0.000573934	-0.178977	0.218525	-0.173191	0.234024	0.0758793	0.604325	-0.213204	0.141326	-0.333169	0.0193228	0.105155	0.472094	0.311049	0.0295988	0.108266	0.45901	0.0773363	0.59738
Sobic.004G000601	harpin-induced protein 1 domain containing protein, expressed	darkgrey	0.606061	3.93466e-06	0.546281	4.89869e-05	0.575669	1.50836e-05	0.555742	3.39353e-05	0.599875	5.23057e-06	0.756813	3.15407e-10	0.36245	0.0104874	-0.388656	0.00578413	0.203464	0.160857	0.548118	4.56556e-05	-0.081659	0.576988	-0.110326	0.450457	-0.187896	0.196056	-0.393738	0.00512519	0.244498	0.0904354	0.0261904	0.858228	-0.237259	0.100699	-0.171039	0.239974	0.0158852	0.913732	-0.123679	0.397183
Sobic.003G384200	(1 of 2) PTHR22600//PTHR22600:SF18 - BETA-HEXOSAMINIDASE // SUBFAMILY NOT NAMED	darkgrey	0.605072	4.11943e-06	0.423254	0.00244461	0.567091	2.15219e-05	0.435713	0.00175262	0.572992	1.68712e-05	0.785163	2.41133e-11	0.577624	1.38905e-05	-0.483309	0.000435285	0.263104	0.0677733	0.301498	0.0352681	-0.449233	0.00120397	-0.331213	0.0200891	-0.270179	0.0604477	-0.401657	0.00422898	-0.117833	0.420039	0.16441	0.258957	-0.0960035	0.511699	-0.18293	0.208354	0.204819	0.158028	0.312066	0.0290429
Sobic.001G235500	similar to Cytochrome P450 family protein, expressed	darkgrey	0.603107	4.51097e-06	0.466885	0.000720168	0.592869	7.16988e-06	0.44822	0.001239	0.584895	1.01752e-05	0.81233	1.38909e-12	0.583446	1.0833e-05	-0.595277	6.43868e-06	0.635674	9.22573e-07	0.494663	0.000302754	-0.427928	0.00216085	-0.0507316	0.72921	-0.147489	0.311866	-0.171084	0.23985	-0.22018	0.128462	-0.171827	0.237785	0.164695	0.258119	0.229245	0.113087	-0.122048	0.403485	-0.0546965	0.708947
Sobic.001G063200	similar to Putative uncharacterized protein	darkgrey	0.602159	4.71187e-06	0.301071	0.0355409	0.586752	9.38663e-06	0.28615	0.0462352	0.550205	4.21253e-05	0.84057	4.18943e-14	0.411447	0.00331325	-0.513403	0.000161616	0.528958	9.32994e-05	0.349779	0.0137544	-0.383622	0.00650854	-0.100312	0.492848	-0.0679116	0.642902	-0.0563839	0.700382	-0.182244	0.210095	-0.241578	0.094473	0.257138	0.0744852	0.269621	0.0610012	-0.20752	0.152497	-0.0772563	0.597761
Sobic.001G271500	similar to Putative uncharacterized protein	darkgrey	0.602075	4.73008e-06	0.50255	0.000233498	0.591316	7.68136e-06	0.501031	0.000245593	0.592067	7.43006e-06	0.755389	3.55576e-10	0.711569	9.97372e-09	-0.694394	3.13371e-08	0.66897	1.4868e-07	0.462166	0.000828463	-0.516294	0.00014622	-0.0997663	0.495213	-0.0480514	0.743013	-0.280648	0.050787	-0.218463	0.131544	-0.141358	0.332626	0.372802	0.00833728	0.195835	0.177479	0.0471385	0.747733	0.189967	0.191084
Sobic.007G210500	similar to Multidrug-resistance associated protein 3	darkgrey	0.601491	4.85856e-06	0.410591	0.00338564	0.563282	2.51232e-05	0.394177	0.00507151	0.565665	2.28102e-05	0.843219	2.91434e-14	0.527376	9.87845e-05	-0.596574	6.07418e-06	0.700002	2.17533e-08	0.592136	7.40738e-06	-0.272942	0.057765	0.0241722	0.869053	0.0354717	0.808805	0.18751	0.196993	-0.0632576	0.665883	-0.517199	0.000141687	0.23986	0.0969124	0.533558	7.88984e-05	-0.161647	0.267155	-0.0966814	0.508709
Sobic.003G288300	similar to Putative uncharacterized protein	darkgrey	0.600144	5.16695e-06	0.390049	0.00559648	0.577724	1.38317e-05	0.394973	0.00497537	0.56571	2.27687e-05	0.734375	1.90791e-09	0.26254	0.0683861	-0.29912	0.0368113	0.0619316	0.672488	0.283952	0.0480125	-0.170654	0.241051	-0.178276	0.220363	-0.221767	0.125662	-0.329185	0.0209109	0.165369	0.256148	-0.0288923	0.843776	-0.199188	0.170026	-0.235901	0.102721	0.086677	0.553722	-0.0379693	0.795622
Sobic.009G164600	weakly similar to Putative uncharacterized protein	darkgrey	0.599879	5.22975e-06	0.262228	0.0687268	0.562709	2.571e-05	0.26618	0.0645056	0.53646	7.08887e-05	0.84123	3.82986e-14	0.180561	0.214409	-0.289822	0.0433868	0.212182	0.143288	0.254365	0.0777781	-0.24957	0.0837421	-0.177393	0.222695	-0.222099	0.125083	-0.0807256	0.581365	-0.0605957	0.679167	-0.169958	0.243003	-0.0744002	0.61141	0.0251829	0.863629	-0.191546	0.187352	-0.205279	0.157075
Sobic.009G080400	(1 of 1) PTHR11926//PTHR11926:SF184 - GLUCOSYL/GLUCURONOSYL TRANSFERASES // SUBFAMILY NOT NAMED	darkgrey	0.598602	5.54219e-06	0.41243	0.00323174	0.560138	2.85032e-05	0.400983	0.00429951	0.563904	2.44996e-05	0.832992	1.14214e-13	0.792323	1.18439e-11	-0.750003	5.55584e-10	0.600752	5.02545e-06	0.422973	0.00246269	-0.586646	9.42992e-06	-0.307081	0.0318544	-0.0533457	0.715829	-0.183951	0.205783	-0.204678	0.15832	-0.168542	0.24701	0.28503	0.0471343	0.160963	0.269211	0.274585	0.0562161	0.215558	0.136881
Sobic.001G299100	similar to Oxidoreductase, 2OG-Fe oxygenase family protein, expressed	darkgrey	0.597752	5.75973e-06	0.490682	0.000344351	0.55026	4.20349e-05	0.513722	0.000159849	0.578665	1.32908e-05	0.639389	7.60744e-07	0.246299	0.0880127	-0.198266	0.172053	0.0360588	0.805701	0.126387	0.386846	-0.31842	0.0257611	-0.33047	0.0203869	-0.370675	0.00874482	-0.200368	0.16746	-0.0506687	0.729533	0.107069	0.46402	-0.237798	0.099905	-0.189798	0.191485	-0.0150997	0.917983	0.00886223	0.951809
Sobic.003G289000	similar to OSIGBa0101A01.4 protein	darkgrey	0.597559	5.81027e-06	0.747044	7.06592e-10	0.568283	2.04968e-05	0.769934	1.00403e-10	0.633805	1.01558e-06	0.340276	0.0167426	0.343297	0.015738	-0.217212	0.133823	0.104551	0.474655	0.143379	0.325689	-0.118666	0.416739	-0.0903134	0.537144	-0.032316	0.825536	-0.270896	0.0597419	0.0322313	0.825986	0.0428356	0.770101	0.0276674	0.850322	-0.141592	0.331819	0.204955	0.157745	0.265506	0.0652109
Sobic.009G181200	similar to Putative uncharacterized protein OSJNBa0088I06.18	darkgrey	0.596875	5.99242e-06	0.294326	0.0400909	0.585233	1.00271e-05	0.275781	0.0551095	0.54522	5.1011e-05	0.864946	1.12523e-15	0.482168	0.000451149	-0.575938	1.4914e-05	0.602415	4.65697e-06	0.402508	0.00414135	-0.383653	0.00650378	-0.0235479	0.872407	-0.0292967	0.841617	-0.00940138	0.948881	-0.182595	0.209203	-0.312351	0.0288885	0.247306	0.0866799	0.349458	0.0138473	-0.124582	0.393719	0.00302595	0.983537
Sobic.003G422200	(1 of 60) 3.2.1.39 - Glucan endo-1,3-beta-D-glucosidase / Laminarinase	darkgrey	0.59583	6.28085e-06	0.223321	0.122966	0.549787	4.28109e-05	0.224411	0.121101	0.523054	0.000115294	0.823592	3.70459e-13	0.201569	0.164875	-0.293701	0.0405357	0.205266	0.157103	0.218773	0.130983	-0.268842	0.0617807	-0.230782	0.110625	-0.20488	0.157901	-0.0261491	0.858449	-0.0777229	0.595544	-0.165405	0.256045	-0.103266	0.480131	0.0436656	0.765771	-0.147897	0.310515	-0.129254	0.376079
Sobic.004G191000	similar to Os02g0578100 protein	darkgrey	0.595791	6.2921e-06	0.392096	0.00533053	0.637992	8.18211e-07	0.360288	0.0109921	0.576124	1.47977e-05	0.790215	1.46431e-11	0.48194	0.000454385	-0.574162	1.60674e-05	0.724104	4.10028e-09	0.531108	8.62923e-05	-0.277061	0.0539451	0.256953	0.0747004	0.0010319	0.994385	-0.0423239	0.772774	-0.197457	0.173845	-0.382468	0.00668526	0.282877	0.0489011	0.419266	0.00271224	-0.179572	0.216972	-0.0789338	0.589807
Sobic.009G000200	similar to Putative phospholipid-transporting ATPase 9	darkgrey	0.595463	6.3852e-06	0.345769	0.0149544	0.584502	1.03501e-05	0.326329	0.0221157	0.554369	3.58161e-05	0.8674	7.5216e-16	0.64275	6.37528e-07	-0.651937	3.88944e-07	0.727879	3.10773e-09	0.573082	1.68086e-05	-0.386339	0.00610833	0.00657237	0.964251	-0.0375341	0.797915	0.00721863	0.960739	-0.134505	0.356827	-0.400242	0.00437818	0.209329	0.148874	0.417122	0.00286659	-0.0198595	0.892263	0.0448161	0.759781
Sobic.007G135700	Predicted protein	darkgrey	0.594918	6.54327e-06	0.400276	0.00437456	0.563295	2.51101e-05	0.395581	0.00490292	0.560571	2.80142e-05	0.789711	1.53993e-11	0.526483	0.000102004	-0.431359	0.00197158	0.569086	1.98321e-05	0.443601	0.00141044	-0.349802	0.0137478	-0.0393221	0.788505	-0.138432	0.342832	-0.0356967	0.807615	-0.193205	0.183488	-0.265644	0.0650662	0.142138	0.329939	0.281173	0.0503381	-0.104224	0.476045	-0.0680385	0.64228
Sobic.007G186000	similar to Putative biotin synthase	darkgrey	0.592603	7.25536e-06	0.375089	0.00791753	0.597291	5.88096e-06	0.345722	0.014969	0.561056	2.74761e-05	0.859893	2.51684e-15	0.727229	3.26078e-09	-0.740878	1.15407e-09	0.768037	1.19023e-10	0.685006	5.67025e-08	-0.326968	0.0218411	0.0651553	0.656474	0.0909049	0.534471	-0.145203	0.319507	-0.0109902	0.940256	-0.373009	0.00829849	0.299369	0.0366472	0.358167	0.0115077	0.0979547	0.503116	0.0613301	0.675492
Sobic.010G198000	similar to Chromosome chr14 scaffold_9, whole genome shotgun sequence	darkgrey	0.590224	8.06101e-06	0.405039	0.00389018	0.592564	7.2679e-06	0.407701	0.00364058	0.566473	2.20725e-05	0.813864	1.16644e-12	0.304713	0.0332673	-0.293133	0.0409429	0.246873	0.0872505	0.54896	4.41994e-05	-0.082559	0.572783	0.120871	0.408072	-0.279494	0.0517865	-0.40223	0.00416986	0.298956	0.0369196	-0.0950049	0.51612	-0.219848	0.129053	-0.117359	0.421925	-0.0695436	0.63492	-0.177159	0.223317
Sobic.003G055900	similar to Os05g0165400 protein	darkgrey	0.589206	8.43068e-06	0.541207	5.9379e-05	0.538613	6.54369e-05	0.552512	3.85141e-05	0.580153	1.24755e-05	0.62848	1.33066e-06	0.317845	0.0260448	-0.299653	0.0364604	0.166382	0.253209	0.525375	0.000106141	0.00592768	0.967756	-0.130598	0.371095	-0.0582255	0.691077	-0.27691	0.0540815	0.317596	0.0261684	-0.0432433	0.767973	-0.145813	0.317458	-0.101184	0.489076	0.0456959	0.75521	-0.117141	0.422793
Sobic.001G400700	(1 of 7) IPR000916//IPR023393//IPR024949 - Bet v I/Major latex protein // START-like domain // Bet v I type allergen	darkgrey	0.588824	8.57333e-06	0.250024	0.0831621	0.55605	3.35252e-05	0.251488	0.0813149	0.525874	0.00010426	0.82261	4.17248e-13	0.173169	0.234083	-0.294518	0.039955	0.236269	0.102171	0.293815	0.0404545	-0.187805	0.196277	-0.112992	0.43952	-0.206334	0.154906	-0.0597436	0.68344	-0.0212185	0.884939	-0.195195	0.178927	-0.102849	0.481916	0.0655355	0.654595	-0.204089	0.159546	-0.195756	0.177658
Sobic.001G401100	similar to Pathogenesis-related protein 10a	darkgrey	0.588487	8.70087e-06	0.325391	0.0225241	0.579284	1.29458e-05	0.346916	0.0146023	0.547599	4.65762e-05	0.650555	4.19401e-07	0.250986	0.0819454	-0.248316	0.0853599	0.216541	0.135058	0.0320423	0.826991	-0.366066	0.00968757	-0.207307	0.152927	-0.105603	0.470196	-0.146904	0.31381	-0.357536	0.011665	0.0733932	0.616254	0.0576416	0.694023	-0.00594735	0.967649	-0.0534259	0.71542	0.121489	0.405659
Sobic.008G055700	(1 of 2) PTHR10641//PTHR10641:SF643 - MYB-LIKE DNA-BINDING PROTEIN MYB // MYB TRANSCRIPTION FACTOR-RELATED	darkgrey	0.586922	9.31728e-06	0.429162	0.00209102	0.592694	7.22585e-06	0.404425	0.00394987	0.567662	2.10257e-05	0.735401	1.76411e-09	0.348231	0.0142076	-0.376708	0.00763143	0.475923	0.000547592	0.534439	7.63829e-05	-0.177843	0.221504	0.16681	0.251972	-0.228823	0.113769	-0.165411	0.256028	0.0740094	0.613288	-0.253042	0.0793893	0.00546968	0.970246	0.187261	0.197601	-0.19257	0.184961	-0.221883	0.125459
Sobic.002G318300	similar to Os07g0516600 protein	darkgrey	0.586589	9.45335e-06	0.414423	0.00307194	0.545711	5.00644e-05	0.406629	0.00373941	0.554055	3.62607e-05	0.828795	1.94842e-13	0.444498	0.00137557	-0.533091	8.02628e-05	0.38835	0.00582612	0.628366	1.33832e-06	-0.0786971	0.590927	-0.0786879	0.59097	-0.0511806	0.726906	-0.0989664	0.498695	0.200102	0.168037	-0.276518	0.0544367	-0.194381	0.180784	0.109073	0.45565	0.015207	0.917402	-0.0787243	0.590798
Sobic.001G393600	similar to Expressed protein	darkgrey	0.585895	9.74334e-06	0.273751	0.056998	0.544875	5.16858e-05	0.2705	0.0601311	0.525844	0.000104371	0.762158	1.99604e-10	0.354315	0.0124968	-0.452977	0.0010821	0.399964	0.00440803	0.215261	0.137437	-0.380632	0.00697517	-0.159207	0.27454	0.0270748	0.853492	-0.0333665	0.819958	-0.220016	0.128753	-0.216662	0.134834	0.295658	0.0391563	0.195148	0.179034	-0.115368	0.429896	-0.0173946	0.90557
Sobic.003G253700	similar to Putative uncharacterized protein	darkgrey	0.585751	9.80443e-06	0.350605	0.0135177	0.558878	2.9972e-05	0.354206	0.012526	0.544874	5.16875e-05	0.693179	3.3879e-08	0.560901	2.76466e-05	-0.514525	0.000155475	0.304564	0.0333579	0.124019	0.395876	-0.497468	0.000276234	-0.285287	0.0469265	-0.107123	0.463791	-0.117325	0.42206	-0.261431	0.0696051	-0.0816717	0.576928	0.145438	0.318716	0.023107	0.874777	0.368311	0.00921807	0.408737	0.00354734
Sobic.004G220300	similar to Phenylalanine ammonia-lyase	darkgrey	0.584525	1.03397e-05	0.400318	0.0043701	0.612938	2.84667e-06	0.38643	0.00609531	0.566223	2.22982e-05	0.766617	1.3504e-10	0.351607	0.0132352	-0.349719	0.0137716	0.306402	0.0322547	0.507356	0.00019869	-0.143614	0.324889	0.0921541	0.528846	-0.245588	0.0889632	-0.496003	0.000289807	0.0846667	0.562989	0.0733025	0.616691	-0.19394	0.181794	-0.14943	0.305468	-0.0553161	0.705798	-0.124929	0.392394
Sobic.003G267300	similar to Multidrug resistance protein 1 homolog	darkgrey	0.583691	1.07192e-05	0.410513	0.00339229	0.58526	1.00156e-05	0.40731	0.00367637	0.561626	2.68545e-05	0.706874	1.37486e-08	0.575273	1.53369e-05	-0.514353	0.000156402	0.270675	0.0599592	0.209116	0.149295	-0.531937	8.3724e-05	-0.379165	0.00721461	-0.286818	0.0457063	-0.330541	0.0203583	-0.219275	0.130079	0.106505	0.46639	-0.0824811	0.573146	-0.156553	0.282725	0.282014	0.0496246	0.353305	0.0127681
Sobic.009G063301	similar to Putative uncharacterized protein	darkgrey	0.583142	1.09756e-05	0.483926	0.00042692	0.585026	1.01176e-05	0.46753	0.000706406	0.574979	1.55273e-05	0.788411	1.75253e-11	0.791316	1.31103e-11	-0.727115	3.28831e-09	0.617722	2.26237e-06	0.496661	0.000283637	-0.521062	0.000123721	-0.167319	0.250507	-0.106364	0.466984	-0.380288	0.00703061	-0.175731	0.227129	0.0202232	0.890302	0.237051	0.101008	0.0861775	0.556018	0.205518	0.156583	0.262337	0.0686084
Sobic.002G421200	similar to IN2-1 protein, putative%252C expressed	darkgrey	0.582555	1.12565e-05	0.474937	0.00056441	0.571048	1.82899e-05	0.469326	0.000669306	0.570097	1.90231e-05	0.550775	4.12046e-05	0.255479	0.0764415	-0.242132	0.0936968	0.037199	0.799682	0.260284	0.0708832	-0.170937	0.24026	-0.299103	0.0368226	-0.222826	0.12382	-0.268983	0.0616394	0.16314	0.262704	0.185366	0.202256	-0.240893	0.0954403	-0.255829	0.0760249	0.0597804	0.683255	-0.0886199	0.544834
Sobic.001G196300	similar to Cytochrome P450 84A1, putative%252C expressed	darkgrey	0.581242	1.19087e-05	0.337933	0.0175588	0.574988	1.55212e-05	0.320231	0.024885	0.542386	5.67972e-05	0.893172	6.28732e-18	0.478436	0.000506753	-0.575369	1.52747e-05	0.647559	4.93249e-07	0.498353	0.000268321	-0.369701	0.00893722	0.0402913	0.783417	-0.0884618	0.545555	-0.0610848	0.676718	-0.146347	0.315668	-0.337673	0.0176513	0.277333	0.0537002	0.348885	0.0140145	-0.225226	0.11972	-0.147823	0.310761
Sobic.010G260300	similar to Putative uncharacterized protein	darkgrey	0.580324	1.23851e-05	0.369629	0.00895153	0.577353	1.40507e-05	0.345485	0.0150427	0.548318	4.53054e-05	0.888951	1.48996e-17	0.703982	1.67032e-08	-0.729364	2.78327e-09	0.760294	2.34449e-10	0.648257	4.75035e-07	-0.357932	0.0115661	0.0141633	0.923053	0.0240575	0.869669	-0.0971668	0.506573	-0.0852028	0.560511	-0.376002	0.00775501	0.262716	0.0681942	0.368729	0.00913283	0.0213389	0.88429	0.0728863	0.618698
Sobic.004G087700	similar to Putative pleiotropic drug resistance protein 7	darkgrey	0.57979	1.26705e-05	0.268511	0.0621151	0.539396	6.35513e-05	0.267185	0.0634664	0.520059	0.000128175	0.788475	1.74146e-11	0.181837	0.211133	-0.308949	0.0307756	0.270915	0.0597234	0.28161	0.0499663	-0.196032	0.177036	-0.133384	0.360888	-0.128799	0.377777	0.0453448	0.757034	-0.00863295	0.953054	-0.267644	0.0629956	-0.0310645	0.832194	0.170746	0.240795	-0.229339	0.112934	-0.144151	0.323063
Sobic.003G428400	similar to Putative beta-galactosidase	darkgrey	0.578114	1.36051e-05	0.367804	0.00932229	0.537966	6.70333e-05	0.357552	0.011661	0.537867	6.7282e-05	0.870126	4.76352e-16	0.44745	0.00126621	-0.540686	6.05514e-05	0.475406	0.000556356	0.630263	1.21628e-06	-0.157255	0.280545	-0.110061	0.451552	-0.10439	0.475339	-0.00677919	0.963127	0.110486	0.449796	-0.370662	0.0087474	-0.12163	0.40511	0.229681	0.112384	-0.0639329	0.662529	-0.120735	0.408604
Sobic.009G044000	similar to Putative uncharacterized protein	darkgrey	0.577461	1.39865e-05	0.299529	0.0365417	0.544012	5.34079e-05	0.296078	0.0388654	0.525868	0.00010428	0.798698	6.14115e-12	0.169661	0.243842	-0.286641	0.0458462	0.240442	0.0960811	0.49974	0.000256317	-0.0726718	0.619734	-0.0044273	0.975915	-0.233827	0.10587	-0.127261	0.383547	0.280433	0.0509724	-0.222048	0.125171	-0.192785	0.18446	0.0564561	0.700016	-0.18848	0.194645	-0.308053	0.0312892
Sobic.003G242000	similar to Putative uncharacterized protein	darkgrey	0.576823	1.43683e-05	0.373936	0.00812682	0.538124	6.66402e-05	0.356527	0.0119204	0.537927	6.71307e-05	0.838237	5.7362e-14	0.60442	4.24584e-06	-0.609594	3.33506e-06	0.597082	5.93679e-06	0.607543	3.6718e-06	-0.274342	0.0564434	-0.134638	0.356349	-0.0250126	0.864542	0.021821	0.881694	0.00814923	0.955682	-0.415037	0.00302407	0.0934535	0.523027	0.310273	0.0300293	0.0766053	0.60086	0.0371973	0.799691
Sobic.003G440300	similar to Putative uncharacterized protein P0458E05.22	darkgrey	0.576629	1.44863e-05	0.459751	0.000889342	0.552223	3.89509e-05	0.441767	0.00148418	0.558261	3.0716e-05	0.78954	1.56647e-11	0.711061	1.03291e-08	-0.667129	1.65456e-07	0.64409	5.9379e-07	0.571376	1.80434e-05	-0.414391	0.00307442	-0.0734247	0.616102	-0.123045	0.399626	-0.122936	0.400048	-0.0418671	0.775162	-0.376787	0.00761782	0.180922	0.213477	0.2366	0.101677	0.155021	0.28752	-0.00584652	0.968197
Sobic.002G107900	similar to Putative uncharacterized protein	darkgrey	0.576498	1.45664e-05	0.36613	0.00967393	0.609257	3.38828e-06	0.337635	0.0176648	0.552995	3.77955e-05	0.772585	7.89466e-11	0.619346	2.09084e-06	-0.620676	1.95944e-06	0.651947	3.8874e-07	0.423814	0.00240898	-0.427606	0.00217944	0.0875019	0.54994	-0.099383	0.49688	-0.121601	0.405224	-0.270062	0.0605637	-0.260414	0.0707367	0.183541	0.206814	0.276621	0.0543431	0.066871	0.648013	0.150863	0.300802
Sobic.004G046100	weakly similar to Os09g0555100 protein	darkgrey	0.575779	1.50144e-05	0.446264	0.00130918	0.581757	1.16487e-05	0.416489	0.00291367	0.561622	2.68592e-05	0.796572	7.66432e-12	0.741315	1.11514e-09	-0.698972	2.32769e-08	0.685272	5.57732e-08	0.571459	1.7981e-05	-0.448094	0.00124342	-0.0065814	0.964202	-0.132031	0.365823	-0.266127	0.0645615	-0.125594	0.389856	-0.153001	0.293923	0.196785	0.175345	0.208199	0.151129	0.0807856	0.581083	0.0844049	0.564202
Sobic.009G064400	similar to Cytochrome P450 family protein, expressed	darkgrey	0.575513	1.51831e-05	0.31614	0.0269011	0.576984	1.42712e-05	0.300252	0.0360695	0.535368	7.38108e-05	0.893921	5.37538e-18	0.308861	0.0308256	-0.443335	0.00142093	0.457951	0.00093729	0.533375	7.94311e-05	-0.175956	0.226524	0.105591	0.470245	-0.182318	0.209907	-0.0524672	0.720316	0.026117	0.858621	-0.317388	0.0262724	-0.0782037	0.593263	0.216417	0.135286	-0.220993	0.127022	-0.246113	0.0882603
Sobic.001G349800	similar to Putative uncharacterized protein	darkgrey	0.572161	1.74649e-05	0.276405	0.0545392	0.531833	8.40422e-05	0.281438	0.0501118	0.515766	0.000148931	0.880553	7.50937e-17	0.352089	0.013101	-0.41784	0.00281409	0.298538	0.0371969	0.345858	0.0149269	-0.354169	0.0125357	-0.251027	0.0818932	-0.224783	0.12047	-0.223274	0.123047	-0.0513625	0.725973	0.0280115	0.848482	-0.0706939	0.629318	-0.00171199	0.990685	-0.113932	0.435698	-0.111561	0.445373
Sobic.005G033100	similar to AMP-binding enzyme family protein, expressed	darkgrey	0.571655	1.78354e-05	0.422707	0.00247986	0.559621	2.90977e-05	0.395128	0.00495682	0.549267	4.36796e-05	0.811811	1.47322e-12	0.57869	1.32771e-05	-0.606195	3.91014e-06	0.723299	4.34741e-09	0.61815	2.216e-06	-0.280657	0.0507796	0.0626777	0.668769	-0.0219985	0.880739	0.11975	0.412465	-0.103094	0.480867	-0.491909	0.000331011	0.171869	0.237667	0.471064	0.000635085	-0.0984937	0.500758	-0.120677	0.408827
Sobic.005G104200	similar to Aminotransferase, putative	darkgrey	0.569009	1.9895e-05	0.251568	0.0812151	0.570064	1.9049e-05	0.237312	0.100622	0.517217	0.000141594	0.816806	8.30398e-13	0.513372	0.000161792	-0.541907	5.78343e-05	0.579586	1.27809e-05	0.356051	0.0120422	-0.395694	0.00488964	-0.0193408	0.895061	-0.0460486	0.75338	-0.0490845	0.737683	-0.252122	0.0805245	-0.231971	0.108749	0.217939	0.132495	0.290545	0.0428435	-0.0401917	0.783939	0.116279	0.426237
Sobic.003G062500	similar to Putative lectin 2	darkgrey	0.568552	2.02719e-05	0.448419	0.00123205	0.553998	3.63404e-05	0.439598	0.00157585	0.552372	3.87254e-05	0.772876	7.6879e-11	0.198449	0.171651	-0.36681	0.00952972	0.264857	0.0658958	0.539824	6.25403e-05	0.0140305	0.923773	-0.0186927	0.898559	-0.0750434	0.608324	-0.149602	0.304907	0.212012	0.143616	-0.229488	0.112695	-0.181221	0.21271	0.0371487	0.799947	-0.182233	0.210124	-0.363223	0.0103119
Sobic.008G109700	(1 of 2) K18054 - 2'-deoxymugineic-acid 2'-dioxygenase / mugineic-acid 3-dioxygenase (IDS3_2)	darkgrey	0.566854	2.17314e-05	0.454462	0.00103689	0.552998	3.77909e-05	0.441232	0.00150635	0.552068	3.91863e-05	0.795736	8.3566e-12	0.842088	3.40555e-14	-0.747636	6.73607e-10	0.570625	1.86129e-05	0.427324	0.00219578	-0.635538	9.29056e-07	-0.340864	0.016543	-0.210273	0.147007	-0.280837	0.0506247	-0.193551	0.182689	-0.0635345	0.664507	0.177683	0.221927	0.0614816	0.674735	0.31905	0.0254536	0.275544	0.0553275
Sobic.005G016800	similar to Expressed protein	darkgrey	0.562698	2.57216e-05	0.461539	0.000843892	0.589666	8.2619e-06	0.43482	0.00179569	0.559248	2.95345e-05	0.79927	5.78317e-12	0.739627	1.27275e-09	-0.721785	4.85089e-09	0.664396	1.93654e-07	0.672612	1.20064e-07	-0.387192	0.00598717	0.0651697	0.656403	-0.140398	0.335955	-0.389165	0.00571495	0.0204106	0.889292	-0.16288	0.263475	0.163226	0.262449	0.128663	0.378284	0.130115	0.372881	0.0804367	0.582722
Sobic.003G330300	similar to Novel calmodulin-like protein	darkgrey	0.56216	2.6285e-05	0.527941	9.67927e-05	0.546228	4.90871e-05	0.514929	0.000153317	0.562278	2.61603e-05	0.615571	2.5097e-06	0.33054	0.0203586	-0.404817	0.00391169	0.254266	0.0778975	0.604392	4.25127e-06	0.115319	0.430093	0.0246608	0.86643	0.0976231	0.50457	-0.28888	0.0441042	0.334912	0.0186608	-0.114413	0.43375	-0.130233	0.372445	-0.0316225	0.829224	0.111205	0.446833	-0.14787	0.310604
Sobic.010G001300	similar to Putative uncharacterized protein	darkgrey	0.559308	2.94635e-05	0.279775	0.0515415	0.524665	0.000108866	0.275547	0.0553254	0.50668	0.000203286	0.750892	5.16549e-10	0.128478	0.378978	-0.347389	0.0144593	0.345888	0.0149177	0.4938	0.000311367	0.143355	0.325773	0.178775	0.219052	0.192492	0.18514	0.0371537	0.799921	0.169043	0.245589	-0.395405	0.00492388	-0.00354609	0.980708	0.258157	0.0733028	-0.264419	0.066361	-0.238621	0.0987029
Sobic.001G517900	similar to Serine/threonine-protein kinase Cx32, chloroplast%252C putative, expressed	darkgrey	0.559296	2.94774e-05	0.555844	3.37986e-05	0.532359	8.24406e-05	0.559107	2.97006e-05	0.563771	2.46319e-05	0.386337	0.00610858	0.274738	0.056074	-0.356184	0.0120082	0.307253	0.0317538	0.188287	0.195111	-0.0388831	0.790812	0.0369284	0.80111	0.353333	0.0127605	0.0349692	0.811464	-0.096402	0.50994	-0.313428	0.0283114	0.26235	0.0685938	0.214997	0.137931	0.00705861	0.961608	0.212266	0.143125
Sobic.002G047500	similar to Putative uncharacterized protein	darkgrey	0.558621	3.02803e-05	0.362105	0.0105666	0.545203	5.10442e-05	0.342675	0.0159404	0.526704	0.000101201	0.882647	5.07577e-17	0.536378	7.11048e-05	-0.628914	1.30196e-06	0.658623	2.68597e-07	0.83098	1.47816e-13	-0.107576	0.461894	0.180292	0.215104	0.028273	0.847084	-0.209075	0.149378	0.254518	0.0775927	-0.35529	0.0122398	0.0909209	0.534399	0.283406	0.0484621	-0.104188	0.476199	-0.181972	0.210789
Sobic.004G333900	similar to Pyrophosphate-energized vacuolar membrane proton pump (EC 3.6.1.1) (Pyrophosphate-energized inorganic pyrophosphatase) (H(+)-PPase)	darkgrey	0.556426	3.30316e-05	0.428846	0.00210871	0.529199	9.24892e-05	0.415703	0.00297295	0.535129	7.44666e-05	0.62644	1.47383e-06	0.61114	3.10032e-06	-0.49599	0.000289934	0.515446	0.000150593	0.20765	0.152235	-0.490078	0.000351103	-0.115986	0.427413	-0.053241	0.716363	-0.0599002	0.682654	-0.379292	0.00719361	-0.122164	0.403036	0.304563	0.0333584	0.210876	0.145825	0.164634	0.2583	0.330087	0.0205418
Sobic.010G267100	Predicted protein	darkgrey	0.554636	3.54433e-05	0.320707	0.0246589	0.521869	0.000120243	0.314876	0.027551	0.511313	0.00017365	0.806626	2.62431e-12	0.29083	0.0426306	-0.360165	0.0110216	0.227103	0.116587	0.294592	0.0399031	-0.354124	0.0125478	-0.213222	0.141292	-0.333446	0.0192163	-0.243831	0.0913456	-0.0171019	0.907152	0.0189638	0.897096	-0.108343	0.458691	-0.0597346	0.683485	-0.164304	0.259267	-0.154481	0.289222
Sobic.002G126600	similar to Cytochrome P450	darkgrey	0.554443	3.57121e-05	0.403551	0.00403623	0.581845	1.16047e-05	0.3687	0.00913864	0.540558	6.08448e-05	0.80053	5.06281e-12	0.734888	1.83468e-09	-0.721544	4.93584e-09	0.761312	2.14779e-10	0.707765	1.29428e-08	-0.270255	0.0603732	0.177637	0.222048	0.0289464	0.843487	-0.200164	0.1679	-0.00117551	0.993604	-0.358364	0.011459	0.220815	0.127337	0.313868	0.0280784	0.132226	0.365109	0.116556	0.425128
Sobic.004G259900	similar to Os02g0717600 protein	darkgrey	0.551688	3.97698e-05	0.332159	0.0197155	0.521372	0.000122375	0.328005	0.0214019	0.511867	0.000170383	0.743361	9.48725e-10	0.664974	1.87337e-07	-0.615728	2.4909e-06	0.384137	0.00643094	0.314436	0.0277804	-0.438512	0.00162361	-0.267132	0.0635202	-0.00627433	0.965871	-0.186372	0.199774	-0.0794224	0.5875	-0.10035	0.492682	0.103832	0.477714	0.0321392	0.826476	0.410118	0.00342626	0.391777	0.0053712
Sobic.004G034100	similar to Putative uncharacterized protein	darkgrey	0.551514	4.00398e-05	0.403845	0.00400698	0.54963	4.30726e-05	0.381783	0.00679224	0.531806	8.41253e-05	0.810055	1.79491e-12	0.588027	8.87784e-06	-0.643076	6.26636e-07	0.650155	4.28633e-07	0.674422	1.07846e-07	-0.298121	0.0374755	-0.030163	0.836996	-0.0612656	0.675815	-0.238186	0.0993379	0.0332103	0.820787	-0.223246	0.123094	0.146324	0.315746	0.222831	0.123811	-0.0721794	0.622114	-0.169906	0.243149
Sobic.001G205700	similar to Putative epoxide hydrolase	darkgrey	0.550631	4.14355e-05	0.337712	0.0176375	0.510475	0.000178701	0.327975	0.0214144	0.509328	0.000185832	0.850894	9.7953e-15	0.391968	0.00534679	-0.436882	0.00169766	0.257649	0.0738894	0.428647	0.00211994	-0.338886	0.0172228	-0.306947	0.031933	-0.315741	0.0271049	-0.173883	0.23213	0.0895038	0.540814	-0.0624836	0.669735	-0.179097	0.218212	-0.0504074	0.730875	-0.0222319	0.879483	-0.145986	0.316877
Sobic.008G175600	(1 of 6) PTHR14155//PTHR14155:SF130 - RING FINGER DOMAIN-CONTAINING // SUBFAMILY NOT NAMED	darkgrey	0.54994	4.25586e-05	0.311846	0.0291624	0.522676	0.000116854	0.294412	0.0400302	0.506319	0.000205776	0.715754	7.45184e-09	0.494142	0.000307923	-0.478106	0.000511948	0.304345	0.0334916	0.257815	0.0736972	-0.438982	0.00160277	-0.358608	0.0113988	-0.287232	0.0453809	0.109188	0.455173	-0.0668374	0.648178	-0.232014	0.108682	-0.0780123	0.594171	0.125497	0.390228	0.239768	0.0970447	0.0822615	0.574171
Sobic.005G137200	similar to Chalcone synthase WHP1	darkgrey	0.548783	4.45026e-05	0.152512	0.295488	0.510756	0.000176996	0.157984	0.278291	0.472569	0.000606728	0.786573	2.10088e-11	0.242221	0.0935713	-0.292525	0.0413833	0.190509	0.189795	0.203378	0.161037	-0.279311	0.0519464	-0.226519	0.117555	-0.208062	0.151404	-0.0766454	0.600669	-0.085561	0.558858	-0.0554839	0.704946	-0.139498	0.339089	0.0060964	0.966839	-0.0497885	0.734058	-0.0520398	0.722503
Sobic.004G028600	weakly similar to Putative LRR receptor-like kinase	darkgrey	0.547967	4.59214e-05	0.366539	0.00958696	0.526052	0.000103595	0.3505	0.0135474	0.516944	0.000142952	0.819458	6.08176e-13	0.739737	1.26183e-09	-0.700424	2.11571e-08	0.615304	2.54209e-06	0.429806	0.00205535	-0.616907	2.35329e-06	-0.2508	0.0821795	-0.244772	0.0900627	-0.0907277	0.535271	-0.195447	0.178356	-0.210676	0.146217	0.191512	0.187431	0.233831	0.105863	0.120852	0.408143	0.180916	0.213494
Sobic.007G222400		darkgrey	0.54559	5.02958e-05	0.20395	0.159837	0.523325	0.000114189	0.20009	0.168061	0.483433	0.0004336	0.729469	2.76145e-09	0.280484	0.0509285	-0.391153	0.0054516	0.376819	0.00761225	0.304452	0.0334261	-0.202583	0.162716	-0.0305909	0.834716	0.0164035	0.910928	-0.00599555	0.967387	-0.0978932	0.503386	-0.218586	0.13132	0.0423497	0.772639	0.204877	0.157907	-0.10652	0.466328	-0.0215751	0.883018
Sobic.001G159600	similar to Major facilitator superfamily protein	darkgrey	0.545165	5.11183e-05	0.391969	0.00534671	0.525378	0.000106126	0.364064	0.0101236	0.519458	0.000130911	0.813462	1.2212e-12	0.695188	2.97726e-08	-0.673864	1.11481e-07	0.725834	3.61331e-09	0.60608	3.93111e-06	-0.428306	0.00213925	-0.0783044	0.592786	-0.1156	0.428965	-0.0586898	0.688738	-0.122887	0.400238	-0.335303	0.018515	0.202844	0.162163	0.340697	0.0165994	-0.0316278	0.829196	-0.00569647	0.969013
Sobic.001G049200	similar to Acyl-activating enzyme 18, putative%252C expressed	darkgrey	0.544324	5.27794e-05	0.408703	0.00355037	0.558055	3.09688e-05	0.375145	0.00790734	0.529975	8.99248e-05	0.78456	2.557e-11	0.707529	1.31515e-08	-0.72955	2.74483e-09	0.867022	8.0078e-16	0.652675	3.73547e-07	-0.362827	0.0104015	0.194939	0.179511	0.0559199	0.702734	-0.0101737	0.944688	-0.151551	0.298576	-0.437146	0.00168548	0.403935	0.00399812	0.526898	0.000100495	-0.0572463	0.696019	0.0677797	0.643549
Sobic.003G416966	(1 of 1) PTHR10992:SF784 - ALPHA-HYDROXYNITRILE LYASE-RELATED	darkgrey	0.543002	5.54922e-05	0.486358	0.000395333	0.563544	2.48581e-05	0.466464	0.00072929	0.546818	4.79917e-05	0.69339	3.34245e-08	0.582769	1.11535e-05	-0.556113	3.34424e-05	0.563798	2.46049e-05	0.594489	6.66999e-06	-0.257164	0.0744548	0.206371	0.154832	-0.158131	0.277839	-0.345896	0.0149151	0.0233884	0.873264	-0.158135	0.277828	0.0351747	0.810376	0.116369	0.425876	0.0351357	0.810583	0.00538107	0.970728
Sobic.003G104600	similar to Isoflavone reductase homolog IRL	darkgrey	0.542965	5.55686e-05	0.447431	0.00126688	0.622124	1.82518e-06	0.416575	0.00290722	0.552801	3.80829e-05	0.680655	7.40914e-08	0.482151	0.000451393	-0.503859	0.000223505	0.600273	5.13663e-06	0.537991	6.69721e-05	-0.240279	0.0963135	0.346169	0.014831	-0.0841272	0.565489	-0.215324	0.137319	-0.0351497	0.810508	-0.205233	0.157171	0.205457	0.156707	0.245963	0.0884612	-0.0512835	0.726378	-0.0154778	0.915936
Sobic.004G153300	similar to Acyl-[acyl-carrier-protein] desaturase, chloroplast precursor	darkgrey	0.541268	5.92427e-05	0.274965	0.055863	0.523143	0.000114932	0.271519	0.059135	0.495002	0.000299435	0.850929	9.74493e-15	0.360049	0.0110493	-0.395638	0.00489625	0.348662	0.0140799	0.393055	0.00520973	-0.282784	0.0489786	-0.0673901	0.645461	-0.192231	0.18575	-0.130763	0.370486	-0.0370257	0.800596	-0.143256	0.326108	-0.0531595	0.716779	0.0865743	0.554194	-0.0315847	0.829425	-0.107762	0.461117
Sobic.008G182600	similar to Pathogenesis related protein-5	darkgrey	0.540668	6.05922e-05	0.288617	0.0443059	0.499984	0.000254261	0.32011	0.0249426	0.493861	0.000310744	0.703404	1.73614e-08	0.0714714	0.625543	-0.118942	0.415646	0.0185118	0.899536	0.0780075	0.594194	-0.232851	0.107377	-0.225924	0.118548	-0.33957	0.0169848	-0.146633	0.314713	-0.100175	0.493439	0.0607612	0.678338	-0.216254	0.135588	-0.143351	0.325784	-0.166098	0.254031	-0.151496	0.298755
Sobic.001G439700	(1 of 1) PTHR11913//PTHR11913:SF16 - COFILIN-RELATED // ACTIN-DEPOLYMERIZING FACTOR 5-RELATED	darkgrey	0.53573	7.28316e-05	0.312872	0.0286084	0.514063	0.000157981	0.29978	0.0363777	0.496485	0.000285281	0.826197	2.69282e-13	0.535156	7.43908e-05	-0.589776	8.22171e-06	0.429807	0.00205527	0.595033	6.50956e-06	-0.221934	0.125371	-0.134517	0.356786	-0.10235	0.484054	-0.328695	0.0211136	0.129839	0.373904	-0.0516624	0.724436	-0.129468	0.375283	-0.00796306	0.956694	0.0339636	0.816791	-0.0674091	0.645368
Sobic.003G363200	similar to Os01g0859100 protein	darkgrey	0.535195	7.42857e-05	0.373887	0.00813572	0.501663	0.000240495	0.355592	0.0121611	0.504896	0.000215868	0.82299	3.98485e-13	0.795072	8.94758e-12	-0.75481	3.73258e-10	0.673565	1.1348e-07	0.49082	0.000342829	-0.582652	1.12097e-05	-0.244865	0.0899378	-0.0885203	0.545289	-0.171754	0.237986	-0.15748	0.279846	-0.2182	0.13202	0.325912	0.0222962	0.232878	0.107335	0.151419	0.299002	0.124497	0.394045
Sobic.001G535200	(1 of 1) PTHR22814//PTHR22814:SF152 - COPPER TRANSPORT PROTEIN ATOX1-RELATED // SUBFAMILY NOT NAMED	darkgrey	0.534119	7.72879e-05	0.288073	0.0447259	0.531597	8.47692e-05	0.279444	0.0518297	0.495234	0.00029718	0.845115	2.23846e-14	0.464872	0.0007647	-0.576234	1.47296e-05	0.580495	1.22949e-05	0.42763	0.00217804	-0.408216	0.00359396	0.00822912	0.955248	-0.132198	0.365212	-0.149291	0.305925	-0.192179	0.185872	-0.263213	0.0676552	0.217323	0.13362	0.248512	0.0851058	-0.176046	0.226284	-0.104604	0.474429
Sobic.001G115900	Predicted protein	darkgrey	0.532196	8.29354e-05	0.382728	0.00664518	0.502659	0.000232645	0.388538	0.00580031	0.50668	0.000203283	0.729866	2.68082e-09	0.705115	1.54819e-08	-0.614534	2.63779e-06	0.53604	7.20016e-05	0.374636	0.00799906	-0.482606	0.000444995	-0.177171	0.223285	-0.0322557	0.825857	-0.198758	0.170969	-0.187691	0.196555	-0.120549	0.409331	0.268635	0.0619899	0.140036	0.337211	0.243319	0.0920495	0.288314	0.0445394
Sobic.005G126800	similar to Serine palmitoyltransferase 2, putative%252C expressed	darkgrey	0.530486	8.82688e-05	0.374644	0.00799765	0.505157	0.000213983	0.383147	0.00658087	0.504876	0.000216016	0.60914	3.40699e-06	0.148755	0.307683	-0.238396	0.0990308	0.23394	0.105697	0.522734	0.000116612	0.153601	0.29201	0.0662709	0.650968	0.0949455	0.516384	-0.170205	0.242309	0.292113	0.0416836	-0.224666	0.120668	-0.0836071	0.567903	0.068011	0.642415	-0.19703	0.174797	-0.150691	0.301358
Sobic.009G118600	similar to Putative uncharacterized protein	darkgrey	0.530294	8.88868e-05	0.295309	0.0393993	0.525091	0.000107224	0.275992	0.0549169	0.492191	0.000328009	0.881941	5.79661e-17	0.644407	5.83888e-07	-0.700403	2.11868e-08	0.707827	1.28878e-08	0.61268	2.88186e-06	-0.415655	0.00297666	-0.0537493	0.71377	-0.0817344	0.576635	-0.108316	0.458801	-0.0973915	0.505586	-0.316528	0.0267044	0.197639	0.173442	0.320901	0.0245673	-0.0696421	0.634439	-0.0274281	0.851601
Sobic.003G281900	(1 of 1) PTHR22870//PTHR22870:SF155 - REGULATOR OF CHROMOSOME CONDENSATION // SUBFAMILY NOT NAMED	darkgrey	0.528971	9.32554e-05	0.364158	0.0101029	0.517364	0.00014087	0.333432	0.0192214	0.502461	0.000234189	0.786409	2.13483e-11	0.648613	4.65993e-07	-0.683323	6.29181e-08	0.691541	3.76127e-08	0.654596	3.36072e-07	-0.30467	0.0332938	-0.0960789	0.511366	0.0248542	0.865392	0.0143548	0.922016	0.0100039	0.94561	-0.421179	0.00258081	0.160893	0.269422	0.361175	0.0107827	-0.00873258	0.952513	-0.0455092	0.756179
Sobic.004G329300	similar to Leucine aminopeptidase 2, chloroplast precursor	darkgrey	0.52881	9.38003e-05	0.389698	0.00564328	0.54436	5.27075e-05	0.357153	0.0117614	0.513958	0.00015855	0.821585	4.72002e-13	0.660976	2.35272e-07	-0.675248	1.02663e-07	0.736566	1.61335e-09	0.714364	8.2138e-09	-0.301705	0.0351363	0.124914	0.392452	-0.0704817	0.63035	-0.119056	0.415196	0.00652507	0.964508	-0.371425	0.00859931	0.162673	0.264091	0.334448	0.0188348	-0.0117172	0.936313	-0.0584533	0.689929
Sobic.003G079100	(1 of 2) 4.2.1.113 - o-succinylbenzoate synthase / OSBS	darkgrey	0.528351	9.53705e-05	0.3947	0.00500812	0.480133	0.000480751	0.406388	0.00376189	0.501665	0.000240475	0.586721	9.39911e-06	-0.0861347	0.556215	0.0843157	0.564615	-0.0798218	0.585616	0.181111	0.212992	0.00640431	0.965165	-0.127916	0.381084	-0.316524	0.0267064	0.0459497	0.753893	0.118653	0.41679	-0.0739586	0.613532	-0.419778	0.00267653	-0.0637347	0.663513	-0.300393	0.0359782	-0.2972	0.0380974
Sobic.010G270800	similar to GDSL-lipase-like	darkgrey	0.526737	0.000101078	0.361181	0.0107813	0.488101	0.000374019	0.354318	0.0124961	0.494884	0.000300584	0.81514	1.00737e-12	0.713368	8.80446e-09	-0.611283	3.07932e-06	0.463262	0.000802078	0.398156	0.0046066	-0.587464	9.09949e-06	-0.34931	0.0138903	-0.337029	0.0178825	-0.334407	0.0188504	-0.127249	0.383592	0.0235452	0.872421	0.0297388	0.839258	-0.0230925	0.874854	0.167579	0.249761	0.164266	0.259379
Sobic.004G339300	similar to Putative uncharacterized protein	darkgrey	0.5247	0.000108731	0.402847	0.00410693	0.542264	5.70604e-05	0.365365	0.00983848	0.51337	0.000161801	0.756025	3.37055e-10	0.714995	7.85917e-09	-0.71675	6.94695e-09	0.783941	2.71502e-11	0.701832	1.92752e-08	-0.305974	0.032509	0.11794	0.419615	-0.00780565	0.957549	-0.0781335	0.593596	0.000945263	0.994857	-0.43516	0.00177917	0.259064	0.0722628	0.390592	0.00552482	0.036337	0.804231	0.0450485	0.758573
Sobic.007G186200	similar to Putative anthocyanin-related membrane protein 1	darkgrey	0.522426	0.000117893	0.30361	0.0339432	0.541226	5.93351e-05	0.274715	0.0560953	0.492669	0.000322984	0.84047	4.24711e-14	0.503245	0.000228141	-0.625628	1.53471e-06	0.744388	8.74353e-10	0.64178	6.71039e-07	-0.252609	0.0799215	0.226521	0.117552	-0.0140466	0.923685	-0.0294811	0.840633	-0.0640902	0.661749	-0.398439	0.00457511	0.21871	0.131097	0.448626	0.00122484	-0.231446	0.109574	-0.163667	0.261144
Sobic.002G327201	(1 of 3) PTHR32099//PTHR32099:SF9 - CYSTEINE-RICH REPEAT SECRETORY PROTEIN // SUBFAMILY NOT NAMED	darkgrey	0.521268	0.000122828	0.386794	0.00604344	0.504116	0.000221589	0.406413	0.00375958	0.502413	0.000234563	0.551939	3.93836e-05	0.0680661	0.642145	-0.173578	0.232964	-0.0514048	0.725756	0.149951	0.303768	-0.0758786	0.604328	-0.149462	0.305364	-0.203559	0.160657	-0.24151	0.0945687	0.127997	0.380781	0.00948034	0.948452	-0.212692	0.142306	-0.211365	0.144871	-0.0669809	0.647472	-0.0300324	0.837693
Sobic.006G158800	similar to OSJNBa0081C01.23 protein	darkgrey	0.520329	0.00012696	0.35907	0.0112856	0.48971	0.00035526	0.371003	0.00868101	0.492349	0.000326343	0.581932	1.15615e-05	-0.0370192	0.80063	0.051054	0.727555	-0.125643	0.389673	0.312496	0.0288105	0.0944606	0.518538	0.0260524	0.858967	-0.36702	0.00948571	-0.197604	0.173519	0.438904	0.00160619	-0.0575417	0.694527	-0.446412	0.00130375	-0.214012	0.139788	-0.0638976	0.662704	-0.348925	0.0140029
Sobic.002G321500	(1 of 1) KOG1673 - Ras GTPases	darkgrey	0.518323	0.000136228	0.33124	0.0200785	0.545641	5.0199e-05	0.291587	0.0420698	0.496192	0.00028803	0.736706	1.59595e-09	0.565982	2.25177e-05	-0.631429	1.14646e-06	0.745771	7.8281e-10	0.527022	0.000100049	-0.250532	0.0825173	0.185049	0.203042	0.166498	0.252871	0.153638	0.291893	-0.156437	0.283086	-0.530624	8.78278e-05	0.332479	0.0195901	0.527335	9.89281e-05	0.0023008	0.987482	0.0223366	0.87892
Sobic.001G111800	similar to 3%252C4-dihydroxy-2-butanone kinase, putative%252C expressed	darkgrey	0.517812	0.000138685	0.393591	0.00514333	0.496981	0.000280684	0.374457	0.00803156	0.497578	0.000275242	0.744293	8.80964e-10	0.512375	0.000167439	-0.479257	0.00049402	0.623838	1.67726e-06	0.712087	9.62258e-09	-0.147784	0.310888	0.0991734	0.497793	-0.0747326	0.609814	0.139319	0.339717	0.206727	0.154104	-0.469825	0.000659303	0.0635036	0.66466	0.456448	0.000979118	-0.0285011	0.845865	-0.130226	0.372471
Sobic.002G161400	(1 of 1) PTHR10887//PTHR10887:SF320 - DNA2/NAM7 HELICASE FAMILY // P-LOOP CONTAINING NUCLEOSIDE TRIPHOSPHATE HYDROLASES SUPERFAMILY PROTEIN	darkgrey	0.517453	0.000140434	0.370621	0.00875554	0.469558	0.000664638	0.353715	0.0126572	0.486211	0.000397185	0.755998	3.37838e-10	0.648497	4.68919e-07	-0.604967	4.13949e-06	0.603667	4.39599e-06	0.599481	5.32518e-06	-0.354429	0.0124666	-0.161181	0.268556	-0.0946684	0.517614	-0.077644	0.595919	0.0994409	0.496628	-0.362677	0.0104355	0.173653	0.232758	0.255118	0.0768723	0.0715068	0.625372	-0.0819889	0.575445
Sobic.004G109300	similar to Putative uncharacterized protein	darkgrey	0.516462	0.00014537	0.268699	0.0619254	0.48074	0.000471739	0.276385	0.0545574	0.469729	0.000661229	0.790704	1.39422e-11	0.330811	0.0202497	-0.449828	0.00118384	0.273927	0.0568328	0.431334	0.00197289	-0.199877	0.168525	-0.0585472	0.689456	-0.0745261	0.610805	-0.249966	0.0832364	0.141083	0.333576	-0.180882	0.213581	-0.0572738	0.69588	-0.0208135	0.887121	0.0270912	0.853404	-0.0718113	0.623896
Sobic.009G114500	similar to Putative thiamin pyrophosphokinase	darkgrey	0.516346	0.000145958	0.279712	0.0515966	0.496807	0.000282285	0.262715	0.0681953	0.474247	0.000576468	0.6912	3.84367e-08	0.243693	0.091534	-0.371993	0.0084903	0.346975	0.0145844	0.157213	0.280672	-0.375615	0.00782356	-0.256721	0.0749723	-0.16434	0.259162	0.316232	0.0268543	-0.260606	0.0705218	-0.447621	0.00126011	0.0490624	0.737797	0.301811	0.035069	-0.163371	0.262018	-0.170341	0.241927
Sobic.002G255700	similar to Os09g0502500 protein	darkgrey	0.515666	0.000149446	0.245149	0.0895535	0.567712	2.09826e-05	0.21305	0.141621	0.483496	0.000432738	0.71915	5.85951e-09	0.42675	0.00222944	-0.485658	0.000404202	0.516082	0.000147303	0.290428	0.0429314	-0.386237	0.006123	-0.0198425	0.892355	-0.0583129	0.690636	0.0384326	0.793183	-0.262146	0.0688171	-0.277565	0.0534921	0.17662	0.224749	0.288712	0.044233	-0.0143764	0.921899	0.0831618	0.569974
Sobic.006G087900	similar to OJ000114_01.11 protein	darkgrey	0.515192	0.000151928	0.17695	0.223871	0.461457	0.000845922	0.18189	0.210999	0.44589	0.00132301	0.840036	4.50432e-14	0.350004	0.0136895	-0.441634	0.00148967	0.29763	0.0378056	0.286974	0.0455833	-0.356498	0.0119277	-0.296239	0.0387544	-0.169862	0.243275	-0.11063	0.449204	-0.0959864	0.511775	-0.0816426	0.577065	-0.0603999	0.680148	0.0475373	0.74567	-0.0948097	0.516987	-0.0719484	0.623232
Sobic.006G056400	(1 of 15) K13464 - jasmonate ZIM domain-containing protein (JAZ)	darkgrey	0.515136	0.000152223	0.403875	0.00400407	0.479687	0.000487465	0.381247	0.00687691	0.4936	0.000313388	0.665371	1.83113e-07	0.675334	1.02138e-07	-0.646636	5.18315e-07	0.575185	1.53934e-05	0.41864	0.00275658	-0.400729	0.00432635	-0.241557	0.0945018	0.0733634	0.616398	-0.0325568	0.824257	-0.123781	0.39679	-0.33421	0.0189251	0.263597	0.067241	0.249379	0.0839875	0.259008	0.0723271	0.13565	0.35271
Sobic.008G045800	Predicted protein	darkgrey	0.514127	0.000157632	0.310064	0.0301462	0.477346	0.000524123	0.306781	0.0320309	0.475059	0.000562307	0.771352	8.83239e-11	0.619961	2.02908e-06	-0.545434	5.05973e-05	0.460942	0.000858827	0.448937	0.00121412	-0.490105	0.000350798	-0.295866	0.0390119	-0.30053	0.0358894	-0.149084	0.306605	-0.0238711	0.87067	-0.0227645	0.876618	0.00630927	0.965682	0.11574	0.428399	0.0563964	0.700319	0.131073	0.369342
Sobic.001G467600	similar to Haemolysin-III related family protein, expressed	darkgrey	0.512687	0.000165651	0.374275	0.00806467	0.48108	0.000466765	0.378772	0.00727988	0.488368	0.000370848	0.550148	4.22178e-05	0.0340819	0.816164	-0.085078	0.561088	-0.0690862	0.637153	0.117477	0.421455	-0.0740153	0.61326	-0.202665	0.162541	-0.297675	0.0377756	-0.0865792	0.554171	0.102427	0.483723	-0.0769047	0.599434	-0.272442	0.0582436	-0.170199	0.242326	-0.0640023	0.662185	-0.171925	0.237511
Sobic.003G426500	similar to Glutathione S-transferase GST 29	darkgrey	0.511078	0.000175053	0.308915	0.0307949	0.499855	0.000255346	0.298509	0.0372166	0.478164	0.000511037	0.643168	6.23584e-07	0.125847	0.388896	-0.216912	0.134374	0.181318	0.212461	0.218636	0.13123	-0.188804	0.193865	-0.112643	0.440943	-0.185493	0.201942	0.018201	0.901214	-0.00346129	0.981169	-0.245464	0.0891297	0.00419246	0.977192	0.080758	0.581212	-0.205059	0.15753	-0.166775	0.252071
Sobic.001G435800	similar to 39 kDa EF-Hand containing protein, putative%252C expressed	darkgrey	0.507745	0.000196094	0.338078	0.0175072	0.458606	0.00091958	0.328622	0.0211437	0.471937	0.000618496	0.773846	7.03388e-11	0.67236	1.21865e-07	-0.671288	1.29814e-07	0.50229	0.000235528	0.432431	0.00191552	-0.441458	0.00149697	-0.329154	0.0209237	-0.0262313	0.858009	-0.123676	0.397197	-0.0650289	0.657099	-0.181361	0.212351	0.159427	0.273868	0.132455	0.364271	0.264505	0.0662688	0.0878789	0.548216
Sobic.010G259300	similar to Os06g0710700 protein	darkgrey	0.506762	0.000202722	0.188328	0.195012	0.46492	0.000763617	0.200046	0.168157	0.444564	0.00137304	0.787349	1.94634e-11	0.0800628	0.584481	-0.188168	0.195399	0.0271918	0.852866	0.171339	0.239139	-0.232716	0.107586	-0.279654	0.0516466	-0.328081	0.0213697	-0.157181	0.280771	-0.00311368	0.98306	-0.0547196	0.708829	-0.274459	0.0563339	-0.155452	0.286165	-0.177329	0.222866	-0.239198	0.0978667
Sobic.003G094200	similar to Putative uncharacterized protein	darkgrey	0.506679	0.000203289	0.285127	0.0470557	0.481469	0.000461126	0.272496	0.0581921	0.466249	0.000733979	0.823395	3.79436e-13	0.613391	2.78585e-06	-0.608392	3.52868e-06	0.573731	1.63591e-05	0.514799	0.000154008	-0.439389	0.00158493	-0.252453	0.0801154	-0.129908	0.37365	-0.117283	0.422226	-0.0670107	0.647326	-0.207133	0.153279	0.196398	0.176213	0.214444	0.138972	0.00470722	0.974392	0.0527002	0.719125
Sobic.010G049100	similar to Putative uncharacterized protein	darkgrey	0.505764	0.000209659	0.388345	0.00582672	0.489564	0.000356926	0.366695	0.009554	0.487611	0.000379909	0.780709	3.70275e-11	0.68372	6.13946e-08	-0.72802	3.07551e-09	0.825394	2.97244e-13	0.783983	2.70425e-11	-0.216687	0.134788	0.153231	0.293188	0.114996	0.431395	-0.1151	0.430974	0.0557852	0.703417	-0.439531	0.00157875	0.305105	0.0330299	0.445203	0.00134871	-0.0878357	0.548413	-0.0210921	0.88562
Sobic.007G186100	similar to Putative Pti1-like kinase	darkgrey	0.502727	0.000232119	0.29822	0.0374095	0.49679	0.000282441	0.290559	0.0428333	0.470648	0.00064312	0.736756	1.58989e-09	0.223323	0.122963	-0.363796	0.0101833	0.203429	0.160931	0.458667	0.000917957	-0.0682396	0.641294	-0.102141	0.484951	-0.104316	0.475655	-0.21578	0.136469	0.194625	0.180226	-0.131178	0.368954	-0.217118	0.133996	-0.0462897	0.75213	-0.0315438	0.829643	-0.338744	0.0172724
Sobic.010G069900	similar to Cytochrome P450	darkgrey	0.498689	0.000265362	0.352568	0.012969	0.49439	0.000305452	0.346893	0.0146094	0.47863	0.000503713	0.789225	1.61634e-11	0.676486	9.53344e-08	-0.631176	1.16126e-06	0.478895	0.000499598	0.50745	0.000198063	-0.439914	0.00156218	-0.117457	0.421536	-0.262547	0.0683788	-0.365163	0.00988224	-0.0446684	0.76055	-0.0145739	0.920829	-0.0113268	0.93843	-0.00666297	0.963759	0.148106	0.309823	0.187983	0.195846
Sobic.007G086800	similar to OSIGBa0118P15.3 protein	darkgrey	0.496893	0.000281499	0.322536	0.0238058	0.533156	8.00717e-05	0.290255	0.0430607	0.479505	0.000490234	0.749896	5.6046e-10	0.735632	1.73317e-09	-0.708941	1.19458e-08	0.743377	9.47541e-10	0.549141	4.38928e-05	-0.39643	0.00480352	0.162827	0.263633	0.0157612	0.914403	-0.133159	0.361706	-0.126199	0.387559	-0.307928	0.0313616	0.290927	0.0425587	0.344046	0.015497	0.192608	0.184872	0.174674	0.229981
Sobic.003G036300	similar to Putative uncharacterized protein	darkgrey	0.496366	0.000286395	0.3399	0.0168714	0.489467	0.000358041	0.312443	0.0288389	0.472199	0.000613588	0.787231	1.96914e-11	0.65278	3.71393e-07	-0.727834	3.11817e-09	0.831656	1.35598e-13	0.63496	9.57103e-07	-0.355116	0.0122854	0.0940801	0.520232	0.110887	0.448145	0.0184363	0.899943	-0.131366	0.368264	-0.426923	0.00221928	0.429625	0.00206532	0.519438	0.000131002	-0.103389	0.479606	-0.00712895	0.961226
Sobic.001G474200	similar to Ras-related protein Rab-6A, putative%252C expressed	darkgrey	0.492264	0.000327241	0.338534	0.0173461	0.506075	0.000207475	0.314529	0.0277315	0.473866	0.000583205	0.792454	1.16871e-11	0.483693	0.000430064	-0.543996	5.34405e-05	0.632631	1.07838e-06	0.571148	1.82144e-05	-0.344057	0.0154934	0.031031	0.832372	-0.203757	0.160242	-0.11664	0.424793	-0.136935	0.348126	-0.260683	0.0704361	0.10442	0.475211	0.281215	0.0503018	-0.242925	0.0925925	-0.182649	0.209068
Sobic.005G137133	(1 of 17) K00660 - chalcone synthase (CHS)	darkgrey	0.492195	0.000327965	0.0935864	0.522433	0.442751	0.0014442	0.102863	0.481857	0.411777	0.00328568	0.735562	1.74262e-09	0.197853	0.172968	-0.289044	0.0439784	0.193107	0.183715	0.179261	0.217784	-0.241694	0.0943099	-0.212353	0.142958	-0.121586	0.405282	-0.0122981	0.933162	-0.0985561	0.500485	-0.102518	0.483333	-0.0989699	0.49868	0.0596421	0.68395	-0.0811386	0.579426	-0.0688212	0.638448
Sobic.009G238600	similar to Putative uncharacterized protein	darkgrey	0.491985	0.000330201	0.197238	0.174333	0.496115	0.000288756	0.17632	0.22555	0.443436	0.00141696	0.883133	4.63001e-17	0.422873	0.00246914	-0.484744	0.000416048	0.499194	0.000260988	0.500113	0.000253181	-0.315548	0.0272038	-0.00871633	0.952601	-0.196861	0.175175	-0.0815503	0.577497	-0.0340299	0.816439	-0.259771	0.0714605	0.0201598	0.890644	0.210601	0.146363	-0.132983	0.362344	-0.163094	0.26284
Sobic.003G009700	similar to Putative Cytochrome P450 71A1	darkgrey	0.491537	0.000335003	0.298702	0.0370879	0.483814	0.000428435	0.285565	0.0467035	0.460757	0.000863511	0.82577	2.83841e-13	0.679111	8.13819e-08	-0.713834	8.5233e-09	0.625222	1.56601e-06	0.490639	0.000344833	-0.528214	9.58419e-05	-0.179394	0.217435	-0.139017	0.340774	-0.300661	0.0358051	-0.151227	0.299623	-0.12744	0.382871	0.291935	0.0418145	0.14692	0.313757	-0.0127474	0.930726	0.0686541	0.639265
Sobic.003G397500	similar to Putative uncharacterized protein	darkgrey	0.490624	0.000344992	0.250001	0.0831924	0.488816	0.000365577	0.235764	0.102927	0.451737	0.0011212	0.834784	9.05152e-14	0.238172	0.099357	-0.363577	0.0102322	0.400447	0.00435631	0.477554	0.00052076	-0.184866	0.203499	0.0460814	0.75321	-0.206399	0.154775	-0.0888217	0.543915	0.0398627	0.785665	-0.208695	0.150135	-0.0484635	0.740885	0.181679	0.211537	-0.290772	0.0426743	-0.300904	0.0356486
Sobic.001G389000	similar to WRKY DNA binding domain containing protein, expressed	darkgrey	0.489744	0.00035488	0.314865	0.0275566	0.494999	0.000299456	0.300834	0.0356932	0.465623	0.0007478	0.701766	1.93603e-08	0.699648	2.22662e-08	-0.724286	4.04644e-09	0.576357	1.46533e-05	0.489291	0.000360066	-0.25443	0.0776995	-0.00365615	0.980109	0.173113	0.234236	-0.219256	0.130113	-0.0797179	0.586106	-0.282906	0.0488774	0.22456	0.120847	0.167174	0.250924	0.410119	0.00342617	0.294434	0.0400144
Sobic.002G422200	(1 of 1) PTHR10992//PTHR10992:SF217 - ALPHA/BETA HYDROLASE FOLD-CONTAINING PROTEIN // HYDROLASE, ALPHA/BETA FOLD FAMILY PROTEIN	darkgrey	0.489652	0.000355926	0.3236	0.0233211	0.487603	0.000380001	0.294197	0.0401825	0.464517	0.000772817	0.758762	2.67294e-10	0.622146	1.82316e-06	-0.629098	1.28992e-06	0.629382	1.27158e-06	0.576843	1.43562e-05	-0.334519	0.0188081	0.048532	0.740532	-0.105613	0.470154	-0.00819314	0.955444	0.0343132	0.814938	-0.47358	0.00058833	0.143391	0.325649	0.313362	0.0283469	0.149882	0.303991	-0.0502366	0.731753
Sobic.005G216000	(1 of 14) IPR000877 - Proteinase inhibitor I12, Bowman-Birk	darkgrey	0.488755	0.000366289	0.0888651	0.543718	0.443297	0.00142243	0.0951026	0.515687	0.408801	0.00354164	0.790826	1.37726e-11	0.201401	0.165236	-0.292551	0.0413645	0.177538	0.222312	0.185529	0.201854	-0.299656	0.0364585	-0.268061	0.0625703	-0.234189	0.105314	-0.0419954	0.774491	-0.101931	0.485856	-0.0699716	0.632833	-0.145613	0.318128	0.0167507	0.909051	-0.116922	0.423665	-0.125931	0.388579
Sobic.006G181400	(1 of 1) 1.10.3.1//1.14.18.1 - Catechol oxidase / Tyrosinase // Tyrosinase / Tyrosine-dopa oxidase	darkgrey	0.48618	0.000397573	0.396707	0.00477144	0.520278	0.000127189	0.357968	0.011557	0.484461	0.000419783	0.652672	3.73614e-07	0.623972	1.66618e-06	-0.595269	6.44123e-06	0.586177	9.62457e-06	0.582906	1.10879e-05	-0.204638	0.158404	0.0906306	0.53571	0.0657161	0.653704	-0.252148	0.080492	-0.0325169	0.824469	-0.096113	0.511216	0.140037	0.337208	0.184832	0.203581	0.120386	0.409967	0.169514	0.244256
Sobic.002G148700	similar to Os09g0272000 protein	darkgrey	0.485093	0.000411492	0.166139	0.253911	0.456624	0.000974134	0.159053	0.27501	0.424452	0.00236892	0.845077	2.25054e-14	0.438374	0.00162975	-0.488531	0.000368917	0.372966	0.00830659	0.455191	0.00101535	-0.335159	0.0185685	-0.209128	0.149273	-0.218757	0.131011	-0.21398	0.139849	0.0326608	0.823704	-0.0861086	0.556335	-0.0846281	0.563168	0.0147884	0.919668	-0.021017	0.886024	-0.118808	0.416176
Sobic.006G107400	similar to H0219H12.10 protein	darkgrey	0.484401	0.000420574	0.28992	0.0433128	0.459059	0.000907508	0.280893	0.0505772	0.449071	0.00120951	0.788675	1.70718e-11	0.652096	3.85591e-07	-0.616705	2.37643e-06	0.429084	0.00209537	0.485708	0.000403565	-0.392637	0.0052621	-0.290537	0.0428496	-0.154608	0.28882	-0.306082	0.0324443	-0.000914653	0.995023	-0.0519687	0.722867	-0.0454236	0.756624	-0.0276174	0.850589	0.193412	0.183009	0.0957715	0.512725
Sobic.010G075200		darkgrey	0.484196	0.000423308	0.237586	0.100217	0.446303	0.00130776	0.244481	0.0904577	0.436439	0.00171831	0.762098	2.00648e-10	0.379932	0.00708858	-0.444452	0.00137735	0.293971	0.0403428	0.303001	0.0343205	-0.340247	0.0167524	-0.262562	0.0683624	-0.215484	0.137021	-0.134237	0.357795	-0.00434251	0.976376	-0.154408	0.289453	-0.00735043	0.960022	0.0492423	0.736869	0.0272318	0.852652	0.02309	0.874868
Sobic.001G097500	expressed protein	darkgrey	0.483041	0.000438963	0.390091	0.00559103	0.501517	0.00024166	0.35977	0.0111162	0.477254	0.000525612	0.762297	1.97222e-10	0.681976	6.83462e-08	-0.677443	9.00085e-08	0.787768	1.86766e-11	0.800394	5.13629e-12	-0.220651	0.127627	0.209378	0.148775	-0.00139346	0.992418	-0.103693	0.478306	0.0888832	0.543636	-0.430883	0.00199691	0.194483	0.180551	0.410481	0.0033951	-0.0181951	0.901246	-0.0244205	0.86772
Sobic.001G400900	similar to Pathogenesis-related protein 10a	darkgrey	0.482318	0.000449038	0.20844	0.150646	0.468272	0.000690848	0.198196	0.172209	0.433906	0.00184075	0.744458	8.69496e-10	0.285901	0.0464341	-0.414241	0.00308619	0.465593	0.000748477	0.325522	0.0224664	-0.280359	0.051036	-0.00773849	0.957914	-0.0841369	0.565443	-0.0114825	0.937586	-0.153628	0.291926	-0.289368	0.0437317	0.226827	0.117044	0.271988	0.0586808	-0.274694	0.0561149	-0.152202	0.296482
Sobic.006G014900	similar to Coleoptile phototropism protein 1	darkgrey	0.482072	0.000452507	0.217735	0.132867	0.42724	0.0022007	0.238406	0.0990167	0.427456	0.00218815	0.766604	1.35195e-10	0.140643	0.335102	-0.168691	0.246587	0.0272777	0.852406	0.2903	0.0430271	-0.1542	0.29011	-0.228712	0.11395	-0.352138	0.0130874	-0.159384	0.274	0.202577	0.162728	-0.0607349	0.67847	-0.343883	0.0155489	-0.151949	0.297296	-0.0897187	0.539839	-0.222259	0.124803
Sobic.009G230500	(1 of 2) PTHR16517//PTHR16517:SF35 - TUBBY-RELATED // SUBFAMILY NOT NAMED	darkgrey	0.480855	0.000470058	0.314335	0.0278333	0.431693	0.00195397	0.296954	0.0382645	0.44461	0.00137129	0.639017	7.75686e-07	0.308983	0.0307565	-0.352455	0.0129999	0.325202	0.0226072	0.267118	0.0635348	-0.27117	0.0594742	-0.172242	0.236636	-0.160623	0.270238	0.194221	0.181149	-0.0663323	0.650665	-0.393868	0.00510923	0.0333351	0.820125	0.244152	0.090907	-0.0895581	0.540568	-0.0392928	0.788659
Sobic.002G355200	similar to Os07g0584200 protein	darkgrey	0.480809	0.000470727	0.328449	0.0212157	0.471812	0.000620836	0.305232	0.0329536	0.456885	0.000966791	0.751722	4.824e-10	0.826285	2.66365e-13	-0.786022	2.21741e-11	0.801734	4.45482e-12	0.501217	0.000244084	-0.576555	1.45319e-05	-0.116076	0.427051	0.00146199	0.992045	-0.1341	0.35829	-0.237172	0.100828	-0.23345	0.106451	0.450987	0.00114544	0.368602	0.00915862	0.0705234	0.630147	0.213279	0.141182
Sobic.002G423300	(1 of 2) PTHR10641:SF460 - MYB TRANSCRIPTION FACTOR	darkgrey	0.480786	0.000471064	0.206803	0.153951	0.435944	0.00174166	0.211149	0.145292	0.425662	0.00229454	0.811783	1.47794e-12	0.491167	0.000339025	-0.563339	2.50655e-05	0.431244	0.00197765	0.364487	0.0100302	-0.43328	0.00187216	-0.205985	0.155621	-0.0617946	0.673172	-0.18835	0.194959	-0.0443791	0.762055	-0.134736	0.355994	0.160438	0.270797	0.104703	0.47401	0.0065389	0.964433	-0.0475701	0.7455
Sobic.001G317200	similar to Glutathione S-transferase GST 38	darkgrey	0.479851	0.000484977	0.134798	0.35577	0.424021	0.00239588	0.139013	0.34079	0.407906	0.00362195	0.761799	2.05919e-10	0.229408	0.112823	-0.324145	0.0230761	0.148304	0.309169	0.2219	0.12543	-0.243985	0.0911343	-0.227811	0.115421	-0.174554	0.230305	-0.0621369	0.671464	0.0460912	0.753159	-0.110773	0.448615	-0.165791	0.25492	-0.0154869	0.915887	0.0179546	0.902544	-0.127668	0.382015
Sobic.009G219000	similar to Os05g0549000 protein	darkgrey	0.479661	0.000487861	0.327242	0.0217242	0.457938	0.000937664	0.305607	0.0327281	0.45267	0.00109167	0.751723	4.82385e-10	0.688188	4.64921e-08	-0.695095	2.99522e-08	0.836459	7.26452e-14	0.708817	1.20476e-08	-0.278569	0.0525988	0.0488597	0.738842	0.136315	0.350335	0.0450107	0.75877	-0.0346459	0.813176	-0.461314	0.000849503	0.353812	0.0126312	0.535341	7.38865e-05	-0.0585048	0.689669	0.0109146	0.940667
Sobic.006G120900	similar to OSIGBa0116M22.11 protein	darkgrey	0.479639	0.000488183	0.321328	0.0243665	0.484179	0.000423538	0.295145	0.0395139	0.457654	0.000945421	0.764438	1.63623e-10	0.629027	1.29453e-06	-0.754845	3.72169e-10	0.853425	6.74487e-15	0.774114	6.8628e-11	-0.158694	0.27611	0.263869	0.0669487	0.259375	0.0719096	-0.0345179	0.813853	0.07004	0.6325	-0.546649	4.83023e-05	0.419866	0.00267041	0.530847	8.71177e-05	-0.0756985	0.605189	-0.0567904	0.698324
Sobic.004G214000	similar to Putative adenine phosphoribosyltransferase form 2	darkgrey	0.478751	0.00050183	0.348007	0.0142741	0.475604	0.00055298	0.333243	0.0192942	0.46104	0.000856361	0.695692	2.88191e-08	0.639864	7.42076e-07	-0.56547	2.29918e-05	0.389194	0.00571109	0.372127	0.0084648	-0.498223	0.000269468	-0.365162	0.00988237	-0.30683	0.032002	-0.292552	0.0413635	-0.16533	0.256263	0.104678	0.474117	-0.0779933	0.594261	-0.0692327	0.636437	0.185667	0.201512	0.184144	0.205299
Sobic.007G060700	similar to Os08g0176100 protein	darkgrey	0.478235	0.00050992	0.382755	0.0066409	0.491604	0.000334283	0.351594	0.0132388	0.470537	0.000645284	0.723363	4.32724e-09	0.673657	1.1286e-07	-0.707226	1.34251e-08	0.804977	3.14192e-12	0.795661	8.4217e-12	-0.196048	0.177	0.230297	0.111398	0.102424	0.483737	-0.184826	0.203598	0.135174	0.354418	-0.400028	0.00440114	0.299655	0.0364593	0.385919	0.00616877	0.000825249	0.99551	-0.096035	0.51156
Sobic.003G286600	similar to Acid phosphatase-like	darkgrey	0.476488	0.000538166	0.217113	0.134004	0.452761	0.00108881	0.227092	0.116605	0.42972	0.00206009	0.738807	1.35656e-09	0.139413	0.339389	-0.226769	0.117139	0.0667458	0.648629	0.272533	0.0581564	-0.153584	0.292066	-0.176785	0.22431	-0.286746	0.0457635	-0.162917	0.263367	0.133665	0.359869	-0.102448	0.483635	-0.24747	0.0864642	-0.111147	0.447072	-0.0869027	0.552686	-0.129582	0.374861
Sobic.004G107100	similar to Putative RNA-binding protein	darkgrey	0.475744	0.000550621	0.314018	0.0279995	0.505252	0.000213303	0.28215	0.0495096	0.458786	0.000914764	0.756866	3.13995e-10	0.530572	8.79935e-05	-0.642254	6.54458e-07	0.848247	1.43641e-14	0.707825	1.28897e-08	-0.180108	0.215579	0.35426	0.0125115	0.123388	0.398304	0.047707	0.744793	-0.0560397	0.702126	-0.539874	6.24246e-05	0.395132	0.0049563	0.587506	9.08247e-06	-0.218523	0.131435	-0.109688	0.453098
Sobic.005G214400	similar to Acyltransferase family protein, expressed	darkgrey	0.474942	0.000564327	0.142971	0.327081	0.44087	0.0015215	0.148686	0.307911	0.410936	0.0033563	0.767351	1.26515e-10	-0.00304912	0.983411	-0.123327	0.39854	0.0781973	0.593293	0.310963	0.0296462	-0.0480824	0.742853	-0.0822453	0.574247	-0.281283	0.0502436	-0.0988814	0.499066	0.145327	0.319091	-0.174782	0.229688	-0.291628	0.0420394	-0.0487256	0.739533	-0.329452	0.0208009	-0.362338	0.0105132
Sobic.001G223801	(1 of 10) KOG4579 - Leucine-rich repeat (LRR) protein associated with apoptosis in muscle tissue	darkgrey	0.474879	0.000565426	0.275664	0.0552173	0.423125	0.00245289	0.28902	0.0439967	0.433322	0.00187002	0.646335	5.26756e-07	0.110984	0.447742	-0.191964	0.186373	-0.0217064	0.882311	0.348604	0.014097	0.0195348	0.894014	-0.100131	0.493631	-0.246828	0.0873106	-0.251337	0.0815045	0.353461	0.0127257	-0.057534	0.694565	-0.386084	0.00614487	-0.207603	0.152329	-0.00874004	0.952473	-0.125761	0.389223
Sobic.009G241000	similar to Putative uncharacterized protein	darkgrey	0.47442	0.000573418	0.254391	0.0777469	0.50199	0.000237893	0.224835	0.120382	0.445544	0.00133589	0.755145	3.62931e-10	0.631771	1.12667e-06	-0.631885	1.12017e-06	0.783969	2.70787e-11	0.53857	6.55421e-05	-0.380418	0.0070097	0.174766	0.229732	-0.0154559	0.916055	-0.0636644	0.663862	-0.210608	0.146349	-0.359934	0.0110768	0.324783	0.0227919	0.424754	0.00235012	-0.0422001	0.773421	0.0557225	0.703735
Sobic.009G068600	similar to Os04g0194400 protein	darkgrey	0.4738	0.000584394	0.276068	0.0548473	0.474901	0.000565042	0.291104	0.0424274	0.445623	0.00133295	0.589331	8.38453e-06	0.282478	0.0492347	-0.21049	0.146582	-0.0730239	0.618035	0.0648074	0.658195	-0.307648	0.0315241	-0.29203	0.0417448	-0.408518	0.00356687	-0.405645	0.00383215	-0.0170417	0.907478	0.188873	0.193698	-0.319089	0.0254346	-0.396213	0.00482872	0.333493	0.019198	0.0791408	0.588829
Sobic.003G416400	similar to Putative WD repeat domain 45	darkgrey	0.473433	0.000590963	0.372916	0.00831588	0.484752	0.000415948	0.343246	0.0157544	0.464227	0.000779488	0.725785	3.62631e-09	0.726441	3.45579e-09	-0.669103	1.47531e-07	0.784481	2.57655e-11	0.759755	2.45552e-10	-0.232473	0.107965	0.16406	0.259985	0.0854806	0.559229	-0.168431	0.247327	0.0396377	0.786847	-0.322358	0.023888	0.251758	0.080978	0.369733	0.00893087	0.0109947	0.940232	0.154143	0.290292
Sobic.003G040800	similar to Putative WRKY DNA-binding protein	darkgrey	0.472744	0.00060351	0.356587	0.011905	0.474945	0.000564271	0.353101	0.0128234	0.459825	0.000887422	0.574568	1.5797e-05	0.442731	0.00144503	-0.423801	0.00240978	0.282267	0.0494113	0.378012	0.0074076	-0.14377	0.324359	-0.0810663	0.579765	0.00337049	0.981663	-0.378038	0.00740321	0.0126165	0.931435	0.0678311	0.643297	-0.0441587	0.763203	-0.093303	0.523699	0.21494	0.138038	0.215839	0.13636
Sobic.004G085800	(1 of 2) PTHR31810//PTHR31810:SF2 - FAMILY NOT NAMED // METACASPASE-9	darkgrey	0.472412	0.000609622	0.297027	0.0382149	0.447034	0.00128115	0.279235	0.0520128	0.44006	0.0015559	0.833016	1.13866e-13	0.50382	0.000223797	-0.561004	2.75334e-05	0.56359	2.48126e-05	0.515117	0.000152323	-0.401552	0.00423986	-0.158284	0.277367	-0.21274	0.142214	-0.167829	0.249044	-0.103782	0.477927	-0.176	0.226407	0.10439	0.475337	0.197001	0.174862	-0.185764	0.201272	-0.181927	0.210904
Sobic.009G200300		darkgrey	0.472308	0.000611555	0.3384	0.0173935	0.459056	0.00090758	0.31823	0.025855	0.451011	0.00114465	0.775112	6.25912e-11	0.712076	9.6303e-09	-0.714321	8.23872e-09	0.722273	4.68297e-09	0.625562	1.53978e-06	-0.402354	0.00415715	0.0274824	0.851311	-0.0382904	0.793931	-0.219188	0.130236	-0.0412434	0.778426	-0.23928	0.0977482	0.236523	0.101792	0.274473	0.0563207	0.0014654	0.992027	0.00905651	0.950754
Sobic.005G215900	similar to Putative Bowman-Birk serine protease inhibitor	darkgrey	0.471753	0.000621963	0.102858	0.481878	0.431336	0.00197278	0.10369	0.478321	0.398492	0.00456915	0.818745	6.61609e-13	0.217311	0.133642	-0.329437	0.0208073	0.221752	0.125689	0.217391	0.133495	-0.352062	0.0131085	-0.279875	0.0514548	-0.291832	0.04189	-0.0568051	0.69825	-0.110169	0.451106	-0.0909548	0.534246	-0.101553	0.487483	0.0357691	0.807232	-0.186422	0.199652	-0.184735	0.203824
Sobic.003G012900	similar to Os01g0224000 protein	darkgrey	0.471378	0.000629059	0.279637	0.0516616	0.474413	0.000573537	0.251806	0.0809183	0.442121	0.00146971	0.667339	1.63459e-07	0.461074	0.000855511	-0.431637	0.00195689	0.593749	6.89443e-06	0.449067	0.00120966	-0.265808	0.0648942	0.11975	0.412463	-0.0390616	0.789874	0.0269258	0.85429	-0.121983	0.403737	-0.203787	0.160178	0.165392	0.256081	0.364568	0.0100123	-0.0829309	0.571049	-0.0548868	0.707979
Sobic.003G323500	similar to Os01g0794400 protein	darkgrey	0.470365	0.000648657	0.25206	0.0806023	0.442123	0.00146963	0.242858	0.0926854	0.429296	0.00208353	0.843937	2.63852e-14	0.307939	0.0313549	-0.384896	0.00631818	0.265652	0.0650571	0.544921	5.15942e-05	-0.200223	0.167774	-0.193484	0.182844	-0.339263	0.0170915	-0.189024	0.193336	0.196009	0.177087	-0.179132	0.218118	-0.256577	0.0751422	-0.0401238	0.784295	-0.109555	0.453649	-0.293344	0.0407916
Sobic.008G067200	similar to Os12g0193100 protein	darkgrey	0.469545	0.000664904	0.19417	0.181266	0.435529	0.00176142	0.190645	0.189474	0.416081	0.00294432	0.672	1.24483e-07	0.207151	0.153243	-0.221936	0.125367	0.108257	0.459047	0.0373055	0.79912	-0.374816	0.00796658	-0.3504	0.0135761	-0.338875	0.0172266	0.107454	0.462407	-0.192168	0.185896	-0.164761	0.257927	-0.125792	0.389104	0.0244506	0.867558	-0.0779423	0.594503	0.0329073	0.822395
Sobic.010G132100	(1 of 1) KOG3425 - Uncharacterized conserved protein	darkgrey	0.469078	0.000674313	0.333315	0.0192665	0.475059	0.00056231	0.314599	0.0276954	0.452169	0.00110743	0.792332	1.18321e-11	0.649833	4.36205e-07	-0.687972	4.71259e-08	0.721944	4.79539e-09	0.743542	9.35196e-10	-0.233793	0.105922	0.236253	0.102194	0.0267617	0.855168	-0.283625	0.0482813	0.15152	0.298678	-0.365594	0.00978897	0.255688	0.0761931	0.275123	0.0557169	0.0217097	0.882294	-0.0867207	0.553522
Sobic.001G339500	similar to Expressed protein	darkgrey	0.467668	0.000703495	0.349351	0.0138782	0.484963	0.000413188	0.322791	0.023689	0.456479	0.000978243	0.695899	2.84357e-08	0.592875	7.16804e-06	-0.626765	1.45009e-06	0.651145	4.06138e-07	0.638386	8.01617e-07	-0.257545	0.0740107	0.0163616	0.911155	0.0148167	0.919515	-0.125873	0.388799	-0.0500312	0.732809	-0.331031	0.0201617	0.203438	0.16091	0.267203	0.0634473	-0.0603828	0.680234	0.0393398	0.788412
Sobic.008G066401	(1 of 3) PTHR11601//PTHR11601:SF46 - CYSTEINE DESULFURYLASE // SUBFAMILY NOT NAMED	darkgrey	0.466961	0.000718527	0.271657	0.0590005	0.438986	0.00160259	0.282874	0.0489038	0.431731	0.00195195	0.628984	1.29735e-06	0.19423	0.181129	-0.236239	0.102215	-0.000732122	0.996017	0.0414581	0.777302	-0.384907	0.00631654	-0.386046	0.00615038	-0.394603	0.00501981	-0.226861	0.116987	-0.142029	0.330313	0.20041	0.167369	-0.267613	0.0630274	-0.235699	0.103026	-0.000923076	0.994978	0.0237227	0.871467
Sobic.004G057200	similar to Putative uncharacterized protein	darkgrey	0.46543	0.000752116	0.417593	0.00283202	0.4677	0.000702819	0.388686	0.00578	0.464324	0.000777238	0.671562	1.27735e-07	0.724782	3.9027e-09	-0.712451	9.38308e-09	0.72606	3.55377e-09	0.755468	3.53209e-10	-0.181849	0.211102	0.177954	0.22121	0.0879757	0.547774	-0.196226	0.1766	0.100942	0.490119	-0.371843	0.00851904	0.196658	0.175629	0.297575	0.0378428	0.110983	0.447746	0.0801499	0.584071
Sobic.002G407100	expressed protein	darkgrey	0.464378	0.000776011	0.17637	0.225417	0.423561	0.00242498	0.176551	0.224933	0.406862	0.00371771	0.644638	5.7673e-07	-0.0458752	0.754279	-0.20873	0.150066	0.192708	0.18464	0.483955	0.000426533	0.25469	0.0773866	0.169191	0.24517	0.110591	0.449364	0.0667654	0.648533	0.367741	0.00933527	-0.378478	0.00732915	-0.168893	0.246012	0.190374	0.190115	-0.316036	0.0269542	-0.409666	0.00346551
Sobic.006G182100	similar to OSIGBa0103M18.2 protein	darkgrey	0.464344	0.000776775	0.322993	0.0235966	0.48795	0.000375821	0.308246	0.0311779	0.450814	0.00115108	0.754596	3.79987e-10	0.727344	3.23321e-09	-0.723588	4.25717e-09	0.697268	2.60176e-08	0.63482	9.64026e-07	-0.324595	0.0228755	0.0946767	0.517577	0.0881494	0.54698	-0.324526	0.0229061	-0.0487076	0.739626	-0.279586	0.051706	0.337041	0.0178782	0.209157	0.149215	0.134498	0.356853	0.20773	0.152073
Sobic.008G021800	similar to NAC domain transcription factor, putative%252C expressed	darkgrey	0.463975	0.000785326	0.299849	0.0363324	0.456782	0.000969685	0.294775	0.039774	0.438953	0.00160403	0.655207	3.24897e-07	0.744345	8.77337e-10	-0.640174	7.30113e-07	0.387361	0.00596345	0.270807	0.0598296	-0.625677	1.53097e-06	-0.424646	0.00235685	-0.214628	0.138624	-0.457951	0.000937299	-0.228368	0.11451	0.207839	0.151853	0.0741869	0.612435	-0.155687	0.285429	0.36681	0.00952969	0.393518	0.00515227
Sobic.002G050400	similar to Non-specific lipid-transfer protein	darkgrey	0.461584	0.000842782	0.213416	0.140921	0.427848	0.00216546	0.212386	0.142894	0.413575	0.00313905	0.702761	1.81218e-08	0.0211873	0.885107	-0.156503	0.28288	0.0527678	0.71878	0.405986	0.00379979	0.0713088	0.626332	-0.0461551	0.752828	-0.153596	0.292026	-0.170943	0.240242	0.255758	0.0761096	-0.126391	0.386831	-0.359236	0.0112453	-0.115963	0.427504	-0.222622	0.124173	-0.345891	0.0149167
Sobic.010G033800	similar to Putative sulfate transporter Sultr3	darkgrey	0.459517	0.000895439	0.191042	0.188537	0.415835	0.00296296	0.190429	0.189987	0.405019	0.00389219	0.759636	2.48071e-10	0.220495	0.127903	-0.292936	0.0410853	0.226947	0.116845	0.51215	0.000168741	-0.00724963	0.96057	-0.0717722	0.624086	-0.13827	0.343401	0.0215466	0.883172	0.286693	0.0458053	-0.306467	0.032216	-0.242902	0.092625	0.101975	0.485666	-0.0573727	0.69538	-0.32744	0.0216403
Sobic.008G037300	similar to Terminal flower 1	darkgrey	0.459439	0.000897506	0.454283	0.00104227	0.455945	0.000993459	0.452099	0.00110965	0.466933	0.000719147	0.333372	0.0192445	0.494413	0.000305227	-0.319337	0.0253142	0.084491	0.563803	0.156167	0.283928	-0.292533	0.0413777	-0.353699	0.0126615	-0.14247	0.328798	-0.273387	0.0573428	-0.00507286	0.972404	0.183631	0.206588	-0.107242	0.463295	-0.231023	0.110243	0.454875	0.00102465	0.265359	0.0653655
Sobic.004G304800	similar to Steroid membrane binding protein-like	darkgrey	0.457066	0.000961734	0.284384	0.0476585	0.406625	0.00373973	0.289271	0.0438054	0.420192	0.00264793	0.725729	3.64132e-09	0.19815	0.17231	-0.27742	0.0536218	0.11138	0.446116	0.555427	3.43578e-05	0.0935405	0.522638	0.0127822	0.930537	-0.160787	0.269743	-0.170647	0.241072	0.482648	0.000444411	-0.232806	0.107446	-0.333204	0.0193093	-0.0692483	0.636361	0.0213659	0.884145	-0.176293	0.225623
Sobic.009G082000	similar to Os07g0541400 protein	darkgrey	0.456503	0.000977539	0.26161	0.0694071	0.437569	0.00166609	0.247446	0.0864958	0.421767	0.00254152	0.789134	1.63109e-11	0.387969	0.00587862	-0.45753	0.00094884	0.524019	0.000111405	0.71582	7.41691e-09	-0.131824	0.366583	0.0817006	0.576793	-0.194685	0.18009	0.053061	0.717282	0.286219	0.0461807	-0.446038	0.00131752	-0.0582636	0.690885	0.33552	0.0184344	-0.204859	0.157945	-0.249933	0.0832787
Sobic.003G197300	weakly similar to Os01g0580800 protein	darkgrey	0.456105	0.000988881	0.282659	0.0490833	0.417453	0.0028423	0.287363	0.0452784	0.421948	0.00252956	0.570529	1.86864e-05	0.0355227	0.808535	0.0996957	0.49552	-0.0319474	0.827496	0.0783346	0.592643	-0.280893	0.0505771	-0.331507	0.0199721	-0.507796	0.000195752	-0.114263	0.434358	-0.105916	0.468872	0.182094	0.210479	-0.28728	0.0453429	-0.171082	0.239855	-0.267519	0.0631233	-0.232932	0.107251
Sobic.001G222700	similar to CER1 protein, putative%252C expressed	darkgrey	0.454168	0.00104573	0.289568	0.0435797	0.431085	0.00198612	0.277404	0.0536361	0.424495	0.00236625	0.684402	5.88643e-08	0.226109	0.118238	-0.268569	0.0620564	0.137232	0.347073	0.368242	0.00923221	-0.171541	0.238578	-0.218576	0.131338	-0.272497	0.0581909	-0.221138	0.126767	0.141836	0.330978	-0.0668163	0.648282	-0.197587	0.173558	-0.146935	0.313706	-0.118801	0.416205	-0.200954	0.166195
Sobic.008G010900	similar to RiLIM15B protein	darkgrey	0.454081	0.00104833	0.245637	0.0888964	0.482344	0.00044867	0.217616	0.133082	0.427348	0.00219439	0.787843	1.85378e-11	0.398911	0.00452283	-0.488805	0.000365703	0.550523	4.16098e-05	0.518885	0.00013357	-0.269516	0.0611065	0.144145	0.323083	-0.165771	0.254978	-0.000910567	0.995046	-0.0522232	0.721565	-0.345371	0.0150782	0.0578288	0.693078	0.308298	0.0311481	-0.0756982	0.60519	-0.14994	0.303804
Sobic.009G121600	similar to Putative uncharacterized protein	darkgrey	0.453892	0.00105406	0.181157	0.212874	0.464414	0.000775178	0.173649	0.23277	0.411333	0.00332278	0.616151	2.44074e-06	0.532002	8.35233e-05	-0.519876	0.000129002	0.278484	0.0526741	0.0633625	0.665361	-0.507178	0.000199891	-0.243052	0.0924179	-0.0500213	0.73286	-0.186155	0.200308	-0.285727	0.0465736	0.089139	0.542472	0.141121	0.333445	-0.0124297	0.932448	0.349573	0.013814	0.493292	0.000316539
Sobic.003G009502	(1 of 2) 1.14.13.104 - (+)-menthofuran synthase / Menthofuran synthase	darkgrey	0.453692	0.00106014	0.279512	0.0517704	0.457089	0.000961081	0.261141	0.0699263	0.428233	0.00214339	0.804922	3.1608e-12	0.746378	7.45537e-10	-0.735058	1.81102e-09	0.676907	9.29534e-08	0.636141	9.00601e-07	-0.462768	0.000813881	-0.0346668	0.813065	-0.137107	0.347514	-0.404791	0.00391421	-0.00862202	0.953114	-0.12785	0.381331	0.2478	0.0860317	0.126279	0.387259	0.0671602	0.646591	0.0588308	0.688028
Sobic.007G152500	similar to Putative uncharacterized protein	darkgrey	0.453421	0.00106841	0.399365	0.00447306	0.490791	0.000343145	0.375482	0.0078472	0.459784	0.000888482	0.72858	2.95035e-09	0.574134	1.60863e-05	-0.563629	2.47728e-05	0.617497	2.28718e-06	0.710525	1.07171e-08	-0.228389	0.114476	0.211902	0.143828	-0.134823	0.355682	-0.388196	0.00584726	0.0885504	0.545151	-0.149425	0.305484	0.0913909	0.532279	0.126684	0.385725	-0.0511679	0.726971	-0.0852979	0.560072
Sobic.006G110400	Predicted protein	darkgrey	0.453417	0.00106855	0.322442	0.023849	0.436863	0.00169853	0.299046	0.0368601	0.431295	0.00197497	0.730884	2.48417e-09	0.746504	7.38004e-10	-0.754145	3.94573e-10	0.776487	5.50933e-11	0.760401	2.32314e-10	-0.271614	0.0590421	0.0330306	0.82174	0.13759	0.345804	-0.0619924	0.672184	0.108367	0.458588	-0.429689	0.00206179	0.267484	0.0631594	0.408121	0.00360253	0.104456	0.475059	0.0668445	0.648143
Sobic.007G203300	similar to Putative uncharacterized protein P0675A05.28	darkgrey	0.453096	0.00107842	0.332061	0.0197538	0.466933	0.000719141	0.308867	0.0308223	0.440427	0.00154023	0.76379	1.7318e-10	0.777029	5.23794e-11	-0.792393	1.17594e-11	0.788773	1.69065e-11	0.753191	4.27207e-10	-0.34579	0.0149478	0.0951106	0.515651	0.047922	0.743682	-0.212646	0.142395	0.0777299	0.595511	-0.344459	0.0153654	0.322591	0.0237808	0.339123	0.0171401	0.093605	0.52235	0.0706078	0.629736
Sobic.001G040500	similar to Putative uncharacterized protein	darkgrey	0.452875	0.00108527	0.341389	0.0163662	0.489743	0.000354891	0.311199	0.0295166	0.447321	0.00127083	0.739647	1.27068e-09	0.70569	1.48939e-08	-0.733921	1.97502e-09	0.751027	5.10809e-10	0.728885	2.88431e-09	-0.221151	0.126744	0.213316	0.141111	0.101319	0.488493	-0.198744	0.171002	0.0105406	0.942696	-0.392925	0.00522601	0.232239	0.108329	0.323751	0.023253	0.109155	0.455308	0.146502	0.31515
Sobic.010G176700	similar to Putative uncharacterized protein B1047H05.14	darkgrey	0.451091	0.00114204	0.175907	0.226656	0.417797	0.00281723	0.175371	0.228099	0.397648	0.00466382	0.800567	5.04327e-12	0.452491	0.00109727	-0.545918	4.96707e-05	0.486022	0.000399572	0.478113	0.000511843	-0.301241	0.0354322	-0.117345	0.42198	-0.0419655	0.774647	-0.173687	0.232665	0.0105314	0.942746	-0.216469	0.135191	0.110743	0.448737	0.183295	0.207433	-0.0820381	0.575215	-0.00910754	0.950477
Sobic.003G339800	expressed protein	darkgrey	0.450984	0.00114552	0.324232	0.023037	0.450356	0.0011662	0.303075	0.0342749	0.433708	0.00185064	0.757275	3.03299e-10	0.431356	0.00197175	-0.495263	0.000296899	0.575885	1.49471e-05	0.632435	1.08926e-06	-0.1873	0.197505	0.15028	0.302694	-0.135138	0.354548	-0.0194928	0.894241	0.0420009	0.774462	-0.432124	0.00193145	0.0326063	0.823994	0.308996	0.0307491	-0.111153	0.447049	-0.18142	0.212201
Sobic.001G108000	(1 of 1) PTHR11746//PTHR11746:SF101 - O-METHYLTRANSFERASE // SUBFAMILY NOT NAMED	darkgrey	0.450577	0.00115887	0.322079	0.0240169	0.472745	0.00060349	0.313507	0.0282695	0.439345	0.00158686	0.740398	1.19831e-09	0.645557	5.49139e-07	-0.619028	2.1235e-06	0.621272	1.90309e-06	0.498246	0.000269265	-0.443324	0.00142137	0.0649589	0.657446	-0.184746	0.203796	-0.15755	0.279629	-0.104583	0.47452	-0.267589	0.0630518	0.193074	0.183791	0.236327	0.102084	0.100163	0.49349	0.160819	0.269646
Sobic.003G423500	similar to Endo-1%252C3-beta-glucanase	darkgrey	0.450194	0.00117156	0.192222	0.185769	0.415478	0.0029902	0.207071	0.153407	0.400762	0.00432281	0.514966	0.000153123	0.364928	0.00993346	-0.33917	0.0171237	0.104264	0.475876	-0.139086	0.340535	-0.557919	3.11367e-05	-0.518716	0.000134367	-0.202832	0.162189	-0.146927	0.313735	-0.417847	0.00281357	0.230276	0.111431	-0.0446577	0.760606	-0.150134	0.30317	0.191033	0.188559	0.241974	0.0939166
Sobic.001G012500	similar to Glutathione S-transferase 1	darkgrey	0.449035	0.00121075	0.251412	0.08141	0.405154	0.00387919	0.255717	0.0761582	0.408627	0.00355716	0.797507	6.95479e-12	0.211331	0.144937	-0.293481	0.0406931	0.162171	0.265588	0.47973	0.000486806	-0.119741	0.4125	-0.0447154	0.760305	-0.376622	0.0076465	-0.208995	0.149537	0.320691	0.0246664	-0.196045	0.177007	-0.309284	0.0305852	-0.0802794	0.583462	-0.0683109	0.640945	-0.3732	0.00826291
Sobic.002G291800	similar to Os09g0554000 protein	darkgrey	0.448903	0.00121527	0.258348	0.0730826	0.4848	0.000415322	0.218737	0.131048	0.426759	0.00222893	0.737884	1.45729e-09	0.54558	5.03153e-05	-0.592666	7.23486e-06	0.673758	1.12188e-07	0.559637	2.90792e-05	-0.301911	0.035006	0.187731	0.196456	-0.0866843	0.553688	0.045642	0.75549	0.0017293	0.990591	-0.523417	0.000113818	0.228201	0.114782	0.406822	0.00372141	0.0297706	0.839089	-0.0468058	0.749455
Sobic.008G152600	similar to LIM domain-containing protein, putative%252C expressed	darkgrey	0.448872	0.00121635	0.320342	0.0248319	0.4253	0.00231656	0.294247	0.0401467	0.425245	0.00231995	0.739132	1.32275e-09	0.707588	1.30989e-08	-0.704084	1.659e-08	0.834911	8.9019e-14	0.725728	3.64146e-09	-0.285215	0.0469849	0.0668844	0.647947	0.0926865	0.526458	0.0557466	0.703613	-0.00278349	0.984856	-0.461664	0.000840801	0.310551	0.0298747	0.532963	8.06376e-05	-0.0156997	0.914735	-0.0102121	0.94448
Sobic.010G259600	similar to Os06g0710700 protein	darkgrey	0.448482	0.00122984	0.175963	0.226506	0.419445	0.0026997	0.177602	0.222141	0.396698	0.00477248	0.765481	1.49294e-10	0.124483	0.394098	-0.268928	0.0616945	0.162427	0.264824	0.325801	0.022345	-0.157878	0.278619	-0.107975	0.460224	-0.254262	0.0779023	-0.147679	0.311235	0.123893	0.396363	-0.154769	0.288314	-0.148421	0.308784	-0.0193517	0.895002	-0.22794	0.115208	-0.265311	0.0654159
Sobic.002G426202	(1 of 3) 2.5.1.43 - Nicotianamine synthase	darkgrey	0.448051	0.00124492	0.179302	0.217675	0.455021	0.00102035	0.168756	0.246401	0.405097	0.00388465	0.652993	3.67093e-07	0.410693	0.00337694	-0.268083	0.0625489	0.399929	0.00441181	0.160609	0.27028	-0.399068	0.00450552	-0.0451831	0.757874	-0.259875	0.071343	0.0504062	0.730881	-0.334409	0.0188499	-0.186131	0.200367	0.0568788	0.697877	0.212908	0.141893	0.0741964	0.612389	0.126547	0.386244
Sobic.001G358300	similar to Expressed protein	darkgrey	0.447772	0.00125478	0.330813	0.020249	0.450599	0.00115815	0.30255	0.0346028	0.432774	0.00189792	0.708768	1.20877e-08	0.695566	2.90551e-08	-0.761813	2.05664e-10	0.86981	5.02526e-16	0.72813	3.05049e-09	-0.240952	0.0953565	0.163016	0.263072	0.265289	0.0654393	-0.065735	0.65361	-0.00510189	0.972246	-0.499317	0.000259929	0.485602	0.000404924	0.504009	0.000222384	-0.0337873	0.817725	0.0291754	0.842264
Sobic.004G252600	similar to Putative uncharacterized protein	darkgrey	0.44769	0.00125766	0.472982	0.000599156	0.429663	0.0020632	0.480836	0.000470324	0.458033	0.000935067	0.316887	0.0265234	0.469287	0.000670088	-0.373722	0.0081662	0.127976	0.380856	0.184259	0.205012	-0.290237	0.0430745	-0.358523	0.0114198	-0.0886457	0.544717	-0.354072	0.0125616	0.0100476	0.945372	0.248177	0.0855406	0.012377	0.932734	-0.226385	0.117778	0.241058	0.0952066	0.203125	0.161569
Sobic.004G069700	(1 of 27) 1.14.13.121 - Premnaspirodiene oxygenase / Hyoscymus muticus premnaspirodiene oxygenase	darkgrey	0.44749	0.00126479	0.280245	0.051134	0.398725	0.00454327	0.258458	0.0729557	0.410232	0.00341648	0.724367	4.02248e-09	0.620521	1.97437e-06	-0.585898	9.74193e-06	0.485094	0.000411473	0.3949	0.00498405	-0.461113	0.000854525	-0.330005	0.0205752	-0.196001	0.177106	0.126015	0.388258	-0.0510595	0.727527	-0.367243	0.00943893	0.104715	0.473957	0.260351	0.0708074	0.231956	0.108773	0.0404844	0.782404
Sobic.004G062500	similar to 4-coumarate coenzyme A ligase	darkgrey	0.446293	0.00130811	0.152612	0.295166	0.461227	0.000851684	0.134853	0.355574	0.399865	0.00441872	0.774911	6.37671e-11	0.232459	0.107986	-0.360226	0.0110071	0.370529	0.00877354	0.423832	0.0024078	-0.137495	0.346141	0.0964597	0.509686	-0.0967742	0.5083	-0.186392	0.199725	0.0307392	0.833926	-0.230663	0.110814	0.0182463	0.900969	0.106462	0.46657	-0.202528	0.162833	-0.196679	0.175582
Sobic.001G446200	similar to Clathrin adaptor complex small chain family protein, expressed	darkgrey	0.445846	0.00132464	0.316046	0.0269492	0.430271	0.00202995	0.289762	0.0434322	0.423859	0.00240608	0.743493	9.38836e-10	0.584172	1.04986e-05	-0.635198	9.45478e-07	0.745992	7.69038e-10	0.784605	2.54588e-11	-0.184549	0.204287	0.116806	0.424129	0.0528813	0.7182	-0.00601376	0.967288	0.159657	0.273169	-0.47527	0.000558681	0.248683	0.0848837	0.440095	0.0015544	-0.0971023	0.506857	-0.177389	0.222706
Sobic.001G496500	(1 of 73) IPR000742 - EGF-like domain	darkgrey	0.44443	0.0013782	0.237507	0.100333	0.458607	0.000919553	0.220789	0.127383	0.415044	0.00302357	0.780026	3.95062e-11	0.376786	0.00761783	-0.381058	0.00690689	0.234239	0.105238	0.528564	9.46386e-05	-0.151775	0.297856	0.0339551	0.816836	-0.28583	0.046491	-0.34439	0.0153872	0.30967	0.0303672	-0.1378	0.34506	-0.230526	0.111032	-0.12468	0.393345	0.124999	0.392124	-0.132556	0.363902
Sobic.008G130000	(1 of 4) IPR002625//IPR002885 - Smr domain // Pentatricopeptide repeat	darkgrey	0.444181	0.00138784	0.329708	0.0206961	0.438703	0.00161511	0.302572	0.0345892	0.427629	0.0021781	0.738171	1.42522e-09	0.715988	7.32983e-09	-0.73653	1.61783e-09	0.84144	3.72143e-14	0.815944	9.17967e-13	-0.22256	0.124281	0.184124	0.205349	0.109791	0.452669	-0.113978	0.435512	0.13353	0.360355	-0.455645	0.00100211	0.326448	0.0220643	0.456978	0.000964177	-0.0240935	0.869476	-0.0412749	0.778261
Sobic.001G151400	similar to Nicotianamine synthase 3	darkgrey	0.443672	0.00140766	0.161584	0.267346	0.438644	0.00161773	0.145123	0.319778	0.394659	0.00501301	0.838059	5.87403e-14	0.411242	0.00333043	-0.484095	0.000424658	0.454399	0.00103878	0.370744	0.00873138	-0.427648	0.002177	-0.114153	0.434801	-0.287905	0.0448554	-0.108079	0.459789	-0.19782	0.173039	-0.146803	0.314148	-0.0080391	0.95628	0.150821	0.300937	-0.106268	0.467387	-0.123738	0.396958
Sobic.002G065700	similar to Putative uncharacterized protein	darkgrey	0.442535	0.00145292	0.175468	0.227837	0.42927	0.00208498	0.191277	0.187983	0.396479	0.00479784	0.643446	6.1444e-07	0.155	0.287585	-0.17903	0.218385	0.0865711	0.554208	0.101337	0.488416	-0.271714	0.058945	-0.225062	0.119998	-0.300121	0.0361551	-0.0864859	0.5546	-0.122883	0.400253	0.0162028	0.912014	-0.157006	0.281316	-0.0641661	0.661372	-0.0888097	0.54397	-0.0579695	0.692368
Sobic.005G166200	MTN26L5 - MtN26 family protein precursor, expressed	darkgrey	0.442352	0.00146031	0.0722067	0.621982	0.406896	0.00371457	0.0795371	0.586958	0.369863	0.00890489	0.758026	2.8458e-10	0.0902761	0.537313	-0.204928	0.157801	0.106999	0.464313	0.184458	0.204514	-0.214319	0.139208	-0.210396	0.146765	-0.276717	0.054256	-0.049221	0.736979	-0.0413696	0.777766	-0.118959	0.415582	-0.196041	0.177015	-0.0255816	0.861491	-0.186556	0.199324	-0.208927	0.149673
Sobic.001G483600	similar to Serine/threonine-protein kinase NAK, putative%252C expressed	darkgrey	0.441698	0.00148704	0.232326	0.108194	0.448666	0.00122345	0.215917	0.136213	0.410016	0.00343511	0.58974	8.23478e-06	0.423911	0.00240281	-0.470104	0.000653789	0.283383	0.0484811	0.227687	0.115625	-0.190173	0.190592	-0.134513	0.356801	0.0471826	0.747505	-0.0186595	0.898738	-0.0988446	0.499226	-0.19384	0.182024	0.0597875	0.68322	0.100905	0.49028	0.308016	0.0313109	0.275628	0.0552505
Sobic.003G111900	similar to Laccase LAC2-1	darkgrey	0.440835	0.00152298	0.0692052	0.636571	0.401368	0.0042591	0.0826884	0.572179	0.367421	0.00940185	0.662414	2.1685e-07	0.0793712	0.587741	-0.154999	0.287587	-0.0316822	0.828906	0.0747111	0.609918	-0.207305	0.152932	-0.299724	0.036414	-0.302494	0.0346378	0.0384806	0.79293	0.0251377	0.863871	-0.107385	0.462696	-0.287924	0.0448407	-0.0837188	0.567384	0.041615	0.776481	-0.105087	0.472381
Sobic.009G112600	similar to UDP-glucuronic acid decarboxylase	darkgrey	0.440175	0.00155097	0.221516	0.126102	0.432737	0.00189982	0.198162	0.172283	0.40264	0.00412798	0.825062	3.09619e-13	0.54008	6.19435e-05	-0.628261	1.3454e-06	0.630229	1.21837e-06	0.571261	1.81291e-05	-0.358301	0.0114744	-0.0629501	0.667412	-0.0927537	0.526157	-0.0579957	0.692235	-0.108639	0.457453	-0.363911	0.0101576	0.156199	0.283828	0.289564	0.0435824	-0.0937012	0.521921	-0.0880438	0.547463
Sobic.004G056300	(1 of 1) PF01464 - Transglycosylase SLT domain (SLT)	darkgrey	0.440124	0.00155316	0.303008	0.0343162	0.432389	0.00191772	0.268491	0.0621355	0.41798	0.00280395	0.696699	2.69983e-08	0.482707	0.000443588	-0.506109	0.000207237	0.617498	2.28708e-06	0.508235	0.000192861	-0.298776	0.037039	-0.0930449	0.524853	-0.126168	0.387678	0.214843	0.13822	-0.125602	0.389827	-0.45771	0.000943884	0.105168	0.472036	0.433957	0.00183818	-0.172938	0.234718	-0.09584	0.512422
Sobic.002G088900	similar to Os07g0120300 protein	darkgrey	0.438065	0.00164363	0.287834	0.0449106	0.403002	0.00409127	0.291436	0.0421814	0.408951	0.00352836	0.483507	0.000432582	0.090599	0.535853	-0.170892	0.240386	0.0632319	0.666011	0.0468082	0.749443	-0.188663	0.194205	-0.178431	0.219956	-0.192469	0.185194	-0.0667979	0.648373	-0.0885117	0.545328	-0.0677332	0.643777	-0.0172414	0.906398	-0.0529406	0.717897	-0.148695	0.307882	-0.0607579	0.678355
Sobic.010G201200	expressed protein	darkgrey	0.437237	0.00168127	0.11469	0.432631	0.431291	0.00197516	0.112832	0.440169	0.380762	0.0069543	0.651991	3.87804e-07	0.435659	0.00175521	-0.412995	0.0031857	0.287789	0.0449461	0.0699589	0.632895	-0.482534	0.00044601	-0.28839	0.0444804	-0.117762	0.420322	-0.0883829	0.545915	-0.349007	0.0139788	0.0136101	0.92605	0.0601265	0.681518	0.0386873	0.791843	0.143354	0.325773	0.379715	0.007124
Sobic.004G011566	similar to Catalase isozyme 3	darkgrey	0.436931	0.00169541	0.263946	0.0668656	0.424324	0.0023769	0.264728	0.0660321	0.408629	0.00355696	0.594775	6.58533e-06	0.423728	0.00241437	-0.356748	0.011864	0.0464364	0.751369	0.242041	0.0938237	-0.334591	0.0187812	-0.337786	0.0176111	-0.377616	0.00747505	-0.434328	0.00181984	0.160876	0.269475	0.153334	0.292861	-0.289399	0.0437079	-0.341015	0.0164919	0.266486	0.0641884	0.145262	0.319309
Sobic.010G193000	similar to Putative uncharacterized protein	darkgrey	0.433974	0.00183735	0.0796217	0.58656	0.389663	0.00564803	0.0836149	0.567867	0.362055	0.0105781	0.735091	1.80643e-09	0.0169775	0.907825	-0.1369	0.34825	0.0228993	0.875893	0.201606	0.164797	-0.151561	0.298545	-0.182926	0.208365	-0.323319	0.0234485	-0.051566	0.72493	0.112225	0.442649	-0.0915257	0.531672	-0.313557	0.028243	-0.0665292	0.649695	-0.22149	0.126147	-0.247441	0.0865026
Sobic.002G067000	similar to AAA-type ATPase-like	darkgrey	0.433408	0.00186567	0.249154	0.0842766	0.437247	0.00168081	0.253996	0.0782251	0.4071	0.00369569	0.698133	2.45907e-08	0.646948	5.09706e-07	-0.57287	1.69571e-05	0.288144	0.0446708	0.204775	0.158118	-0.611391	3.06371e-06	-0.361074	0.0108062	-0.312022	0.0290666	-0.372441	0.00840523	-0.161356	0.26803	0.204051	0.159627	0.0221231	0.880069	-0.143789	0.324292	0.419766	0.00267734	0.353792	0.0126366
Sobic.007G222500		darkgrey	0.433186	0.00187693	0.174336	0.230898	0.465138	0.000758689	0.154961	0.287707	0.397477	0.00468318	0.620895	1.93863e-06	0.279251	0.0519988	-0.382037	0.00675235	0.544532	5.23647e-05	0.425275	0.0023181	-0.09272	0.526308	0.311048	0.0295993	0.109357	0.45447	0.0294585	0.840754	-0.0657153	0.653707	-0.329848	0.020639	0.176086	0.226177	0.386117	0.00614021	-0.189421	0.192385	-0.13267	0.363485
Sobic.010G020200	similar to Pathogenesis-related protein PRMS precursor	darkgrey	0.431805	0.00194811	0.282985	0.0488111	0.443786	0.00140319	0.309238	0.0306115	0.415837	0.00296279	0.41971	0.00268126	0.0543419	0.710751	-0.0621684	0.671307	0.0442924	0.762506	-0.0102722	0.944153	-0.135759	0.35232	-0.0420925	0.773984	-0.12412	0.395489	-0.108624	0.457519	-0.154715	0.288484	0.134548	0.356672	-0.0579964	0.692232	-0.0677638	0.643627	-0.0649703	0.657389	-0.0230839	0.874901
Sobic.002G020900	weakly similar to Os07g0123900 protein	darkgrey	0.431027	0.00198922	0.183129	0.207853	0.436756	0.00170354	0.169202	0.245137	0.391337	0.00542788	0.81239	1.37979e-12	0.396582	0.00478586	-0.499518	0.000258204	0.503477	0.000226381	0.433151	0.00187867	-0.380723	0.00696048	0.00221537	0.987947	-0.192257	0.185689	-0.267224	0.0634256	-0.127981	0.380838	-0.102526	0.483298	0.185067	0.202997	0.141616	0.331734	-0.253274	0.0791042	-0.162989	0.263152
Sobic.010G259701	(1 of 7) IPR015946 - K homology domain-like, alpha/beta	darkgrey	0.429224	0.00208757	0.178765	0.21908	0.393847	0.0051118	0.205781	0.15604	0.381449	0.00684481	0.456861	0.000967458	-0.11072	0.448832	0.156225	0.283745	-0.149737	0.304465	-0.187352	0.197378	-0.239518	0.0974045	-0.303238	0.0341731	-0.359616	0.0111534	-0.00957937	0.947914	-0.243862	0.0913029	0.126477	0.386508	-0.264095	0.066706	-0.158748	0.275943	-0.147718	0.311108	-0.174604	0.230171
Sobic.003G312200	similar to Putative uncharacterized protein	darkgrey	0.42894	0.00210342	0.337857	0.0175858	0.448508	0.00122893	0.303865	0.0337857	0.422441	0.00249722	0.703995	1.66894e-08	0.717277	6.69283e-09	-0.684252	5.94118e-08	0.817469	7.68609e-13	0.807525	2.37745e-12	-0.251036	0.0818818	0.177963	0.221189	0.0561343	0.701647	-0.159792	0.272759	0.0704249	0.630626	-0.308056	0.0312874	0.288194	0.0446316	0.40991	0.00344424	-0.0080496	0.956223	0.0330794	0.821482
Sobic.002G267800	weakly similar to Putative uncharacterized protein P0669G04.10	darkgrey	0.427666	0.00217597	0.186324	0.199893	0.39682	0.00475838	0.21385	0.140095	0.382813	0.00663196	0.677282	9.08849e-08	0.126842	0.385126	-0.223333	0.122946	-0.0125095	0.932016	0.259178	0.0721326	-0.0718537	0.62369	-0.116057	0.427126	-0.223798	0.122147	-0.27126	0.0593864	0.227458	0.116	-0.0212453	0.884795	-0.260643	0.0704811	-0.205741	0.156123	0.0767921	0.59997	-0.0265499	0.856302
Sobic.001G351100	similar to Putative uncharacterized protein	darkgrey	0.427046	0.00221204	0.429382	0.00207876	0.410508	0.00339276	0.438414	0.00162795	0.43285	0.00189399	0.45876	0.000915458	0.431318	0.00197377	-0.349218	0.013917	0.163778	0.260817	0.296546	0.0385434	-0.195403	0.178457	-0.250967	0.0819682	-0.061852	0.672885	-0.290171	0.043124	0.133439	0.360686	0.0690279	0.637438	-0.112868	0.440024	-0.134265	0.357696	0.425385	0.00231136	0.0906129	0.53579
Sobic.010G231900	similar to Putative uncharacterized protein	darkgrey	0.426551	0.00224125	0.0995728	0.496055	0.401499	0.00424537	0.0936645	0.522084	0.364021	0.0101331	0.749936	5.58616e-10	0.074756	0.609702	-0.287754	0.0449729	0.279964	0.0513775	0.483476	0.000433008	0.0490065	0.738085	0.0670075	0.647341	-0.0409465	0.779981	-0.00591943	0.967801	0.202936	0.161969	-0.343342	0.0157232	-0.132822	0.362933	0.158482	0.276761	-0.305729	0.0326548	-0.354263	0.0125107
Sobic.003G007700	(1 of 199) IPR011598 - Myc-type, basic helix-loop-helix (bHLH) domain	darkgrey	0.426501	0.00224425	0.368618	0.00915526	0.411269	0.00332818	0.365585	0.00979092	0.419918	0.00266683	0.509436	0.000185148	0.375643	0.00781865	-0.35822	0.0114946	0.0743212	0.611789	0.354956	0.0123275	-0.125854	0.388871	-0.24083	0.0955296	-0.12573	0.389342	-0.388669	0.00578241	0.233185	0.10686	0.190573	0.189643	-0.205653	0.156305	-0.23846	0.0989371	0.30704	0.0318787	0.183525	0.206854
Sobic.001G322100	similar to Putative uncharacterized protein	darkgrey	0.423788	0.00241059	0.236712	0.101511	0.384687	0.00634896	0.225975	0.118462	0.385179	0.00627651	0.813702	1.1882e-12	0.316768	0.0265831	-0.409001	0.00352393	0.377361	0.00751866	0.564272	2.41372e-05	-0.189319	0.192629	-0.120817	0.408281	-0.213551	0.140665	-0.107217	0.4634	0.190055	0.190873	-0.26955	0.0610722	-0.0667186	0.648762	0.128226	0.379922	-0.231706	0.109165	-0.276386	0.0545571
Sobic.002G341000	(1 of 10) PF05212 - Protein of unknown function (DUF707) (DUF707)	darkgrey	0.421738	0.00254343	0.293491	0.0406862	0.377067	0.00756935	0.269106	0.0615158	0.392522	0.00527655	0.677253	9.10433e-08	0.568824	2.00468e-05	-0.566126	2.23867e-05	0.679688	7.85833e-08	0.572639	1.71213e-05	-0.285126	0.0470563	-0.0858172	0.557677	-0.00697495	0.962063	0.300854	0.0356805	-0.0122781	0.93327	-0.560063	2.85896e-05	0.198083	0.172457	0.544981	5.14774e-05	-0.039529	0.787418	-0.0894118	0.541232
Sobic.001G274800	similar to NADH-dependent oxidoreductase 2, putative%252C expressed	darkgrey	0.421136	0.00258371	0.330923	0.0202049	0.425214	0.00232181	0.313634	0.0282025	0.411886	0.00327657	0.698424	2.41274e-08	0.745118	8.24847e-10	-0.689007	4.41586e-08	0.669332	1.4557e-07	0.66627	1.73877e-07	-0.389336	0.00569189	0.041833	0.77534	-0.125987	0.388364	-0.33196	0.0197933	0.0695643	0.634819	-0.155248	0.286805	0.176172	0.225947	0.173831	0.232273	0.0853567	0.5598	0.0645805	0.659319
Sobic.010G092900	similar to Putative uncharacterized protein	darkgrey	0.420619	0.00261869	0.0946639	0.517634	0.383682	0.00649945	0.0904347	0.536596	0.355351	0.0122239	0.72415	4.08663e-09	0.182576	0.209252	-0.297243	0.0380678	0.267591	0.0630502	0.342748	0.0159165	-0.197671	0.17337	-0.177653	0.222007	-0.204012	0.159707	-0.0398862	0.785542	0.0237701	0.871213	-0.194755	0.179929	-0.0604138	0.680078	0.0800512	0.584536	-0.229177	0.113196	-0.263694	0.0671363
Sobic.003G355400	similar to Aldose reductase	darkgrey	0.420587	0.00262088	0.208215	0.151097	0.367476	0.00939038	0.222028	0.125206	0.374992	0.00793481	0.597556	5.81086e-06	0.217723	0.132888	-0.304864	0.0331756	0.0395142	0.787495	0.334416	0.0188471	0.0228444	0.876188	-0.248329	0.0853431	-0.00819828	0.955416	-0.10471	0.47398	0.214557	0.138758	-0.173624	0.232839	-0.294623	0.0398807	-0.121171	0.406899	0.158193	0.277648	0.0448409	0.759652
Sobic.009G195700	(1 of 1) K01259 - proline iminopeptidase (pip)	darkgrey	0.419764	0.00267748	0.263771	0.0670541	0.390356	0.00555595	0.263262	0.0676027	0.390261	0.00556843	0.670204	1.38338e-07	0.0224753	0.878174	-0.154797	0.288226	0.176464	0.225166	0.732378	2.21995e-09	0.333859	0.0190582	0.222778	0.123903	-0.0405741	0.781933	-0.126646	0.385866	0.596667	6.04871e-06	-0.342148	0.0161137	-0.342495	0.0159996	0.0416817	0.776132	-0.288666	0.0442682	-0.53723	6.88934e-05
Sobic.006G032800	similar to Os05g0304900 protein	darkgrey	0.417964	0.0028051	0.350023	0.0136839	0.404693	0.00392378	0.351974	0.013133	0.410006	0.00343597	0.400129	0.00439028	0.64492	5.68126e-07	-0.517469	0.000140356	0.22879	0.113823	0.214449	0.138962	-0.321588	0.0242447	-0.362671	0.010437	0.0563234	0.700689	-0.426472	0.00224595	-0.0962063	0.510804	0.281515	0.0500469	-7.20475e-05	0.999608	-0.209991	0.147563	0.503906	0.000223151	0.470641	0.000643253
Sobic.005G038900	similar to Os11g0153000 protein	darkgrey	0.417239	0.00285802	0.325367	0.0225346	0.407605	0.00364936	0.313335	0.0283611	0.404537	0.00393896	0.657806	2.81173e-07	0.330922	0.0202052	-0.37188	0.00851193	0.278671	0.0525085	0.367303	0.00942641	-0.250108	0.0830555	-0.0685001	0.640019	-0.205531	0.156554	-0.0938962	0.521051	0.0335085	0.819204	-0.13098	0.369683	-0.0608451	0.677918	0.0636475	0.663946	-0.0531275	0.716942	-0.0506229	0.729768
Sobic.009G136100	similar to Putative uncharacterized protein OSJNBb0014K18.13	darkgrey	0.41679	0.00289117	0.378936	0.00725255	0.424767	0.00234935	0.365533	0.00980207	0.419035	0.00272855	0.406064	0.00379234	0.587601	9.04502e-06	-0.438454	0.00162619	0.160898	0.269409	0.252428	0.0801458	-0.392966	0.0052209	-0.393108	0.00520309	-0.172554	0.235773	-0.420966	0.00259516	0.0489304	0.738477	0.279845	0.0514811	-0.0767541	0.600151	-0.270917	0.0597217	0.411793	0.00328434	0.300728	0.0357617
Sobic.009G245700	similar to Putative uncharacterized protein	darkgrey	0.41662	0.00290386	0.321914	0.0240934	0.418611	0.00275859	0.32633	0.0221153	0.407237	0.00368309	0.582135	1.14616e-05	0.291202	0.0423546	-0.263263	0.0676009	-0.0176016	0.904451	0.362184	0.0105483	-0.0751634	0.60775	-0.165652	0.255326	-0.322355	0.0238891	-0.43797	0.00164788	0.321064	0.0244906	0.102883	0.481769	-0.387163	0.0059913	-0.356555	0.0119132	0.364321	0.0100667	-0.0774296	0.596937
Sobic.003G332000	(1 of 10) PF11891 - Domain of unknown function (DUF3411) (DUF3411)	darkgrey	0.416391	0.00292097	0.202782	0.162294	0.438709	0.00161485	0.188311	0.195052	0.387243	0.00598004	0.784249	2.63528e-11	0.20182	0.164339	-0.30513	0.0330152	0.361794	0.0106385	0.62217	1.82103e-06	-0.0148652	0.919252	0.240215	0.0964045	-0.1971	0.17464	-0.22795	0.115193	0.22657	0.11747	-0.173511	0.233147	-0.178213	0.220529	0.085003	0.561434	-0.265071	0.0656692	-0.390007	0.00560217
Sobic.002G318502	expressed protein	darkgrey	0.415846	0.00296212	0.128232	0.379898	0.378213	0.00737365	0.146418	0.31543	0.359318	0.0112254	0.59489	6.55146e-06	0.0783547	0.592548	-0.21888	0.13079	0.156632	0.282478	0.233661	0.106125	0.0153055	0.916869	0.0275212	0.851104	0.134496	0.35686	0.0154248	0.916223	0.0688381	0.638365	-0.266569	0.064102	-0.0084677	0.953952	0.0962502	0.51061	-0.026694	0.85553	-0.179757	0.216492
Sobic.001G451700	similar to Cytochrome P450 family protein, expressed	darkgrey	0.41546	0.00299155	0.312152	0.0289962	0.427791	0.00216877	0.291812	0.0419045	0.405335	0.00386173	0.743582	9.32248e-10	0.728866	2.88824e-09	-0.663339	2.0572e-07	0.59771	5.77068e-06	0.664891	1.88235e-07	-0.396508	0.0047944	0.00128618	0.993002	-0.163718	0.260995	-0.38582	0.00618312	0.110672	0.449028	-0.122254	0.402685	0.135769	0.352287	0.0761447	0.603057	0.189979	0.191055	0.0409219	0.78011
Sobic.004G304900	similar to Putative uncharacterized protein	darkgrey	0.411289	0.00332645	0.296201	0.0387806	0.371407	0.00860279	0.304768	0.0332341	0.387715	0.00591398	0.698892	2.33994e-08	0.489941	0.000352647	-0.473919	0.000582265	0.324404	0.0229606	0.642417	6.48862e-07	-0.127277	0.383487	-0.029032	0.84303	-0.107458	0.46239	-0.279138	0.0520982	0.392698	0.00525445	-0.177171	0.223283	-0.0692506	0.63635	0.00550963	0.970029	0.175331	0.228206	0.032114	0.82661
Sobic.002G337500	similar to Putative uncharacterized protein	darkgrey	0.409259	0.0035011	0.177455	0.22253	0.369583	0.00896079	0.190824	0.189052	0.362855	0.0103951	0.767326	1.26797e-10	0.176148	0.226011	-0.283803	0.0481348	0.0314892	0.829933	0.372162	0.00845816	-0.152733	0.294778	-0.222362	0.124625	-0.377689	0.00746258	-0.28948	0.0436465	0.225594	0.119101	-0.00836685	0.9545	-0.356493	0.011929	-0.227215	0.116401	-0.0245899	0.866811	-0.216577	0.134992
Sobic.001G128500	similar to Putative uncharacterized protein	darkgrey	0.408819	0.00354002	0.178182	0.220611	0.458325	0.000927139	0.152181	0.29655	0.382102	0.00674228	0.654014	3.47029e-07	0.0924665	0.527444	-0.208692	0.150141	0.348078	0.014253	0.477978	0.00051399	0.0907317	0.535253	0.34737	0.0144651	-0.0587213	0.688579	-0.0677053	0.643914	0.120808	0.408318	-0.331532	0.0199625	-0.0815818	0.577349	0.183624	0.206605	-0.285005	0.0471547	-0.305442	0.032827
Sobic.003G338900	similar to Putative uncharacterized protein	darkgrey	0.408205	0.00359496	0.232396	0.108084	0.420268	0.00264267	0.230109	0.111698	0.384625	0.00635828	0.759432	2.52426e-10	0.549849	4.27086e-05	-0.534437	7.63892e-05	0.403563	0.00403501	0.513947	0.000158615	-0.316296	0.026822	-0.064366	0.660381	-0.181583	0.211783	-0.387474	0.00594751	0.00431521	0.976524	-0.00737437	0.959892	-0.0891396	0.542469	-0.0578274	0.693085	0.0798332	0.585562	0.1679	0.24884
Sobic.003G095200	similar to Glycosyltransferase	darkgrey	0.407529	0.00365629	0.195451	0.178349	0.38815	0.00585362	0.188228	0.195253	0.368699	0.00913896	0.784119	2.66882e-11	0.675811	9.92694e-08	-0.721924	4.80239e-09	0.542693	5.61443e-05	0.42315	0.00245125	-0.507348	0.000198742	-0.250757	0.0822332	-0.101249	0.488794	-0.141366	0.332599	-0.0893881	0.54134	-0.194462	0.180599	0.221305	0.126473	0.171395	0.238985	0.234918	0.104204	0.108456	0.458219
Sobic.003G064300		darkgrey	0.405393	0.00385615	0.111198	0.446863	0.408173	0.00359788	0.101051	0.489648	0.355505	0.0121837	0.755239	3.60085e-10	0.0888549	0.543764	-0.27128	0.0593669	0.250205	0.0829328	0.380519	0.00699342	-0.0670593	0.647087	0.0886778	0.544571	-0.155438	0.286208	-0.0537509	0.713762	0.0639388	0.6625	-0.199411	0.16954	-0.131586	0.367455	0.113895	0.435849	-0.254299	0.0778575	-0.28687	0.0456652
Sobic.002G017500	(1 of 33) PF08224 - Domain of unknown function (DUF1719) (DUF1719)	darkgrey	0.403091	0.00408227	0.217036	0.134146	0.350175	0.0136403	0.213762	0.140263	0.361326	0.0107472	0.55047	4.16953e-05	-0.00291244	0.984154	-0.128734	0.37802	0.0504167	0.730828	0.201032	0.166027	-0.0598648	0.682832	-0.173617	0.232856	-0.264933	0.0658151	0.355212	0.0122601	0.194902	0.179595	-0.445707	0.0013298	-0.268208	0.0624218	0.189935	0.191158	-0.170718	0.240873	-0.226255	0.117995
Sobic.005G016400	similar to Eukaryotic translation initiation factor 2B family protein, putative%252C expressed	darkgrey	0.40294	0.00409757	0.181076	0.213082	0.439533	0.00157866	0.15061	0.301622	0.374383	0.0080451	0.797975	6.62374e-12	0.295638	0.0391701	-0.413644	0.00313351	0.511689	0.000171428	0.525991	0.000103822	-0.223489	0.122677	0.18466	0.20401	-0.211453	0.1447	-0.091922	0.529889	-0.0082503	0.955133	-0.285392	0.0468422	0.0671684	0.64655	0.250501	0.0825569	-0.273584	0.0571562	-0.295186	0.0394855
Sobic.008G067500	(1 of 51) PF00069//PF00139 - Protein kinase domain (Pkinase) // Legume lectin domain (Lectin_legB)	darkgrey	0.402647	0.00412728	0.409036	0.00352082	0.3917	0.00538106	0.413521	0.00314333	0.409839	0.00345041	0.387778	0.0059052	0.3952	0.00494825	-0.223519	0.122625	0.0573173	0.69566	0.0291586	0.842354	-0.372858	0.00832681	-0.192526	0.185062	-0.379627	0.00713847	-0.250351	0.0827472	-0.103624	0.478601	0.240498	0.0960011	-0.120998	0.407573	-0.193864	0.181969	0.305774	0.0326284	0.290493	0.0428822
Sobic.004G020150	(1 of 1) 3.4.22.53 - Calpain-2 / Milli-calpain	darkgrey	0.402481	0.00414413	0.294754	0.0397884	0.410534	0.0033905	0.307998	0.0313213	0.39227	0.00530846	0.468629	0.000683477	0.0918889	0.530038	-0.103383	0.479629	0.0212976	0.884513	0.194123	0.181374	-0.0818405	0.576139	-0.00464187	0.974748	-0.270022	0.060603	-0.429867	0.00205198	0.0576831	0.693813	0.218395	0.131666	-0.131403	0.368128	-0.255649	0.0762387	-0.104814	0.473539	-0.0299279	0.83825
Sobic.001G367700	similar to Putative uncharacterized protein	darkgrey	0.40145	0.00425055	0.273045	0.0576674	0.380783	0.00695087	0.266039	0.0646529	0.37878	0.00727858	0.622629	1.78032e-06	0.369459	0.00898564	-0.294044	0.0402908	0.370358	0.00880709	0.60646	3.86211e-06	-0.0471181	0.747839	0.0419654	0.774648	-0.225869	0.118639	0.0239168	0.870425	0.287895	0.0448637	-0.320762	0.0246328	-0.138177	0.34373	0.192989	0.183987	-0.0102152	0.944463	-0.0423424	0.772677
Sobic.004G287400	similar to Mechanosensitive ion channel domain-containing protein-like	darkgrey	0.399277	0.00448265	0.226879	0.116957	0.456357	0.000981699	0.195457	0.178334	0.385431	0.00623962	0.689425	4.3009e-08	0.30971	0.0303448	-0.392543	0.0052739	0.596941	5.97451e-06	0.602748	4.58621e-06	-0.0935045	0.522799	0.3546	0.0124211	-0.0618061	0.673114	-0.00955887	0.948026	0.0254582	0.862153	-0.375528	0.00783906	0.0739505	0.613571	0.374957	0.00794127	-0.251384	0.0814446	-0.243004	0.0924833
Sobic.009G207800	expressed protein	darkgrey	0.397967	0.0046279	0.101736	0.486695	0.388501	0.00580533	0.0980467	0.502713	0.344915	0.0152214	0.795826	8.27897e-12	0.167181	0.250904	-0.334402	0.0188524	0.292143	0.0416619	0.424488	0.00236666	-0.160001	0.272122	0.0034529	0.981214	-0.269218	0.0614039	-0.0757851	0.604775	0.0473963	0.746399	-0.255322	0.0766293	-0.144663	0.32133	0.0933145	0.523648	-0.232181	0.108421	-0.300509	0.0359035
Sobic.009G122600	similar to Putative uncharacterized protein OJ1286_E05.15	darkgrey	0.395817	0.00487513	0.343078	0.015809	0.412464	0.00322894	0.343137	0.0157899	0.397655	0.00466302	0.559976	2.86888e-05	0.425045	0.00233218	-0.533117	8.01843e-05	0.202571	0.162742	0.356927	0.0118184	-0.258491	0.0729185	-0.0959391	0.511984	-0.224302	0.121286	-0.56808	2.06685e-05	0.117154	0.422742	0.126279	0.387256	-0.0693345	0.63594	-0.272605	0.0580874	0.288456	0.0444292	-6.12232e-05	0.999667
Sobic.004G187200	similar to Latex-abundant protein, putative%252C expressed	darkgrey	0.395779	0.00487958	0.252781	0.0797095	0.38792	0.0058855	0.22782	0.115405	0.372121	0.00846603	0.727482	3.20034e-09	0.37864	0.0073019	-0.483675	0.000430303	0.548209	4.54973e-05	0.501805	0.000239358	-0.272283	0.058396	-0.0204454	0.889104	-0.100944	0.490109	-0.0791757	0.588664	-0.0416917	0.77608	-0.19817	0.172266	0.152055	0.296954	0.28911	0.0439281	-0.270884	0.0597537	-0.238043	0.0995461
Sobic.001G381200	similar to Vacuolar sorting receptor 1, putative%252C expressed	darkgrey	0.395467	0.00491642	0.257894	0.0736067	0.392553	0.00527263	0.226921	0.116887	0.373717	0.00816715	0.738	1.4443e-09	0.703986	1.66988e-08	-0.735638	1.73248e-09	0.8625	1.66803e-15	0.81316	1.26406e-12	-0.235362	0.103533	0.19067	0.189414	0.0972897	0.506033	-0.040271	0.783523	0.109311	0.454661	-0.494767	0.000301736	0.342568	0.0159756	0.517251	0.000141426	-0.0392166	0.789059	-0.0216204	0.882775
Sobic.002G327500	similar to Serine/threonine kinase receptor-like protein	darkgrey	0.393344	0.00517378	0.227634	0.115711	0.381377	0.0068563	0.225741	0.118853	0.365571	0.00979381	0.648292	4.74122e-07	0.335169	0.0185646	-0.363435	0.010264	0.270982	0.0596585	0.640671	7.1134e-07	0.0677202	0.643841	0.144028	0.323482	-0.0689212	0.637959	-0.269314	0.0613077	0.500336	0.000251317	-0.312059	0.0290466	-0.135218	0.354263	0.0020011	0.989112	0.116969	0.42348	-0.0362521	0.80468
Sobic.001G306000	weakly similar to U-box domain containing protein, expressed	darkgrey	0.393163	0.00519627	0.290055	0.0432112	0.35006	0.0136734	0.302026	0.0349329	0.37101	0.00867958	0.469674	0.00066232	0.18552	0.201875	-0.260819	0.0702846	0.0684427	0.6403	-0.0908788	0.534589	-0.365788	0.00974728	-0.404714	0.00392175	-0.240716	0.0956907	0.152673	0.294973	-0.282903	0.0488797	-0.133047	0.362111	-0.0598915	0.682697	0.0494584	0.735757	-0.0446311	0.760744	0.159079	0.274932
Sobic.003G355800	similar to Putative Bowman-Birk serine protease inhibitor	darkgrey	0.392596	0.00526729	0.0668983	0.647879	0.361754	0.0106477	0.0677712	0.64359	0.328619	0.0211452	0.749681	5.70401e-10	-0.0138028	0.925006	-0.123534	0.397741	0.0327026	0.823483	0.346195	0.0148227	-0.0459788	0.753742	-0.108549	0.45783	-0.39135	0.0054261	-0.113183	0.43874	0.270501	0.0601296	-0.172566	0.235743	-0.391061	0.00546367	-0.0961515	0.511045	-0.272693	0.0580033	-0.413106	0.00317669
Sobic.007G224200	(1 of 1) PTHR12565//PTHR12565:SF144 - STEROL REGULATORY ELEMENT-BINDING PROTEIN // SUBFAMILY NOT NAMED	darkgrey	0.391717	0.00537891	0.264276	0.0665132	0.401288	0.00426747	0.26109	0.0699832	0.376715	0.00763024	0.412717	0.00320827	0.250134	0.083023	-0.221209	0.126641	-0.0521662	0.721856	0.0286122	0.845272	-0.239402	0.0975713	-0.285831	0.0464903	-0.21136	0.14488	-0.169867	0.24326	-0.0606239	0.679026	0.196749	0.175425	-0.196273	0.176493	-0.196012	0.17708	0.299442	0.0365988	0.242613	0.0930262
Sobic.009G064300	similar to Os05g0177500 protein	darkgrey	0.390709	0.00550953	0.187958	0.195906	0.367578	0.00936917	0.191612	0.187196	0.35314	0.0128127	0.70775	1.29558e-08	0.0639447	0.662471	-0.241324	0.0948298	0.0816386	0.577084	0.432819	0.0018956	0.0424472	0.77213	-0.0377366	0.796848	-0.235142	0.103865	-0.0887853	0.544081	0.262618	0.0683007	-0.199001	0.170437	-0.332246	0.0196812	-0.0447023	0.760373	-0.107358	0.462808	-0.234453	0.104911
Sobic.003G397400	similar to Putative uncharacterized protein P0470A12.6	darkgrey	0.388517	0.00580319	0.142218	0.329663	0.418334	0.00277842	0.116503	0.425343	0.353448	0.0127292	0.707157	1.34876e-08	0.361001	0.0108235	-0.456112	0.000988686	0.539475	6.33646e-05	0.407627	0.00364738	-0.273156	0.0575615	0.118469	0.417519	-0.0514527	0.725511	-0.0343034	0.81499	-0.138976	0.340919	-0.223238	0.123109	0.164759	0.257931	0.306674	0.0320938	-0.15367	0.291791	-0.103204	0.480396
Sobic.001G122500	similar to Expressed protein	darkgrey	0.388463	0.00581059	0.196457	0.17608	0.382588	0.00666678	0.160919	0.269345	0.35476	0.012379	0.753764	4.07305e-10	0.666601	1.7059e-07	-0.771624	8.61731e-11	0.834615	9.25263e-14	0.716645	6.99844e-09	-0.291338	0.042254	0.129569	0.374908	0.168636	0.246744	-0.0277162	0.85006	0.0205933	0.888307	-0.516014	0.000147653	0.434956	0.00178907	0.501536	0.00024151	-0.0414583	0.777301	-0.0372434	0.799448
Sobic.001G280000	similar to Serine carboxypeptidase family protein, expressed	darkgrey	0.387617	0.00592759	0.30867	0.0309347	0.398645	0.00455213	0.280696	0.0507459	0.380946	0.0069249	0.700498	2.10536e-08	0.693233	3.37612e-08	-0.642416	6.48875e-07	0.75487	3.71368e-10	0.690318	4.06488e-08	-0.403569	0.00403437	0.0998486	0.494856	-0.107856	0.460721	-0.223223	0.123134	0.0445857	0.76098	-0.238923	0.0982643	0.295092	0.0395514	0.313068	0.0285032	-0.043148	0.768471	-0.0598089	0.683112
Sobic.003G109832	(1 of 1) 1.14.13.173//1.3.3.9 - 11-oxo-beta-amyrin 30-oxidase / CYP72A154 // Secologanin synthase	darkgrey	0.386423	0.00609632	0.111998	0.443578	0.366007	0.00970029	0.117259	0.422322	0.335324	0.018507	0.770688	9.38016e-11	0.121558	0.405391	-0.203919	0.159903	0.121546	0.405437	0.399117	0.00450018	-0.111471	0.445742	-0.0503863	0.730984	-0.307058	0.0318683	-0.147818	0.310777	0.236754	0.101448	-0.108831	0.456655	-0.264688	0.0660748	-0.0444604	0.761632	-0.114514	0.433341	-0.288121	0.044688
Sobic.001G420100	similar to Heat shock cognate 70 kDa protein	darkgrey	0.383345	0.00655063	0.186597	0.199223	0.365385	0.00983399	0.194375	0.180798	0.348345	0.0141737	0.55297	3.78316e-05	0.194758	0.179923	-0.246497	0.0877489	0.165874	0.25468	0.348708	0.0140666	-0.0129064	0.929864	-0.126692	0.385693	-0.00278658	0.984839	-0.140464	0.335723	0.0324383	0.824887	-0.115868	0.427885	-0.211435	0.144734	-0.044641	0.760692	-0.0336307	0.818556	0.0796954	0.586212
Sobic.003G014400	similar to Putative uncharacterized protein	darkgrey	0.382999	0.00660338	0.143585	0.324987	0.437425	0.00167265	0.116939	0.423598	0.355177	0.0122694	0.75791	2.87409e-10	0.322962	0.023611	-0.424732	0.00235149	0.50997	0.000181809	0.560894	2.76548e-05	-0.169335	0.244762	0.305182	0.0329835	-0.173698	0.232636	-0.131311	0.368465	0.0747202	0.609874	-0.319791	0.0250956	0.0174923	0.905042	0.234977	0.104115	-0.168736	0.24646	-0.192683	0.184696
Sobic.001G261200	similar to Major facilitator superfamily protein	darkgrey	0.38188	0.006777	0.120147	0.410906	0.346852	0.0146218	0.126614	0.38599	0.329684	0.0207058	0.770629	9.42989e-11	0.130756	0.370512	-0.213704	0.140372	0.164765	0.257915	0.54068	6.05662e-05	0.0256561	0.861091	0.0539455	0.71277	-0.224132	0.121576	-0.13765	0.345592	0.394301	0.00505643	-0.190309	0.19027	-0.314446	0.027775	0.00544453	0.970383	-0.172364	0.236298	-0.335392	0.0184818
Sobic.004G212300	similar to Putative uncharacterized protein	darkgrey	0.381358	0.0068592	0.292904	0.0411083	0.357647	0.0116372	0.275728	0.0551584	0.364805	0.00996039	0.65998	2.48873e-07	0.736264	1.65116e-09	-0.664903	1.88102e-07	0.52534	0.000106272	0.511165	0.000174533	-0.483533	0.00043223	-0.308738	0.030896	-0.108348	0.458668	-0.315976	0.0269848	-0.0257901	0.860373	-0.0164426	0.910717	0.155691	0.285414	0.0396166	0.786958	0.200084	0.168074	0.120657	0.408907
Sobic.003G423200	(1 of 128) PF02365 - No apical meristem (NAM) protein (NAM)	darkgrey	0.380781	0.00695131	0.145031	0.320087	0.353038	0.0128405	0.147053	0.313315	0.335227	0.0185432	0.708698	1.21457e-08	0.0793194	0.587986	-0.224172	0.121508	0.108506	0.45801	0.554299	3.59144e-05	0.131523	0.367685	0.0452029	0.757771	-0.154024	0.290667	-0.225482	0.119289	0.444167	0.00138837	-0.16662	0.25252	-0.343045	0.0158197	-0.0818554	0.576069	-0.126098	0.387942	-0.417721	0.0028227
Sobic.004G157100	similar to Putative uncharacterized protein	darkgrey	0.380123	0.00705748	0.0861884	0.555968	0.350094	0.0136637	0.0803314	0.583217	0.321962	0.024071	0.750858	5.17988e-10	0.0389807	0.7903	-0.216569	0.135005	0.202097	0.163748	0.525021	0.000107493	0.0852461	0.560311	0.0199435	0.89181	-0.131091	0.369277	0.0674817	0.645011	0.318766	0.025592	-0.352528	0.01298	-0.264202	0.0665917	0.137619	0.345701	-0.326206	0.0221689	-0.447259	0.00127306
Sobic.001G111700	similar to Putative uncharacterized protein	darkgrey	0.379696	0.00712706	0.172977	0.23461	0.372577	0.00837969	0.150656	0.301472	0.343419	0.0156984	0.746555	7.34966e-10	0.266374	0.0643038	-0.457314	0.000954829	0.578339	1.34762e-05	0.714324	8.23707e-09	-0.00273193	0.985136	0.214297	0.139249	0.0157561	0.91443	0.00836408	0.954515	0.26135	0.0696947	-0.498224	0.000269456	0.114804	0.43217	0.394138	0.00507626	-0.358281	0.0114794	-0.381008	0.00691497
Sobic.003G304600	similar to Alpha-1%252C4-glucan-protein synthase [UDP-forming]	darkgrey	0.379353	0.00718343	0.0634643	0.664856	0.345813	0.0149409	0.0586536	0.68892	0.316026	0.0269595	0.617103	2.33119e-06	-0.0560276	0.702188	-0.119808	0.412236	0.222766	0.123924	0.341177	0.0164373	0.127481	0.382719	0.149629	0.304817	0.0368568	0.801487	0.288774	0.0441852	0.151906	0.297432	-0.458982	0.000909568	-0.0876026	0.54948	0.337406	0.0177467	-0.339308	0.0170757	-0.341178	0.016437
Sobic.008G123350		darkgrey	0.376804	0.00761482	0.359625	0.0111513	0.405369	0.00385851	0.34327	0.0157467	0.387199	0.00598621	0.142749	0.327841	0.100404	0.492448	-0.0127932	0.930478	-0.0171413	0.906939	0.0727199	0.619502	-0.0319123	0.827683	-0.010321	0.943888	-0.0634431	0.664961	-0.247816	0.0860118	0.0501111	0.732398	0.309136	0.0306692	-0.046933	0.748797	-0.167967	0.248651	0.0464971	0.751055	0.0356412	0.807908
Sobic.003G280600	similar to Senescence/dehydration-associated protein-related (ERD7)-like	darkgrey	0.376296	0.00770331	0.261459	0.069574	0.376555	0.00765819	0.263124	0.067752	0.361488	0.0107096	0.523093	0.000115134	0.306706	0.0320751	-0.376416	0.00768233	0.201308	0.165435	0.448825	0.00121796	0.020678	0.887851	-0.0788848	0.590039	0.00636623	0.965372	-0.202454	0.162989	0.273974	0.0567881	-0.0884233	0.545731	-0.15201	0.297098	-0.00851734	0.953682	0.207661	0.152211	0.159048	0.275027
Sobic.009G082200	similar to Putative serine/threonine kinase protein	darkgrey	0.373766	0.00815806	0.237205	0.10078	0.385246	0.00626671	0.216097	0.13588	0.355927	0.0120743	0.710367	1.08346e-08	0.594938	6.53737e-06	-0.624581	1.61662e-06	0.663574	2.0298e-07	0.589623	8.27741e-06	-0.375327	0.00787484	0.126772	0.385393	-0.172586	0.235686	-0.209705	0.148128	-0.056629	0.699141	-0.241784	0.0941834	0.23785	0.099829	0.270981	0.0596587	-0.108569	0.457744	0.0243551	0.868071
Sobic.003G366100	weakly similar to Os01g0864200 protein	darkgrey	0.372735	0.00834994	0.046936	0.748781	0.372461	0.00840155	0.0373899	0.798676	0.315191	0.0273878	0.753245	4.25271e-10	0.268885	0.0617383	-0.330603	0.0203332	0.160491	0.270638	0.179898	0.216126	-0.39965	0.00444206	-0.226022	0.118384	-0.394477	0.005035	-0.163216	0.262477	-0.0799523	0.585002	0.00637154	0.965343	-0.1452	0.319517	-0.0785151	0.591788	-0.00790109	0.95703	-0.0330508	0.821633
Sobic.003G064500	similar to Putative uncharacterized protein	darkgrey	0.370827	0.00871524	0.214405	0.139045	0.356871	0.0118326	0.227837	0.115377	0.344903	0.0152249	0.421256	0.00257565	0.269703	0.0609201	-0.286993	0.0455686	0.0940246	0.520479	0.0701016	0.6322	-0.161394	0.267916	-0.0907153	0.535327	0.0619626	0.672333	-0.257315	0.0742781	-0.0149157	0.918979	0.0756396	0.60547	0.0752865	0.60716	-0.109985	0.451865	0.189177	0.192968	0.341151	0.016446
Sobic.010G267700	similar to Putative receptor protein kinase	darkgrey	0.370061	0.00886564	0.354542	0.0124366	0.394156	0.00507405	0.334254	0.0189081	0.379299	0.0071924	0.427322	0.00219593	0.391818	0.005366	-0.330637	0.0203197	0.188916	0.193595	0.420784	0.0026075	-0.00288052	0.984328	-0.0338773	0.817248	0.019653	0.893377	-0.331895	0.0198192	0.227552	0.115846	0.0980586	0.502661	-0.122588	0.401393	-0.109453	0.454071	0.358923	0.0113215	0.0673087	0.645861
Sobic.003G126800	similar to Putative cystatin	darkgrey	0.366638	0.00956611	0.230616	0.110888	0.409863	0.00344836	0.200898	0.166315	0.356027	0.0120486	0.736014	1.68323e-09	0.602267	4.68857e-06	-0.659747	2.52164e-07	0.717499	6.58851e-09	0.631621	1.13529e-06	-0.300926	0.0356343	0.241893	0.0940304	0.0140486	0.923674	-0.202279	0.163362	-0.037193	0.799714	-0.3607	0.0108945	0.373143	0.00827356	0.324147	0.0230754	-0.0177132	0.903849	0.105642	0.470031
Sobic.001G535650		darkgrey	0.364085	0.010119	0.224845	0.120364	0.345514	0.0150337	0.239753	0.0970667	0.340386	0.0167051	0.428091	0.00215152	-0.0245154	0.86721	-0.00460219	0.974963	-0.150367	0.302412	-0.101107	0.489406	-0.244971	0.0897939	-0.350156	0.0136459	-0.444159	0.00138867	0.0119015	0.935313	-0.106763	0.465306	0.00465767	0.974662	-0.31704	0.0264463	-0.192379	0.185403	-0.0904333	0.536602	-0.046643	0.750299
Sobic.005G162000	similar to Cytochrome P450 CYP51H11	darkgrey	0.363642	0.0102178	0.345003	0.0151935	0.317409	0.0262615	0.339335	0.0170664	0.355746	0.0121211	0.540693	6.0536e-05	0.316096	0.0269234	-0.331555	0.0199531	0.216483	0.135164	0.310225	0.030056	-0.277557	0.0534992	-0.390558	0.00552927	-0.229526	0.112634	-0.0531162	0.717	-0.0535076	0.715003	-0.0745357	0.610759	-0.120448	0.409727	0.00155672	0.99153	-0.106298	0.467262	-0.150446	0.302156
Sobic.002G337800	similar to Myb protein	darkgrey	0.362118	0.0105635	0.0259674	0.859423	0.35707	0.0117822	0.0303154	0.836184	0.302001	0.0349485	0.561136	2.73883e-05	0.35464	0.0124108	-0.359518	0.011177	0.174946	0.229245	0.018378	0.900258	-0.346461	0.0147413	-0.262526	0.0684013	-0.0110534	0.939913	-0.0856366	0.558509	-0.255048	0.0769563	-0.0197473	0.892868	-0.0137829	0.925114	-0.0293974	0.84108	0.290153	0.0431379	0.331013	0.0201691
Sobic.006G164200	similar to H0501D11.7 protein	darkgrey	0.35985	0.0110969	0.257303	0.0742918	0.36	0.0110611	0.236346	0.102055	0.34569	0.0149791	0.717031	6.81048e-09	0.752778	4.42092e-10	-0.696619	2.71378e-08	0.713389	8.79173e-09	0.687497	4.85503e-08	-0.390895	0.00548522	0.0434642	0.766821	-0.128	0.380769	-0.166373	0.253233	0.0551422	0.706681	-0.30156	0.0352285	0.166485	0.25291	0.298905	0.0369529	0.143344	0.325809	0.0677849	0.643524
Sobic.001G491900	similar to Putative uncharacterized protein	darkgrey	0.359376	0.0112114	0.223161	0.123242	0.380002	0.00707708	0.195544	0.178137	0.343149	0.0157859	0.681127	7.1988e-08	0.747757	6.67034e-10	-0.71542	7.62859e-09	0.791026	1.34982e-11	0.653226	3.62409e-07	-0.416969	0.00287795	0.135772	0.352275	-0.011149	0.939395	-0.1839	0.205912	0.0199236	0.891917	-0.271136	0.0595074	0.384528	0.00637258	0.36668	0.00955723	0.0450356	0.75864	0.0749645	0.608703
Sobic.001G354400	(1 of 17) PTHR11746//PTHR11746:SF86 - O-METHYLTRANSFERASE // SUBFAMILY NOT NAMED	darkgrey	0.359326	0.0112235	0.102367	0.483982	0.357729	0.0116166	0.117499	0.421366	0.316379	0.02678	0.586926	9.31562e-06	0.0644745	0.659844	-0.118373	0.417898	0.0442331	0.762815	0.0985196	0.500645	-0.195181	0.17896	-0.178528	0.2197	-0.27553	0.0553408	-0.0780086	0.594188	-0.0756205	0.605562	-0.0141518	0.923115	-0.163137	0.262714	-0.0712667	0.626536	-0.122433	0.401994	-0.1385	0.342591
Sobic.001G258300	similar to Putative uncharacterized protein	darkgrey	0.358013	0.0115457	0.0923252	0.528078	0.334858	0.0186808	0.0838677	0.566693	0.306522	0.0321833	0.692876	3.45413e-08	0.320143	0.0249269	-0.456	0.000991887	0.431341	0.00197254	0.292152	0.041655	-0.332542	0.0195657	-0.130386	0.371879	-0.0989504	0.498765	0.00354712	0.980702	-0.179196	0.217953	-0.174337	0.230895	0.0761856	0.602862	0.234212	0.105279	-0.183886	0.205947	-0.126159	0.387713
Sobic.010G130700	weakly similar to Predicted leucine rich repeat protein	darkgrey	0.356431	0.0119448	0.162847	0.263575	0.330295	0.0204574	0.176453	0.225196	0.319856	0.0250644	0.681433	7.06551e-08	0.351596	0.0132383	-0.417109	0.0028676	0.220749	0.127453	0.275948	0.0549565	-0.382444	0.00668902	-0.179501	0.217156	-0.347484	0.0144308	-0.289271	0.043805	-0.03482	0.812254	-0.0626255	0.669028	-0.119032	0.415294	-0.0966855	0.508691	-0.0432357	0.768013	0.0746946	0.609997
Sobic.003G288600	similar to Putative uncharacterized protein	darkgrey	0.35487	0.0123499	0.243402	0.0919349	0.345721	0.0149693	0.244205	0.090834	0.337918	0.0175641	0.568825	2.00463e-05	0.351227	0.0133417	-0.360407	0.0109638	0.157489	0.279819	0.468248	0.000691353	-0.0131001	0.928814	-0.111233	0.44672	-0.0596723	0.683798	-0.28963	0.0435322	0.233096	0.106997	-0.120675	0.408836	-0.188586	0.19439	-0.153247	0.293139	0.185232	0.202589	0.248515	0.0851012
Sobic.010G073000	expressed protein	darkgrey	0.354751	0.0123814	0.264183	0.0666121	0.335832	0.0183191	0.265491	0.0652263	0.339568	0.0169857	0.546505	4.85696e-05	0.21384	0.140115	-0.299409	0.0366208	0.0875722	0.549619	0.482054	0.000452765	0.107285	0.463114	0.0719464	0.623242	-0.167155	0.250978	-0.306608	0.0321328	0.394073	0.00508418	-0.195068	0.179217	-0.284697	0.0474043	-0.187692	0.196552	0.245857	0.0886017	-0.228648	0.114053
Sobic.007G143100	similar to Putative uncharacterized protein	darkgrey	0.351074	0.0133848	0.280046	0.0513067	0.304131	0.0336227	0.278597	0.0525736	0.332622	0.0195347	0.50993	0.000182057	0.288599	0.0443195	-0.321239	0.0244081	0.19658	0.175804	0.38439	0.00639316	-0.142938	0.327197	-0.294434	0.0400148	-0.144347	0.322398	-0.149265	0.306011	0.0704425	0.63054	-0.0847725	0.5625	-0.163031	0.263027	-0.0480912	0.742807	-0.0772654	0.597718	-0.149788	0.304299
Sobic.006G000100	(1 of 4) 4.2.1.3 - Aconitate hydratase / Citrate(isocitrate) hydro-lyase	darkgrey	0.351068	0.0133864	0.20599	0.155611	0.357821	0.0115936	0.175198	0.228564	0.3293	0.0208635	0.700233	2.14255e-08	0.547377	4.69747e-05	-0.616764	2.36966e-06	0.809313	1.95005e-12	0.770722	9.35138e-11	-0.160844	0.269572	0.26873	0.0618938	0.0560113	0.70227	-0.00838051	0.954426	0.0488031	0.739134	-0.482575	0.000445431	0.230827	0.110554	0.511082	0.000175029	-0.199392	0.169582	-0.14728	0.31256
Sobic.009G044100	similar to Putative uncharacterized protein	darkgrey	0.350987	0.0134093	0.0687971	0.638566	0.305185	0.0329818	0.0675494	0.644679	0.290961	0.0425336	0.690864	3.92677e-08	-0.0387973	0.791264	-0.0870709	0.551915	0.00635636	0.965425	0.332657	0.019521	-0.0527322	0.718962	-0.102221	0.484608	-0.439383	0.00158519	-0.108923	0.456271	0.295191	0.0394822	-0.134825	0.355673	-0.376695	0.0076338	-0.109672	0.453161	-0.309686	0.0303584	-0.439384	0.00158513
Sobic.009G023801	similar to Unknow protein	darkgrey	0.350524	0.0135407	0.191256	0.188034	0.343543	0.0156584	0.20024	0.167738	0.325052	0.0226732	0.325663	0.0224051	-0.016053	0.912824	-0.0348264	0.81222	0.0374043	0.798599	0.111495	0.445644	0.0419925	0.774506	-0.00878784	0.952213	-0.0508918	0.728387	0.0930133	0.524995	0.0559478	0.702592	-0.0527684	0.718776	-0.0981611	0.502212	0.0608257	0.678015	-0.075907	0.604192	-0.139494	0.339104
Sobic.010G210200	similar to Endomembrane protein 70-like	darkgrey	0.349044	0.0139678	0.156869	0.281742	0.316991	0.0264709	0.169124	0.245358	0.311055	0.0295956	0.641653	6.75549e-07	0.154186	0.290155	-0.288396	0.044476	0.192636	0.184805	0.417779	0.0028185	-0.044064	0.763695	-0.0145068	0.921193	-0.0764537	0.601583	-0.205943	0.155709	0.209166	0.149196	-0.164593	0.258419	-0.125174	0.391459	0.00668391	0.963645	-0.179269	0.217762	-0.149491	0.30527
Sobic.001G424133	(1 of 1) PTHR10811//PTHR10811:SF20 - FRINGE-RELATED // SUBFAMILY NOT NAMED	darkgrey	0.348614	0.0140943	0.19898	0.170483	0.355391	0.0122134	0.173053	0.234402	0.326203	0.0221702	0.703061	1.77639e-08	0.524186	0.000110744	-0.537269	6.87952e-05	0.64342	6.15308e-07	0.635013	9.54533e-07	-0.297139	0.0381388	0.0723594	0.621244	-0.10366	0.478449	-0.144715	0.321154	-0.00839936	0.954323	-0.247077	0.0869816	0.175142	0.228716	0.279537	0.0517491	-0.140984	0.333919	-0.158653	0.276236
Sobic.001G096800	similar to Putative uncharacterized protein	darkgrey	0.346764	0.0146486	0.115365	0.429908	0.395994	0.00485431	0.0939559	0.520785	0.318831	0.02556	0.692467	3.54566e-08	0.17901	0.218437	-0.363627	0.010221	0.413734	0.00312636	0.551359	4.02811e-05	-0.017358	0.905768	0.314042	0.0279868	-0.105395	0.471075	-0.0768202	0.599837	0.15654	0.282765	-0.321669	0.0242071	-0.0449155	0.759264	0.220346	0.128167	-0.225035	0.120042	-0.265875	0.0648238
Sobic.009G005600	(1 of 40) PF03140 - Plant protein of unknown function (DUF247)	darkgrey	0.346394	0.0147618	0.163882	0.260508	0.311411	0.0294002	0.18252	0.209394	0.309946	0.0302121	0.536174	7.16453e-05	0.198622	0.171269	-0.143358	0.325761	-0.0657593	0.65349	0.297016	0.0382223	-0.0996402	0.495762	-0.164177	0.25964	-0.321375	0.0243447	-0.403819	0.00400961	0.381637	0.00681524	0.0992812	0.497323	-0.334818	0.018696	-0.332146	0.0197204	0.15326	0.293097	-0.048388	0.741275
Sobic.001G054000	similar to Transducin / WD-40 repeat protein-like	darkgrey	0.346366	0.0147703	0.386562	0.00607651	0.293913	0.0403845	0.397846	0.00464145	0.349312	0.0138896	0.347652	0.0143803	0.315429	0.0272654	-0.246683	0.0875024	0.0428301	0.77013	0.245516	0.0890591	-0.0927955	0.52597	-0.199639	0.169042	-0.137161	0.347323	-0.196614	0.175727	0.263416	0.0674361	-0.0189365	0.897243	-0.180426	0.214757	-0.149437	0.305448	0.450861	0.00114956	-0.00318181	0.982689
Sobic.003G201400	weakly similar to Putative uncharacterized protein	darkgrey	0.344378	0.015391	0.297156	0.0381271	0.332108	0.0197353	0.300577	0.0358593	0.339343	0.0170636	0.208884	0.149758	0.111924	0.443883	0.116413	0.425703	-0.19073	0.189274	-0.193956	0.181758	-0.281378	0.0501633	-0.340784	0.0165699	-0.36985	0.0089075	-0.242905	0.0926205	-0.227735	0.115545	0.37901	0.00724023	-0.214067	0.139685	-0.350876	0.0134408	0.129329	0.3758	0.261277	0.0697755
Sobic.001G026300	similar to Os03g0833100 protein	darkgrey	0.343149	0.0157858	0.0721117	0.622442	0.318774	0.0255883	0.0650006	0.657239	0.290074	0.0431968	0.655653	3.16981e-07	0.149295	0.305911	-0.301706	0.0351355	0.224002	0.121799	0.223324	0.12296	-0.227255	0.116335	-0.157087	0.281063	-0.120979	0.407649	0.0881909	0.546791	-0.0282256	0.847337	-0.220045	0.128701	0.00539718	0.97064	0.156666	0.282371	-0.179564	0.216994	-0.18603	0.200617
Sobic.006G082700	(1 of 1) PF14542 - GCN5-related N-acetyl-transferase (Acetyltransf_CG)	darkgrey	0.342259	0.0160772	0.193316	0.18323	0.394331	0.00505271	0.162469	0.2647	0.330687	0.0202996	0.633397	1.03703e-06	0.333154	0.0193286	-0.382676	0.00665315	0.579646	1.2748e-05	0.559601	2.91215e-05	-0.0599583	0.682362	0.462925	0.000810101	0.035037	0.811105	-0.15424	0.289984	0.00941322	0.948817	-0.264076	0.0667269	0.171325	0.239178	0.312272	0.0289312	-0.167477	0.250052	-0.174112	0.231508
Sobic.003G029400	weakly similar to Putative uncharacterized protein	darkgrey	0.339092	0.017151	0.170207	0.242305	0.329719	0.0206915	0.163746	0.260911	0.309917	0.0302283	0.66712	1.65547e-07	0.199985	0.168291	-0.290794	0.0426578	0.162596	0.264319	0.435661	0.00175511	-0.0740844	0.612927	-0.0257984	0.860328	-0.177704	0.221873	-0.311522	0.0293395	0.20606	0.155467	-0.0133414	0.927506	-0.198855	0.170757	-0.107112	0.46384	-0.147817	0.310778	-0.0568394	0.698076
Sobic.003G144600	(1 of 2) PTHR23012//PTHR23012:SF90 - MEMBRANE ASSOCIATED RING FINGER // SUBFAMILY NOT NAMED	darkgrey	0.335575	0.0184138	0.0962977	0.5104	0.290192	0.0431084	0.0965769	0.509169	0.283937	0.0480247	0.687332	4.90546e-08	0.0635561	0.6644	-0.269053	0.0615694	0.227828	0.115392	0.499771	0.000256056	0.0552884	0.705938	-0.0480073	0.743241	-0.0177588	0.903602	-0.0719697	0.623129	0.233618	0.106191	-0.30603	0.0324755	-0.139697	0.338396	0.0776946	0.595678	-0.305557	0.0327582	-0.450459	0.00116277
Sobic.001G464000	similar to Transposon protein, putative%252C Mutator sub-class, expressed	darkgrey	0.335512	0.0184373	0.158349	0.277167	0.2881	0.0447044	0.180791	0.213816	0.297081	0.038178	0.483905	0.00042721	0.224554	0.120858	-0.231803	0.109013	-0.0451817	0.757881	0.209901	0.147741	-0.0417517	0.775766	-0.34065	0.0166153	-0.0764037	0.601821	-0.0995073	0.496339	0.181705	0.211469	0.0683836	0.640589	-0.315887	0.0270304	-0.153037	0.293807	0.266221	0.0644631	0.120549	0.40933
Sobic.006G135600	(1 of 1) PTHR11570//PTHR11570:SF5 - S-ADENOSYLMETHIONINE DECARBOXYLASE // SUBFAMILY NOT NAMED	darkgrey	0.334929	0.0186543	0.22572	0.118889	0.311567	0.0293146	0.214529	0.138811	0.313761	0.028135	0.607868	3.61652e-06	0.357313	0.0117208	-0.435067	0.00178368	0.323851	0.0232082	0.643285	6.19706e-07	0.0577074	0.69369	-0.00129261	0.992967	0.0339314	0.816961	-0.0830011	0.570722	0.319909	0.0250387	-0.391312	0.005431	-0.104814	0.473539	0.101111	0.489388	0.108947	0.456172	-0.0220666	0.880372
Sobic.009G238500	similar to Putative uncharacterized protein OJ1735_C10.9	darkgrey	0.330668	0.0203073	0.118623	0.416908	0.323533	0.0233513	0.11443	0.433682	0.293455	0.0407116	0.61265	2.88594e-06	0.159614	0.273298	-0.250856	0.082109	-0.0189168	0.897349	0.159927	0.272347	-0.223935	0.121913	-0.218508	0.131461	-0.312078	0.0290364	-0.372213	0.00844854	0.0697237	0.634041	-0.0137282	0.92541	-0.287577	0.0451112	-0.343718	0.0156021	0.0955976	0.513494	-0.187847	0.196176
Sobic.009G248300	similar to Putative uncharacterized protein	darkgrey	0.329781	0.0206662	0.312973	0.0285542	0.333552	0.0191757	0.312533	0.0287902	0.334177	0.0189375	0.289626	0.0435359	0.203422	0.160945	-0.13931	0.339748	-0.0327538	0.82321	0.181192	0.212784	-0.0360464	0.805767	-0.232004	0.108698	-0.110516	0.449671	-0.134303	0.357558	0.0204607	0.889022	0.1769	0.224003	-0.24856	0.0850425	-0.163581	0.261397	0.171949	0.237446	0.26693	0.0637282
Sobic.002G003800	similar to Uclacyanin 3-like protein-like protein	darkgrey	0.327511	0.0216103	0.0169774	0.907825	0.283915	0.048043	0.0233206	0.873628	0.262399	0.0685406	0.646697	5.16619e-07	-0.115218	0.4305	-0.116333	0.426022	0.00105493	0.99426	0.328833	0.0210563	0.12112	0.407099	-0.0417584	0.775731	-0.0918077	0.530403	-0.0869369	0.552529	0.284448	0.0476063	-0.175501	0.227748	-0.352361	0.0130258	-0.0667041	0.648834	-0.304111	0.033635	-0.375463	0.00785054
Sobic.004G129800	similar to MATE efflux family protein, expressed	darkgrey	0.325257	0.0225828	0.108393	0.458482	0.280773	0.0506802	0.112989	0.439532	0.278341	0.0528005	0.628946	1.29985e-06	0.0239341	0.870332	-0.087755	0.548783	0.0280781	0.848126	0.392475	0.00528254	-0.00405412	0.977944	0.0240118	0.869915	-0.341875	0.0162042	-0.193099	0.183734	0.406007	0.00379777	-0.116169	0.426679	-0.287614	0.0450825	-0.110507	0.44971	-0.195709	0.177765	-0.374602	0.00800521
Sobic.010G259500	similar to Os06g0710700 protein	darkgrey	0.323097	0.0235491	0.0823945	0.57355	0.297327	0.0380109	0.0886973	0.544482	0.276121	0.0547983	0.617265	2.31296e-06	-0.0393876	0.788161	-0.0717807	0.624044	-0.0209866	0.886188	0.188751	0.193993	-0.102238	0.484537	-0.129694	0.374443	-0.381045	0.00690897	-0.15288	0.29431	0.119061	0.415177	-0.0987336	0.499711	-0.267005	0.0636514	-0.149714	0.304542	-0.249362	0.0840091	-0.320795	0.0246171
Sobic.004G141100	similar to Os02g0466400 protein	darkgrey	0.320691	0.0246665	0.373105	0.00828061	0.284821	0.0473031	0.371533	0.00857836	0.3288	0.02107	0.457359	0.000953582	0.414654	0.00305384	-0.36934	0.00900933	0.191435	0.187611	0.43662	0.00170987	-0.136985	0.347949	-0.164208	0.259551	-0.0885	0.545381	-0.24554	0.0890267	0.251186	0.0816938	-0.0278734	0.84922	-0.0922741	0.528308	-0.0813555	0.578409	0.219321	0.129997	-0.0422868	0.772968
Sobic.004G017000	(1 of 15) PF00560//PF13855 - Leucine Rich Repeat (LRR_1) // Leucine rich repeat (LRR_8)	darkgrey	0.320031	0.0249803	0.239574	0.097324	0.281723	0.0498705	0.25418	0.0780016	0.3022	0.034823	0.473884	0.000582899	0.236121	0.102392	-0.212593	0.142496	0.00116036	0.993687	0.275589	0.055286	-0.1618	0.266698	-0.2964	0.0386433	-0.321864	0.0241162	-0.245625	0.0889132	0.184378	0.204716	-0.00938874	0.94895	-0.340523	0.0166584	-0.238767	0.0984911	0.140503	0.335587	0.00216384	0.988227
Sobic.008G152400	(1 of 190) IPR011333 - POZ domain	darkgrey	0.319716	0.0251317	0.236015	0.102551	0.293758	0.0404952	0.238111	0.0994468	0.303487	0.0340191	0.461672	0.000840611	0.477675	0.000518819	-0.483014	0.000439342	0.236458	0.101888	0.544118	5.31931e-05	-2.40014e-05	0.999869	-0.15147	0.298839	0.116204	0.426537	-0.250894	0.0820609	0.411791	0.00328446	-0.0828192	0.571569	-0.078534	0.591699	-0.062094	0.671677	0.438542	0.00162225	0.0911643	0.5333
Sobic.003G298500	similar to Putative uncharacterized protein	darkgrey	0.318552	0.0256968	0.0690973	0.637098	0.299335	0.0366696	0.0848913	0.56195	0.271955	0.0587124	0.594029	6.80861e-06	0.146538	0.31503	-0.219764	0.129204	0.017639	0.904249	0.184265	0.204996	-0.0782371	0.593105	-0.131107	0.369217	-0.0979576	0.503103	-0.115236	0.430427	0.124762	0.393032	-0.146145	0.316346	-0.2029	0.162045	-0.10345	0.479344	0.132365	0.364602	-0.00690762	0.962429
Sobic.008G181000	similar to Putative uncharacterized protein	darkgrey	0.318253	0.0258436	0.347046	0.0145629	0.298128	0.0374708	0.360292	0.0109913	0.326433	0.022071	0.275041	0.0557924	0.0889989	0.543109	-0.127464	0.382783	-0.169625	0.243942	0.225344	0.119522	0.0539758	0.712616	-0.180281	0.215133	-0.243655	0.0915869	-0.351824	0.0131747	0.275499	0.0553694	0.242392	0.093334	-0.3992	0.00449107	-0.367957	0.00929069	0.104429	0.475172	-0.116618	0.42488
Sobic.003G387500	similar to P0696G06.23 protein	darkgrey	0.316491	0.0267229	0.371787	0.00852974	0.31222	0.0289593	0.364126	0.0101098	0.332475	0.0195917	0.351307	0.0133193	0.487509	0.000381142	-0.39898	0.00451524	0.165986	0.254354	0.111307	0.446417	-0.381634	0.00681559	-0.376468	0.00767327	-0.133138	0.361781	-0.423482	0.00243004	-0.211606	0.144402	0.259683	0.0715601	0.00142698	0.992236	-0.247409	0.0865454	0.283639	0.0482698	0.291122	0.0424141
Sobic.006G258800	similar to Plastid quinol oxidase	darkgrey	0.315903	0.0270223	0.148742	0.307727	0.274511	0.0562854	0.13415	0.358112	0.278202	0.0529237	0.692838	3.46274e-08	0.339437	0.0170311	-0.434009	0.00183561	0.334494	0.0188176	0.449757	0.0011862	-0.273698	0.057048	-0.220197	0.128432	-0.261154	0.069912	-0.0680048	0.642445	0.138131	0.343893	-0.207141	0.153264	-0.0716233	0.624807	0.10522	0.471816	-0.0934975	0.52283	-0.269937	0.0606869
Sobic.003G336300	similar to Proline-rich family protein-like	darkgrey	0.315374	0.0272937	0.267429	0.0632162	0.348322	0.0141806	0.284061	0.0479227	0.321548	0.0242634	0.473026	0.000598348	0.290359	0.0429831	-0.311791	0.0291926	0.121363	0.406152	0.391623	0.00539095	-0.0637339	0.663517	-0.0114415	0.937808	-0.138055	0.34416	-0.441503	0.00149507	0.219656	0.129397	0.184062	0.205506	-0.119543	0.413277	-0.195728	0.177721	0.142246	0.329566	0.0952528	0.515021
Sobic.010G268400	similar to Aspartic proteinase nepenthesin II-like	darkgrey	0.313126	0.0284725	0.113806	0.436209	0.314589	0.0277002	0.0953627	0.514534	0.279292	0.0519625	0.671647	1.27096e-07	0.340497	0.0166673	-0.469775	0.000660308	0.289009	0.0440055	0.510158	0.000180648	-0.0370378	0.800532	0.03978	0.7861	0.0232738	0.87388	-0.114293	0.434235	0.269105	0.0615173	-0.298115	0.0374798	-0.173142	0.234158	0.0663703	0.650478	0.176671	0.224615	0.0419528	0.774714
Sobic.006G279400	similar to Putative OsNAC7 protein	darkgrey	0.312573	0.0287685	0.092854	0.525708	0.254553	0.0775511	0.0916703	0.531021	0.261136	0.069932	0.674829	1.05261e-07	0.236775	0.101417	-0.316494	0.0267217	0.237444	0.100427	0.375056	0.0079234	-0.296857	0.0383307	-0.322957	0.0236133	-0.293913	0.0403847	-0.127328	0.383293	0.107455	0.4624	-0.0934219	0.523168	-0.122866	0.400319	0.0102502	0.944272	-0.239571	0.0973288	-0.28705	0.0455236
Sobic.005G168800	similar to Intracellular protease, PfpI family protein%252C expressed	darkgrey	0.310787	0.0297436	0.137902	0.344701	0.287378	0.0452662	0.131356	0.368298	0.276775	0.0542033	0.649731	4.38613e-07	0.00173185	0.990577	-0.146672	0.314583	0.0396812	0.786619	0.557833	3.12428e-05	0.140173	0.336735	0.0745049	0.610907	-0.326635	0.0219841	-0.190176	0.190585	0.551491	4.00758e-05	-0.257358	0.0742281	-0.439572	0.00157696	-0.122119	0.403212	-0.152553	0.295357	-0.460491	0.000870263
Sobic.003G033900	similar to 1-aminocyclopropane-1-carboxylic acid synthase	darkgrey	0.307607	0.0315476	0.0589715	0.68732	0.251673	0.0810841	0.0647552	0.658454	0.251285	0.0815697	0.634572	9.76386e-07	0.0154374	0.916155	-0.119611	0.413012	0.0119248	0.935186	0.268441	0.0621857	-0.139243	0.339982	-0.261747	0.0692556	-0.307282	0.0317372	-0.164616	0.258351	0.165833	0.2548	0.000653178	0.996446	-0.343901	0.0155432	-0.151101	0.300031	-0.272638	0.0580558	-0.41731	0.00285277
Sobic.007G044900	(1 of 25) 1.14.13.21 - Flavonoid 3'-monooxygenase / Flavonoid 3'-hydroxylase	darkgrey	0.304423	0.0334438	0.234194	0.105308	0.312523	0.0287957	0.209185	0.14916	0.297223	0.0380812	0.612403	2.91997e-06	0.768568	1.13507e-10	-0.703029	1.7801e-08	0.732587	2.18526e-09	0.637325	8.47058e-07	-0.440054	0.00155617	0.0308621	0.833271	-0.0532066	0.716539	-0.297944	0.0375947	0.0209015	0.886647	-0.172033	0.237214	0.343394	0.0157064	0.234271	0.10519	0.0918877	0.530043	0.035244	0.810009
Sobic.010G180800	similar to ZLL/PNH homologous protein	darkgrey	0.301897	0.0350146	0.0674958	0.644942	0.256185	0.0756042	0.0714965	0.625422	0.250681	0.0823295	0.604033	4.32239e-06	-0.0674799	0.64502	-0.125146	0.391564	0.1336	0.360102	0.410852	0.00336343	0.120261	0.410457	0.0592893	0.685722	-0.125183	0.391424	0.179807	0.21636	0.296399	0.0386445	-0.402358	0.00415671	-0.187459	0.197118	0.192635	0.18481	-0.313234	0.0284149	-0.397846	0.00464148
Sobic.002G337650		darkgrey	0.300583	0.0358554	0.170928	0.240286	0.308687	0.0309248	0.177196	0.223216	0.283488	0.048394	0.43906	0.00159933	0.470894	0.00063835	-0.465192	0.000757469	0.208695	0.150136	0.0573557	0.695466	-0.45477	0.00102776	-0.177971	0.221166	-0.122301	0.402504	-0.345978	0.0148898	-0.259527	0.0717371	0.244176	0.0908743	0.0734828	0.615822	-0.133833	0.359257	0.333605	0.0191554	0.345269	0.0151101
Sobic.005G166500	similar to Putative uncharacterized protein	darkgrey	0.300412	0.035966	0.104929	0.47305	0.262382	0.0685593	0.100778	0.490829	0.258259	0.0731854	0.607482	3.68236e-06	-0.0677536	0.643677	-0.0913211	0.532594	-0.0295116	0.84047	0.531333	8.55904e-05	0.248786	0.0847511	0.0271308	0.853192	-0.0838953	0.566564	-0.182687	0.208971	0.555766	3.39029e-05	-0.157709	0.279138	-0.45135	0.00113365	-0.14663	0.314724	-0.203396	0.161	-0.490549	0.000345825
Sobic.001G290400	similar to No apical meristem, putative%252C expressed	darkgrey	0.298708	0.0370839	0.214855	0.138199	0.281964	0.0496671	0.223359	0.1229	0.284683	0.0474152	0.582296	1.13823e-05	0.299264	0.036716	-0.335622	0.0183966	0.0819356	0.575694	0.347885	0.0143104	-0.156471	0.28298	-0.189655	0.191827	-0.207828	0.151876	-0.334647	0.0187601	0.18985	0.191361	0.059469	0.684819	-0.207987	0.151554	-0.20449	0.158711	0.157248	0.280565	0.153174	0.29337
Sobic.001G082600	similar to Putative uncharacterized protein	darkgrey	0.298183	0.0374342	0.0792774	0.588184	0.295194	0.0394802	0.0810853	0.579676	0.260334	0.0708265	0.638609	7.92361e-07	0.000209244	0.998862	-0.196014	0.177077	0.130128	0.372834	0.35996	0.0110707	-0.00330435	0.982022	0.0445082	0.761383	-0.210806	0.145962	-0.0767196	0.600316	0.162537	0.264497	-0.197576	0.173581	-0.218745	0.131033	0.0232026	0.874262	-0.232188	0.108409	-0.29973	0.03641
Sobic.006G226700	similar to H0105C05.3 protein	darkgrey	0.297489	0.0379012	0.14239	0.329072	0.278287	0.0528486	0.161253	0.26834	0.26936	0.0612619	0.395976	0.00485652	0.215128	0.137685	-0.179964	0.215955	-0.153084	0.293658	0.068088	0.642037	-0.188887	0.193664	-0.261228	0.0698291	-0.285062	0.0471081	-0.231054	0.110194	0.228948	0.113568	0.138975	0.340923	-0.300176	0.0361189	-0.317251	0.0263404	0.41434	0.00307845	0.108891	0.456406
Sobic.002G326100	similar to Os07g0533800 protein	darkgrey	0.295604	0.0391936	0.0212354	0.884848	0.275346	0.0555101	0.0299806	0.837969	0.242894	0.0926362	0.481215	0.000464803	0.104973	0.472862	-0.187124	0.197933	0.0429325	0.769596	0.123627	0.397383	-0.0328514	0.822692	-0.0904057	0.536727	0.0994506	0.496586	-0.0963998	0.50995	0.053077	0.7172	-0.0415131	0.777014	-0.167767	0.249222	-0.0679035	0.642942	0.108472	0.458152	0.0557526	0.703582
Sobic.001G044800	similar to Putative raffinose synthase or seed imbibition protein	darkgrey	0.29435	0.0400736	0.0465916	0.750565	0.257288	0.0743101	0.0455602	0.755915	0.242141	0.0936831	0.606092	3.92888e-06	-0.149241	0.306089	-0.0394232	0.787974	0.0793512	0.587836	0.399145	0.00449706	0.164049	0.260017	0.0770155	0.598907	-0.159305	0.274241	0.213325	0.141095	0.35643	0.0119452	-0.365402	0.00983037	-0.32241	0.0238639	0.180074	0.215669	-0.386446	0.00609297	-0.517341	0.000140984
Sobic.010G230800	weakly similar to O-methyltransferase ZRP4	darkgrey	0.293942	0.0403638	0.174856	0.229489	0.32039	0.0248094	0.207912	0.151706	0.285001	0.0471574	0.338357	0.0174087	0.039172	0.789294	-0.0177755	0.903512	-0.00538356	0.970714	-0.0412707	0.778283	-0.140591	0.335283	-0.0292512	0.84186	-0.176811	0.224242	-0.173038	0.234443	-0.138936	0.341059	0.203919	0.159901	-0.0701505	0.631962	-0.131929	0.366197	-0.0198126	0.892516	0.0163789	0.911061
Sobic.007G224000	similar to Putative uncharacterized protein	darkgrey	0.293747	0.0405031	0.0489486	0.738383	0.246771	0.0873858	0.0690533	0.637314	0.241002	0.0952858	0.603384	4.45374e-06	0.0700332	0.632533	-0.24354	0.091745	0.0302766	0.836391	0.402976	0.0040939	0.127075	0.384248	0.0185247	0.899466	0.0232227	0.874154	-0.229083	0.113348	0.403804	0.00401108	-0.0449253	0.759214	-0.307537	0.0315885	-0.111064	0.447413	-0.0298515	0.838657	-0.243818	0.0913632
Sobic.009G099000	(1 of 1) PTHR11654:SF19 - PROTEIN NRT1/ PTR FAMILY 2.1-RELATED	darkgrey	0.29353	0.0406582	0.270393	0.0602367	0.279886	0.0514448	0.251817	0.0809048	0.290496	0.0428799	0.590645	7.91268e-06	0.740567	1.18251e-09	-0.653907	3.49086e-07	0.710237	1.09318e-08	0.5967	6.03979e-06	-0.448387	0.00123315	-0.00880662	0.952111	-0.0501822	0.732032	-0.25867	0.0727135	-0.0363385	0.804224	-0.150705	0.301316	0.35278	0.0129108	0.250987	0.0819435	0.0638553	0.662914	0.0299168	0.838309
Sobic.009G188000	similar to Putative uncharacterized protein	darkgrey	0.292945	0.0410793	0.218375	0.131702	0.274745	0.0560669	0.211192	0.145207	0.279297	0.0519582	0.506869	0.000201992	0.454595	0.00103294	-0.394483	0.00503433	0.188221	0.195269	0.326777	0.0219229	-0.280656	0.0507801	-0.296626	0.0384884	-0.17155	0.238552	-0.27674	0.0542351	0.0230725	0.874962	0.077772	0.595311	-0.102846	0.481927	-0.139295	0.339802	0.272942	0.0577654	0.085685	0.558286
Sobic.002G261000	weakly similar to Putative uncharacterized protein	darkgrey	0.289499	0.0436321	0.0354542	0.808898	0.247117	0.0869283	0.047506	0.745832	0.235457	0.10339	0.611101	3.106e-06	0.265569	0.0651448	-0.377724	0.00745659	0.117543	0.421191	0.277456	0.0535896	-0.134602	0.356479	-0.177425	0.222611	-0.0785355	0.591692	-0.0551202	0.706793	0.192599	0.184891	-0.206552	0.154461	-0.181261	0.212608	-0.0172478	0.906364	0.233858	0.105822	0.0625577	0.669366
Sobic.005G021950	(1 of 41) PF05678 - VQ motif (VQ)	darkgrey	0.285435	0.0468074	0.0438764	0.764673	0.264571	0.0661991	0.0410229	0.779581	0.238141	0.0994028	0.602479	4.64314e-06	-0.0683345	0.64083	-0.0479734	0.743416	-0.0410575	0.7794	0.171589	0.238445	-0.11027	0.450689	-0.121877	0.404149	-0.424311	0.00237767	-0.105004	0.47273	0.120827	0.408244	-0.103767	0.477992	-0.316346	0.0267963	-0.148092	0.309869	-0.280007	0.0513401	-0.335583	0.018411
Sobic.010G035900	similar to Putative uncharacterized protein P0036F10.22	darkgrey	0.281921	0.0497032	0.0581398	0.691509	0.249219	0.0841926	0.0579842	0.692294	0.235336	0.103572	0.664368	1.93964e-07	0.11179	0.444431	-0.233113	0.10697	0.144831	0.320762	0.443628	0.00140939	-0.0579953	0.692237	-0.0279867	0.848614	-0.313875	0.0280747	-0.145595	0.31819	0.283688	0.0482291	-0.295542	0.039237	-0.207268	0.153006	-0.0500792	0.732562	-0.177126	0.223403	-0.291304	0.042279
Sobic.007G109900	similar to Putative uncharacterized protein	darkgrey	0.278732	0.052455	0.244962	0.0898064	0.26319	0.0676798	0.267791	0.0628453	0.275419	0.0554428	0.466776	0.000722512	0.129008	0.376996	-0.182683	0.208981	-0.00203894	0.988906	0.362291	0.0105238	0.0753272	0.606965	-0.00647432	0.964784	-0.109275	0.454812	-0.282646	0.0490939	0.330547	0.0203558	-0.00941859	0.948787	-0.261266	0.0697879	-0.18987	0.191313	0.118321	0.418105	-0.0402169	0.783807
Sobic.002G261100	weakly similar to Putative uncharacterized protein	darkgrey	0.278201	0.0529248	0.0516309	0.724597	0.257624	0.0739195	0.0485658	0.740357	0.233786	0.105932	0.580949	1.20588e-05	0.092326	0.528075	-0.385109	0.00628679	0.201954	0.164054	0.431987	0.00193855	0.152631	0.295105	0.111619	0.445131	0.144989	0.32023	-0.0159675	0.913287	0.203062	0.161702	-0.252578	0.07996	-0.22872	0.113938	0.110269	0.450692	-0.0937284	0.5218	-0.203328	0.161142
Sobic.006G225900	(1 of 4) PTHR10799//PTHR10799:SF729 - SWI/SNF-RELATED MATRIX-ASSOCIATED ACTIN-DEPENDENT REGULATOR OF CHROMATIN SUBFAMILY-RELATED // SUBFAMILY NOT NAMED	darkgrey	0.277897	0.0531957	0.170048	0.242752	0.268121	0.0625101	0.18242	0.209649	0.260641	0.0704834	0.354236	0.0125178	0.491336	0.000337185	-0.376679	0.00763655	0.262525	0.068403	0.165469	0.255858	-0.278683	0.0524979	-0.245857	0.0886027	0.0409472	0.779978	-0.0253521	0.862721	-0.0946272	0.517797	0.00456657	0.975157	0.0962627	0.510555	0.115413	0.429715	0.31235	0.0288891	0.606281	3.89458e-06
Sobic.002G327300	(1 of 3) PTHR32099//PTHR32099:SF9 - CYSTEINE-RICH REPEAT SECRETORY PROTEIN // SUBFAMILY NOT NAMED	darkgrey	0.277384	0.0536543	0.100376	0.492567	0.255634	0.0762567	0.121401	0.406002	0.244004	0.0911082	0.499828	0.000255573	-0.073552	0.615489	-0.0739118	0.613757	-0.143134	0.326527	0.209404	0.148724	0.0708177	0.628716	-0.0767265	0.600283	-0.199797	0.168698	-0.206605	0.154354	0.317087	0.0264229	-0.0318721	0.827896	-0.38334	0.00655142	-0.230484	0.1111	-0.0586841	0.688767	-0.183678	0.206469
Sobic.004G195700	similar to Putative uncharacterized protein	darkgrey	0.276672	0.0542973	0.126074	0.388034	0.280802	0.0506546	0.127553	0.382449	0.253651	0.0786436	0.334562	0.0187921	-0.192818	0.184383	0.120952	0.407754	-0.22112	0.126797	0.0208885	0.886717	0.0327249	0.823364	-0.144461	0.322015	-0.26354	0.0673023	-0.270396	0.060234	0.0738259	0.614171	0.201727	0.164537	-0.456891	0.000966622	-0.347013	0.0145731	-0.228942	0.113577	-0.205721	0.156163
Sobic.003G327600	similar to Phosphate/phosphoenolpyruvate translocator protein-like	darkgrey	0.276611	0.0543527	0.12435	0.39461	0.243092	0.0923625	0.122517	0.401668	0.243789	0.0914023	0.653851	3.50163e-07	0.111538	0.445468	-0.267887	0.0627476	0.118337	0.418041	0.651521	3.97903e-07	0.166614	0.252537	0.0490295	0.737966	-0.193208	0.183481	-0.210615	0.146336	0.553075	3.76768e-05	-0.258707	0.072671	-0.371318	0.00861982	-0.081663	0.576969	-0.110887	0.448144	-0.399727	0.00443368
Sobic.005G015700	(1 of 60) PF03168 - Late embryogenesis abundant protein (LEA_2)	darkgrey	0.275579	0.0552952	0.158795	0.275799	0.326256	0.0221474	0.130337	0.372061	0.268809	0.061814	0.664137	1.96548e-07	0.55181	3.9582e-05	-0.54534	5.07783e-05	0.523219	0.000114621	0.61848	2.18073e-06	-0.274853	0.0559669	0.190566	0.189661	-0.261575	0.0694451	-0.373538	0.00820017	0.10318	0.480498	-0.107358	0.462808	-0.0150361	0.918327	0.0654797	0.654871	0.0606139	0.679075	-0.0182065	0.901184
Sobic.008G025500	similar to Putative uncharacterized protein 15A	darkgrey	0.273813	0.05694	0.206053	0.155482	0.237267	0.100688	0.198298	0.171984	0.25657	0.0751498	0.428108	0.00215054	0.455158	0.0010163	-0.348272	0.0141953	0.121459	0.405775	0.271743	0.0589176	-0.234509	0.104827	-0.305243	0.0329471	-0.105369	0.471186	-0.305157	0.0329985	0.191933	0.186444	0.124477	0.394122	-0.127616	0.382208	-0.182026	0.210652	0.461433	0.00084653	0.0385862	0.792374
Sobic.004G116400	similar to Os02g0260200 protein	darkgrey	0.271901	0.0587649	0.294162	0.0402075	0.225027	0.120056	0.29363	0.0405861	0.27038	0.0602497	0.189534	0.192116	0.300767	0.0357368	-0.0986815	0.499938	-0.0563287	0.700662	0.0300065	0.837831	-0.313472	0.0282884	-0.512862	0.00016466	-0.276466	0.054484	-0.249787	0.0834646	-0.0680792	0.64208	0.39783	0.00464324	-0.176843	0.224156	-0.302558	0.0345981	0.165875	0.254676	0.181083	0.213066
Sobic.002G245500	similar to Putative transparent testa	darkgrey	0.271895	0.0587703	0.129571	0.374901	0.227637	0.115706	0.140799	0.334561	0.239125	0.0979714	0.60022	5.14909e-06	0.0921821	0.528721	-0.160112	0.271786	-0.0662199	0.651219	0.298966	0.0369127	-0.141808	0.331075	-0.292741	0.0412269	-0.373792	0.00815316	-0.288178	0.0446444	0.237985	0.0996308	0.0903522	0.536969	-0.413394	0.00315352	-0.287726	0.0449953	-0.0846217	0.563197	-0.242266	0.0935089
Sobic.003G285900	similar to Putative uncharacterized protein	darkgrey	0.271225	0.0594209	0.0640536	0.66193	0.280787	0.0506676	0.072234	0.62185	0.238633	0.0986856	0.307353	0.0316954	-0.12192	0.403985	0.208303	0.150919	-0.215057	0.137819	0.054331	0.710806	0.139292	0.339813	0.0314707	0.830032	-0.185103	0.202908	-0.231172	0.110006	0.137213	0.347141	0.25145	0.0813619	-0.39264	0.00526174	-0.287403	0.0452468	0.0218186	0.881708	-0.064615	0.659148
Sobic.002G242900	similar to Putative uncharacterized protein	darkgrey	0.269747	0.0608764	0.0209802	0.886223	0.240695	0.0957216	0.0226347	0.877316	0.218968	0.130631	0.537163	6.90656e-05	-0.118942	0.415647	-0.142952	0.327146	0.0482233	0.742125	0.370004	0.00887704	0.306575	0.0321522	0.159773	0.272815	0.151955	0.297275	0.0113352	0.938384	0.310598	0.0298485	-0.299271	0.0367117	-0.292792	0.0411898	0.0483479	0.741482	-0.166847	0.251864	-0.337127	0.0178471
Sobic.004G085700	Predicted protein	darkgrey	0.269347	0.0612749	0.137716	0.345357	0.236871	0.101275	0.130671	0.370824	0.240394	0.0961488	0.55248	3.85625e-05	0.213874	0.14005	-0.294317	0.0400973	0.0557385	0.703654	0.300388	0.0359815	-0.206716	0.154128	-0.284192	0.047816	-0.403948	0.00399678	-0.175509	0.227726	0.21891	0.130735	-0.060636	0.678965	-0.286016	0.0463423	-0.171354	0.239099	0.162286	0.265246	-0.29612	0.0388364
Sobic.005G013600	(1 of 96) PF03106 - WRKY DNA -binding domain (WRKY)	darkgrey	0.267622	0.0630187	0.0971833	0.5065	0.266737	0.0639284	0.0841464	0.565399	0.238334	0.0991207	0.665213	1.84782e-07	0.569512	1.94876e-05	-0.606344	3.88314e-06	0.609884	3.28973e-06	0.631906	1.11898e-06	-0.28896	0.0440427	0.0553289	0.705733	0.0923264	0.528073	-0.269286	0.0613362	0.112889	0.439939	-0.172059	0.237142	0.314042	0.0279868	0.223641	0.122416	-0.0344385	0.814274	-0.0276629	0.850345
Sobic.009G181300	(1 of 8) IPR000719//IPR001245//IPR002290//IPR002902//IPR011009//IPR020635 - Protein kinase domain // Serine-threonine/tyrosine-protein kinase catalytic domain // Serine/threonine/dual specificity protein kinase, catalytic domain // Gnk2-homologous domain // Protein kinase-like domain // Tyrosine-protein kinase, catalytic domain	darkgrey	0.267165	0.0634865	0.0668981	0.64788	0.281685	0.0499028	0.0569839	0.697346	0.23594	0.102663	0.569275	1.96787e-05	0.256859	0.0748107	-0.280196	0.051177	0.179003	0.218457	0.253459	0.0788785	-0.188706	0.194101	-0.00383903	0.979114	-0.264421	0.0663585	-0.142291	0.329412	0.135409	0.353574	-0.143236	0.326176	-0.0639613	0.662388	-0.0184677	0.899774	0.0941744	0.519812	0.039103	0.789656
Sobic.004G008800	similar to Acid phosphatase-like	darkgrey	0.265299	0.0654288	0.162454	0.264744	0.265827	0.0648743	0.193128	0.183665	0.252459	0.080107	0.293473	0.0406991	0.0630985	0.666674	-0.0659138	0.652728	-0.0751467	0.60783	-0.0239485	0.870255	-0.12346	0.398027	-0.129872	0.373783	-0.165849	0.254753	-0.304277	0.0335332	-0.0260937	0.858746	0.231183	0.10999	-0.130761	0.370493	-0.260096	0.0710941	0.014474	0.921371	0.121151	0.406977
Sobic.010G243000	similar to Putative uncharacterized protein	darkgrey	0.264732	0.0660278	0.114569	0.43312	0.304311	0.0335125	0.0878083	0.548539	0.248496	0.0851256	0.548994	4.41424e-05	0.592333	7.34294e-06	-0.54459	5.22483e-05	0.412433	0.00323152	0.179275	0.217745	-0.644235	5.89241e-07	-0.317264	0.0263343	-0.39773	0.00465455	-0.179538	0.21706	-0.330088	0.0205414	0.0199624	0.891708	0.128882	0.377468	0.0177071	0.903882	0.201846	0.164283	0.199419	0.169521
Sobic.004G285700	similar to Putative uncharacterized protein P0684A08.40	darkgrey	0.263556	0.0672848	0.210339	0.146877	0.295958	0.0389482	0.179185	0.217982	0.264475	0.0663007	0.594244	6.74373e-06	0.59357	6.94953e-06	-0.632267	1.09859e-06	0.783421	2.8551e-11	0.786054	2.21048e-11	-0.157276	0.280479	0.350087	0.0136657	0.0649477	0.657501	-0.117982	0.419449	0.120993	0.407593	-0.450314	0.00116758	0.328609	0.021149	0.424357	0.00237482	-0.0549391	0.707713	-0.0564431	0.700082
Sobic.003G251200	similar to Os01g0668600 protein	darkgrey	0.263028	0.0678561	0.0942573	0.519442	0.239349	0.0976483	0.113315	0.438204	0.230385	0.111256	0.49542	0.000295378	0.521111	0.000123508	-0.421999	0.00252617	0.126858	0.385068	0.127143	0.383992	-0.490215	0.00034956	-0.396058	0.00484682	-0.309488	0.0304701	-0.415991	0.00295112	-0.0160059	0.913079	0.246818	0.0873232	-0.000683214	0.996283	-0.23992	0.0968275	0.400984	0.00429935	0.383531	0.00652238
Sobic.003G084750		darkgrey	0.26116	0.0699055	0.195911	0.177309	0.249111	0.0843313	0.193391	0.183057	0.250508	0.0825478	0.3954	0.00492444	0.0221955	0.879679	-0.0497197	0.734411	0.0929759	0.525162	0.268865	0.0617576	0.0293795	0.841175	-0.104778	0.473689	-0.208765	0.149997	0.031838	0.828078	-0.0192941	0.895313	-0.175613	0.227446	-0.308608	0.0309703	0.00814427	0.955709	-0.274292	0.0564899	-0.272838	0.0578643
Sobic.003G267400	(1 of 1) PTHR10641//PTHR10641:SF455 - MYB-LIKE DNA-BINDING PROTEIN MYB // SUBFAMILY NOT NAMED	darkgrey	0.260534	0.0706024	0.132649	0.363563	0.225192	0.119777	0.139172	0.340233	0.23229	0.108251	0.619608	2.06435e-06	0.141607	0.331768	-0.200668	0.166811	-0.0427156	0.770728	0.438291	0.00163347	-0.0248651	0.865334	-0.233332	0.106632	-0.298912	0.0369488	-0.313466	0.0282913	0.396528	0.00479206	-0.019811	0.892525	-0.444511	0.0013751	-0.298254	0.0373867	0.0284062	0.846372	-0.271948	0.058719
Sobic.008G004800	(1 of 2) K00522 - ferritin heavy chain (FTH1)	darkgrey	0.26044	0.0707082	0.0227504	0.876694	0.262941	0.0679501	0.00678855	0.963076	0.21832	0.131803	0.466214	0.000734754	-0.0390923	0.789713	-0.119084	0.415089	0.24263	0.0930023	0.380668	0.00696943	0.285655	0.0466312	0.399676	0.00443924	0.245275	0.089384	0.115531	0.429242	0.191453	0.187571	-0.314845	0.027567	-0.110178	0.451069	0.284084	0.0479042	-0.296045	0.038888	-0.285207	0.0469911
Sobic.005G085000	similar to Os07g0601600 protein	darkgrey	0.257997	0.0734877	0.0772125	0.597969	0.234873	0.104273	0.0642915	0.660751	0.220995	0.127018	0.53229	8.26502e-05	0.202742	0.162378	-0.163586	0.261383	0.0171735	0.906765	0.108364	0.458602	-0.361685	0.0106638	-0.258532	0.0728713	-0.61255	2.89969e-06	0.000522092	0.997159	0.0439431	0.764325	-0.091577	0.531441	-0.312965	0.0285585	-0.104591	0.474486	0.126845	0.385115	-0.0989678	0.498689
Sobic.001G208000	Predicted protein	darkgrey	0.255988	0.0758371	0.239484	0.0974528	0.231785	0.109041	0.229656	0.112425	0.251444	0.0813696	0.353914	0.0126039	0.481417	0.00046187	-0.554979	3.49685e-05	0.379874	0.00709789	0.50491	0.000215765	0.00632877	0.965575	-0.0838848	0.566613	0.284681	0.0474168	0.0306964	0.834154	0.25993	0.071281	-0.322352	0.0238905	0.166592	0.252599	0.240459	0.0960566	0.319458	0.0252561	0.276631	0.0543346
Sobic.005G176875	expressed protein	darkgrey	0.255832	0.0760212	0.145743	0.317692	0.23335	0.106604	0.13544	0.353466	0.233125	0.106952	0.227731	0.115551	0.00152216	0.991718	0.170292	0.242065	-0.163769	0.260843	-0.14706	0.313291	-0.174704	0.229898	-0.223179	0.123211	-0.364425	0.0100439	-0.0404521	0.782573	-0.158753	0.275927	0.281095	0.0504041	-0.244057	0.0910355	-0.199967	0.16833	-0.0568665	0.697939	0.099204	0.49766
Sobic.009G182000	similar to Cystatin	darkgrey	0.254825	0.0772236	0.0391969	0.789163	0.223123	0.123306	0.0479705	0.743431	0.210103	0.147342	0.611237	3.08603e-06	-0.164405	0.258972	-0.0434965	0.766653	-0.0697497	0.633914	0.398857	0.00452879	0.187329	0.197433	0.0317317	0.828643	-0.287612	0.045084	-0.116799	0.424157	0.412134	0.00325608	-0.194245	0.181094	-0.447513	0.00126397	-0.13191	0.366268	-0.303575	0.0339648	-0.473713	0.000585937
Sobic.001G445300	(1 of 4) IPR011250 - Outer membrane protein/outer membrane enzyme PagP, beta-barrel	darkgrey	0.25412	0.0780749	0.226842	0.117019	0.254646	0.0774388	0.215053	0.137826	0.253362	0.0789974	0.449307	0.00120145	0.569022	1.98847e-05	-0.530387	8.85888e-05	0.23935	0.0976462	0.295775	0.0390749	-0.328205	0.0213176	-0.284325	0.0477071	-0.155717	0.285335	-0.501062	0.000245342	-0.0433651	0.767338	0.0809378	0.580368	-0.0184037	0.900119	-0.258331	0.0731018	0.415316	0.00300257	0.241578	0.0944729
Sobic.007G070600	(1 of 16) PF16913 - Purine nucleobase transmembrane transport (PUNUT)	darkgrey	0.253522	0.078801	0.191206	0.188149	0.267851	0.062785	0.216214	0.135663	0.251513	0.0812836	0.268507	0.0621193	0.450102	0.00117466	-0.349332	0.0138839	-0.0291896	0.842189	-0.24271	0.0928912	-0.600037	5.19225e-06	-0.442462	0.00145585	-0.300915	0.0356412	-0.466867	0.000720567	-0.392581	0.00526919	0.479693	0.000487378	-0.0158175	0.914098	-0.412936	0.00319045	0.505932	0.000208479	0.58686	9.34225e-06
Sobic.006G182300	similar to Dof zinc finger protein	darkgrey	0.246891	0.0872272	0.163136	0.262716	0.217563	0.13318	0.162067	0.2659	0.228116	0.114922	0.545946	4.96177e-05	0.422666	0.00248257	-0.459161	0.000904818	0.177267	0.22303	0.437948	0.00164888	-0.17532	0.228235	-0.286673	0.0458208	-0.063495	0.664703	-0.344357	0.0153976	0.253486	0.0788452	0.100645	0.491404	-0.156737	0.28215	-0.161883	0.26645	0.248111	0.0856267	0.0345526	0.81367
Sobic.003G423000	similar to P0660F12.30 protein	darkgrey	0.246261	0.0880629	0.0486418	0.739965	0.233576	0.106255	0.0546011	0.709432	0.209434	0.148666	0.596694	6.04156e-06	-0.0666534	0.649084	-0.110163	0.45113	0.0472811	0.746995	0.321987	0.0240591	-0.00677745	0.963137	-0.044976	0.75895	-0.321704	0.0241909	-0.0570713	0.696903	0.165097	0.256943	-0.186147	0.200328	-0.271512	0.0591413	-0.0386313	0.792137	-0.311501	0.0293509	-0.398978	0.00451541
Sobic.007G181600	similar to Sorbitol dehydrogenase	darkgrey	0.245111	0.0896046	0.0640231	0.662082	0.251598	0.0811779	0.0607127	0.678581	0.215671	0.136672	0.398088	0.00461424	0.0548728	0.70805	0.0938809	0.521119	-0.0734269	0.616091	-0.121681	0.404912	-0.435595	0.00175826	-0.325377	0.0225299	-0.629234	1.28112e-06	-0.125991	0.38835	-0.278373	0.0527726	0.182622	0.209135	-0.31236	0.0288834	-0.234825	0.104346	-0.0935882	0.522425	-0.15929	0.274286
Sobic.008G007200	similar to OSIGBa0125M19.6 protein	darkgrey	0.240347	0.0962162	0.107094	0.463914	0.219176	0.130257	0.134748	0.355951	0.215434	0.137113	0.262785	0.0681195	0.0662994	0.650827	-0.0531313	0.716923	-0.165497	0.255777	-0.0649674	0.657403	-0.0791289	0.588886	-0.227312	0.116241	-0.16448	0.25875	-0.276684	0.0542864	0.0641703	0.661351	0.188432	0.19476	-0.198142	0.172327	-0.319477	0.025247	0.159895	0.272444	0.214225	0.139386
Sobic.004G257500	(1 of 9) K06689 - ubiquitin-conjugating enzyme E2 D/E (UBE2D_E, UBC4, UBC5)	darkgrey	0.238682	0.0986139	0.232263	0.108292	0.231797	0.109023	0.236519	0.101798	0.240925	0.0953945	0.162911	0.263384	0.0439006	0.764547	-0.0157154	0.914651	-0.204216	0.159281	-0.0254101	0.86241	-0.0800675	0.584459	-0.374972	0.00793857	-0.228316	0.114595	-0.226557	0.117491	-0.00352414	0.980827	0.235854	0.102792	-0.264135	0.0666638	-0.333458	0.0192115	0.109093	0.455567	0.0992365	0.497518
Sobic.003G397600	similar to Putative uncharacterized protein	darkgrey	0.238543	0.0988164	0.0586947	0.688713	0.227023	0.116718	0.0493319	0.736408	0.204403	0.158893	0.430159	0.00203605	-0.0296321	0.839827	-0.195691	0.177804	0.228487	0.114316	0.34318	0.0157758	0.239028	0.0981114	0.207141	0.153264	0.209469	0.148594	0.076318	0.60223	0.122223	0.402808	-0.338267	0.0174404	-0.0719288	0.623327	0.219278	0.130074	-0.300155	0.0361326	-0.272642	0.0580516
Sobic.010G037102		darkgrey	0.237926	0.0997176	0.0145613	0.920898	0.198385	0.171791	0.0210639	0.885772	0.189249	0.192797	0.633294	1.04248e-06	-0.100958	0.490048	-0.06788	0.643057	-0.0506872	0.729438	0.39704	0.00473309	0.0654686	0.654926	-0.0812162	0.579062	-0.359945	0.0110742	-0.124686	0.393323	0.407764	0.00363491	-0.16566	0.255303	-0.422855	0.00247029	-0.144611	0.321507	-0.290461	0.0429063	-0.497331	0.000277482
Sobic.005G136932	(1 of 17) K00660 - chalcone synthase (CHS)	darkgrey	0.236563	0.101732	0.0069812	0.962029	0.209096	0.149336	0.0105964	0.942394	0.189414	0.192402	0.384181	0.0064243	-0.120696	0.408755	0.0960193	0.511629	-0.280909	0.0505634	0.0320256	0.82708	0.0389177	0.790631	-0.0897878	0.539525	-0.383373	0.00654626	-0.147904	0.310492	0.197925	0.172808	0.0610537	0.676874	-0.560902	2.76456e-05	-0.336052	0.0182381	0.107308	0.463018	-0.141858	0.330902
Sobic.002G193600	similar to Endoglucanase 22 precursor	darkgrey	0.233353	0.106599	0.0566063	0.699256	0.187354	0.197373	0.0617859	0.673215	0.192152	0.185933	0.536957	6.95944e-05	-0.013933	0.924301	-0.07232	0.621434	-0.163636	0.261235	0.258527	0.072877	0.0189786	0.897015	-0.259493	0.0717755	-0.303907	0.0337597	-0.137703	0.345405	0.299489	0.036568	0.0184162	0.900052	-0.523852	0.000112069	-0.261156	0.06991	-0.0379917	0.795504	-0.207103	0.153341
Sobic.009G073000	similar to Glutaredoxin-C7	darkgrey	0.232924	0.107262	0.124019	0.395878	0.238912	0.0982802	0.113762	0.436386	0.216984	0.134242	0.615164	2.55926e-06	0.242478	0.0932139	-0.261352	0.0696923	0.116856	0.42393	0.447396	0.00126815	-0.170226	0.242251	-0.0309319	0.8329	-0.505908	0.000208646	-0.336729	0.017991	0.299495	0.0365643	-0.035996	0.806033	-0.308349	0.0311187	-0.195377	0.178516	0.0600064	0.682121	-0.260609	0.0705193
Sobic.003G121500	Predicted protein	darkgrey	0.227769	0.11549	0.066852	0.648106	0.183141	0.207823	0.0699653	0.632864	0.189798	0.191485	0.464833	0.000765592	-0.00571194	0.968929	0.0375014	0.798088	-0.011293	0.938613	0.0340977	0.81608	-0.163788	0.260788	-0.135533	0.35313	-0.356453	0.0119391	0.0290672	0.842842	-0.0377891	0.796571	-0.038487	0.792897	-0.175872	0.22675	-0.0263457	0.857396	-0.137881	0.344773	-0.256418	0.0753294
Sobic.001G499100	similar to ABC transporter family protein, putative%252C expressed	darkgrey	0.223952	0.121883	0.0123567	0.932844	0.206557	0.154452	-0.00231422	0.987409	0.181437	0.212158	0.607681	3.64823e-06	0.0112686	0.938746	-0.213715	0.140352	0.286338	0.0460864	0.561256	2.72559e-05	0.143508	0.325249	0.220404	0.128064	-0.105445	0.470862	0.12667	0.385776	0.357808	0.0115968	-0.527946	9.67759e-05	-0.11511	0.430936	0.273697	0.0570495	-0.331058	0.0201511	-0.457348	0.000953879
Sobic.001G293600	similar to Os10g0565500 protein	darkgrey	0.222676	0.12408	0.00116175	0.993679	0.176121	0.226084	0.00766507	0.958313	0.172324	0.236408	0.505984	0.00020811	-0.0293625	0.841266	-0.130834	0.370225	0.0911551	0.533342	0.238881	0.0983256	-0.0537696	0.713666	-0.0691653	0.636767	-0.0726093	0.620036	0.0534617	0.715237	0.131391	0.36817	-0.21336	0.141027	-0.0411632	0.778846	0.0762621	0.602497	-0.221033	0.126952	-0.287619	0.0450783
Sobic.008G024300	similar to Serine/threonine-protein kinase NAK, putative%252C expressed	darkgrey	0.222147	0.124999	0.0486335	0.740008	0.193266	0.183346	0.0427303	0.770651	0.18487	0.203489	0.557473	3.16912e-05	-0.10648	0.466498	-0.0798384	0.585538	0.195562	0.178096	0.461466	0.000845713	0.169557	0.244135	0.119945	0.411697	-0.0649451	0.657514	0.287123	0.0454668	0.256305	0.0754626	-0.390257	0.00556898	-0.188065	0.195648	0.321964	0.0240697	-0.427795	0.00216852	-0.499244	0.000260551
Sobic.001G157200	similar to Os03g0641200 protein	darkgrey	0.217022	0.134172	0.00875859	0.952372	0.181852	0.211095	0.0132232	0.928147	0.171853	0.237712	0.562046	2.64049e-05	-0.211068	0.145449	0.00215485	0.988276	-0.110432	0.450018	0.298005	0.0375532	0.0788009	0.590436	-0.0814362	0.578031	-0.44033	0.00154435	-0.0712559	0.626589	0.327955	0.0214226	-0.112549	0.441325	-0.485702	0.000403638	-0.143961	0.323708	-0.408684	0.00355205	-0.551025	4.08075e-05
Sobic.002G365450	hydroxyproline-rich glycoprotein family protein	darkgrey	0.213359	0.14103	0.0574926	0.694775	0.228685	0.113994	0.0392972	0.788635	0.189501	0.192194	0.410175	0.00342133	-0.0409249	0.780095	-0.0950794	0.51579	0.0427911	0.770333	0.152408	0.295821	-0.0334235	0.819655	0.0031119	0.983069	-0.255411	0.0765225	-0.144956	0.320339	0.024537	0.867095	-0.132963	0.362417	-0.163953	0.260301	-0.101644	0.487089	-0.218379	0.131695	-0.242493	0.0931927
Sobic.006G169900	similar to OSIGBa0134H18.4 protein	darkgrey	0.200773	0.166585	0.0477736	0.744448	0.193551	0.182688	0.0446088	0.76086	0.172621	0.235591	0.543913	5.36084e-05	-0.0583109	0.690646	-0.132596	0.363757	0.129767	0.374173	0.483164	0.000437282	0.179864	0.216213	0.230017	0.111845	-0.201951	0.164058	-0.0861665	0.556069	0.33126	0.0200704	-0.30686	0.0319843	-0.251717	0.0810294	0.0317573	0.828507	-0.268852	0.061771	-0.470341	0.000649125
Sobic.004G152000	similar to Putative uncharacterized protein	darkgrey	0.196573	0.175821	0.0991121	0.49806	0.159796	0.272746	0.126432	0.386678	0.17399	0.23184	0.291276	0.0422994	0.219386	0.12988	-0.182084	0.210504	-0.0344509	0.814208	0.0209368	0.886456	-0.16916	0.245257	-0.362395	0.0105001	-0.0406119	0.781735	-0.0723408	0.621334	-0.0556539	0.704083	0.190949	0.188755	-0.0800888	0.584359	-0.0994639	0.496528	0.241658	0.0943603	0.342035	0.0161513
Sobic.008G154500	weakly similar to Expressed protein	darkgrey	0.194298	0.180973	0.0255751	0.861526	0.165807	0.254875	0.0206404	0.888053	0.157551	0.279629	0.515719	0.000149173	0.297913	0.037615	-0.307532	0.0315915	0.160635	0.270203	0.10751	0.462172	-0.40141	0.00425467	-0.298882	0.0369683	-0.318648	0.0256496	-0.101974	0.485673	-0.0833093	0.569287	-0.0422644	0.773085	-0.00840012	0.954319	-0.0401681	0.784062	0.0642773	0.660821	-0.0334116	0.819718
Sobic.003G008300	similar to Putative uncharacterized protein	darkgrey	0.192957	0.184062	0.162895	0.263432	0.197035	0.174785	0.142348	0.329215	0.190704	0.189335	0.388487	0.00580725	0.470345	0.00064904	-0.55371	3.67525e-05	0.303814	0.0338173	0.452642	0.00109254	-0.100509	0.491992	-0.0697601	0.633864	0.0979578	0.503103	-0.189908	0.191224	0.232894	0.107309	-0.291131	0.0424074	0.0785965	0.591403	0.00511737	0.972162	0.484604	0.000417896	0.0434705	0.766788
Sobic.002G200700	similar to Putative uncharacterized protein P0643D11.22-1	darkgrey	0.192114	0.186022	0.0485615	0.74038	0.15707	0.281116	0.0522342	0.721508	0.159241	0.274437	0.459961	0.000883895	0.48395	0.000426602	-0.521458	0.000122003	0.318735	0.0256073	0.512525	0.00016658	-0.019574	0.893803	-0.103154	0.480609	0.243481	0.091826	-0.0630281	0.667025	0.334565	0.0187909	-0.198654	0.1712	0.0294627	0.840731	0.14623	0.316059	0.408249	0.00359097	0.251711	0.0810366
Sobic.002G273800	similar to Putative Cytochrome P450	darkgrey	0.191058	0.188498	0.100776	0.490839	0.202407	0.163089	0.115198	0.430579	0.180813	0.21376	0.314894	0.0275416	0.557556	3.15872e-05	-0.437638	0.00166293	0.144175	0.322982	0.0833861	0.56893	-0.507602	0.000197046	-0.261354	0.0696895	-0.275409	0.0554517	-0.430386	0.00202367	-0.046827	0.749345	0.282904	0.0488786	0.0735541	0.615479	-0.233574	0.106259	0.40942	0.00348697	0.567825	2.08858e-05
Sobic.008G088878	TPD1, putative, expressed	darkgrey	0.190565	0.189664	0.155351	0.286482	0.16698	0.251481	0.151549	0.298583	0.181488	0.212026	0.434078	0.0018322	0.210633	0.146302	-0.19957	0.169194	0.211945	0.143745	0.370418	0.00879529	-0.124089	0.395609	-0.0913088	0.532649	-0.158318	0.277263	-0.0883449	0.546088	0.159169	0.274655	-0.0207474	0.887477	-0.0395486	0.787315	0.0708164	0.628722	-0.107261	0.463213	-0.191218	0.188122
Sobic.004G252200	similar to Putative uncharacterized protein	darkgrey	0.189113	0.193123	0.15126	0.299515	0.190922	0.188819	0.161149	0.268651	0.18659	0.199239	0.0980636	0.502639	0.323566	0.0233368	-0.296553	0.0385386	-0.047178	0.747529	0.0240743	0.869579	-0.125023	0.392036	-0.317415	0.0262589	0.0878792	0.548214	-0.365609	0.00978572	0.0166786	0.909441	0.326315	0.0221216	-0.0751485	0.607821	-0.292684	0.0412676	0.429531	0.00207051	0.370345	0.00880959
Sobic.002G416900	similar to Putative uncharacterized protein	darkgrey	0.183957	0.205769	0.224057	0.121705	0.151827	0.297687	0.221854	0.12551	0.187674	0.196596	0.36206	0.0105769	0.131215	0.368821	-0.171783	0.237906	-0.0112112	0.939057	0.255117	0.0768736	-0.146289	0.315861	-0.251841	0.0808743	-0.378811	0.00727344	-0.189319	0.192629	0.155406	0.28631	-0.0117227	0.936282	-0.306654	0.0321056	-0.204936	0.157785	-0.103195	0.480435	-0.206457	0.154656
Sobic.009G136900	similar to Putative uncharacterized protein	darkgrey	0.182121	0.210409	-0.00118927	0.993529	0.164556	0.258527	0.01133	0.938413	0.146014	0.316783	0.513598	0.000160535	-0.185478	0.201979	0.0206602	0.887946	-0.107616	0.461726	0.251595	0.0811806	0.0956998	0.513042	0.0434986	0.766642	-0.345559	0.0150197	-0.113383	0.437927	0.246975	0.0871164	-0.0607425	0.678432	-0.402872	0.00410441	-0.1329	0.362648	-0.290896	0.0425818	-0.332129	0.0197272
Sobic.001G190300	similar to Putative uncharacterized protein	darkgrey	0.178887	0.218759	0.0307521	0.833857	0.160751	0.269853	0.0286147	0.845258	0.148626	0.30811	0.504115	0.000221598	-0.00829728	0.954878	-0.15911	0.274838	0.223602	0.122483	0.344201	0.0154475	-0.0219176	0.881175	-0.00742331	0.959626	-0.216762	0.134649	0.0553285	0.705735	0.133084	0.361979	-0.209157	0.149214	-0.0920327	0.529392	0.188155	0.195429	-0.41907	0.00272604	-0.423405	0.00243497
Sobic.002G234400	similar to Putative ABC transporter	darkgrey	0.169121	0.245367	0.0422033	0.773404	0.16054	0.270491	0.0438457	0.764833	0.145452	0.31867	0.337534	0.0177012	-0.105643	0.470028	-0.0601757	0.681272	-0.130012	0.373265	0.0810664	0.579765	-0.0394903	0.787621	-0.124905	0.392484	-0.33713	0.0178462	-0.199038	0.170355	0.14468	0.321272	0.103922	0.477331	-0.319875	0.0250552	-0.219924	0.128918	-0.203055	0.161718	-0.122977	0.399889
Sobic.004G259433		darkgrey	0.169102	0.245421	-0.035474	0.808793	0.138873	0.341282	-0.0406224	0.78168	0.124283	0.394863	0.495075	0.000298718	-0.0167771	0.908908	-0.0951928	0.515287	0.0583047	0.690678	0.302	0.0349491	-0.0399047	0.785445	-0.156062	0.284255	-0.210233	0.147087	-0.143125	0.326558	0.190889	0.188898	-0.140785	0.334608	-0.16456	0.258515	-0.0953366	0.514649	-0.273357	0.0573713	-0.388595	0.00579242
Sobic.004G315600	similar to Putative uncharacterized protein	darkgrey	0.168973	0.245787	0.0818127	0.576269	0.155851	0.284914	0.0946765	0.517578	0.152771	0.294658	0.485909	0.000400998	0.18796	0.195902	-0.254818	0.0772317	-0.119643	0.412885	0.318224	0.0258576	-0.05846	0.689895	-0.192061	0.186146	-0.317204	0.026364	-0.401623	0.00423249	0.389999	0.00560315	0.116044	0.427182	-0.41879	0.00274591	-0.392227	0.00531386	0.286105	0.0462713	-0.064812	0.658172
Sobic.007G110233		darkgrey	0.168965	0.245808	0.148883	0.307264	0.145591	0.318201	0.173124	0.234208	0.164255	0.25941	0.377695	0.00746149	-0.0434144	0.767081	-0.0481522	0.742493	-0.0526544	0.719359	0.313283	0.0283885	0.140791	0.334587	0.0285473	0.845618	-0.153242	0.293154	-0.171019	0.240033	0.328108	0.0213585	-0.0688394	0.638359	-0.278635	0.0525406	-0.124361	0.394568	-0.0934889	0.522869	-0.195589	0.178036
Sobic.006G194600	similar to OSJNBa0013K16.18 protein	darkgrey	0.168249	0.247846	-0.0319582	0.827439	0.128692	0.378175	-0.0212788	0.884614	0.122979	0.399882	0.421814	0.00253841	-0.125024	0.39203	-0.0212653	0.884687	-0.0683652	0.640679	0.103234	0.48027	-0.0304872	0.835269	-0.105009	0.472709	-0.105672	0.469904	-0.111122	0.447177	0.0495845	0.735107	0.0283871	0.846474	-0.217169	0.133901	-0.133582	0.360167	-0.288897	0.0440906	-0.2871	0.0454847
Sobic.001G070402		darkgrey	0.167906	0.248825	0.114139	0.434857	0.167162	0.250958	0.128826	0.377677	0.161462	0.26771	0.284927	0.0472177	0.174595	0.230194	-0.0107719	0.941441	-0.26478	0.065977	0.0285512	0.845598	-0.275134	0.0557066	-0.353456	0.0127271	-0.483327	0.000435041	-0.630762	1.18592e-06	0.128756	0.377937	0.572202	1.74352e-05	-0.395247	0.00494259	-0.641787	6.7079e-07	0.170072	0.242683	0.154045	0.290602
Sobic.005G045200	similar to Associated with HOX family protein, expressed	darkgrey	0.167864	0.248945	0.0792007	0.588546	0.187455	0.197128	0.0636428	0.663969	0.157602	0.279469	0.371779	0.00853128	0.631918	1.11831e-06	-0.50772	0.000196258	0.311163	0.0295364	0.283494	0.0483894	-0.306802	0.0320184	-0.0816878	0.576853	-0.00231249	0.987418	-0.303497	0.0340126	0.0280771	0.848131	0.0937903	0.521524	0.0467008	0.749999	-0.0366506	0.802576	0.494124	0.000308105	0.470042	0.000655015
Sobic.004G218900	similar to Putative alcohol oxidase	darkgrey	0.166052	0.254162	0.00716219	0.961045	0.155079	0.287335	0.00741586	0.959667	0.135305	0.353948	0.538586	6.55035e-05	-0.0944413	0.518624	-0.160356	0.271047	0.140067	0.337106	0.644929	5.67878e-07	0.377037	0.00757448	0.322355	0.0238894	0.0157369	0.914534	-0.11325	0.438469	0.564496	2.39187e-05	-0.337135	0.0178442	-0.254823	0.0772259	0.0671298	0.64674	-0.288321	0.0445334	-0.534241	7.69435e-05
Sobic.009G142400	similar to Putative gibberellin 20-oxidase	darkgrey	0.164353	0.259122	0.0963714	0.510075	0.132055	0.365735	0.0863321	0.555307	0.145702	0.31783	0.45962	0.000892747	0.164237	0.259465	-0.367353	0.00941598	0.158361	0.277132	0.42423	0.0023828	-0.0417281	0.775889	-0.110781	0.448578	-0.101009	0.489831	-0.102687	0.482611	0.349733	0.0137677	-0.121273	0.406502	-0.119227	0.414522	0.00668566	0.963635	-0.0908484	0.534726	-0.30848	0.0310438
Sobic.010G212600	similar to Putative uncharacterized protein	darkgrey	0.156516	0.282838	-0.0384111	0.793296	0.132929	0.362544	-0.0172806	0.906186	0.116635	0.424812	0.433378	0.00186721	-0.193547	0.182698	0.0952735	0.514929	-0.233702	0.106061	0.000105326	0.999427	-0.0673461	0.645678	-0.19523	0.178848	-0.46666	0.000725038	-0.00821989	0.955298	0.150553	0.301809	-0.0223964	0.878598	-0.387165	0.00599091	-0.194067	0.181502	-0.200167	0.167895	-0.250171	0.0829762
Sobic.006G155600	weakly similar to OSIGBa0115K01-H0319F09.17 protein	darkgrey	0.150519	0.301917	0.0376722	0.797187	0.139481	0.339151	0.0218335	0.881627	0.127552	0.382452	0.563191	2.5215e-05	0.10798	0.460203	-0.190411	0.190029	0.137504	0.346106	0.545183	5.10836e-05	0.039726	0.786383	0.0684716	0.640158	-0.330923	0.0202049	-0.183114	0.207889	0.365887	0.00972583	-0.215094	0.13775	-0.309961	0.0302037	-0.0691287	0.636945	-0.138083	0.344062	-0.397138	0.00472188
Sobic.003G248901	weakly similar to Putative uncharacterized protein	darkgrey	0.149821	0.304192	0.00274401	0.985071	0.136029	0.351356	0.00637105	0.965346	0.120598	0.409138	0.516946	0.000142942	0.195177	0.178969	-0.271956	0.0587114	0.00875887	0.95237	0.29958	0.0365083	-0.105922	0.468847	-0.0363736	0.804038	-0.273013	0.0576976	-0.269765	0.0608579	0.315351	0.0273052	-0.0867109	0.553566	-0.199741	0.168821	-0.205352	0.156924	0.269944	0.0606802	-0.127743	0.381732
Sobic.003G186300	Predicted protein	darkgrey	0.142419	0.328975	0.0665685	0.649502	0.105426	0.470944	0.067634	0.644264	0.121296	0.406412	0.405853	0.00381236	0.232137	0.108489	-0.188476	0.194653	0.17152	0.238637	0.330204	0.0204946	-0.151906	0.297434	-0.0151243	0.917849	-0.272636	0.0580574	-0.102815	0.482062	0.162449	0.264758	-0.0371252	0.800071	-0.152708	0.294858	0.00361661	0.980324	0.05218	0.721786	-0.149993	0.303629
Sobic.005G119100	(1 of 8) PTHR32278//PTHR32278:SF2 - FAMILY NOT NAMED // F-BOX PROTEIN PP2-B13-RELATED	darkgrey	0.140879	0.334285	0.0516202	0.724652	0.130995	0.369629	0.0659965	0.65232	0.124571	0.393762	0.311244	0.0294917	-0.0456897	0.755242	-0.0348027	0.812345	-0.0224027	0.878564	0.168103	0.248262	0.0268698	0.854589	-0.0485848	0.740259	-0.148598	0.308199	0.0496994	0.734516	0.26323	0.0676373	-0.199476	0.169398	-0.176777	0.224331	0.00733587	0.960102	-0.130539	0.371313	-0.14015	0.336816
Sobic.009G181700	(1 of 58) PF00892 - EamA-like transporter family (EamA)	darkgrey	0.140823	0.334477	0.145308	0.319153	0.142101	0.330066	0.130026	0.373212	0.143982	0.323637	0.152888	0.294286	0.264114	0.0666858	-0.181825	0.211165	0.0755023	0.606127	0.284765	0.0473491	-0.0559054	0.702807	-0.194327	0.180907	-0.0230632	0.875012	-0.240038	0.0966577	0.147427	0.31207	0.109946	0.452029	-0.0876654	0.549192	-0.155937	0.284645	0.108897	0.456381	0.0226005	0.8775
Sobic.008G024700	(1 of 29) PF04525 - LURP-one-related (LOR)	darkgrey	0.13988	0.337758	-0.00187372	0.989805	0.129383	0.375599	-0.00437153	0.976218	0.111932	0.443848	0.430882	0.00199695	0.119377	0.413933	-0.172888	0.234856	-0.0779107	0.594653	0.0386951	0.791802	-0.336736	0.0179885	-0.340354	0.016716	-0.511975	0.000169752	-0.146072	0.316588	0.00637904	0.965302	0.0794695	0.587278	-0.29555	0.0392313	-0.234683	0.104561	0.197887	0.17289	-0.191038	0.188545
Sobic.001G223200	similar to POT family protein, expressed	darkgrey	0.138683	0.341949	0.0232874	0.873807	0.103471	0.479257	0.0551218	0.706785	0.112014	0.443514	0.3698	0.00891745	-0.0258097	0.860268	-0.101919	0.485908	-0.121335	0.406259	0.2272	0.116426	0.152405	0.29583	-0.00587658	0.968034	-0.0526662	0.719299	-0.212172	0.143307	0.355637	0.0121495	-0.0637224	0.663574	-0.249198	0.0842199	-0.206074	0.155439	0.0614104	0.675091	-0.048557	0.740403
Sobic.003G250100	(1 of 15) IPR001356//IPR009057 - Homeobox domain // Homeodomain-like	darkgrey	0.137991	0.344385	0.00948037	0.948452	0.126798	0.385294	0.00481253	0.97382	0.112323	0.442251	0.390964	0.00547618	0.448591	0.00122607	-0.417432	0.00284382	0.114973	0.431487	-0.000107466	0.999415	-0.563457	2.49462e-05	-0.473107	0.000596864	-0.183797	0.20617	-0.28697	0.0455868	-0.262422	0.0685146	0.176092	0.226161	0.132844	0.362851	-0.221879	0.125466	0.284843	0.0472854	0.302806	0.0344425
Sobic.004G351200	similar to Aquaporin PIP1-5	darkgrey	0.13127	0.368618	0.00754282	0.958977	0.098586	0.500355	0.0111465	0.939409	0.101643	0.487093	0.454887	0.00102429	-0.0598018	0.683148	-0.113328	0.438153	-0.0486606	0.739869	0.340981	0.0165034	0.0674548	0.645144	-0.0672464	0.646167	-0.278486	0.0526717	-0.107649	0.461588	0.359324	0.011224	-0.0474243	0.746254	-0.347483	0.014431	-0.124326	0.3947	-0.205438	0.156747	-0.370536	0.00877204
Sobic.001G159300	similar to Putative uncharacterized protein OSJNBa0066H15.1	darkgrey	0.131263	0.368641	0.104988	0.472801	0.140113	0.336946	0.0951822	0.515334	0.130332	0.372076	0.398562	0.00456141	0.379076	0.00722931	-0.291321	0.042266	0.09904	0.498374	0.360942	0.0108374	-0.191197	0.188172	-0.054865	0.70809	-0.353411	0.0127393	-0.381787	0.00679163	0.30654	0.0321731	0.0426881	0.770871	-0.162037	0.265987	-0.232094	0.108556	0.41855	0.00276295	-0.0607451	0.678419
Sobic.007G157100	similar to Os08g0474800 protein	darkgrey	0.130731	0.370602	-0.0869491	0.552473	0.123933	0.396208	-0.0839957	0.566098	0.0887934	0.544044	0.429268	0.00208511	0.194508	0.180493	-0.225717	0.118895	0.143736	0.324474	-0.056373	0.700437	-0.435168	0.00177881	-0.216783	0.134611	-0.285224	0.0469774	-0.00581167	0.968387	-0.291479	0.0421496	0.041412	0.777544	0.111844	0.444211	0.0221474	0.879938	0.0352107	0.810186	-0.0435161	0.766551
Sobic.003G204501	(1 of 12) PF06376 - Protein of unknown function (DUF1070) (DUF1070)	darkgrey	0.129782	0.374115	0.0181517	0.90148	0.118049	0.419181	0.0246031	0.86674	0.107856	0.460721	0.302133	0.0348655	-0.119137	0.414877	0.0358664	0.806718	-0.154267	0.289899	0.0460423	0.753413	-0.0304911	0.835248	-0.11837	0.417909	-0.347263	0.0144973	-0.1892	0.192913	0.101464	0.487867	-0.021957	0.880963	-0.245218	0.0894601	-0.259542	0.0717193	-0.174906	0.229354	-0.216143	0.135795
Sobic.007G137300	weakly similar to Putative uncharacterized protein	darkgrey	0.118607	0.41697	-0.0205626	0.888473	0.11308	0.43916	-0.0116947	0.936434	0.0926685	0.526538	0.42954	0.00207001	0.173514	0.233139	-0.176139	0.226036	-0.0939763	0.520694	0.173933	0.231994	-0.135302	0.35396	-0.152885	0.294294	-0.315273	0.0273457	-0.217194	0.133857	0.254988	0.0770283	0.0380291	0.795307	-0.274514	0.0562823	-0.253823	0.0784351	0.387524	0.00594053	0.046775	0.749615
Sobic.002G074800		darkgrey	0.116017	0.427287	-0.0354367	0.80899	0.135002	0.355039	-0.0368669	0.801434	0.0929723	0.525178	0.429276	0.00208467	0.12691	0.384871	-0.237889	0.0997721	0.218507	0.131463	0.372853	0.0083278	0.0143687	0.921941	0.145943	0.31702	-0.063593	0.664216	-0.105325	0.47137	0.161709	0.266971	-0.0535912	0.714576	-0.0776774	0.59576	0.0786289	0.59125	-0.0544219	0.710344	-0.200618	0.16692
Sobic.004G097700	weakly similar to Putative homeobox protein	darkgrey	0.104705	0.474002	-0.0499241	0.73336	0.0719852	0.623054	-0.0552345	0.706212	0.0678327	0.643289	0.432387	0.0019178	0.0547239	0.708807	-0.171663	0.238238	-0.0416722	0.776182	0.131911	0.366264	-0.123008	0.399768	-0.222564	0.124274	-0.31028	0.0300255	0.014079	0.92351	0.140813	0.334513	-0.10727	0.463177	-0.262892	0.0680032	-0.0832936	0.56936	0.0429962	0.769263	-0.244136	0.0909283
Sobic.002G050100	(1 of 2) PTHR33044:SF13 - BIFUNCTIONAL INHIBITOR/LIPID-TRANSFER PROTEIN/SEED STORAGE 2S ALBUMIN-LIKE PROTEIN-RELATED	darkgrey	0.099519	0.496289	-0.0260019	0.859238	0.0935125	0.522763	-0.0215596	0.883102	0.075495	0.606162	0.304623	0.0333219	-0.16751	0.249958	0.0642823	0.660796	-0.13524	0.354181	0.0739979	0.613343	0.0514707	0.725418	-0.0580142	0.692142	-0.283734	0.0481919	-0.107314	0.462991	0.0918527	0.530201	-0.0960904	0.511315	-0.261276	0.0697767	-0.192114	0.186023	-0.208846	0.149834	-0.248039	0.0857204
Sobic.005G063100	Predicted protein	darkgrey	0.0861508	0.556141	-0.114585	0.433053	0.0334678	0.81942	-0.100789	0.49078	0.036043	0.805785	0.391471	0.00541058	0.0051008	0.972252	-0.0464284	0.751411	-0.134835	0.35564	-0.0632227	0.666057	-0.296076	0.0388669	-0.442519	0.00145354	-0.454337	0.00104065	0.14651	0.315125	0.026544	0.856334	-0.0289126	0.843668	-0.319793	0.0250946	-0.0999242	0.494528	-0.0415125	0.777017	-0.190935	0.188788
Sobic.002G327100	(1 of 3) PTHR32099//PTHR32099:SF9 - CYSTEINE-RICH REPEAT SECRETORY PROTEIN // SUBFAMILY NOT NAMED	darkgrey	0.072714	0.61953	-0.0346401	0.813206	0.0718157	0.623875	-0.0201855	0.890506	0.0536227	0.714416	0.19005	0.190885	-0.231016	0.110255	0.0581914	0.691249	-0.276104	0.0548143	0.0605956	0.679167	0.191333	0.187851	-0.0167153	0.909242	-0.0895461	0.540622	-0.175123	0.228767	0.313617	0.0282115	0.0463329	0.751906	-0.366998	0.0094903	-0.269207	0.0614153	-0.0723182	0.621443	-0.140347	0.336132
Sobic.002G287500	similar to Putative MADP-1 protein	darkgrey	0.06044	0.679947	0.00863779	0.953028	0.0865545	0.554285	0.0258133	0.860248	0.0589246	0.687556	0.305588	0.0327394	0.0767414	0.600212	-0.00932247	0.949309	-0.123378	0.398341	0.220526	0.127847	-0.0412306	0.778493	-0.0138586	0.924704	-0.436408	0.00171977	-0.428715	0.00211607	0.296283	0.0387239	0.14344	0.325481	-0.361549	0.0106952	-0.387212	0.00598433	0.25422	0.0779536	-0.205306	0.157019
Sobic.001G261600	similar to Putative uncharacterized protein	darkgrey	0.0559715	0.702472	-0.0054362	0.970428	0.0482454	0.742011	0.0276573	0.850376	0.0451346	0.758125	0.256712	0.0749836	-0.074266	0.612055	0.00817087	0.955565	-0.148708	0.30784	0.139526	0.338993	0.0480774	0.742879	-0.0356937	0.807631	-0.212093	0.14346	-0.252386	0.0801978	0.279776	0.0515404	0.0399214	0.785357	-0.245322	0.0893199	-0.240112	0.0965523	-0.0580508	0.691958	-0.150433	0.302198
Sobic.001G180300	weakly similar to Putative uncharacterized protein	darkgrey	0.0532711	0.716209	0.0687974	0.638564	0.0534585	0.715253	0.0660686	0.651965	0.057327	0.695611	0.219264	0.130099	0.180394	0.21484	-0.164014	0.260122	-0.0264183	0.857007	0.37673	0.0076277	0.131446	0.36797	0.112675	0.44081	-0.173035	0.234451	-0.328799	0.0210701	0.467716	0.000702482	-0.0874424	0.550213	-0.246954	0.0871434	-0.25294	0.0795146	0.432754	0.00189893	-0.135701	0.352528
Sobic.007G054100	similar to Putative uncharacterized protein	darkgrey	0.0495144	0.735468	0.0244608	0.867504	0.0144058	0.92174	0.0207532	0.887445	0.0367027	0.802301	0.280819	0.0506405	0.43748	0.00167013	-0.395917	0.00486341	0.161488	0.267635	0.304984	0.0331029	-0.175158	0.228672	-0.313777	0.0281269	0.0359315	0.806374	-0.315379	0.0272908	0.0922004	0.528638	0.0706785	0.629393	-0.0140524	0.923654	-0.166462	0.252977	0.300099	0.0361693	0.110905	0.448068
Sobic.002G365550	similar to Early nodulin 75-like protein	darkgrey	0.0203641	0.889543	-0.0384113	0.793295	0.0318807	0.82785	-0.0540703	0.712134	0.0109818	0.940302	0.126502	0.386411	-0.0440351	0.763846	-0.00546959	0.970247	-0.143834	0.324141	-0.0272388	0.852614	-0.0077069	0.958085	-0.0647238	0.658609	-0.237802	0.0998995	-0.2329	0.107301	0.046394	0.751589	-0.00374412	0.97963	-0.183286	0.207455	-0.289205	0.0438558	0.033085	0.821452	-0.00328899	0.982106
Sobic.005G103300	similar to Alcohol dehydrogenase 2	darkgrey	-0.0222914	0.879163	-0.120531	0.409401	-0.0485023	0.740685	-0.0927149	0.526331	-0.04693	0.748812	0.165012	0.257191	-0.353375	0.0127489	0.191468	0.187534	-0.3282	0.0213199	0.256408	0.0753405	0.500633	0.00024886	0.166995	0.251438	-0.000372084	0.997975	-0.172666	0.235465	0.656163	3.08123e-07	-0.0942574	0.519442	-0.500291	0.000251688	-0.256618	0.0750932	-0.113995	0.435444	-0.387505	0.00594323
Sobic.006G248300	similar to Lipoxygenase	darkgrey	-0.047363	0.746571	-0.113126	0.438973	-0.0751353	0.607884	-0.122025	0.403578	-0.0687732	0.638683	0.184176	0.205219	-0.18481	0.203636	0.0500608	0.732657	-0.163815	0.260708	0.0663141	0.650755	0.00298579	0.983755	-0.228152	0.114861	-0.361271	0.0107602	0.157839	0.278739	0.215018	0.137893	-0.135502	0.353241	-0.396146	0.00483656	-0.0655322	0.654612	-0.139788	0.338078	-0.444248	0.00138521
Sobic.002G003500	similar to Putative peroxidase 1	darkgrey	-0.0512655	0.726471	-0.038025	0.795328	-0.0548474	0.708179	-0.0417163	0.775951	-0.050815	0.728782	0.190261	0.190384	0.121506	0.405593	-0.159255	0.274395	-0.103046	0.481071	0.016119	0.912467	-0.238127	0.0994228	-0.273857	0.0568986	-0.320457	0.0247776	-0.17395	0.231948	0.0487599	0.739356	0.192237	0.185736	-0.206432	0.154708	-0.244161	0.0908939	0.16617	0.253822	-0.0718277	0.623816
Sobic.007G095600	similar to Putative uncharacterized protein	brown	0.419465	0.0026983	0.325717	0.0223813	0.354218	0.0125226	0.321974	0.0240655	0.393278	0.00518205	0.472886	0.000600905	0.0232041	0.874254	-0.096638	0.5089	0.237297	0.100643	0.249188	0.084232	0.00518624	0.971787	-0.0508765	0.728466	-0.0529864	0.717663	0.541421	5.89016e-05	0.0960695	0.511407	-0.562246	2.61938e-05	-0.0432679	0.767845	0.454045	0.00104943	-0.293611	0.0405998	-0.28294	0.0488487
Sobic.005G185150		brown	0.382011	0.00675652	0.358762	0.011361	0.467526	0.000706481	0.306405	0.0322526	0.403057	0.00408568	0.158325	0.277242	0.0521966	0.7217	-0.0708743	0.628441	0.236327	0.102084	0.0634387	0.664983	-0.0738769	0.613925	0.1329	0.362648	-0.0588853	0.687754	0.388119	0.00585784	-0.174691	0.229935	-0.273579	0.0571612	0.0988608	0.499155	0.370276	0.00882333	-0.107647	0.461595	-0.0305814	0.834767
Sobic.009G002800	similar to Putative uncharacterized protein	brown	0.352743	0.0129211	0.31379	0.0281197	0.320772	0.0246281	0.331411	0.0200103	0.345566	0.0150175	0.184434	0.204576	-0.127502	0.382639	0.112629	0.440999	0.00189832	0.989672	0.164816	0.257766	0.292461	0.0414298	0.0466373	0.750328	0.153633	0.291909	0.329823	0.0206493	0.250535	0.0825146	-0.387283	0.0059744	-0.138836	0.341409	0.195923	0.177281	-0.176873	0.224076	-0.185365	0.202259
Sobic.003G215600	similar to Os01g0609200 protein	brown	0.34894	0.0139982	0.138345	0.343137	0.318369	0.0257865	0.123539	0.397722	0.305961	0.0325165	0.482736	0.000443197	-0.102843	0.481939	-0.0594134	0.685098	0.243072	0.09239	0.264791	0.0659656	0.13096	0.369759	0.132258	0.364993	0.0057323	0.968818	0.522276	0.000118523	0.0536092	0.714485	-0.559929	2.87426e-05	-0.0611667	0.676309	0.498421	0.000267716	-0.406001	0.00379831	-0.38555	0.00622229
Sobic.007G190200	similar to Putative diphosphonucleotide phosphatase	brown	0.345956	0.0148965	0.235962	0.10263	0.32716	0.0217594	0.203747	0.160262	0.324663	0.0228452	0.41549	0.00298928	0.153385	0.292698	-0.175794	0.22696	0.300168	0.0361242	0.166323	0.253377	-0.176205	0.225857	-0.138114	0.343952	-0.108208	0.45925	0.437587	0.00166525	-0.0495605	0.735231	-0.49374	0.000311976	0.0914317	0.532096	0.390815	0.00549564	-0.17728	0.222994	-0.15898	0.275234
Sobic.002G252900	similar to Os09g0497700 protein	brown	0.332881	0.0194339	0.247953	0.0858328	0.295308	0.0394	0.234923	0.104198	0.312874	0.0286074	0.332471	0.0195932	0.155391	0.286356	-0.108212	0.459236	0.335062	0.0186048	0.0917266	0.530768	-0.14921	0.306191	-0.0876994	0.549037	-0.0223385	0.878909	0.726033	3.5609e-09	-0.2909	0.042579	-0.530376	8.86242e-05	0.0740213	0.613231	0.600769	5.02159e-06	-0.173572	0.23298	0.0438086	0.765026
Sobic.001G209101		brown	0.322759	0.0237036	0.234062	0.10551	0.30767	0.0315108	0.237515	0.100323	0.308362	0.0311116	0.159407	0.273931	-0.0811897	0.579187	0.0152994	0.916902	0.0529756	0.717718	-0.108911	0.456321	-0.0457263	0.755053	-0.137955	0.344511	0.137436	0.346349	0.468246	0.000691399	-0.150715	0.30128	-0.280741	0.0507072	0.0996775	0.495599	0.273501	0.057235	-0.197962	0.172725	-0.0920432	0.529344
Sobic.007G206000	similar to Putative dihydroflavonol reductase	brown	0.317913	0.0260111	0.210435	0.146688	0.284569	0.0475078	0.185192	0.202688	0.293398	0.0407528	0.337696	0.017643	0.181842	0.211121	-0.262887	0.0680089	0.34752	0.0144198	0.00355186	0.980676	-0.283135	0.0486866	-0.23802	0.0995801	0.0622163	0.671068	0.722266	4.68506e-09	-0.328736	0.0210963	-0.55332	3.73182e-05	0.245787	0.0886965	0.57953	1.28114e-05	-0.0877823	0.548658	-0.0285888	0.845397
Sobic.004G101500	similar to Putative bZIP protein	brown	0.296177	0.0387973	0.145927	0.317073	0.233867	0.105808	0.137797	0.345073	0.256681	0.0750194	0.417352	0.00284971	-0.0198167	0.892494	-0.106776	0.46525	0.158437	0.276897	0.0706253	0.629651	-0.074458	0.611132	-0.230972	0.110323	-0.0383788	0.793466	0.697138	2.62387e-08	-0.12813	0.38028	-0.540514	6.09447e-05	-0.0356009	0.808122	0.464548	0.000772103	-0.265323	0.0654031	-0.165847	0.254757
Sobic.004G320700	similar to NOT2/NOT3/NOT5 family protein, expressed	brown	0.293822	0.0404495	0.162261	0.26532	0.246426	0.0878429	0.16489	0.25755	0.262328	0.0686183	0.363607	0.0102255	-0.0286026	0.845323	-0.067528	0.644784	0.178345	0.220183	0.256853	0.0748177	0.152599	0.295209	-0.0886887	0.544521	0.0972633	0.506149	0.524714	0.000108677	0.0471611	0.747616	-0.456612	0.000974466	-0.123773	0.396822	0.433848	0.0018436	-0.243433	0.0918914	-0.141055	0.333673
Sobic.003G006900		brown	0.291015	0.0424929	0.228053	0.115025	0.247947	0.0858407	0.219074	0.13044	0.273399	0.0573316	0.234256	0.105213	-0.0346838	0.812975	-0.0621221	0.671538	0.332795	0.0194672	0.189461	0.192289	0.0686688	0.639193	0.00772863	0.957967	0.150498	0.301987	0.667835	1.58827e-07	-0.0723084	0.62149	-0.591213	7.71653e-06	0.193817	0.182076	0.615595	2.50681e-06	-0.40387	0.00400454	-0.27958	0.0517116
Sobic.003G356400	expressed protein	brown	0.285501	0.0467543	0.335246	0.0185359	0.280836	0.050626	0.306507	0.0321922	0.298321	0.0373415	0.0876124	0.549435	0.379432	0.00717043	-0.209947	0.147649	0.235879	0.102754	-0.257292	0.0743048	-0.485758	0.000402927	-0.294286	0.0401195	-0.0769433	0.59925	0.48516	0.000410627	-0.536961	6.95849e-05	-0.201393	0.165251	0.317966	0.0259848	0.346369	0.0147695	0.347692	0.0143682	0.425304	0.00231635
Sobic.003G137900	(1 of 4) PTHR10209//PTHR10209:SF205 - OXIDOREDUCTASE, 2OG-FE II OXYGENASE FAMILY PROTEIN // SUBFAMILY NOT NAMED	brown	0.284117	0.0478769	0.31361	0.0282152	0.216054	0.13596	0.315583	0.0271861	0.279227	0.0520194	0.107859	0.460709	-0.0817595	0.576518	0.0792725	0.588207	-0.00251079	0.986339	-0.152157	0.296628	-0.116448	0.425562	-0.286235	0.0461681	-0.125989	0.388356	0.588642	8.64177e-06	-0.253811	0.0784497	-0.296297	0.0387143	-0.0542323	0.711309	0.296696	0.0384405	-0.200472	0.167235	-0.138719	0.34182
Sobic.004G271600	similar to Putative uncharacterized protein	brown	0.280223	0.0511536	0.184017	0.205619	0.232747	0.107538	0.167873	0.248919	0.254257	0.0779084	0.356924	0.0118193	0.117008	0.423324	-0.188033	0.195724	0.376702	0.0076325	0.241488	0.0945991	-0.0691278	0.63695	-0.106071	0.468217	0.0653291	0.655615	0.743406	9.4539e-10	-0.0579268	0.692583	-0.642798	6.35926e-07	0.0661429	0.651598	0.648126	4.7841e-07	-0.268036	0.0625965	-0.205292	0.157049
Sobic.003G427166	(1 of 1) PTHR23180:SF249 - ADP-RIBOSYLATION FACTOR GTPASE-ACTIVATING PROTEIN AGD11-RELATED	brown	0.270719	0.0599163	0.107376	0.462734	0.235431	0.103429	0.0891991	0.542199	0.234116	0.105427	0.382942	0.00661224	0.0801856	0.583903	-0.238452	0.0989486	0.403323	0.00405902	0.0221673	0.879831	-0.293742	0.040506	-0.0867806	0.553246	0.00860299	0.953217	0.616936	2.35e-06	-0.323805	0.0232288	-0.515747	0.000149028	0.336255	0.0181638	0.633817	1.01499e-06	-0.408175	0.00359762	-0.176311	0.225574
Sobic.004G307600	similar to N-type ATP pyrophosphatase-like	brown	0.256511	0.0752195	0.170109	0.242579	0.226855	0.116997	0.147889	0.31054	0.236	0.102573	0.226224	0.118045	0.185851	0.201057	-0.187766	0.196371	0.438898	0.00160646	0.0708224	0.628693	-0.155707	0.285366	0.0012078	0.993428	0.163661	0.261163	0.814498	1.0846e-12	-0.252597	0.0799371	-0.647443	4.96333e-07	0.345167	0.0151421	0.761416	2.12843e-10	-0.136954	0.348059	0.07816	0.59347
Sobic.006G067600	similar to H0321H01.12 protein	brown	0.239223	0.0978304	0.191845	0.186652	0.211773	0.144079	0.165448	0.255918	0.226371	0.117801	0.225641	0.119022	0.26063	0.0704957	-0.29609	0.0388574	0.431969	0.00193951	0.352354	0.0130279	0.130359	0.371979	0.13396	0.358796	0.388307	0.00583195	0.664879	1.88362e-07	0.118193	0.418611	-0.709625	1.14003e-08	0.19494	0.179509	0.677518	8.96039e-08	0.138837	0.341408	0.068578	0.639638
Sobic.003G417351		brown	0.237933	0.0997083	0.0823046	0.57397	0.234593	0.104698	0.0783526	0.592558	0.210934	0.145712	0.234073	0.105492	0.201486	0.165052	-0.153069	0.293707	0.122481	0.401808	-0.0473335	0.746724	-0.0659206	0.652695	-0.00459081	0.975025	0.227632	0.115715	0.27638	0.0545622	-0.166651	0.25243	-0.189551	0.192075	0.101904	0.485973	0.213846	0.140103	0.253041	0.0793904	0.390595	0.00552441
Sobic.006G226200	similar to OSJNBa0089N06.17 protein	brown	0.237801	0.0999008	0.270938	0.0597013	0.222119	0.125047	0.245037	0.0897044	0.243809	0.091375	0.223199	0.123176	0.298868	0.0369778	-0.271421	0.0592303	0.42401	0.00239661	0.106801	0.465144	-0.229465	0.112731	-0.111382	0.446106	0.064632	0.659063	0.624603	1.61489e-06	-0.319749	0.0251157	-0.475537	0.000554131	0.25677	0.0749155	0.597532	5.81739e-06	-0.0542826	0.711053	0.183974	0.205727
Sobic.006G202402		brown	0.234236	0.105243	0.137658	0.345561	0.246617	0.0875894	0.100138	0.493602	0.220626	0.12767	0.264246	0.0665455	0.199253	0.169885	-0.278811	0.0523855	0.435477	0.00176391	0.0317207	0.828702	-0.269555	0.0610673	-0.0485488	0.740445	0.0776287	0.595991	0.640561	7.15467e-07	-0.365217	0.00987041	-0.617927	2.24007e-06	0.314911	0.0275327	0.598569	5.55046e-06	-0.13981	0.338001	0.0183983	0.900148
Sobic.007G197450		brown	0.234074	0.10549	0.169692	0.243753	0.285758	0.0465487	0.14458	0.32161	0.237292	0.10065	0.107916	0.460474	-0.0630229	0.66705	-0.0548363	0.708236	0.283236	0.0486025	0.0747521	0.609721	0.0409265	0.780086	0.223226	0.123129	0.0972141	0.506365	0.537559	6.80571e-05	-0.147694	0.311185	-0.388336	0.00582795	0.0962174	0.510755	0.534404	7.64824e-05	-0.287608	0.0450871	-0.146975	0.313572
Sobic.001G289700	similar to Chromosome chr1 scaffold_5, whole genome shotgun sequence	brown	0.230121	0.111678	0.257974	0.0735141	0.212508	0.14266	0.231822	0.108982	0.234432	0.104944	0.131281	0.368577	-0.110714	0.448857	-0.0698658	0.633349	0.233665	0.106119	0.283215	0.04862	0.370259	0.00882654	0.184639	0.204064	0.340479	0.0166734	0.652745	3.72105e-07	0.102604	0.482966	-0.685006	5.67033e-08	-0.0313696	0.83057	0.544823	5.17877e-05	-0.254862	0.0771794	-0.323602	0.0233201
Sobic.007G019200	(1 of 3) 2.5.1.46 - Deoxyhypusine synthase / Spermidine dehydrogenase	brown	0.22792	0.115241	0.091412	0.532184	0.211368	0.144866	0.0708395	0.62861	0.20021	0.167801	0.387878	0.00589131	0.111299	0.446447	-0.269327	0.0612943	0.422396	0.00250011	0.229079	0.113354	-0.11898	0.415498	0.0468266	0.749348	0.0884795	0.545475	0.688604	4.52917e-08	-0.113931	0.4357	-0.662997	2.0977e-07	0.167863	0.248947	0.663052	2.0911e-07	-0.266944	0.0637138	-0.215916	0.136215
Sobic.007G034100	(1 of 1) PTHR27003//PTHR27003:SF26 - FAMILY NOT NAMED // CALCIUM/CALMODULIN-REGULATED RECEPTOR-LIKE KINASE	brown	0.2272	0.116426	0.159872	0.272514	0.217064	0.134095	0.151966	0.297239	0.215565	0.136869	0.0607168	0.67856	-0.420623	0.00261838	0.318302	0.0258195	-0.0455195	0.756126	0.056595	0.699313	0.46289	0.000810949	0.27224	0.0584377	0.167388	0.250308	0.689268	4.34381e-08	0.126388	0.386844	-0.49392	0.000310155	-0.215722	0.136577	0.436912	0.00169627	-0.432811	0.00189598	-0.401021	0.00429547
Sobic.002G006500	(1 of 1) PTHR11206//PTHR11206:SF169 - MULTIDRUG RESISTANCE PROTEIN // SUBFAMILY NOT NAMED	brown	0.225229	0.119715	0.203609	0.160552	0.181387	0.212284	0.217256	0.133743	0.215679	0.136657	0.00515265	0.97197	-0.138448	0.342775	0.19391	0.181862	-0.308682	0.0309277	-0.56402	2.4385e-05	-0.335553	0.0184221	-0.568023	2.07165e-05	-0.195453	0.178344	0.245461	0.0891332	-0.526082	0.000103484	0.203232	0.161344	-0.169667	0.243823	-0.161156	0.26863	0.0126107	0.931467	0.162462	0.26472
Sobic.002G243400	(1 of 1) PTHR10110//PTHR10110:SF111 - SODIUM/HYDROGEN EXCHANGER // SUBFAMILY NOT NAMED	brown	0.225112	0.119913	0.0989959	0.498566	0.173697	0.232638	0.0929619	0.525225	0.191741	0.186893	0.376847	0.00760735	-0.151868	0.297556	0.0271327	0.853182	0.137513	0.346077	0.258858	0.0724978	0.146691	0.314519	0.0817557	0.576535	-0.0510522	0.727564	0.609031	3.42454e-06	0.204855	0.157953	-0.545842	4.98161e-05	-0.180645	0.214193	0.458946	0.00091051	-0.391349	0.00542626	-0.477946	0.000514497
Sobic.003G222700	similar to DEAD-box ATP-dependent RNA helicase 26	brown	0.219658	0.129393	0.128051	0.380576	0.177271	0.223018	0.105048	0.472544	0.194171	0.181264	0.286673	0.0458206	-0.0188313	0.897811	-0.101212	0.488954	0.380751	0.00695609	0.252078	0.0805795	0.158208	0.277602	0.154826	0.288134	0.292126	0.0416743	0.711175	1.02484e-08	-0.112768	0.440432	-0.595907	6.25921e-06	0.179947	0.215998	0.717097	6.77873e-09	-0.385594	0.00621589	-0.169301	0.244857
Sobic.004G211900	similar to S-adenosylmethionine decarboxylase	brown	0.21585	0.136339	0.124657	0.393432	0.17913	0.218124	0.104553	0.474647	0.191942	0.186423	0.253357	0.0790032	0.339092	0.0171508	-0.316611	0.0266626	0.366796	0.00953277	-0.0769383	0.599274	-0.427428	0.00218972	-0.362665	0.0104382	0.0721443	0.622284	0.605647	4.01098e-06	-0.478621	0.000503858	-0.411077	0.00334439	0.344512	0.0153486	0.503073	0.000229456	0.0388733	0.790864	0.310726	0.0297777
Sobic.002G257500	(1 of 1) KOG4652 - HORMA domain	brown	0.213408	0.140937	0.121868	0.404185	0.163	0.263119	0.109013	0.4559	0.186469	0.199536	0.274474	0.0563196	0.0852813	0.560148	-0.152638	0.295084	0.24356	0.0917175	0.183015	0.20814	0.0565316	0.699634	-0.110573	0.449439	0.19339	0.183059	0.733273	2.07467e-09	0.0387334	0.7916	-0.612301	2.93416e-06	0.0422581	0.773118	0.578179	1.35678e-05	-0.0794338	0.587446	-0.00496713	0.972979
Sobic.005G133200	(1 of 5) PTHR23155//PTHR23155:SF563 - LEUCINE-RICH REPEAT-CONTAINING PROTEIN // SUBFAMILY NOT NAMED	brown	0.212975	0.141763	0.0607726	0.678281	0.170773	0.240719	0.0590729	0.68681	0.17672	0.224483	0.409803	0.00345355	0.0827231	0.572017	-0.127394	0.383046	0.229877	0.11207	0.330805	0.0202522	-0.067735	0.643768	-0.0278447	0.849373	-0.164433	0.258889	0.378718	0.00728894	0.256193	0.0755949	-0.3966	0.00478379	-0.114102	0.43501	0.363583	0.010231	-0.23565	0.103099	-0.279446	0.0518281
Sobic.002G389900	(1 of 1) IPR004038//IPR029064 - Ribosomal protein L7Ae/L30e/S12e/Gadd45 // 50S ribosomal protein L30e-like	brown	0.212216	0.143222	0.156096	0.284149	0.202807	0.162242	0.131818	0.366604	0.201643	0.164717	0.216815	0.134552	-0.0146166	0.920598	-0.0498197	0.733897	0.149932	0.303827	0.274692	0.0561166	0.240234	0.0963776	0.199228	0.169941	0.211933	0.14377	0.375286	0.00788223	0.208394	0.150739	-0.543199	5.50789e-05	0.0607965	0.678162	0.358129	0.011517	-0.0523513	0.720909	-0.162392	0.264929
Sobic.010G170000	similar to Putative acyl-CoA:diacylglycerol acyltransferase	brown	0.203597	0.160576	0.103626	0.478593	0.168356	0.247541	0.0747929	0.609525	0.177511	0.222383	0.370024	0.00887296	0.104651	0.474229	-0.251609	0.0811634	0.476399	0.000539647	0.241079	0.0951763	-0.121544	0.405447	0.0164767	0.910533	0.0394337	0.787919	0.710553	1.06969e-08	-0.189443	0.192334	-0.66098	2.35222e-07	0.21969	0.129336	0.717064	6.79469e-09	-0.362195	0.0105459	-0.242376	0.0933557
Sobic.004G211866	similar to S-adenosylmethionine decarboxylase uORF	brown	0.201085	0.165913	0.148274	0.30927	0.16316	0.262643	0.129648	0.374615	0.184278	0.204964	0.205909	0.155778	0.172125	0.23696	-0.175165	0.228653	0.266266	0.0644161	-0.0599827	0.68224	-0.288074	0.0447249	-0.291891	0.0418461	-0.00970489	0.947233	0.6992	2.29307e-08	-0.377514	0.00749242	-0.454561	0.00103397	0.186401	0.199704	0.505106	0.000214354	-0.0711579	0.627064	0.0973715	0.505674
Sobic.007G173700	similar to Transducin / WD-40 repeat protein-like	brown	0.200757	0.166619	0.156177	0.283895	0.177263	0.223039	0.130565	0.371216	0.188686	0.194148	0.234555	0.104756	-0.0124684	0.932238	-0.118723	0.416511	0.389267	0.00570123	0.378609	0.00730717	0.257219	0.0743898	0.177342	0.222829	0.282216	0.0494546	0.719582	5.6817e-09	0.0481183	0.742667	-0.734386	1.90628e-09	0.0710164	0.627751	0.694096	3.19438e-08	-0.331938	0.0198019	-0.287155	0.0454412
Sobic.001G331600	(1 of 1) PTHR23327//PTHR23327:SF9 - RING FINGER PROTEIN 127 // ZINC FINGER (C3HC4-TYPE RING FINGER) FAMILY PROTEIN	brown	0.200305	0.167597	0.150237	0.302835	0.141762	0.331233	0.136246	0.350582	0.179244	0.217826	0.271214	0.0594318	0.128011	0.380728	-0.164447	0.258846	0.252532	0.0800177	0.182753	0.208803	-0.0617678	0.673306	-0.226727	0.117208	0.0734272	0.61609	0.593512	6.96751e-06	-0.013125	0.928679	-0.565167	2.32773e-05	0.0646138	0.659154	0.444656	0.00136953	-0.0639107	0.662639	-0.168749	0.246422
Sobic.002G146200	(1 of 6) 6.1.1.19 - Arginine--tRNA ligase / Arginyl-tRNA synthetase	brown	0.198967	0.170512	0.216142	0.135796	0.164586	0.25844	0.220714	0.127514	0.198321	0.171932	0.175784	0.226988	-0.0933598	0.523445	0.0476452	0.745112	0.0795163	0.587057	0.0419226	0.774872	0.00482382	0.973758	-0.140855	0.334366	0.00142436	0.99225	0.47405	0.00057994	-0.00292193	0.984103	-0.29124	0.0423263	-0.0268761	0.854556	0.321281	0.0243886	-0.249437	0.0839121	-0.229479	0.112709
Sobic.006G117300	(1 of 5) PTHR10353//PTHR10353:SF47 - GLYCOSYL HYDROLASE // SUBFAMILY NOT NAMED	brown	0.196329	0.176368	0.227007	0.116745	0.144703	0.321194	0.214876	0.138159	0.193014	0.18393	0.0382536	0.794125	0.22644	0.117686	-0.120368	0.410039	0.137654	0.345578	-0.265935	0.0647619	-0.397594	0.00466999	-0.478163	0.000511056	-0.0729827	0.618233	0.633944	1.00839e-06	-0.436028	0.00173766	-0.227769	0.115489	0.138641	0.342094	0.345506	0.0150361	0.136179	0.350819	0.213337	0.141072
Sobic.007G223100	similar to Putative uncharacterized protein	brown	0.195353	0.17857	0.240372	0.0961812	0.175705	0.227198	0.225279	0.119631	0.202541	0.162804	-0.0137607	0.925234	0.0507557	0.729086	-0.0122317	0.933522	0.298533	0.0372001	0.0989624	0.498712	0.12738	0.383096	0.123292	0.398674	0.293647	0.0405741	0.761193	2.16987e-10	-0.11655	0.425154	-0.562901	2.55115e-05	0.223374	0.122874	0.653913	3.4898e-07	-0.0843801	0.564316	0.0442023	0.762976
Sobic.004G079700	(1 of 1) PTHR11040//PTHR11040:SF46 - ZINC/IRON TRANSPORTER // PROTEIN ZNTB	brown	0.19432	0.180922	0.154424	0.289404	0.196667	0.175608	0.143476	0.325359	0.190323	0.190237	0.224213	0.121439	-0.144687	0.321249	0.0163611	0.911157	0.420482	0.00262803	0.267249	0.0634004	0.246135	0.0882306	0.483475	0.000433024	0.230677	0.110791	0.53529	7.40233e-05	-0.156725	0.282189	-0.622707	1.77355e-06	0.20263	0.162616	0.669517	1.44011e-07	-0.61278	2.86808e-06	-0.34452	0.0153462
Sobic.005G210000	(1 of 6) PTHR11685//PTHR11685:SF131 - RBR FAMILY RING FINGER AND IBR DOMAIN-CONTAINING // SUBFAMILY NOT NAMED	brown	0.194246	0.181092	0.0714372	0.625709	0.132675	0.363469	0.0868762	0.552808	0.159743	0.272906	0.32365	0.0232987	-0.0222216	0.879539	-0.0263271	0.857495	-0.0532357	0.71639	0.0830258	0.570607	-0.00401062	0.978181	-0.275573	0.0553011	-0.138466	0.342711	0.336592	0.0180407	0.104871	0.473296	-0.178803	0.218979	-0.272205	0.058471	0.13596	0.351603	-0.0169975	0.907716	0.00730133	0.960289
Sobic.006G184900	similar to Putative uncharacterized protein	brown	0.193654	0.182452	0.0809821	0.58016	0.170877	0.240428	0.0579873	0.692278	0.168277	0.247766	0.312205	0.0289674	0.0490741	0.737736	-0.155511	0.285981	0.446406	0.00130396	0.219595	0.129506	-0.0195807	0.893767	0.0914916	0.531826	0.113117	0.43901	0.799399	5.70532e-12	-0.198695	0.171108	-0.68912	4.3846e-08	0.181575	0.211803	0.779806	4.03392e-11	-0.355644	0.0121476	-0.175105	0.228816
Sobic.K019009	(1 of 10) K02946 - small subunit ribosomal protein S10 (RP-S10, MRPS10, rpsJ)	brown	0.192351	0.18547	0.223952	0.121884	0.22577	0.118806	0.230067	0.111765	0.211204	0.145185	-0.072974	0.618275	-0.159725	0.272962	0.111814	0.444333	-0.207492	0.152554	-0.220067	0.128662	-0.0100352	0.945439	-0.166783	0.25205	-0.0687481	0.638806	0.113665	0.43678	-0.054771	0.708568	0.163882	0.260509	-0.0945596	0.518098	-0.0794795	0.58723	-0.0251929	0.863575	0.034545	0.81371
Sobic.004G118400	similar to N-(5'-phosphoribosyl)anthranilate isomerase	brown	0.187437	0.19717	0.165328	0.256269	0.154767	0.288319	0.135797	0.352184	0.177042	0.223626	0.29537	0.039357	0.201206	0.165654	-0.307714	0.0314855	0.520838	0.000124706	0.280305	0.0510829	-0.127342	0.38324	0.0310717	0.832155	0.119493	0.413477	0.696021	2.82113e-08	-0.113356	0.438036	-0.769258	1.06698e-10	0.310984	0.0296346	0.718884	5.97138e-09	-0.227506	0.115922	-0.21975	0.129229
Sobic.006G019300	similar to Os07g0405100 protein	brown	0.184104	0.205401	0.140866	0.334329	0.202924	0.161995	0.110568	0.449459	0.182069	0.210542	0.21065	0.146267	0.205546	0.156525	-0.164583	0.258448	0.457656	0.000945365	0.211481	0.144646	-0.0653709	0.655409	0.159186	0.274605	0.0889327	0.54341	0.658959	2.63594e-07	-0.186356	0.199814	-0.568768	2.00933e-05	0.235321	0.103594	0.702819	1.80522e-08	-0.0611484	0.676401	0.191824	0.186699
Sobic.010G094700	(1 of 1) PTHR15430//PTHR15430:SF1 - FKBP-ASSOCIATED PROTEIN // GLOMULIN	brown	0.18312	0.207876	0.0942104	0.519651	0.190034	0.190923	0.0575419	0.694526	0.16868	0.246617	0.274455	0.0563372	0.0649272	0.657603	-0.199611	0.169103	0.522243	0.000118663	0.250084	0.0830861	-0.00714671	0.96113	0.236463	0.101881	0.157994	0.278261	0.808286	2.18549e-12	-0.180144	0.215486	-0.742536	1.01278e-09	0.274987	0.055842	0.846129	1.94116e-14	-0.360481	0.0109463	-0.161506	0.267579
Sobic.005G115206		brown	0.183089	0.207952	0.11796	0.419534	0.178922	0.218668	0.12342	0.39818	0.173286	0.233764	0.14973	0.304489	0.0509674	0.728	-0.142327	0.329289	-0.0268995	0.85443	-0.10913	0.45541	-0.200352	0.167495	-0.190619	0.189536	-0.133291	0.361225	0.0533531	0.715791	-0.167906	0.248823	0.0534571	0.71526	-0.0198134	0.892512	-0.0295329	0.840357	0.0297245	0.839335	-0.0197844	0.892668
Sobic.001G534600	similar to Expressed protein	brown	0.17938	0.217473	0.113726	0.436534	0.168804	0.246265	0.0851215	0.560886	0.165678	0.25525	0.164356	0.259114	0.00426005	0.976824	-0.0390424	0.789975	0.36138	0.0107346	-0.00600589	0.967331	-0.149416	0.305517	0.0493883	0.736117	0.0382688	0.794045	0.852669	7.54537e-15	-0.302319	0.0347477	-0.581521	1.17674e-05	0.262885	0.0680103	0.747122	7.0218e-10	-0.322339	0.0238964	-0.140722	0.334828
Sobic.004G294800	similar to Putative uncharacterized protein OJ1112_F09.24	brown	0.179372	0.217493	0.152556	0.295346	0.178507	0.219755	0.116816	0.42409	0.175311	0.22826	0.141208	0.333144	0.0711194	0.627251	-0.151999	0.297134	0.424412	0.00237138	0.136312	0.350345	-0.0145029	0.921214	0.125645	0.389666	0.258749	0.0726224	0.786887	2.03697e-11	-0.158926	0.275398	-0.624066	1.6584e-06	0.349261	0.0139045	0.767291	1.27192e-10	-0.244171	0.0908803	-0.182151	0.210333
Sobic.001G261250		brown	0.178947	0.218604	0.241728	0.0942627	0.198157	0.172294	0.223577	0.122526	0.198684	0.171133	-0.0273478	0.852031	-0.122152	0.403083	0.129881	0.37375	0.0599697	0.682305	-0.0856045	0.558657	0.0393676	0.788266	0.0205585	0.888495	0.032634	0.823847	0.63499	9.55632e-07	-0.150568	0.30176	-0.424684	0.00235451	0.0366669	0.802489	0.392484	0.00528141	-0.178885	0.218764	-0.0755397	0.605948
Sobic.004G277200	similar to Putative cell division control protein CDC91	brown	0.178715	0.21921	0.147671	0.311263	0.141605	0.331772	0.134611	0.356446	0.166311	0.253414	0.226915	0.116897	-0.0242802	0.868473	-0.121785	0.404508	0.29891	0.0369501	0.341435	0.0163508	0.291833	0.0418893	0.200294	0.167619	0.311166	0.0295345	0.699386	2.26519e-08	0.171247	0.239396	-0.745383	8.07517e-10	0.0501573	0.732161	0.63964	7.5084e-07	-0.228099	0.114949	-0.20783	0.151871
Sobic.004G358400	similar to Putative callose synthase 1 catalytic subunit	brown	0.177242	0.223096	-0.0158253	0.914056	0.1301	0.372939	-0.0145223	0.921109	0.131118	0.369175	0.431646	0.00195641	-0.126294	0.3872	-0.0463705	0.751711	0.162885	0.26346	0.394842	0.004991	0.249834	0.0834042	0.0269691	0.854058	0.0471128	0.747866	0.48525	0.000409455	0.270858	0.0597792	-0.495364	0.000295915	-0.246966	0.0871282	0.423449	0.00243214	-0.362579	0.010458	-0.371524	0.00858009
Sobic.002G404800	similar to Os09g0497000 protein	brown	0.176709	0.224513	0.131101	0.369239	0.139492	0.339113	0.107411	0.462585	0.160681	0.270064	0.14629	0.315859	0.0894149	0.541218	-0.12015	0.410894	0.139699	0.338389	0.0791591	0.588743	-0.0230976	0.874827	-0.17821	0.220536	0.105171	0.472022	0.635621	9.251e-07	0.0629985	0.667172	-0.49349	0.000314513	0.0697943	0.633697	0.420177	0.00264895	0.114729	0.432474	-0.0206131	0.8882
Sobic.002G293500	(1 of 1) PTHR11662:SF243 - ANION TRANSPORTER 6, CHLOROPLASTIC-RELATED	brown	0.175612	0.227448	0.0798894	0.585298	0.120439	0.409762	0.0584471	0.68996	0.14535	0.319013	0.26994	0.0606849	0.0311526	0.831725	-0.110018	0.451728	0.243572	0.091701	0.149351	0.305729	-0.0348151	0.812279	-0.145279	0.319253	-0.0021501	0.988302	0.722005	4.77426e-09	-0.0534724	0.715182	-0.635952	9.09429e-07	0.0494325	0.73589	0.536495	7.07973e-05	-0.185132	0.202837	-0.23161	0.109316
Sobic.002G427000		brown	0.172533	0.235831	0.134143	0.358136	0.127057	0.384315	0.116988	0.423402	0.156229	0.283733	0.0785094	0.591815	-0.00533782	0.970963	-0.0504265	0.730777	0.220313	0.128226	-0.154668	0.28863	-0.187803	0.196281	-0.237603	0.100193	0.0964514	0.509723	0.818272	6.99543e-13	-0.324463	0.0229342	-0.500587	0.000249234	0.235328	0.103584	0.583681	1.07235e-05	-0.214892	0.138129	-0.10068	0.491251
Sobic.001G468200	(1 of 3) 2.1.1.62 - mRNA (2'-O-methyladenosine-N(6)-)-methyltransferase	brown	0.169178	0.245207	0.0719942	0.62301	0.15221	0.296457	0.0399239	0.785344	0.147223	0.312749	0.169175	0.245215	-0.0688612	0.638253	-0.0640282	0.662056	0.356773	0.0118576	0.142936	0.327203	0.0911128	0.533533	0.166443	0.25303	0.195801	0.177556	0.780965	3.61335e-11	-0.158396	0.277024	-0.589469	8.33382e-06	0.131757	0.366828	0.73535	1.77106e-09	-0.394856	0.00498931	-0.214733	0.138427
Sobic.005G001301	(1 of 2) PTHR11825//PTHR11825:SF24 - SUBGROUP IIII AMINOTRANSFERASE // D-AMINOACID AMINOTRANSFERASE-LIKE PLP-DEPENDENT ENZYMES SUPERFAMILY PROTEIN	brown	0.168985	0.245752	0.0658371	0.653107	0.178871	0.218802	0.0499448	0.733253	0.153467	0.292438	0.243226	0.0921771	0.0228948	0.875917	-0.102634	0.482836	0.437168	0.00168445	0.258938	0.0724062	0.0265083	0.856525	0.216086	0.135901	0.0931321	0.524463	0.65348	3.57381e-07	0.00261678	0.985763	-0.626949	1.43687e-06	0.19787	0.172929	0.69972	2.21607e-08	-0.412376	0.0032362	-0.286639	0.045848
Sobic.003G381700	similar to Os01g0886900 protein	brown	0.167604	0.249689	0.048032	0.743113	0.161723	0.266928	0.0104961	0.942938	0.143562	0.325066	0.310723	0.0297795	0.255848	0.0760024	-0.285053	0.0471159	0.468765	0.000680692	0.082367	0.573679	-0.313491	0.028278	-0.0866382	0.5539	0.0654408	0.655063	0.702213	1.87948e-08	-0.312019	0.0290685	-0.575766	1.50221e-05	0.30171	0.0351331	0.677696	8.86435e-08	-0.0800087	0.584736	0.0313871	0.830476
Sobic.005G087900	similar to Expressed protein	brown	0.167452	0.250124	-0.00463882	0.974764	0.131735	0.366908	-0.0234456	0.872956	0.126832	0.385166	0.410369	0.00340463	-0.0494704	0.735695	-0.0697866	0.633735	0.255355	0.076589	0.311636	0.0292771	0.0956057	0.513458	0.068772	0.638689	-0.05556	0.704559	0.612174	2.95198e-06	0.139063	0.340615	-0.562437	2.59934e-05	-0.126063	0.388076	0.536988	6.95166e-05	-0.342265	0.0160752	-0.334311	0.0188866
Sobic.002G400400	(1 of 1) PTHR12385:SF4 - PROTEIN PNS1	brown	0.167356	0.250401	0.0829271	0.571067	0.170895	0.240379	0.0781839	0.593357	0.154654	0.288675	0.208669	0.150187	0.0490507	0.737857	0.0719536	0.623207	-0.0206336	0.88809	0.159355	0.27409	0.132049	0.365757	-0.0764672	0.601519	0.0364676	0.803542	0.222503	0.124379	0.146125	0.31641	-0.107135	0.463745	-0.349379	0.0138701	0.0581169	0.691624	0.134722	0.356047	0.0921666	0.52879
Sobic.003G044300	similar to D-tyrosyl-tRNA(Tyr) deacylase	brown	0.166668	0.252382	0.123443	0.398091	0.159552	0.273488	0.100984	0.489936	0.158387	0.277052	0.166205	0.253719	-0.198912	0.170631	0.0126976	0.930996	0.141164	0.333298	0.422971	0.00246282	0.459132	0.000905582	0.365777	0.00974952	0.204158	0.159404	0.560423	2.81808e-05	0.458351	0.000926451	-0.648001	4.81648e-07	-0.164754	0.257946	0.482809	0.000442173	-0.30062	0.0358315	-0.413129	0.00317486
Sobic.005G074000	Predicted protein	brown	0.166586	0.252617	0.0274985	0.851225	0.15644	0.283075	0.00880869	0.9521	0.138789	0.341576	0.180736	0.213957	-0.153794	0.291398	-0.0182785	0.900795	0.278818	0.0523793	0.198188	0.172225	0.208728	0.150071	0.223714	0.122291	0.242298	0.0934644	0.669242	1.46338e-07	-0.0267089	0.855451	-0.582838	1.11201e-05	0.131587	0.367451	0.63894	7.78798e-07	-0.399492	0.00445913	-0.319997	0.0249968
Sobic.009G000100	similar to Putative uncharacterized protein	brown	0.166446	0.253022	0.0331077	0.821331	0.115932	0.427628	0.0258599	0.859999	0.130575	0.371181	0.36033	0.0109823	-0.0541385	0.711787	-0.0594946	0.68469	0.283431	0.0484415	0.347031	0.0145674	0.150871	0.300775	0.0388061	0.791218	0.0502774	0.731543	0.659201	2.60022e-07	0.104485	0.474934	-0.582208	1.14254e-05	-0.079725	0.586072	0.604178	4.29357e-06	-0.390663	0.0055156	-0.316517	0.02671
Sobic.002G117500	similar to Putative UDP-glucose:sterol glucosyltransferase	brown	0.164793	0.257831	0.133265	0.361318	0.126433	0.386674	0.112025	0.44347	0.151183	0.299765	0.160318	0.27116	0.144863	0.320654	-0.1714	0.238969	0.248152	0.0855728	0.0183499	0.90041	-0.126286	0.387232	-0.227444	0.116024	0.139569	0.338842	0.780385	3.81827e-11	-0.179459	0.217265	-0.542996	5.55043e-05	0.159092	0.274893	0.579444	1.28583e-05	0.0278205	0.849503	0.10707	0.464016
Sobic.001G435900	similar to Rap8, putative%252C expressed	brown	0.161451	0.267744	0.136135	0.350976	0.154745	0.288389	0.0992866	0.4973	0.155809	0.285045	0.171074	0.239879	0.0106366	0.942176	-0.112738	0.440553	0.359977	0.0110665	0.280635	0.0507987	0.153402	0.292646	0.212119	0.14341	0.179793	0.216397	0.780956	3.61664e-11	0.0244425	0.867602	-0.750363	5.39456e-10	0.148061	0.309972	0.709938	1.11581e-08	-0.173226	0.233928	-0.189501	0.192195
Sobic.009G000300	(1 of 2) PTHR27001//PTHR27001:SF132 - FAMILY NOT NAMED // PROLINE-RICH RECEPTOR-LIKE PROTEIN KINASE PERK8	brown	0.157424	0.28002	0.114426	0.433696	0.12045	0.409719	0.120867	0.408087	0.143468	0.325387	0.108233	0.459149	-0.0957498	0.512821	-0.0557019	0.703839	0.221078	0.126871	0.342963	0.0158465	0.467713	0.000702547	0.214029	0.139757	0.46668	0.0007246	0.585053	1.0106e-05	0.284265	0.0477559	-0.626369	1.47907e-06	0.00892433	0.951472	0.545289	5.08775e-05	-0.165703	0.255176	-0.19158	0.187271
Sobic.003G305050		brown	0.157393	0.280116	0.15245	0.295688	0.150721	0.301263	0.118898	0.415819	0.155922	0.284692	0.084803	0.562358	0.0182971	0.900695	-0.151106	0.300016	0.441084	0.00151251	0.0903739	0.536871	-0.0191666	0.896001	0.0945279	0.518239	0.258795	0.0725703	0.84364	2.74925e-14	-0.220235	0.128364	-0.723635	4.24261e-09	0.343458	0.0156858	0.800646	5.00122e-12	-0.353098	0.0128243	-0.168663	0.246666
Sobic.008G170000	(1 of 2) PTHR22536//PTHR22536:SF2 - LUNG CANCER METASTASIS-RELATED LCMR1 PROTEIN // SUBFAMILY NOT NAMED	brown	0.154823	0.288142	0.112946	0.439707	0.141953	0.330574	0.0976889	0.504281	0.145601	0.318168	0.170957	0.240205	0.0151001	0.917981	0.01191	0.935267	0.324968	0.0227102	0.231664	0.109232	0.0109935	0.940239	0.121699	0.404844	-0.10746	0.462382	0.617515	2.28513e-06	0.0104361	0.943264	-0.468742	0.000681176	0.0402395	0.783688	0.590862	7.83731e-06	-0.334716	0.0187342	-0.164061	0.259983
Sobic.002G362400	similar to Ribosome-inactivating protein 9	brown	0.153946	0.290916	0.136002	0.351451	0.11184	0.444228	0.135996	0.351474	0.143217	0.326241	-0.00354413	0.980718	-0.067974	0.642596	0.159549	0.273498	-0.297853	0.0376556	-0.523415	0.000113825	-0.388491	0.00580666	-0.647897	4.84342e-07	-0.284477	0.0475827	0.208484	0.150558	-0.516649	0.000144425	0.297798	0.0376924	-0.179816	0.216337	-0.196637	0.175676	0.0149032	0.919047	0.156971	0.281425
Sobic.007G212500	similar to Putative uncharacterized protein	brown	0.153717	0.291642	0.127036	0.384394	0.143826	0.324168	0.101902	0.48598	0.147597	0.311506	0.187867	0.196127	-0.215419	0.137142	0.0324883	0.824621	0.321789	0.0241514	0.389136	0.00571893	0.336765	0.0179781	0.357171	0.0117568	0.153785	0.291426	0.679596	7.9022e-08	0.219829	0.129087	-0.692481	3.54266e-08	0.0824324	0.573373	0.69504	3.00582e-08	-0.593702	6.9088e-06	-0.516213	0.000146632
Sobic.001G356100	similar to GWT1 family protein, expressed	brown	0.151768	0.297879	0.0650475	0.657007	0.140151	0.336814	0.0396658	0.786699	0.133264	0.361324	0.224561	0.120846	-0.0859039	0.557277	-0.0479691	0.743438	0.414781	0.00304398	0.404545	0.00393818	0.249539	0.083782	0.329155	0.0209232	0.262627	0.0682918	0.696255	2.77868e-08	0.14091	0.334175	-0.674515	1.0725e-07	0.159893	0.27245	0.755736	3.45371e-10	-0.523302	0.000114282	-0.379304	0.00719157
Sobic.K021539	(1 of 2) PTHR10422//PTHR10422:SF18 - CYTOCHROME C OXIDASE SUBUNIT 1 // CYTOCHROME C OXIDASE SUBUNIT 1	brown	0.149261	0.306023	0.151907	0.297431	0.123746	0.396927	0.146284	0.315878	0.146246	0.316006	0.0146597	0.920365	-0.101765	0.48657	0.0722361	0.62184	-0.0796552	0.586402	-0.15848	0.276767	-0.0523384	0.720975	-0.187513	0.196987	-0.131244	0.368712	0.457737	0.000943159	-0.14898	0.306944	-0.20329	0.161222	-0.130732	0.370598	0.174224	0.231204	-0.148276	0.309262	0.000242478	0.998681
Sobic.002G382800	Predicted protein	brown	0.145789	0.317538	0.0960242	0.511608	0.120558	0.409295	0.0684344	0.64034	0.131	0.36961	0.230737	0.110696	0.155465	0.286123	-0.217291	0.133678	0.521057	0.000123743	0.18082	0.213741	-0.110378	0.450241	0.0643556	0.660433	0.164042	0.260037	0.747665	6.72024e-10	-0.255926	0.0759099	-0.704538	1.6093e-08	0.324051	0.0231183	0.765946	1.43291e-10	-0.302045	0.0349209	-0.147423	0.312086
Sobic.003G281600	similar to Putative uncharacterized protein P0042A10.2	brown	0.144783	0.320924	0.0587193	0.688589	0.160904	0.269389	0.0494921	0.735583	0.134104	0.358278	0.10983	0.45251	-0.00720174	0.960831	-0.00228381	0.987574	-0.237026	0.101044	-0.460497	0.000870128	-0.455607	0.00100322	-0.466924	0.00071933	-0.395884	0.00486728	0.0756214	0.605558	-0.430177	0.00203503	0.207294	0.152954	-0.214435	0.13899	-0.254776	0.0772832	0.138512	0.342551	0.123174	0.39913
Sobic.010G086500	similar to Chromosome undetermined scaffold_309, whole genome shotgun sequence	brown	0.142893	0.327348	0.105396	0.471073	0.113131	0.438951	0.0836063	0.567907	0.129727	0.374322	0.162856	0.263546	0.0798139	0.585653	-0.0720745	0.622622	0.416445	0.00291696	0.198751	0.170985	-0.0357841	0.807153	-0.00572632	0.968851	0.0561282	0.701678	0.764798	1.58549e-10	-0.0885802	0.545016	-0.5678	2.09067e-05	0.161239	0.268382	0.726482	3.4453e-09	-0.279756	0.051558	-0.200385	0.167423
Sobic.001G092200	similar to Helicase conserved C-terminal domain containing protein, expressed	brown	0.141917	0.330697	0.105599	0.470214	0.126275	0.387271	0.0802567	0.583569	0.132215	0.36515	0.149145	0.306404	0.00886861	0.951774	-0.123175	0.399127	0.483814	0.000428433	0.282339	0.0493508	0.180199	0.215344	0.410348	0.00340649	0.329157	0.0209222	0.738622	1.37627e-09	-0.0154459	0.916109	-0.696203	2.78805e-08	0.290543	0.0428447	0.849861	1.13822e-14	-0.340746	0.0165826	-0.203516	0.160747
Sobic.010G279800	(1 of 2) PTHR23086:SF42 - PHOSPHATIDYLINOSITOL 4-PHOSPHATE 5-KINASE 9	brown	0.140995	0.333883	0.101554	0.48748	0.122027	0.403569	0.0837976	0.567018	0.130312	0.372151	0.242237	0.0935497	-0.101242	0.488825	-0.0916592	0.531071	0.397196	0.00471519	0.365654	0.00977604	0.237128	0.100894	0.309262	0.0305981	0.152283	0.296223	0.751176	5.046e-10	0.114487	0.433452	-0.78785	1.85256e-11	0.0767126	0.600349	0.756944	3.11932e-10	-0.449639	0.00119019	-0.401867	0.00420721
Sobic.006G219600	similar to H0714H04.7 protein	brown	0.140226	0.336552	0.0816381	0.577086	0.117847	0.419983	0.0567388	0.698586	0.124444	0.39425	0.159984	0.272175	0.204263	0.159185	-0.287164	0.0454343	0.509512	0.000184672	0.15773	0.279076	-0.0674956	0.644943	0.0154749	0.915952	0.337952	0.017552	0.795514	8.55009e-12	-0.227887	0.115296	-0.662242	2.18978e-07	0.389524	0.00566665	0.812239	1.40351e-12	-0.1774	0.222676	0.120762	0.408497
Sobic.K005760	(1 of 4) K00412 - ubiquinol-cytochrome c reductase cytochrome b subunit (CYTB, petB)	brown	0.139235	0.34001	0.126171	0.387668	0.13884	0.341395	0.109353	0.454485	0.138374	0.343036	-0.00679572	0.963037	-0.0673506	0.645655	-0.0461381	0.752916	0.0149712	0.918678	-0.125625	0.38974	-0.0623532	0.670385	-0.128609	0.378487	0.0134078	0.927146	0.432657	0.00190392	-0.159728	0.272953	-0.256252	0.0755241	0.0198257	0.892446	0.234453	0.104912	-0.0924698	0.52743	-0.00398434	0.978324
Sobic.004G135200	similar to Os05g0300700 protein	brown	0.139154	0.340294	0.0908735	0.534613	0.0994528	0.496576	0.0759211	0.604125	0.121757	0.404617	0.103667	0.478416	-0.0331103	0.821317	-0.0113599	0.93825	0.330438	0.0203998	0.182379	0.209752	0.22757	0.115817	0.120197	0.41071	0.32826	0.0212947	0.749189	5.93761e-10	-0.0863204	0.555361	-0.638464	7.98362e-07	0.148762	0.307662	0.693997	3.21465e-08	-0.351963	0.0131359	-0.0846415	0.563106
Sobic.002G123600	(1 of 59) PF04578//PF13968 - Protein of unknown function, DUF594 (DUF594) // Domain of unknown function (DUF4220) (DUF4220)	brown	0.138868	0.341297	0.105918	0.468864	0.0853018	0.560054	0.113195	0.438693	0.122491	0.40177	0.16802	0.248499	-0.353811	0.0126316	0.161378	0.267963	0.0195845	0.893746	0.283672	0.0482427	0.47338	0.000591933	0.142228	0.32963	0.126327	0.387074	0.581694	1.16803e-05	0.316142	0.0269	-0.636264	8.94888e-07	-0.269891	0.0607328	0.386382	0.00610221	-0.482352	0.000448554	-0.590476	7.97196e-06
Sobic.003G297700	similar to Putative Lipid-A-disaccharide synthase	brown	0.138385	0.342998	0.117131	0.422833	0.147557	0.311641	0.077495	0.596627	0.136802	0.348601	0.167607	0.24968	0.0589377	0.68749	-0.133061	0.362063	0.541509	5.87084e-05	0.190904	0.188863	-0.0571377	0.696568	0.321642	0.0242195	0.144099	0.323241	0.747187	6.9846e-10	-0.214669	0.138547	-0.697252	2.60451e-08	0.388331	0.00582865	0.834739	9.10421e-14	-0.398938	0.00451987	-0.218524	0.131432
Sobic.006G281400	similar to OSJNBb0020J19.17 protein	brown	0.137653	0.345582	0.105309	0.471438	0.0969048	0.507725	0.0932939	0.52374	0.123311	0.398601	0.0691377	0.636901	-0.117988	0.419424	0.0065637	0.964298	0.171557	0.238535	-0.0672389	0.646204	0.0838101	0.56696	-0.00402284	0.978114	0.255317	0.0766341	0.80562	2.92956e-12	-0.206057	0.155474	-0.580879	1.20951e-05	0.165061	0.257047	0.612056	2.96861e-06	-0.263484	0.0673626	-0.0280382	0.848339
Sobic.001G231000	similar to Os10g0456500 protein	brown	0.137411	0.346437	0.00655152	0.964365	0.111826	0.444283	-0.0105861	0.942449	0.106941	0.464559	0.317576	0.0261786	-0.196896	0.175096	0.0683689	0.640661	0.254474	0.077646	0.389485	0.00567178	0.303122	0.0342451	0.383189	0.00657438	0.0994004	0.496804	0.564656	2.37644e-05	0.334881	0.0186723	-0.678071	8.6662e-08	-0.0321319	0.826515	0.581056	1.2004e-05	-0.458209	0.000930282	-0.528365	9.53229e-05
Sobic.010G034000	similar to Putative uncharacterized protein	brown	0.135821	0.352099	0.0493461	0.736335	0.0948551	0.516785	0.0368185	0.80169	0.110624	0.449229	0.133199	0.361559	-0.0392509	0.788879	-0.0480521	0.743009	0.254298	0.0778585	0.277101	0.0539096	0.269283	0.0613385	0.149764	0.304379	0.34033	0.0167242	0.711203	1.0229e-08	0.187888	0.196076	-0.615484	2.52021e-06	0.0743233	0.611779	0.62102	1.92677e-06	-0.183371	0.207241	-0.211739	0.144145
Sobic.007G044950		brown	0.132942	0.362496	0.146229	0.316063	0.109658	0.453222	0.12772	0.38182	0.131437	0.368001	0.045843	0.754447	0.00837657	0.954447	-0.0693512	0.635858	0.355789	0.0121101	0.0192273	0.895673	-0.0399832	0.785033	-0.00270332	0.985292	0.146779	0.314227	0.875936	1.73692e-16	-0.220059	0.128677	-0.661236	2.31834e-07	0.279964	0.0513773	0.754109	3.9578e-10	-0.266444	0.0642319	-0.130109	0.372904
Sobic.003G041400	aminoacyl-tRNA synthetase, putative, expressed	brown	0.132868	0.362763	0.106383	0.466906	0.108354	0.458642	0.0871964	0.551339	0.123132	0.399291	0.0284489	0.846144	-0.00303979	0.983462	-0.0361626	0.805153	0.442537	0.00145282	0.128496	0.378908	0.111227	0.446742	0.262937	0.0679546	0.389753	0.00563595	0.715439	7.61814e-09	-0.176991	0.223762	-0.572752	1.70407e-05	0.490909	0.000341853	0.795731	8.36088e-12	-0.402737	0.00411812	-0.16153	0.267506
Sobic.005G182000		brown	0.131233	0.368752	0.105455	0.470823	0.123485	0.397931	0.0771547	0.598244	0.125155	0.391531	0.164484	0.25874	0.246302	0.0880081	-0.323206	0.0234998	0.516914	0.000143101	0.0331499	0.821107	-0.287121	0.045468	-0.0714519	0.625638	0.167514	0.249947	0.737858	1.4602e-09	-0.368696	0.00913955	-0.632413	1.09047e-06	0.481707	0.000457715	0.74361	9.30219e-10	-0.141468	0.332246	0.00663613	0.963905
Sobic.010G033400	similar to Putative uncharacterized protein	brown	0.128465	0.379024	0.159773	0.272815	0.0983731	0.501285	0.138405	0.342927	0.128587	0.37857	-0.0201241	0.890836	0.180122	0.215544	-0.15171	0.298065	0.386087	0.00614457	-0.067789	0.643503	-0.149852	0.304091	-0.13992	0.337616	0.342711	0.0159286	0.773574	7.212e-11	-0.396685	0.00477393	-0.423624	0.002421	0.419139	0.00272119	0.697533	2.55723e-08	-0.0965271	0.509389	0.209228	0.149074
Sobic.005G216300	similar to Transposon protein, putative%252C CACTA, En/Spm sub-class%252C expressed	brown	0.128036	0.380633	0.0769082	0.599417	0.144315	0.322507	0.0453137	0.757195	0.122569	0.401466	0.163201	0.262524	-0.0965539	0.509271	-0.0947753	0.517139	0.487732	0.000378438	0.358369	0.0114576	0.315092	0.0274393	0.488207	0.000372754	0.384665	0.00635234	0.727957	3.08979e-09	-0.0121511	0.933959	-0.775554	6.00823e-11	0.256434	0.0753106	0.837956	5.95569e-14	-0.527726	9.7545e-05	-0.295694	0.0391316
Sobic.003G406400		brown	0.125923	0.388609	0.0863874	0.555052	0.086838	0.552983	0.0691209	0.636983	0.109992	0.45184	0.100866	0.490446	-0.0604457	0.679919	0.0236714	0.871743	0.212755	0.142185	-0.00460274	0.97496	-0.0371959	0.799698	-0.0883884	0.54589	0.00315266	0.982848	0.77173	8.53407e-11	-0.165822	0.25483	-0.54169	5.83088e-05	0.0915722	0.531463	0.571041	1.82952e-05	-0.273221	0.0574999	-0.213124	0.141479
Sobic.001G514200	similar to Glutathione S-transferase GST 9	brown	0.125628	0.38973	0.137125	0.347451	0.139953	0.337503	0.107269	0.463181	0.132156	0.365365	0.123716	0.397043	0.196814	0.175281	-0.314902	0.0275378	0.517951	0.00013801	0.232163	0.108449	-0.00179581	0.990229	0.129701	0.374417	0.365548	0.00979894	0.696264	2.77708e-08	-0.130844	0.370187	-0.668299	1.54597e-07	0.358107	0.0115226	0.751153	5.05546e-10	-0.0902004	0.537656	-0.0596444	0.683938
Sobic.001G227200	similar to HAD-superfamily hydrolase, subfamily IA, variant 3 containing protein, expressed	brown	0.124983	0.392188	0.14735	0.312325	0.126138	0.387794	0.110069	0.451518	0.129946	0.373506	0.0710102	0.627781	0.161947	0.266256	-0.248511	0.0851062	0.473679	0.000586552	0.086251	0.55568	-0.0252678	0.863174	0.115624	0.428867	0.366069	0.00968707	0.782832	3.02199e-11	-0.288632	0.044294	-0.679417	7.98856e-08	0.415391	0.0029968	0.779922	3.99006e-11	-0.101884	0.486056	0.111809	0.444355
Sobic.002G133700	(1 of 3) 5.3.1.5 - Xylose isomerase / D-xylose ketoisomerase	brown	0.124818	0.392817	-0.044964	0.759013	0.07926	0.588266	-0.0501677	0.732107	0.0822067	0.574427	0.234412	0.104974	0.00920179	0.949965	-0.0965117	0.509456	0.197515	0.173716	0.201569	0.164875	0.126983	0.384593	-0.0783814	0.592421	0.13789	0.344743	0.460501	0.000870014	0.0536409	0.714323	-0.409009	0.00352318	-0.0233619	0.873406	0.399573	0.00445038	-0.142483	0.328754	-0.143864	0.324038
Sobic.004G108001		brown	0.124673	0.39337	0.11089	0.448129	0.207279	0.152984	0.0614133	0.675076	0.141734	0.331329	0.0957077	0.513007	0.133791	0.35941	-0.197882	0.172902	0.360903	0.0108464	0.180674	0.214117	-0.10158	0.487366	0.146305	0.315809	0.0055061	0.970048	0.396937	0.00474485	-0.116902	0.423746	-0.421605	0.00255232	0.151975	0.297211	0.437891	0.00165145	-0.114826	0.43208	-0.0613893	0.675196
Sobic.004G082300		brown	0.124592	0.393682	0.197245	0.174317	0.0835908	0.567979	0.186892	0.1985	0.130839	0.370205	0.0741663	0.612533	0.133328	0.361092	-0.048604	0.74016	0.274792	0.0560237	-0.0151465	0.91773	-0.237552	0.100268	-0.0657887	0.653345	-0.00959598	0.947824	0.484692	0.000416738	-0.275736	0.0551511	-0.294349	0.0400745	0.304309	0.0335133	0.449367	0.00119941	-0.035709	0.80755	-0.0352006	0.810239
Sobic.009G160100	similar to Delta-1-pyrroline-5-carboxylate synthetase (P5CS)	brown	0.124499	0.394039	0.0402315	0.78373	0.115449	0.429569	0.0265466	0.85632	0.107283	0.463121	0.193724	0.182289	-0.113933	0.435693	0.0988299	0.49929	0.197523	0.173698	0.319154	0.025403	0.251117	0.0817803	0.340842	0.0165502	0.0530766	0.717202	0.562065	2.63848e-05	0.258059	0.0734161	-0.519668	0.000129951	-0.0905515	0.536067	0.516217	0.000146614	-0.270547	0.0600847	-0.353956	0.0125926
Sobic.001G494200	(1 of 2) IPR029032 - AhpD-like	brown	0.123627	0.397385	0.0765813	0.600975	0.10535	0.471266	0.0565521	0.69953	0.111104	0.447249	0.177269	0.223023	0.125742	0.389295	-0.194674	0.180113	0.513194	0.000162787	0.174927	0.229296	-0.122042	0.403511	0.0720284	0.622845	0.167792	0.249151	0.791399	1.3002e-11	-0.242959	0.0925457	-0.623372	1.71631e-06	0.375561	0.00783317	0.830564	1.55851e-13	-0.309247	0.0306066	-0.0952018	0.515247
Sobic.007G191700	similar to Cation exchanger-like protein	brown	0.123537	0.397731	0.157595	0.279491	0.119134	0.414889	0.136906	0.34823	0.130464	0.37159	-0.00826698	0.955042	0.175987	0.226441	-0.168693	0.246582	0.424885	0.00234206	0.252818	0.0796648	0.118343	0.418018	0.168835	0.246179	0.456155	0.000987443	0.60791	3.60935e-06	0.0403527	0.783094	-0.527317	9.89926e-05	0.387134	0.00599534	0.658105	2.76508e-07	-0.00190087	0.989658	-0.0635653	0.664354
Sobic.010G002700	similar to Os06g0104000 protein	brown	0.123444	0.39809	0.0594833	0.684747	0.0945381	0.518194	0.0335736	0.818859	0.10458	0.474533	0.289423	0.0436893	0.0939634	0.520752	-0.130932	0.369863	0.37481	0.00796775	0.502263	0.000235741	0.140714	0.334857	0.152012	0.297093	0.0118859	0.935397	0.579385	1.28906e-05	0.351209	0.0133467	-0.665996	1.76646e-07	-0.0417536	0.775756	0.591758	7.5327e-06	-0.249263	0.0841362	-0.33002	0.0205691
Sobic.004G320100	similar to Putative uncharacterized protein	brown	0.122976	0.399892	0.0988333	0.499275	0.0921477	0.528875	0.072761	0.619303	0.111514	0.445566	0.225253	0.119674	0.0276827	0.850239	-0.148799	0.307538	0.308255	0.0311731	0.416444	0.00291702	0.284962	0.0471894	0.150104	0.303267	0.298081	0.0375021	0.645851	5.40589e-07	0.246329	0.0879725	-0.715853	7.40013e-09	0.00569698	0.96901	0.607382	3.6995e-06	-0.131946	0.366135	-0.214853	0.138201
Sobic.006G030100	similar to Acetyl-coenzyme A carboxylase	brown	0.122221	0.402814	0.0163381	0.911282	0.082553	0.57281	-0.00436335	0.976262	0.0926999	0.526398	0.184571	0.204234	0.0942189	0.519614	-0.0952591	0.514993	0.415756	0.00296897	0.160773	0.269785	0.0176068	0.904424	0.0286552	0.845042	0.210129	0.14729	0.773711	7.12145e-11	-0.186118	0.2004	-0.59363	6.93094e-06	0.220276	0.128291	0.752739	4.43525e-10	-0.22044	0.128001	-0.0603858	0.680219
Sobic.004G257200	similar to Putative phosphatidylinositol transfer	brown	0.121986	0.403726	0.0301547	0.837041	0.0734329	0.616063	0.0179943	0.90233	0.0935969	0.522386	0.187705	0.19652	-0.120324	0.410209	-0.0444503	0.761684	0.239312	0.0977016	0.155138	0.28715	0.131146	0.369074	-0.0853219	0.559961	0.21165	0.144318	0.778808	4.43278e-11	-0.0531737	0.716706	-0.60532	4.07246e-06	0.0604412	0.679941	0.627119	1.42466e-06	-0.39566	0.00489362	-0.306848	0.0319911
Sobic.006G173600	similar to OSJNBb0012E24.7 protein	brown	0.120527	0.409414	0.202884	0.162079	0.0748208	0.609392	0.198315	0.171945	0.12782	0.381443	-0.122933	0.40006	-0.186852	0.198597	0.256763	0.074923	-0.166685	0.252331	-0.148562	0.30832	0.17031	0.242015	-0.0822217	0.574357	0.0440041	0.764008	0.599271	5.37635e-06	0.0640779	0.66181	-0.368909	0.00909628	-0.168217	0.247936	0.211095	0.145398	0.0238383	0.870846	-0.0792905	0.588122
Sobic.010G233900	similar to Chromosome chr19 scaffold_4, whole genome shotgun sequence	brown	0.120512	0.409475	0.200873	0.16637	0.0653949	0.65529	0.202301	0.163315	0.125471	0.390328	-0.0662884	0.650881	0.14631	0.315794	-0.057206	0.696223	-0.16106	0.26892	-0.172436	0.236099	-0.0580844	0.691788	-0.501109	0.000244956	0.0616655	0.673816	0.27328	0.0574444	-0.0801546	0.584049	-0.101293	0.488603	-0.146659	0.314625	-0.0629586	0.66737	0.36366	0.0102138	0.196471	0.176048
Sobic.003G214600	similar to Os01g0607400 protein	brown	0.119966	0.411614	0.0374708	0.798249	0.0936564	0.522121	0.0268639	0.854621	0.0989556	0.498742	0.136462	0.349809	0.100015	0.494133	0.00227808	0.987605	0.32203	0.0240392	-0.102635	0.482833	-0.296333	0.0386896	-0.226861	0.116986	0.0105294	0.942757	0.608991	3.43101e-06	-0.502977	0.000230194	-0.175612	0.227448	0.277749	0.053328	0.55358	3.69401e-05	-0.27787	0.0532194	0.0778442	0.594968
Sobic.005G018250		brown	0.119848	0.412079	0.157873	0.278635	0.151201	0.299708	0.136219	0.350678	0.13622	0.350672	0.108601	0.457614	-0.0510082	0.72779	-0.100699	0.491168	0.342697	0.0159333	0.411322	0.00332373	0.322397	0.0238698	0.403567	0.00403466	0.234685	0.104558	0.582936	1.10737e-05	0.236599	0.101679	-0.69132	3.81461e-08	0.137251	0.347003	0.61922	2.1037e-06	-0.24391	0.0912368	-0.313713	0.0281605
Sobic.002G318400		brown	0.119679	0.412741	0.0403011	0.783365	0.0886167	0.544849	0.0223169	0.879026	0.097648	0.50446	0.24771	0.0861495	-0.126416	0.38674	-0.0194083	0.894697	0.171808	0.237838	0.220878	0.127225	0.141028	0.333767	0.0385649	0.792486	0.0128391	0.930229	0.736706	1.59599e-09	0.108158	0.459461	-0.599799	5.24882e-06	-0.132662	0.363515	0.535023	7.47573e-05	-0.331171	0.0201058	-0.370394	0.00879991
Sobic.004G344901	(1 of 3) PTHR13140//PTHR13140:SF382 - MYOSIN // SUBFAMILY NOT NAMED	brown	0.119605	0.413035	0.0584261	0.690066	0.0962685	0.510529	0.032866	0.822615	0.102605	0.482962	0.16356	0.26146	0.122815	0.400517	-0.225397	0.119433	0.535347	7.38698e-05	0.138375	0.34303	-0.084997	0.561462	0.0489411	0.738422	0.27032	0.0603084	0.837881	6.01525e-14	-0.294864	0.039711	-0.720618	5.27559e-09	0.435428	0.0017663	0.863547	1.41071e-15	-0.305027	0.0330773	-0.0704872	0.630323
Sobic.002G252800	(1 of 1) PTHR10504//PTHR10504:SF90 - BACTERICIDAL PERMEABILITY-INCREASING BPI PROTEIN-RELATED // SUBFAMILY NOT NAMED	brown	0.119515	0.41339	0.143713	0.324552	0.133193	0.361582	0.118249	0.41839	0.128551	0.378702	0.0112054	0.939089	0.337337	0.0177716	-0.303714	0.0338789	0.402953	0.00409623	-0.1472	0.312826	-0.333171	0.0193221	-0.169401	0.244574	0.273288	0.057436	0.647939	4.83238e-07	-0.51049	0.000178607	-0.43351	0.00186054	0.499428	0.000258973	0.591119	7.74868e-06	0.184777	0.20372	0.399116	0.00450026
Sobic.004G007133	(1 of 1) PTHR10799//PTHR13980 - SWI/SNF-RELATED MATRIX-ASSOCIATED ACTIN-DEPENDENT REGULATOR OF CHROMATIN SUBFAMILY-RELATED // CDC68 RELATED	brown	0.119188	0.414677	0.026599	0.856039	0.0985196	0.500645	0.00522671	0.971567	0.0968713	0.507873	0.232414	0.108056	-0.057222	0.696142	-0.0924181	0.527661	0.424428	0.0023704	0.27384	0.0569146	0.147323	0.312417	0.249208	0.084207	0.184989	0.203191	0.816432	8.67399e-13	-0.036149	0.805225	-0.748014	6.53252e-10	0.113477	0.437547	0.798948	5.98227e-12	-0.411694	0.00329255	-0.311391	0.0294112
Sobic.001G071800	similar to Glucose-6-phosphate isomerase, cytosolic	brown	0.118815	0.416148	0.145605	0.318155	0.109687	0.453101	0.110684	0.448979	0.122147	0.403104	0.0826865	0.572188	0.228151	0.114865	-0.204103	0.159517	0.606754	3.80965e-06	0.108517	0.457965	-0.167402	0.250267	0.189189	0.19294	0.246483	0.0877678	0.712532	9.3309e-09	-0.371551	0.00857505	-0.651536	3.97576e-07	0.63084	1.18124e-06	0.855412	5.00807e-15	-0.221955	0.125334	0.00922961	0.949814
Sobic.008G066300	(1 of 253) IPR017986 - WD40-repeat-containing domain	brown	0.117938	0.419624	0.178454	0.219895	0.103412	0.479508	0.167465	0.250088	0.128114	0.380341	0.0364658	0.803552	-0.393673	0.00513316	0.433238	0.0018743	-0.182109	0.21044	0.0443142	0.762393	0.311098	0.0295722	0.160272	0.271301	-0.181252	0.212631	0.420261	0.00264313	0.192529	0.185056	-0.354027	0.0125737	-0.280639	0.0507949	0.154714	0.288486	-0.359276	0.0112357	-0.363559	0.0102364
Sobic.002G164300	similar to EMF-like	brown	0.117759	0.420332	0.0825997	0.572593	0.0734872	0.615801	0.0697315	0.634003	0.101527	0.487594	0.0921752	0.528751	-0.051367	0.72595	-0.13971	0.33835	0.289362	0.0437359	0.235827	0.102833	0.336459	0.0180893	0.133978	0.358733	0.540017	6.20901e-05	0.721188	5.06369e-09	0.0486943	0.739695	-0.689882	4.17869e-08	0.157495	0.279801	0.660803	2.37589e-07	-0.223215	0.123148	-0.116163	0.426703
Sobic.003G011900	similar to Putative uncharacterized protein	brown	0.116663	0.424702	0.110177	0.451074	0.0985769	0.500394	0.107074	0.464	0.113148	0.438882	0.176482	0.225117	-0.0826492	0.572362	0.153783	0.291434	0.0688937	0.638094	0.361825	0.0106313	0.333828	0.0190701	0.210695	0.146179	0.0108845	0.94083	0.45461	0.0010325	0.408828	0.00353921	-0.43644	0.00171826	-0.261021	0.0700597	0.333258	0.0192885	-0.122976	0.399894	-0.109703	0.453033
Sobic.005G066900	similar to DNA polymerase delta catalytic subunit	brown	0.116641	0.424788	0.00996863	0.945801	0.087011	0.552189	-0.00994069	0.945953	0.089367	0.541436	0.177959	0.221198	-0.13888	0.341257	-0.0224658	0.878225	0.221461	0.126198	0.0691167	0.637004	0.114681	0.432666	0.0877119	0.548979	0.171161	0.239634	0.873364	2.73162e-16	-0.100569	0.491733	-0.672769	1.18957e-07	0.0777368	0.595478	0.685648	5.44851e-08	-0.311221	0.0295041	-0.208663	0.1502
Sobic.004G135300		brown	0.116235	0.426416	0.0246801	0.866327	0.101168	0.489143	-0.00395466	0.978485	0.0949836	0.516215	0.162347	0.265062	-0.0613308	0.675489	-0.101074	0.489547	0.271066	0.0595761	0.141084	0.333574	0.114038	0.435266	0.0399868	0.785014	0.215715	0.136589	0.819647	5.94759e-13	-0.0479349	0.743615	-0.706808	1.38102e-08	0.0740869	0.612915	0.64651	5.21831e-07	-0.256287	0.0754835	-0.218056	0.132282
Sobic.001G521500	similar to Putative callose synthase 1 catalytic subunit	brown	0.112946	0.439707	-0.0129572	0.929589	0.0600086	0.68211	-0.00142731	0.992234	0.0780245	0.594113	0.224543	0.120875	-0.252622	0.0799065	0.059012	0.687116	-0.0669167	0.647788	0.221791	0.12562	0.373995	0.00811589	-0.0423996	0.772378	0.110716	0.448847	0.504541	0.000218454	0.312986	0.0285474	-0.434568	0.00180804	-0.354304	0.0124998	0.267797	0.0628396	-0.227643	0.115696	-0.268534	0.0620912
Sobic.001G492300	(1 of 1) PTHR11668//PTHR11668:SF265 - SERINE/THREONINE PROTEIN PHOSPHATASE // SUBFAMILY NOT NAMED	brown	0.112939	0.439735	0.0618292	0.672999	0.0860675	0.556524	0.0379899	0.795513	0.0970356	0.50715	0.139496	0.339098	-0.0673739	0.645541	-0.0355927	0.808165	0.380947	0.00692459	0.165868	0.254698	0.0705981	0.629784	0.170333	0.24195	0.174393	0.230744	0.888196	1.73229e-17	-0.0781976	0.593292	-0.784424	2.59086e-11	0.246145	0.0882176	0.806223	2.74293e-12	-0.392196	0.00531778	-0.291626	0.0420415
Sobic.007G126600	(1 of 1) K12822 - RNA-binding protein 25 (RBM25, S164)	brown	0.112802	0.440294	0.0332552	0.820548	0.101416	0.488073	0.00617001	0.966439	0.0948633	0.516749	0.172592	0.235669	0.0448268	0.759726	-0.150218	0.302897	0.461111	0.000854584	0.11009	0.451431	-0.0739082	0.613775	0.082589	0.572643	0.142542	0.328552	0.885254	3.0842e-17	-0.267228	0.063422	-0.697453	2.57052e-08	0.284131	0.0478657	0.830923	1.48895e-13	-0.344511	0.015349	-0.128741	0.377992
Sobic.004G030900	similar to Zinc finger (C3HC4-type RING finger) protein-like	brown	0.111904	0.443966	0.138162	0.343784	0.089862	0.539189	0.121064	0.407316	0.11293	0.439772	-0.0185699	0.899222	0.183158	0.207779	-0.179808	0.216358	0.449155	0.00120664	-0.10397	0.477127	-0.257547	0.0740083	-0.0647944	0.65826	0.22702	0.116723	0.75381	4.0577e-10	-0.492103	0.000328944	-0.460827	0.000861725	0.487675	0.000379127	0.732908	2.13282e-09	-0.152523	0.295451	0.117547	0.421176
Sobic.002G107200	(1 of 8) 1.2.3.1 - Aldehyde oxidase / Retinal oxidase	brown	0.111719	0.444723	0.124376	0.394507	0.079241	0.588356	0.12254	0.40158	0.108437	0.458298	-0.0539874	0.712557	-0.075788	0.604761	-0.0349251	0.811697	0.162537	0.264497	0.0138875	0.924547	0.290562	0.0428307	0.156141	0.284009	0.483636	0.000430835	0.610411	3.209e-06	-0.114831	0.432062	-0.432993	0.00188669	0.157005	0.28132	0.52549	0.000105703	-0.192539	0.185031	0.143763	0.324383
Sobic.001G016201	nuf2 family protein, expressed/(1 of 1) PTHR21650:SF2 - KINETOCHORE PROTEIN NUF2	brown	0.111579	0.445298	0.134012	0.358609	0.125109	0.391707	0.111569	0.445337	0.120255	0.410482	0.00665251	0.963816	-0.0574473	0.695004	-0.0472958	0.746919	0.0788584	0.590164	-0.103627	0.478587	-0.0650341	0.657074	-0.0610834	0.676726	0.013563	0.926305	0.611835	2.99993e-06	-0.129796	0.374063	-0.470712	0.000641887	0.045998	0.753643	0.356509	0.0119248	-0.0928376	0.525781	-0.0800386	0.584595
Sobic.009G255700	(1 of 3) K15501 - serine/threonine-protein phosphatase 6 regulatory subunit 3 (PPP6R3, SAPS3)	brown	0.110548	0.449542	0.0818098	0.576283	0.0953605	0.514544	0.049028	0.737974	0.101343	0.48839	0.126177	0.387643	0.229457	0.112744	-0.272723	0.0579744	0.542565	5.64145e-05	0.0632874	0.665735	-0.216506	0.135122	-0.0142941	0.922345	0.223814	0.122119	0.819614	5.97084e-13	-0.400376	0.00436392	-0.620617	1.9651e-06	0.461192	0.000852554	0.833627	1.05209e-13	-0.186193	0.200214	0.0792831	0.588157
Sobic.006G211500	similar to Ent-kaurene synthase-like protein 1	brown	0.109433	0.454153	0.0556604	0.70405	0.0501333	0.732284	0.0645717	0.659362	0.08701	0.552194	0.0825848	0.572662	-0.404667	0.00392626	0.208525	0.150476	-0.200763	0.166607	0.0846309	0.563155	0.468263	0.000691042	-0.0768933	0.599488	0.201938	0.164086	0.590898	7.8247e-06	0.254411	0.077722	-0.431665	0.00195542	-0.381075	0.00690426	0.228162	0.114845	-0.304745	0.0332478	-0.360531	0.0109343
Sobic.007G218600	similar to Chromosome chr8 scaffold_23, whole genome shotgun sequence	brown	0.10884	0.456618	0.0276192	0.850579	0.122525	0.401637	0.00150592	0.991806	0.096716	0.508556	0.218466	0.131538	-0.18934	0.192579	0.168613	0.246809	0.0975356	0.504954	0.203585	0.160603	0.1881	0.195562	0.127979	0.380847	-0.0554823	0.704954	0.517947	0.000138033	0.0664875	0.649901	-0.459519	0.000895403	-0.206819	0.153918	0.352932	0.0128693	-0.320475	0.0247688	-0.363478	0.0102545
Sobic.004G177600	similar to Putative DDT domain-containing protein	brown	0.107928	0.460422	0.0506078	0.729846	0.0438558	0.76478	0.0456129	0.755641	0.0827224	0.572021	0.180432	0.214743	-0.0116142	0.936871	-0.0398152	0.785915	0.311128	0.0295555	0.274549	0.0562496	0.218504	0.131469	0.070583	0.629857	0.276419	0.0545266	0.726806	3.36399e-09	0.0665707	0.649491	-0.637283	8.4892e-07	0.148696	0.307879	0.678355	8.51914e-08	-0.2969	0.0383016	-0.166325	0.253374
Sobic.006G261100	similar to H0624F09.6 protein	brown	0.105696	0.469803	0.0844002	0.564223	0.126121	0.387856	0.0612456	0.675915	0.107232	0.463337	0.175954	0.22653	0.0759697	0.603893	-0.00699055	0.961978	0.358037	0.0115399	0.268564	0.0620608	0.0683622	0.640694	0.299412	0.0366185	-0.0444375	0.761751	0.669115	1.47424e-07	0.00897943	0.951172	-0.539005	6.44861e-05	0.0398988	0.785476	0.653452	3.57943e-07	-0.134229	0.357824	0.0190558	0.896599
Sobic.005G115500	similar to Bifunctional dihydrofolate reductase-thymidylate synthase (DHFR-TS)	brown	0.104204	0.476128	0.0309565	0.832769	0.0746424	0.610248	0.0192783	0.895398	0.0838334	0.566852	0.138874	0.341279	-0.0609822	0.677232	-0.0381036	0.794915	0.264651	0.0661135	0.284743	0.047367	0.283962	0.0480043	0.214521	0.138827	0.319564	0.0252051	0.772064	8.27935e-11	0.178464	0.21987	-0.678607	8.39004e-08	0.0992397	0.497504	0.687878	4.74065e-08	-0.170081	0.242658	-0.137171	0.34729
Sobic.009G149700	similar to Putative uncharacterized protein	brown	0.103145	0.480649	0.00774933	0.957855	0.0459936	0.753665	0.00186217	0.989868	0.0719378	0.623283	0.215933	0.136184	-0.162466	0.264708	-0.0308604	0.83328	0.18913	0.193081	0.339433	0.0170325	0.363499	0.0102497	0.144575	0.321628	0.257766	0.0737541	0.713508	8.71907e-09	0.31166	0.0292639	-0.703918	1.67758e-08	-0.090734	0.535243	0.583976	1.05878e-05	-0.306199	0.032375	-0.364797	0.00996208
Sobic.003G127350	(1 of 4) 6.1.1.17 - Glutamate--tRNA ligase / Glutamyl-tRNA synthetase	brown	0.102076	0.485233	0.0629065	0.66763	0.0950609	0.515872	0.0433615	0.767357	0.0934695	0.522955	0.0076084	0.958621	-0.15885	0.275631	0.0967128	0.50857	0.0545166	0.709862	-0.209956	0.147633	-0.0447678	0.760033	-0.0959345	0.512004	-0.0542483	0.711228	0.852641	7.57693e-15	-0.271501	0.059152	-0.534381	7.65469e-05	0.0444869	0.761494	0.513165	0.000162947	-0.142878	0.327401	-0.0887469	0.544256
Sobic.009G118900	similar to Expressed protein	brown	0.101991	0.485598	0.0468875	0.749032	0.0782986	0.592813	0.0219857	0.880808	0.0857844	0.557828	0.211567	0.144478	-0.0129159	0.929812	-0.0951106	0.515651	0.446851	0.00128777	0.494868	0.000300742	0.329107	0.0209427	0.371672	0.00855168	0.28546	0.0467872	0.714112	8.3594e-09	0.262959	0.0679308	-0.757257	3.03776e-10	0.0614272	0.675007	0.784617	2.54281e-11	-0.344329	0.0154065	-0.37445	0.00803294
Sobic.009G020500	similar to Chromosome chr6 scaffold_3, whole genome shotgun sequence	brown	0.101951	0.485771	0.0251618	0.863742	0.0884344	0.54568	-0.00395018	0.97851	0.0836827	0.567552	0.2288	0.113806	0.124208	0.395153	-0.24249	0.0931966	0.559559	2.91698e-05	0.2518	0.0809249	-0.00381303	0.979256	0.160972	0.269186	0.276473	0.0544778	0.792977	1.10833e-11	-0.195041	0.179279	-0.723175	4.38682e-09	0.346763	0.0146489	0.871975	3.47365e-16	-0.28651	0.0459495	-0.140935	0.33409
Sobic.005G005400	similar to MATE efflux family protein, expressed	brown	0.101697	0.486862	0.0241299	0.86928	0.0704871	0.630323	0.00218087	0.988134	0.0793671	0.587761	0.205042	0.157565	-0.0915672	0.531485	-0.0555094	0.704816	0.284594	0.0474877	0.201542	0.164933	0.0831918	0.569834	0.0532158	0.716491	0.0653356	0.655583	0.835452	8.29372e-14	0.0610814	0.676736	-0.706148	1.44412e-08	0.0714587	0.625605	0.68923	4.35419e-08	-0.373136	0.00827473	-0.334402	0.0188523
Sobic.008G131100	similar to Metallopeptidase family M24 containing protein, expressed	brown	0.101469	0.487844	0.0547139	0.708858	0.102637	0.482825	0.0342372	0.815341	0.0933006	0.52371	0.166903	0.251702	-0.113798	0.436241	-0.0377206	0.796932	0.349641	0.0137941	0.199355	0.169663	0.141621	0.331719	0.304445	0.0334307	0.187409	0.197238	0.771192	8.96166e-11	0.0147428	0.919915	-0.710917	1.04324e-08	0.246354	0.0879392	0.749482	5.79755e-10	-0.373567	0.00819477	-0.301622	0.0351893
Sobic.002G361550		brown	0.101127	0.489322	0.114033	0.435289	0.0818481	0.576104	0.11214	0.442998	0.100918	0.490224	-0.106576	0.466093	-0.107719	0.461296	0.194684	0.180091	-0.137695	0.345433	-0.450625	0.00115731	-0.1803	0.215083	-0.298934	0.036934	-0.010846	0.941039	0.479146	0.000495717	-0.437937	0.00164937	-0.093254	0.523918	-0.0257545	0.860564	0.126874	0.385006	-0.00338877	0.981563	0.184323	0.204852
Sobic.001G474700	similar to Putative uncharacterized protein	brown	0.10096	0.490044	0.00108426	0.994101	0.0583856	0.69027	-0.00209695	0.988591	0.0725752	0.6202	0.167806	0.24911	-0.0286428	0.845108	0.0189948	0.896928	0.228387	0.114479	0.292564	0.0413548	0.195017	0.179333	0.0163493	0.911222	0.238244	0.0992525	0.525856	0.000104325	0.140525	0.335513	-0.421936	0.00253036	0.0517997	0.723732	0.482815	0.000442087	-0.258875	0.0724781	-0.210324	0.146906
Sobic.004G307400	similar to Methionine aminopeptidase	brown	0.100716	0.491096	0.0895628	0.540546	0.0602208	0.681045	0.0708391	0.628612	0.0894516	0.541051	0.0490646	0.737785	-0.156118	0.28408	0.0326396	0.823817	0.166409	0.25313	0.161995	0.266115	0.240306	0.0962754	0.106896	0.464748	0.22845	0.114376	0.830743	1.52342e-13	0.168739	0.246452	-0.683026	6.40779e-08	0.0558406	0.703136	0.625199	1.5678e-06	-0.259355	0.0719314	-0.296298	0.0387139
Sobic.004G064100	(1 of 3) PTHR23067//PTHR23067:SF43 - DOUBLE-STRANDED RNA-BINDING ZINC FINGER PROTEIN // SUBFAMILY NOT NAMED	brown	0.100542	0.491849	-0.00437741	0.976186	0.0511735	0.726942	-0.0217157	0.882261	0.0685878	0.63959	0.307166	0.0318047	0.255827	0.076028	-0.264198	0.0665969	0.362486	0.0104791	0.201548	0.16492	-0.23022	0.11152	-0.271191	0.0594537	0.0183405	0.90046	0.602977	4.53816e-06	-0.111971	0.44369	-0.526101	0.000103412	0.165073	0.257013	0.517579	0.000139819	-0.0947409	0.517292	-0.0764591	0.601557
Sobic.010G060366	(1 of 8) 1.14.11.32 - Codeine 3-O-demethylase / Codeine O-demethylase	brown	0.10039	0.49251	0.110394	0.450177	0.0510575	0.727537	0.100859	0.490477	0.0917166	0.530813	0.0189157	0.897355	-0.0721499	0.622257	0.00162872	0.991138	0.120416	0.409848	-0.0500491	0.732717	-0.0279731	0.848687	-0.100511	0.491983	0.074996	0.608552	0.764706	1.59825e-10	-0.0679051	0.642934	-0.519314	0.000131577	0.0768881	0.599513	0.514346	0.00015644	-0.12178	0.404527	-0.171227	0.239451
Sobic.004G345100	similar to Putative uncharacterized protein P0643F09.27	brown	0.0986391	0.500123	0.100069	0.493899	0.0596536	0.683892	0.112236	0.442605	0.0921391	0.528914	-0.00641496	0.965107	-0.163743	0.260919	0.207282	0.152978	-0.158143	0.277803	-0.316083	0.0269302	-0.174064	0.231637	-0.447182	0.00127581	-0.213527	0.14071	0.487574	0.000380346	-0.354331	0.0124926	-0.0485671	0.740351	-0.200431	0.167324	0.0898047	0.539449	-0.185202	0.202664	0.00179705	0.990223
Sobic.006G251800	similar to Molybdenum cofactor biosynthesis protein	brown	0.0982386	0.501873	0.0447962	0.759885	0.0822571	0.574192	0.0173876	0.905608	0.0840231	0.565971	0.110685	0.448976	-0.114058	0.435186	0.041669	0.776199	0.305244	0.0329462	0.0836995	0.567474	0.0550931	0.70693	0.155881	0.284821	0.0629639	0.667344	0.872258	3.30873e-16	-0.131802	0.366664	-0.651658	3.94925e-07	0.118525	0.417295	0.732254	2.24085e-09	-0.360031	0.0110535	-0.29569	0.0391341
Sobic.003G202500	(1 of 1) PTHR10108//PTHR10108:SF725 - METHYLTRANSFERASE // EMBRYONIC ABUNDANT PROTEIN-LIKE-RELATED	brown	0.0976001	0.50467	0.0273025	0.852274	0.0942386	0.519526	-0.000108437	0.99941	0.083134	0.570103	0.182844	0.208573	0.0708872	0.628379	-0.150044	0.303462	0.425867	0.00228219	0.0889135	0.543498	-0.100183	0.493404	0.0696512	0.634395	0.0618922	0.672685	0.782797	3.03217e-11	-0.286426	0.0460161	-0.633312	1.04156e-06	0.166988	0.251459	0.716506	7.06753e-09	-0.275751	0.0551376	-0.112341	0.442175
Sobic.001G135300	(1 of 1) PTHR23424:SF4 - PROTEIN SAAL1	brown	0.0973267	0.505871	0.0233103	0.873684	0.0500631	0.732645	0.0265541	0.856279	0.0732441	0.616972	0.100425	0.492358	-0.481321	0.000463262	0.312116	0.0290158	-0.197085	0.174674	0.112018	0.443496	0.550818	4.11359e-05	0.110266	0.450704	0.144359	0.322358	0.605361	4.06455e-06	0.299621	0.0364816	-0.48527	0.00040919	-0.406211	0.00377856	0.263603	0.0672348	-0.379282	0.0071952	-0.459293	0.000901332
Sobic.003G381600	similar to Putative uncharacterized protein	brown	0.095487	0.513984	0.0930023	0.525044	0.0458239	0.754546	0.0854106	0.559552	0.0842772	0.564793	-0.0650179	0.657154	-0.0359776	0.80613	0.117657	0.42074	-0.00448557	0.975598	-0.218584	0.131323	-0.104312	0.475672	-0.386176	0.00613177	0.0748876	0.609071	0.544243	5.29425e-05	-0.269284	0.0613372	-0.0656962	0.653802	0.00247232	0.986549	0.271602	0.0590541	-0.0623054	0.670623	0.0478017	0.744303
Sobic.006G222500	similar to OSIGBa0148A10.9 protein	brown	0.0951239	0.515592	0.0366887	0.802375	0.0553585	0.705582	0.0272704	0.852445	0.0751337	0.607892	0.205476	0.156669	-0.00295245	0.983937	-0.0246119	0.866693	0.187324	0.197446	0.227857	0.115346	0.0864344	0.554836	-0.0606493	0.678899	0.101357	0.488327	0.600674	5.04346e-06	0.0442422	0.762768	-0.445283	0.0013457	0.000400735	0.99782	0.492518	0.000324568	-0.173134	0.234179	-0.0863486	0.555231
Sobic.001G538800	(1 of 1) PTHR10343:SF58 - PHOSPHOGLUCAN PHOSPHATASE DSP4, CHLOROPLASTIC	brown	0.0917684	0.53058	0.0438516	0.764802	0.0841703	0.565289	0.0172683	0.906253	0.0806286	0.58182	0.119719	0.412584	-0.252617	0.0799125	0.131744	0.366876	0.13047	0.371566	0.0712564	0.626586	0.161197	0.268509	0.161724	0.266924	0.0227483	0.876705	0.797667	6.83997e-12	0.00612589	0.966678	-0.600596	5.06155e-06	-0.0896213	0.540281	0.570911	1.83937e-05	-0.436112	0.00173371	-0.354005	0.0125797
Sobic.001G088900	similar to Tousled-like kinase 2	brown	0.0917661	0.53059	0.0154646	0.916008	0.0418923	0.77503	0.00275504	0.985011	0.0654707	0.654916	0.123757	0.396885	-0.0510885	0.727378	-0.0417627	0.775708	0.362243	0.0105348	0.289319	0.0437685	0.228826	0.113764	0.150304	0.302619	0.340639	0.0166189	0.775647	5.95684e-11	0.0910712	0.533721	-0.622427	1.79811e-06	0.15107	0.30013	0.752583	4.49296e-10	-0.356318	0.0119738	-0.276599	0.0543633
Sobic.004G049700	(1 of 41) PF00642 - Zinc finger C-x8-C-x5-C-x3-H type (and similar) (zf-CCCH)	brown	0.0916624	0.531057	0.0277465	0.849898	0.107743	0.461193	-0.0123303	0.932987	0.0823255	0.573872	0.139024	0.340752	0.117369	0.421885	-0.22794	0.115209	0.557827	3.12507e-05	0.124522	0.393949	-0.0774932	0.596635	0.209672	0.148193	0.31738	0.0262759	0.831372	1.40605e-13	-0.291938	0.0418123	-0.722818	4.50184e-09	0.504673	0.000217489	0.891183	9.48333e-18	-0.295805	0.0390545	-0.0457439	0.754961
Sobic.001G451400	similar to HEAT repeat family protein, expressed	brown	0.0916471	0.531126	0.0247441	0.865983	0.0659001	0.652796	0.00152217	0.991718	0.0724871	0.620626	0.220057	0.128681	0.122317	0.402443	-0.24439	0.0905822	0.519475	0.000130835	0.30439	0.0334641	0.0229494	0.875624	0.0856328	0.558527	0.26365	0.0671837	0.806157	2.76287e-12	-0.069795	0.633694	-0.741437	1.10448e-09	0.283659	0.0482535	0.838207	5.75923e-14	-0.284884	0.047252	-0.153105	0.293591
Sobic.008G151100	(1 of 1) PTHR23257//PTHR23257:SF491 - SERINE-THREONINE PROTEIN KINASE // SUBFAMILY NOT NAMED	brown	0.0912274	0.533016	0.0445069	0.76139	0.0420903	0.773995	0.0283262	0.8468	0.0707487	0.629052	0.166065	0.254125	0.111042	0.447505	-0.161789	0.266732	0.462271	0.000825905	0.23807	0.0995074	0.0234118	0.873138	-0.0153709	0.916515	0.275432	0.0554312	0.788544	1.72956e-11	-0.118058	0.419146	-0.6365	8.84045e-07	0.275479	0.0553874	0.787518	1.91425e-11	-0.296428	0.0386245	-0.129373	0.375636
Sobic.001G037066		brown	0.0911524	0.533354	0.0583903	0.690246	0.074935	0.608844	0.0448224	0.759749	0.0817021	0.576787	0.167988	0.24859	0.268984	0.061638	-0.175588	0.227514	0.089444	0.541086	-0.200364	0.167467	-0.442678	0.00144714	-0.340657	0.0166128	-0.270629	0.0600043	0.246535	0.0876992	-0.415787	0.00296656	0.00548379	0.970169	0.0411445	0.778944	0.116102	0.426947	0.124854	0.392682	0.333603	0.0191562
Sobic.002G154400	similar to SMC6 protein	brown	0.0905695	0.535986	0.0179933	0.902335	0.0852387	0.560345	-0.00264754	0.985595	0.0754471	0.606391	0.0605797	0.679247	-0.093635	0.522216	-0.016635	0.909677	0.279959	0.0513818	-0.00306026	0.98335	0.10773	0.461249	0.190579	0.18963	0.29857	0.0371759	0.852764	7.44004e-15	-0.229122	0.113286	-0.61839	2.19035e-06	0.195486	0.178268	0.73325	2.07824e-09	-0.270812	0.0598243	-0.00359702	0.98043
Sobic.001G455800	similar to Probable methionyl-tRNA synthetase	brown	0.0902679	0.53735	0.0572583	0.695959	0.0856384	0.558501	0.0393397	0.788413	0.0833274	0.569203	0.0169355	0.908052	-0.175905	0.226661	0.154522	0.289094	0.253718	0.0785623	0.0967415	0.508444	0.263907	0.0669079	0.352424	0.0130086	0.222858	0.123765	0.810468	1.71379e-12	-0.121987	0.403723	-0.621945	1.84131e-06	0.130783	0.370413	0.726305	3.49041e-09	-0.323639	0.0233036	-0.0953617	0.514538
Sobic.007G086600	similar to Putative uncharacterized protein	brown	0.0894297	0.541151	0.0709609	0.628021	0.0791719	0.588682	0.0399226	0.785351	0.0831457	0.570049	0.057791	0.693268	0.155295	0.286657	-0.205584	0.156446	0.487297	0.000383722	0.00471166	0.974368	-0.162033	0.266001	0.0880423	0.547469	0.216976	0.134257	0.731823	2.31481e-09	-0.428184	0.0021462	-0.573053	1.68285e-05	0.459637	0.000892304	0.769851	1.01157e-10	-0.245966	0.088456	0.0693452	0.635888
Sobic.003G155100	similar to Os01g0337600 protein	brown	0.0892654	0.541897	0.0349956	0.811324	0.0680232	0.642355	0.00805222	0.956209	0.0734351	0.616052	0.139014	0.340788	0.15446	0.28929	-0.229512	0.112656	0.54985	4.27073e-05	0.116584	0.425019	-0.136061	0.35124	0.0394459	0.787855	0.243064	0.0924013	0.854739	5.54197e-15	-0.317854	0.0260403	-0.673726	1.12398e-07	0.42586	0.0022826	0.878527	1.08956e-16	-0.290837	0.0426256	-0.0389277	0.790578
Sobic.002G302900	similar to Putative uncharacterized protein	brown	0.0889792	0.543199	0.0424815	0.77195	0.0937413	0.521742	0.0177469	0.903667	0.0812198	0.579045	0.188949	0.193517	-0.0711416	0.627143	-0.159664	0.273146	0.365328	0.00984644	0.483149	0.000437483	0.409769	0.0034565	0.357948	0.0115619	0.365526	0.0098037	0.654392	3.39878e-07	0.320545	0.0247359	-0.781262	3.51245e-11	0.0311741	0.83161	0.676594	9.47218e-08	-0.310112	0.030119	-0.34408	0.015486
Sobic.002G330900	Predicted protein	brown	0.0884913	0.545421	0.189271	0.192744	0.0727598	0.619309	0.188665	0.194198	0.106396	0.466848	-0.0563338	0.700636	-0.248004	0.0857663	0.343557	0.0156539	0.0754769	0.606249	-0.047527	0.745723	0.132923	0.362565	0.25455	0.0775552	-0.0531276	0.716942	0.450548	0.00115982	-0.1889	0.193633	-0.265387	0.0653356	0.082203	0.574444	0.403266	0.00406472	-0.398656	0.00455092	-0.256587	0.0751301
Sobic.K021846	(1 of 6) PF05405 - Mitochondrial ATP synthase B chain precursor (ATP-synt_B) (Mt_ATP-synt_B)	brown	0.0884837	0.545455	0.0611943	0.676171	0.0816584	0.576991	0.0758361	0.604531	0.0841464	0.565399	0.0673784	0.645519	-0.036856	0.801492	-0.0160093	0.913061	-0.0559944	0.702356	-0.117458	0.421531	-0.0643915	0.660255	-0.125907	0.38867	-0.0149553	0.918764	0.120864	0.408096	-0.016801	0.908779	-0.130872	0.370084	-0.0342502	0.815272	-0.00144573	0.992134	-0.0219695	0.880895	0.0248921	0.865189
Sobic.003G221400	similar to Acetyltransferase 1-like	brown	0.0868181	0.553074	0.0453245	0.757139	0.0862169	0.555837	0.0146266	0.920544	0.078312	0.59275	0.134489	0.356885	0.124921	0.392424	-0.230554	0.110988	0.604817	4.16842e-06	0.219552	0.129582	0.00162196	0.991175	0.305973	0.0325095	0.354683	0.0123994	0.818196	7.05835e-13	-0.22981	0.112177	-0.739515	1.28389e-09	0.509407	0.000185332	0.946787	8.84475e-25	-0.304004	0.0337002	-0.0502267	0.731804
Sobic.001G178201		brown	0.0867044	0.553596	0.0632266	0.666037	0.0658243	0.65317	0.0376976	0.797053	0.077104	0.598486	0.10274	0.482384	0.28314	0.0486823	-0.298916	0.0369458	0.410872	0.00336174	-0.0610527	0.676879	-0.358352	0.0114619	-0.211356	0.144889	0.145398	0.31885	0.663987	1.98246e-07	-0.365383	0.00983449	-0.493342	0.000316023	0.498367	0.00026819	0.606375	3.87755e-06	0.048629	0.740032	0.0334783	0.819364
Sobic.003G036400	similar to Eukaryotic translation initiation factor 3 subunit 10	brown	0.0866959	0.553635	0.00801594	0.956406	0.067017	0.647295	-0.0123076	0.93311	0.0667734	0.648493	0.126621	0.385962	-0.169334	0.244763	0.0244848	0.867375	0.309737	0.0303297	0.185007	0.203146	0.225454	0.119337	0.256033	0.0757839	0.237517	0.100319	0.830231	1.62562e-13	-0.0819257	0.575741	-0.650695	4.16225e-07	0.114378	0.43389	0.757839	2.89153e-10	-0.431662	0.00195557	-0.271327	0.059321
Sobic.004G038100	(1 of 1) K14303 - nuclear pore complex protein Nup160 (NUP160, NUP120)	brown	0.0860686	0.556519	-0.00887683	0.95173	0.0853827	0.55968	-0.028108	0.847966	0.0676492	0.644189	0.19651	0.175961	-0.128941	0.377249	-0.0294415	0.840844	0.435345	0.0017703	0.341352	0.0163786	0.283996	0.0479761	0.484421	0.000420316	0.258829	0.0725316	0.74032	1.2056e-09	0.078194	0.593309	-0.731238	2.41908e-09	0.191265	0.188011	0.839603	4.77544e-14	-0.491673	0.00033354	-0.317067	0.0264329
Sobic.003G016300	(1 of 4) KOG2887 - Membrane protein involved in ER to Golgi transport	brown	0.0860459	0.556624	0.0839649	0.566242	0.084919	0.561822	0.0566495	0.699037	0.0854211	0.559503	0.153559	0.292146	-0.244825	0.0899912	0.0421939	0.773453	0.124736	0.393129	0.440339	0.00154397	0.510417	0.000179057	0.400406	0.00436065	0.15551	0.285984	0.550623	4.14476e-05	0.468891	0.00067812	-0.687871	4.74271e-08	-0.247822	0.0860035	0.45458	0.00103339	-0.314011	0.0280035	-0.514352	0.000156407
Sobic.003G318700	similar to Putative uncharacterized protein	brown	0.0858633	0.557464	0.118375	0.41789	0.0763639	0.602011	0.0902213	0.537561	0.0899808	0.538651	0.011821	0.935749	0.201737	0.164516	-0.22458	0.120814	0.471434	0.000628006	0.0361329	0.80531	-0.18495	0.20329	0.0200772	0.891089	0.252917	0.0795427	0.693051	3.41587e-08	-0.327545	0.0215957	-0.511695	0.000171394	0.568929	1.99603e-05	0.724758	3.90954e-09	-0.0910512	0.533811	0.0476581	0.745045
Sobic.003G290900	similar to Putative uncharacterized protein	brown	0.0852158	0.560451	0.0467074	0.749965	0.0565489	0.699547	0.0299191	0.838297	0.0712383	0.626674	0.148092	0.309869	-0.198607	0.171302	-0.0255505	0.861657	0.389984	0.00560523	0.296356	0.0386736	0.336933	0.0179172	0.407097	0.00369602	0.41654	0.00290984	0.667617	1.60842e-07	0.0649601	0.657439	-0.728141	3.04808e-09	0.337376	0.0177577	0.764434	1.63683e-10	-0.598284	5.62259e-06	-0.429465	0.00207414
Sobic.010G094301		brown	0.0844606	0.563944	0.0851925	0.560559	0.0744716	0.611067	0.0592154	0.686094	0.0822646	0.574156	0.0756982	0.605191	-0.026748	0.855241	-0.119454	0.41363	0.284983	0.0471717	0.346105	0.0148506	0.280721	0.0507241	0.287338	0.0452979	0.295682	0.03914	0.64545	5.52301e-07	0.350887	0.0134376	-0.731682	2.33954e-09	0.107297	0.463062	0.605301	4.07588e-06	-0.17117	0.239611	-0.262276	0.0686744
Sobic.009G249800	similar to Expressed protein	brown	0.0836332	0.567782	0.00490612	0.973311	0.0890388	0.542927	-0.0309355	0.832881	0.0688336	0.638388	0.190791	0.189129	0.0140035	0.923919	-0.167906	0.248824	0.527268	9.91667e-05	0.356177	0.0120099	0.178778	0.219045	0.422926	0.00246569	0.311111	0.0295647	0.738574	1.38135e-09	-0.0333721	0.819928	-0.735213	1.78969e-09	0.294064	0.040277	0.866555	8.64933e-16	-0.389415	0.00568126	-0.183444	0.207058
Sobic.003G352000	(1 of 1) PTHR31288:SF10 - O-FUCOSYLTRANSFERASE FAMILY PROTEIN	brown	0.0834304	0.568724	0.0740628	0.613031	0.0983016	0.501598	0.0436792	0.765701	0.0850495	0.561219	0.165143	0.256808	-0.0882736	0.546414	0.0333408	0.820094	0.423175	0.00244964	0.297874	0.0376413	0.125221	0.391278	0.409592	0.00347197	0.0185207	0.899487	0.701383	1.98574e-08	-0.00268878	0.985371	-0.661057	2.34195e-07	0.138699	0.341892	0.749019	6.02064e-10	-0.469328	0.00066927	-0.41408	0.00309895
Sobic.001G251200	similar to Putative uncharacterized protein	brown	0.0831851	0.569865	0.0101177	0.944992	0.0591317	0.686514	-0.0111374	0.939458	0.063168	0.666329	0.138595	0.342259	0.0619038	0.672627	-0.153567	0.29212	0.477081	0.000528421	0.145904	0.317153	-0.00231222	0.98742	0.0514121	0.725719	0.296356	0.0386742	0.854013	6.1794e-15	-0.241701	0.0943004	-0.659026	2.626e-07	0.33212	0.0197305	0.842572	3.18675e-14	-0.351292	0.0133233	-0.0935628	0.522539
Sobic.002G060700	(1 of 692) IPR001810 - F-box domain	brown	0.083172	0.569926	0.0470597	0.748141	0.0584834	0.689777	0.041599	0.776565	0.0713177	0.626288	0.118253	0.418373	-0.21316	0.14141	0.144089	0.323275	0.0876814	0.549119	0.0987181	0.499778	0.135094	0.354708	0.117885	0.419831	-0.00181694	0.990114	0.587612	9.04067e-06	0.0968152	0.50812	-0.377647	0.00746967	-0.0701552	0.631939	0.438913	0.00160579	-0.325194	0.0226107	-0.344213	0.0154437
Sobic.005G143200	(1 of 2) K13173 - arginine and glutamate-rich protein 1 (ARGLU1)	brown	0.0827759	0.571771	0.0153659	0.916542	0.0618762	0.672764	-0.00857579	0.953365	0.064479	0.659822	0.0159953	0.913136	-0.131669	0.367152	0.0483011	0.741724	0.212744	0.142207	-0.166093	0.254046	-0.0933445	0.523514	-0.0366853	0.802392	0.118239	0.418428	0.845441	2.13859e-14	-0.357552	0.0116609	-0.48755	0.000380641	0.218453	0.13156	0.64072	7.0953e-07	-0.344491	0.0153553	-0.125997	0.388328
Sobic.010G248900	weakly similar to Putative uncharacterized protein	brown	0.0809872	0.580137	0.0805761	0.582067	0.0425089	0.771807	0.0697195	0.634062	0.0724345	0.620881	-0.01085	0.941017	0.120247	0.410512	-0.132448	0.364297	0.276607	0.0543557	-0.228696	0.113976	-0.288468	0.0444206	-0.205237	0.157163	0.0752788	0.607197	0.809429	1.92499e-12	-0.474819	0.000566466	-0.494257	0.000306782	0.315255	0.027355	0.622098	1.82746e-06	-0.0837628	0.56718	0.142323	0.329303
Sobic.009G183001		brown	0.0803976	0.582906	0.012131	0.934068	0.0462118	0.752533	-0.00335476	0.981748	0.0591446	0.68645	0.143707	0.324571	-0.0392	0.789147	-0.167575	0.249773	0.290323	0.0430098	0.0438151	0.764992	-0.0737854	0.614365	-0.0801317	0.584157	0.140611	0.335214	0.744884	8.40432e-10	-0.165156	0.256771	-0.657559	2.85084e-07	0.265262	0.0654675	0.610693	3.16647e-06	-0.303514	0.0340024	-0.236924	0.101195
Sobic.001G039500	similar to Protein kinase domain containing protein, expressed	brown	0.0797674	0.585873	0.043989	0.764086	0.0572775	0.695861	0.0390015	0.79019	0.0684795	0.64012	0.0071109	0.961324	-0.0437192	0.765492	0.112022	0.443483	-0.0529355	0.717923	-0.250618	0.0824091	-0.12268	0.401038	-0.307839	0.0314132	0.0103385	0.943793	0.606963	3.77273e-06	-0.217457	0.133374	-0.181355	0.212366	-0.049033	0.737948	0.254429	0.0777004	0.0571327	0.696593	0.133909	0.358984
Sobic.004G345400	similar to Putative Arp2/3 complex 41kD subunit	brown	0.0794287	0.58747	0.00875833	0.952373	0.0641053	0.661674	-0.0175099	0.904947	0.0616416	0.673936	0.10463	0.474318	-0.0110943	0.939692	-0.0820666	0.575082	0.409006	0.00352347	0.119799	0.412269	0.0435165	0.766549	0.129661	0.374565	0.243023	0.0924578	0.904893	4.67699e-19	-0.176414	0.2253	-0.687602	4.82326e-08	0.296895	0.0383047	0.836073	7.64369e-14	-0.31135	0.0294337	-0.149353	0.305722
Sobic.005G116200	similar to Os11g0488500 protein	brown	0.0792785	0.588179	0.0554825	0.704953	0.0681855	0.64156	0.0271179	0.853261	0.0716907	0.62448	0.00444607	0.975812	0.126561	0.386189	-0.235699	0.103025	0.477311	0.000524692	0.00390251	0.978769	-0.0717786	0.624054	0.0861885	0.555967	0.435013	0.00178633	0.784933	2.46605e-11	-0.405405	0.00385502	-0.62165	1.86818e-06	0.553471	3.70985e-05	0.804006	3.49061e-12	-0.202936	0.161968	0.122469	0.401853
Sobic.001G207400	(1 of 1) PTHR19845//PTHR19845:SF4 - KATANIN P80 SUBUNIT // SUBFAMILY NOT NAMED	brown	0.0792712	0.588214	0.0242138	0.86883	0.0402214	0.783783	0.000531608	0.997108	0.0589021	0.687669	0.148873	0.307298	0.162473	0.264687	-0.222901	0.123691	0.497754	0.000273659	0.10308	0.480924	-0.124971	0.392234	0.00150908	0.991789	0.239877	0.0968885	0.845222	2.20526e-14	-0.289939	0.0432985	-0.673205	1.15925e-07	0.378777	0.00727904	0.834554	9.32678e-14	-0.222607	0.1242	-4.22374e-05	0.99977
Sobic.008G159701	(1 of 1) PTHR11649//PTHR11649:SF64 - MSS1/TRME-RELATED GTP-BINDING PROTEIN // PROTEIN ROOT HAIR DEFECTIVE 3 HOMOLOG 1	brown	0.0779075	0.594668	-0.0220113	0.88067	0.0484125	0.741149	-0.0413935	0.77764	0.0512366	0.726619	0.175521	0.227695	-0.156113	0.284097	-0.0240991	0.869446	0.262197	0.068761	-0.00646465	0.964837	-0.0148195	0.9195	-0.009199	0.94998	0.104255	0.475911	0.866047	9.40132e-16	-0.240964	0.0953395	-0.677082	9.19823e-08	0.204277	0.159154	0.69405	3.20379e-08	-0.441423	0.00149839	-0.284016	0.0479596
Sobic.003G105600	similar to NAM-related protein 1	brown	0.0773465	0.597332	0.116513	0.4253	0.0433327	0.767507	0.123333	0.398518	0.0787744	0.590561	-0.122326	0.402408	-0.0579385	0.692524	0.295629	0.0391767	-0.339362	0.0170571	-0.554535	3.55834e-05	-0.381197	0.00688474	-0.536564	7.06184e-05	-0.381153	0.00689177	0.201163	0.165746	-0.423655	0.00241901	0.396175	0.00483323	-0.122237	0.402755	-0.191049	0.188521	0.110305	0.450546	0.277277	0.0537508
Sobic.001G351900	similar to Nodulin-like protein	brown	0.0772906	0.597598	0.058218	0.691115	0.0496814	0.734609	0.0566416	0.699077	0.0682185	0.641398	-0.128254	0.379815	-0.0332011	0.820836	0.000139298	0.999242	0.0350061	0.811269	-0.344032	0.0155015	-0.0698584	0.633385	-0.275112	0.055727	0.251446	0.0813674	0.679532	7.93294e-08	-0.454771	0.00102771	-0.259775	0.0714557	0.11295	0.43969	0.378252	0.00736715	-0.0101813	0.944647	0.208861	0.149805
Sobic.003G394500	similar to P0497A05.6 protein	brown	0.0771361	0.598333	-0.00512599	0.972115	0.0766772	0.600518	-0.0224739	0.878181	0.0612206	0.676039	0.214871	0.138169	-0.234258	0.105209	0.000956511	0.994796	0.32103	0.0245062	0.472016	0.000617015	0.490748	0.000343628	0.488268	0.000372032	0.293014	0.0410293	0.656662	2.997e-07	0.296787	0.0383785	-0.76064	2.27578e-10	-0.00591928	0.967802	0.701224	2.00684e-08	-0.504178	0.000221128	-0.461854	0.000836115
Sobic.007G203000	similar to Os08g0520100 protein	brown	0.0768572	0.59966	0.05206	0.7224	0.0781313	0.593606	0.0233954	0.873226	0.0720442	0.622768	0.154337	0.289678	-0.103748	0.478072	-0.0206653	0.887919	0.267233	0.0634164	0.44164	0.00148942	0.411087	0.00334353	0.29902	0.0368773	0.254793	0.0772626	0.685575	5.4736e-08	0.369319	0.00901367	-0.699163	2.29869e-08	-0.0417336	0.77586	0.632048	1.11093e-06	-0.274251	0.0565281	-0.350674	0.0134981
Sobic.003G060501	(1 of 2) K09494 - T-complex protein 1 subunit beta (CCT2)	brown	0.0764888	0.601415	0.0668231	0.648249	0.0822414	0.574265	0.0349443	0.811596	0.0755679	0.605813	0.0506824	0.729463	0.0382848	0.793961	-0.163875	0.260531	0.447745	0.00125571	-0.00264811	0.985592	-0.116429	0.425636	0.124305	0.394782	0.174657	0.230028	0.861192	2.05232e-15	-0.351207	0.0133472	-0.681296	7.12509e-08	0.416995	0.00287598	0.817825	7.3724e-13	-0.276283	0.0546507	-0.0947618	0.517199
Sobic.009G036300	similar to Os09g0508900 protein	brown	0.0764177	0.601755	-0.00308551	0.983213	0.0718344	0.623784	-0.0165236	0.910279	0.0602654	0.680822	0.19335	0.183152	-0.0400488	0.784688	-0.104071	0.476698	0.200555	0.167055	0.3818	0.0067895	0.276581	0.0543799	0.268964	0.0616586	0.210182	0.147186	0.423675	0.00241773	0.409881	0.00344679	-0.539415	6.35067e-05	-0.0610934	0.676676	0.440074	0.00155531	-0.222009	0.125239	-0.223996	0.121808
Sobic.003G045300	similar to Putative uncharacterized protein	brown	0.0759142	0.604158	-0.00564503	0.969293	0.0682027	0.641475	-0.0268515	0.854687	0.0580861	0.69178	0.0780435	0.594023	0.0383021	0.79387	-0.173419	0.233398	0.426635	0.00223629	0.289296	0.0437859	0.302387	0.0347054	0.383164	0.00657816	0.549247	4.37136e-05	0.697381	2.58268e-08	0.100944	0.49011	-0.744525	8.64873e-10	0.311748	0.0292156	0.764659	1.60486e-10	-0.12234	0.402352	-0.0544413	0.710245
Sobic.001G090600	similar to Myosin heavy chain class XI E1 protein	brown	0.0755919	0.605699	-0.0312885	0.831001	0.0328412	0.822746	-0.02473	0.866059	0.0458621	0.754348	0.239501	0.0974291	0.163362	0.262045	-0.144157	0.323044	-0.0355747	0.80826	0.0166871	0.909395	-0.189147	0.193041	-0.450754	0.00115306	-0.190804	0.189099	0.263904	0.0669106	-0.019942	0.891818	-0.0759619	0.60393	-0.214834	0.138238	0.051497	0.725284	0.187588	0.196805	0.238407	0.0990148
Sobic.010G252700	similar to H0805A05.11 protein	brown	0.0753895	0.606667	-0.0309907	0.832587	0.0946676	0.517618	-0.038536	0.792639	0.0601275	0.681513	0.222682	0.12407	-0.23579	0.102887	0.056823	0.698159	0.278105	0.0530103	0.223922	0.121934	0.267643	0.062997	0.455767	0.000998583	0.17337	0.233534	0.607444	3.68895e-06	0.00638643	0.965262	-0.572637	1.71229e-05	0.0746813	0.610061	0.634212	9.94638e-07	-0.514269	0.00015686	-0.313348	0.0283541
Sobic.001G275300	similar to ATP-dependent DNA helicase, RecQ family protein%252C expressed	brown	0.0753246	0.606978	0.0251906	0.863587	0.0591252	0.686547	0.000298792	0.998374	0.0613951	0.675167	0.122134	0.403153	0.00164666	0.991041	-0.106419	0.466753	0.434856	0.00179396	0.100349	0.492686	0.0120525	0.934494	0.155371	0.286419	0.22176	0.125675	0.897526	2.48478e-18	-0.22507	0.119984	-0.777948	4.80626e-11	0.31216	0.0289919	0.845284	2.18619e-14	-0.330503	0.0203738	-0.130381	0.371898
Sobic.002G128751		brown	0.0750914	0.608095	0.00605381	0.96707	0.035994	0.806044	-0.0026587	0.985535	0.052793	0.718651	0.112683	0.440777	-0.0827557	0.571865	0.0686621	0.639226	0.233058	0.107055	0.316774	0.02658	0.246642	0.0875575	0.189505	0.192185	0.151832	0.297671	0.559776	2.89184e-05	0.252014	0.0806595	-0.435356	0.00176976	-0.0043329	0.976428	0.557427	3.17497e-05	-0.295804	0.0390552	-0.240288	0.0963012
Sobic.002G417900	(1 of 2) PTHR23092//PTHR23092:SF29 - TOPOISOMERASE-RELATED PROTEIN // SUBFAMILY NOT NAMED	brown	0.0731033	0.617652	0.0601662	0.681319	0.0265448	0.856329	0.0838415	0.566814	0.0620864	0.671716	-0.063292	0.665712	-0.342775	0.0159078	0.512197	0.000168468	-0.379321	0.0071887	-0.459332	0.000900298	-0.143061	0.326775	-0.379723	0.00712262	-0.354423	0.0124683	0.204875	0.157911	-0.321368	0.0243475	0.302445	0.034669	-0.245964	0.0884588	-0.179966	0.215949	-0.265705	0.0650026	-0.106089	0.468145
Sobic.009G131300	similar to Chromosome undetermined scaffold_147, whole genome shotgun sequence	brown	0.0727805	0.619209	-0.026848	0.854706	0.0519427	0.723	-0.0449004	0.759343	0.0482742	0.741862	0.187868	0.196124	-0.0494948	0.735569	-0.0568032	0.698259	0.463761	0.00079032	0.398791	0.004536	0.281413	0.0501334	0.380598	0.00698056	0.319977	0.0250064	0.759049	2.60843e-10	0.104713	0.473966	-0.711829	9.79585e-09	0.192838	0.184337	0.847606	1.57414e-14	-0.418471	0.00276859	-0.275661	0.05522
Sobic.002G249600	(1 of 6) IPR000719//IPR000742//IPR001881//IPR002290//IPR011009//IPR013320//IPR020635//IPR025287 - Protein kinase domain // EGF-like domain // EGF-like calcium-binding domain // Serine/threonine/dual specificity protein kinase, catalytic domain // Protein kinase-like domain // Concanavalin A-like lectin/glucanase domain // Tyrosine-protein kinase, catalytic domain // Wall-associated receptor kinas…	brown	0.0725017	0.620556	-0.0177103	0.903865	0.0428435	0.77006	-0.0249679	0.864782	0.0483652	0.741393	0.0944773	0.518464	0.012423	0.932485	-0.230944	0.110367	0.325765	0.0223602	0.120064	0.41123	0.195132	0.179071	0.140289	0.336331	0.656951	2.94918e-07	0.584094	1.0534e-05	-0.0762208	0.602694	-0.59993	5.21751e-06	0.348412	0.014154	0.602201	4.70293e-06	-0.209606	0.148323	0.0398842	0.785553
Sobic.006G267600	similar to Os04g0677800 protein	brown	0.0721427	0.622292	0.0272916	0.852332	0.0600797	0.681753	0.000776771	0.995774	0.0601103	0.6816	0.0774249	0.59696	0.176928	0.223928	-0.267074	0.0635801	0.52855	9.4687e-05	0.208685	0.150155	0.0600024	0.682141	0.189998	0.19101	0.465395	0.000752909	0.77869	4.48254e-11	-0.120093	0.411116	-0.694678	3.07691e-08	0.466828	0.000721391	0.86191	1.83201e-15	-0.108633	0.457481	0.0627226	0.668545
Sobic.010G129200		brown	0.0721306	0.62235	0.0619079	0.672606	0.07277	0.61926	0.0444621	0.761623	0.0706582	0.629491	-0.0552265	0.706253	-0.0498561	0.73371	-0.010527	0.94277	0.222406	0.124547	-0.174098	0.231546	-0.104504	0.474856	-0.0481607	0.742449	0.0855843	0.55875	0.721394	4.98939e-09	-0.383112	0.00658622	-0.440893	0.00152054	0.228736	0.11391	0.560979	2.75606e-05	-0.235785	0.102896	0.0286061	0.845304
Sobic.004G319400	similar to DNA helicase RECQE-like	brown	0.0694543	0.635355	-0.00889395	0.951637	0.0511073	0.727282	-0.0323203	0.825513	0.0493732	0.736195	0.115009	0.431342	0.00715615	0.961078	-0.0726192	0.619988	0.358082	0.0115287	-0.0140183	0.923838	-0.101918	0.48591	0.0390807	0.789773	0.152456	0.295667	0.869582	5.22285e-16	-0.278246	0.0528852	-0.656716	2.98788e-07	0.337685	0.0176471	0.753259	4.24769e-10	-0.240034	0.0966636	-0.128848	0.377593
Sobic.001G475300	similar to Ubiquitin carboxyl-terminal hydrolase	brown	0.0681886	0.641544	0.0761616	0.602977	0.0679209	0.642856	0.0542091	0.711427	0.0697358	0.633982	0.0200146	0.891427	0.0478545	0.74403	-0.0776346	0.595963	0.439125	0.00159647	-0.135263	0.354099	-0.246936	0.0871677	0.153804	0.291368	0.168542	0.247011	0.709696	1.13445e-08	-0.528218	9.58293e-05	-0.451305	0.0011351	0.608789	3.46365e-06	0.758694	2.68857e-10	-0.339601	0.0169743	0.00298862	0.98374
Sobic.003G258300	similar to Beclin 1 protein	brown	0.0667517	0.6486	-0.105481	0.470714	0.0329043	0.822411	-0.123659	0.39726	0.0245177	0.867198	0.262055	0.0689175	0.0793158	0.588003	-0.156988	0.281371	0.202723	0.16242	0.107888	0.460589	-0.0683871	0.640572	-0.141565	0.331913	-0.00299417	0.98371	0.633324	1.04091e-06	-0.0433232	0.767557	-0.488707	0.000366857	-0.0574593	0.694943	0.460399	0.000872615	-0.00138103	0.992486	-0.107119	0.463811
Sobic.003G388100	similar to Putative uncharacterized protein P0674H09.17	brown	0.0667107	0.648801	0.00658322	0.964192	0.0587838	0.688265	-0.0222266	0.879512	0.0524104	0.720607	0.0967487	0.508413	0.0331197	0.821267	-0.139651	0.338557	0.465077	0.000760052	0.0600905	0.681699	-0.0464596	0.751249	0.112319	0.442265	0.293342	0.0407932	0.892689	6.95288e-18	-0.265027	0.0657155	-0.699926	2.18624e-08	0.392763	0.00524624	0.858552	3.09963e-15	-0.33052	0.0203666	-0.121858	0.404225
Sobic.007G208000	similar to Putative Rab geranylgeranyltransferase, beta subunit	brown	0.0662681	0.650981	0.0100264	0.945487	0.0465412	0.750826	-0.0182589	0.900901	0.0498592	0.733694	0.0350247	0.81117	-0.0911019	0.533582	-0.039971	0.785097	0.256567	0.0751538	0.0646537	0.658956	0.160258	0.271343	0.11818	0.418664	0.285916	0.0464221	0.853171	7.00479e-15	-0.0650466	0.657012	-0.709026	1.18774e-08	0.2017	0.164595	0.697217	2.6103e-08	-0.158038	0.278124	-0.175898	0.226681
Sobic.006G239000	weakly similar to Putative uncharacterized protein	brown	0.0656944	0.653811	-0.049805	0.733973	0.0108124	0.941221	-0.0478942	0.743825	0.0307745	0.833738	0.185522	0.20187	-0.349773	0.013756	0.199972	0.168319	-0.0727559	0.619328	0.31918	0.0253906	0.466417	0.000730319	0.120013	0.411431	0.0255631	0.86159	0.540072	6.19634e-05	0.514961	0.000153147	-0.491688	0.000333384	-0.353869	0.012616	0.312806	0.0286437	-0.341405	0.0163609	-0.528665	9.42942e-05
Sobic.001G201900	similar to Dihydrofolate synthetase/folylpolyglutamate synthetase, putative%252C expressed	brown	0.0642817	0.660799	0.0365439	0.803139	0.0382615	0.794084	0.0167158	0.909239	0.0524662	0.720321	0.188548	0.194481	-0.117704	0.420551	-0.0818303	0.576186	0.339368	0.0170549	0.415689	0.00297403	0.414886	0.00303582	0.403854	0.00400612	0.413751	0.00312498	0.626043	1.50328e-06	0.232155	0.108461	-0.716749	6.94728e-09	0.164232	0.259479	0.679955	7.73158e-08	-0.400042	0.00439963	-0.33848	0.0173652
Sobic.002G181200	weakly similar to Putative uncharacterized protein OJ1506_A04.20	brown	0.0642481	0.660966	0.0177804	0.903486	0.050861	0.728545	-0.0146385	0.92048	0.051035	0.727653	0.114435	0.43366	0.0846931	0.562867	-0.186402	0.199701	0.511915	0.000170106	0.143763	0.324383	-0.0372074	0.799638	0.147659	0.311302	0.282279	0.0494016	0.86444	1.2214e-15	-0.208506	0.150514	-0.719415	5.74974e-09	0.398475	0.00457106	0.87836	1.12307e-16	-0.284116	0.047878	-0.124603	0.393641
Sobic.007G065700	similar to CRS2-associated factor 2, mitochondrial precursor	brown	0.0636121	0.664121	0.00659971	0.964103	0.0674761	0.645039	-0.01573	0.914571	0.0531731	0.71671	0.0708601	0.62851	-0.113825	0.436131	0.0406096	0.781747	0.330091	0.0205403	-0.0173645	0.905733	-0.0715165	0.625325	0.0895769	0.540483	0.0359158	0.806457	0.807654	2.34379e-12	-0.289144	0.0439022	-0.550175	4.21733e-05	0.285605	0.0466708	0.736545	1.6159e-09	-0.493445	0.000314969	-0.226756	0.11716
Sobic.004G301200	(1 of 2) PTHR24115:SF405 - ATP BINDING MICROTUBULE MOTOR FAMILY PROTEIN	brown	0.0632409	0.665966	0.0113494	0.938307	0.022104	0.880172	-0.00167601	0.990881	0.0433239	0.767553	0.110808	0.44847	-0.00352293	0.980834	-0.1396	0.338733	0.385371	0.0062483	0.339698	0.0169408	0.284192	0.0478159	0.191321	0.187881	0.460491	0.000870264	0.745606	7.93228e-10	0.190132	0.19069	-0.709496	1.15017e-08	0.252345	0.0802481	0.769652	1.02989e-10	-0.252143	0.0804985	-0.19986	0.168562
Sobic.010G074432	(1 of 5) 4.1.1.36 - Phosphopantothenoylcysteine decarboxylase / N-((R)-4'-phosphopantothenoyl)-L-cysteine carboxy-lyase	brown	0.0626063	0.669124	0.0485903	0.740231	0.0462214	0.752484	0.0217787	0.881923	0.055408	0.705331	0.0195905	0.893714	-0.0131237	0.928686	-0.07591	0.604178	0.302725	0.034493	0.0352204	0.810134	0.00830148	0.954855	0.0716056	0.624893	0.268397	0.0622305	0.802129	4.27077e-12	-0.116479	0.425437	-0.627152	1.42231e-06	0.316537	0.0266996	0.673017	1.17222e-07	-0.206678	0.154204	-0.168195	0.247998
Sobic.001G340200	similar to HAP2 subunit of HAP complex	brown	0.0618548	0.672871	0.0624866	0.66972	0.00716209	0.961046	0.0653087	0.655716	0.0499837	0.733053	0.00897301	0.951207	-0.116966	0.423491	0.126571	0.386153	-0.0538723	0.713143	0.107517	0.462141	0.170999	0.240086	0.0109059	0.940714	-0.00321317	0.982518	0.479337	0.000492791	0.344625	0.0153128	-0.368171	0.00924675	-0.174779	0.229697	0.25738	0.0742031	-0.0789692	0.58964	-0.255414	0.0765185
Sobic.002G139650		brown	0.0613546	0.67537	0.0101502	0.944815	0.0506972	0.729387	-0.018397	0.900155	0.0480573	0.742983	0.0303328	0.836091	-0.0447666	0.760039	-0.0733755	0.616339	0.286721	0.0457833	-0.117524	0.421266	-0.108631	0.457489	-0.0451342	0.758128	0.126245	0.387388	0.917667	1.82125e-20	-0.341464	0.016341	-0.641615	6.76904e-07	0.289939	0.0432989	0.714736	8.00309e-09	-0.239274	0.0977558	-0.0967481	0.508415
Sobic.010G165800	(1 of 78) IPR014729 - Rossmann-like alpha/beta/alpha sandwich fold	brown	0.0612591	0.675847	0.0566024	0.699276	0.0145189	0.921127	0.0401443	0.784187	0.0490718	0.737748	-0.0057763	0.968579	0.0452866	0.757336	-0.106694	0.465596	0.185482	0.20197	-0.247106	0.0869428	-0.267516	0.0631265	-0.288336	0.0445225	0.0930209	0.52496	0.795229	8.80468e-12	-0.420071	0.00265621	-0.467612	0.000704664	0.327174	0.0217531	0.550914	4.09825e-05	-0.0577755	0.693347	0.0499023	0.733472
Sobic.006G062200	similar to OSIGBa0155K12.7 protein	brown	0.0608442	0.677923	0.0311059	0.831973	0.0533452	0.715831	-0.00324864	0.982326	0.0522042	0.721661	0.084682	0.562919	-0.100737	0.491007	-0.0270885	0.853419	0.337553	0.0176942	0.14027	0.3364	0.113584	0.437109	0.1948	0.179827	0.197602	0.173523	0.849897	1.13233e-14	-0.0757574	0.604908	-0.695106	2.99315e-08	0.232711	0.107594	0.76254	1.931e-10	-0.371332	0.00861712	-0.252655	0.0798651
Sobic.008G040100	similar to Putative splicing factor	brown	0.0608282	0.678003	0.00708035	0.96149	0.0320234	0.827092	-0.0180107	0.902241	0.0427686	0.770451	0.107787	0.461012	-0.0759142	0.604158	-0.137248	0.347014	0.337538	0.0176995	0.207358	0.152824	0.224346	0.121211	0.18363	0.206588	0.390904	0.00548402	0.830706	1.53056e-13	0.0418551	0.775225	-0.744351	8.76934e-10	0.225711	0.118904	0.76288	1.87487e-10	-0.322328	0.0239016	-0.211597	0.14442
Sobic.001G014300	(1 of 1) IPR001810//IPR005174//IPR017986 - F-box domain // Domain unknown function DUF295 // WD40-repeat-containing domain	brown	0.0604846	0.679723	0.0775877	0.596186	0.0466483	0.750271	0.0551994	0.70639	0.0603171	0.680563	0.0297545	0.839174	-0.057172	0.696394	-0.0524395	0.720458	0.299069	0.0368448	0.0579172	0.692631	0.0389499	0.790461	0.0122439	0.933456	0.159693	0.273059	0.868864	5.8933e-16	-0.160463	0.270723	-0.710963	1.0399e-08	0.200479	0.167219	0.693763	3.26342e-08	-0.2652	0.0655331	-0.217241	0.133769
Sobic.004G210200	expressed protein	brown	0.060045	0.681927	0.0358062	0.807036	0.0227265	0.876822	0.0171321	0.906989	0.0461286	0.752965	0.0605909	0.679191	-0.114079	0.435101	-0.076236	0.602621	0.379736	0.00712059	0.131652	0.367211	0.161565	0.267403	0.209393	0.148746	0.324274	0.0230185	0.827982	2.15717e-13	-0.122023	0.403585	-0.727411	3.21706e-09	0.300585	0.035854	0.804793	3.20555e-12	-0.450194	0.00117159	-0.343375	0.0157128
Sobic.006G156400	similar to OSIGBa0155K17.3 protein	brown	0.0597579	0.683368	0.0176498	0.904191	0.00816326	0.955606	0.0135176	0.926552	0.0396947	0.786548	0.172641	0.235536	-0.218949	0.130664	0.0804528	0.582646	0.112893	0.439922	0.434597	0.00180657	0.458832	0.000913548	0.298324	0.0373398	0.139545	0.338928	0.514416	0.000156064	0.480978	0.000468253	-0.503205	0.000228448	-0.246866	0.0872599	0.448276	0.00123701	-0.353212	0.0127933	-0.486224	0.000397027
Sobic.006G101800	similar to H0505F09.1 protein	brown	0.0597247	0.683535	-0.0537832	0.713597	0.0477997	0.744313	-0.0719605	0.623174	0.034381	0.814578	0.138816	0.341482	-0.150102	0.303275	0.0270519	0.853614	0.30523	0.0329547	0.122262	0.402657	0.105346	0.471285	0.181489	0.212023	0.141281	0.332892	0.828867	1.93097e-13	-0.0669441	0.647653	-0.613464	2.77614e-06	0.160355	0.271049	0.748558	6.25042e-10	-0.402923	0.00409927	-0.294616	0.0398856
Sobic.004G248600	similar to Putative uncharacterized protein P0643A10.26	brown	0.0587232	0.68857	-0.0319769	0.827339	0.0291238	0.84254	-0.0429549	0.769478	0.0339852	0.816676	0.138999	0.34084	-0.0901394	0.537932	-0.0359375	0.806342	0.368072	0.00926697	0.201924	0.164117	0.198194	0.172213	0.210062	0.147423	0.294741	0.0397981	0.815296	9.89388e-13	-0.050821	0.728751	-0.676228	9.68233e-08	0.188022	0.195752	0.800718	4.96302e-12	-0.373564	0.00819541	-0.192785	0.18446
Sobic.003G392550		brown	0.0586922	0.688726	0.0319586	0.827437	0.0579065	0.692685	0.0100221	0.945511	0.0530353	0.717413	0.142202	0.329719	-0.147549	0.311666	-0.0119161	0.935233	0.267415	0.0632303	0.278771	0.0524207	0.216243	0.135609	0.253914	0.0783238	0.037496	0.798116	0.727681	3.15371e-09	0.124805	0.392868	-0.682323	6.69071e-08	-0.0361937	0.804988	0.631879	1.12054e-06	-0.367003	0.0094892	-0.348289	0.0141904
Sobic.002G257750	(1 of 1) PTHR31198//PTHR31198:SF1 - FAMILY NOT NAMED // COILED-COIL DOMAIN-CONTAINING PROTEIN 84	brown	0.0578424	0.693009	0.0267455	0.855255	0.043938	0.764352	-0.00180134	0.990199	0.0476602	0.745034	0.0739393	0.613625	0.223088	0.123368	-0.346972	0.0145855	0.598355	5.60456e-06	0.0802443	0.583627	-0.166256	0.253571	0.0840364	0.56591	0.438453	0.00162621	0.7592	2.57486e-10	-0.33564	0.0183898	-0.677209	9.12814e-08	0.651079	4.07616e-07	0.863892	1.3344e-15	-0.190126	0.190704	0.0382729	0.794024
Sobic.006G065600	(1 of 2) PF07082 - Protein of unknown function (DUF1350) (DUF1350)	brown	0.0575204	0.694634	0.0304743	0.835337	0.0194319	0.89457	0.00719454	0.96087	0.0425163	0.771769	0.0625423	0.669443	0.293692	0.0405424	-0.234496	0.104846	0.343092	0.0158045	-0.0906133	0.535788	-0.372624	0.00837074	-0.317214	0.0263593	0.0639365	0.662511	0.74772	6.68993e-10	-0.340488	0.0166704	-0.486937	0.000388131	0.342127	0.0161208	0.589893	8.17966e-06	0.0971902	0.50647	0.197177	0.174468
Sobic.008G046000		brown	0.0571308	0.696603	0.0188711	0.897596	0.0297895	0.838988	-0.00400776	0.978196	0.0425645	0.771517	0.0247403	0.866003	-0.00915394	0.950225	-0.0909327	0.534345	0.314394	0.0278026	-0.128299	0.379645	-0.141653	0.331608	-0.125005	0.392102	0.197534	0.173674	0.887153	2.1292e-17	-0.403966	0.00399502	-0.560087	2.85617e-05	0.327965	0.0214185	0.722676	4.54837e-09	-0.275958	0.0549478	-0.0711367	0.627167
Sobic.009G232800	(1 of 2) K19041 - E3 ubiquitin-protein ligase RNF38/44 [EC:6.3.2.19] (RNF38_44)	brown	0.0564887	0.699851	0.0513002	0.726292	0.0320333	0.827039	0.0393072	0.788583	0.0498599	0.73369	-0.0859145	0.557228	-0.0653412	0.655555	0.065701	0.653778	0.0839211	0.566445	-0.243509	0.0917871	-0.07847	0.592002	-0.223056	0.123422	0.204008	0.159717	0.799911	5.40558e-12	-0.345772	0.0149536	-0.353913	0.0126043	0.146477	0.315233	0.4904	0.000347486	-0.111806	0.444367	0.0695678	0.634802
Sobic.001G138900	similar to Os03g0676100 protein	brown	0.056353	0.700539	0.0514666	0.725439	0.0364405	0.803685	0.0370403	0.800519	0.0507459	0.729136	0.0576521	0.693969	0.0386221	0.792186	-0.174936	0.229271	0.453226	0.0010744	0.222537	0.12432	0.128072	0.380499	0.308	0.03132	0.450894	0.00114845	0.609808	3.30149e-06	-0.0420271	0.774325	-0.655002	3.2861e-07	0.507129	0.00020022	0.729207	2.81588e-09	-0.26921	0.0614117	-0.197272	0.174259
Sobic.001G394900		brown	0.0562282	0.701171	0.0846843	0.562908	0.0384207	0.793245	0.0705291	0.630119	0.0577639	0.693405	-0.0287442	0.844567	0.151118	0.299977	-0.0038808	0.978887	0.145725	0.317752	-0.376606	0.00764914	-0.505577	0.000210986	-0.387813	0.00590027	-0.242037	0.0938284	0.563856	2.45468e-05	-0.566886	2.17032e-05	-0.0595643	0.68434	0.216052	0.135962	0.362169	0.0105518	0.00815762	0.955636	0.168659	0.246677
Sobic.001G393900	(1 of 1) 1.14.13.20 - 2,4-dichlorophenol 6-monooxygenase / 2,4-dichlorophenol hydroxylase	brown	0.0553621	0.705564	0.0173465	0.90583	0.0329014	0.822427	-0.00722974	0.960678	0.0419015	0.774982	0.0557989	0.703347	-0.168267	0.247795	0.0458636	0.75434	0.212695	0.1423	-0.00516594	0.971898	0.0727284	0.619461	0.0461055	0.753085	0.120873	0.408064	0.94152	7.66625e-24	-0.149279	0.305964	-0.702514	1.84224e-08	0.127184	0.383836	0.705042	1.55571e-08	-0.341174	0.0164384	-0.228344	0.114548
Sobic.001G386100	similar to RNA recognition motif family protein, expressed	brown	0.055174	0.706519	-0.0064252	0.965051	0.0292181	0.842037	-0.0323016	0.825613	0.0360922	0.805525	0.0488219	0.739037	-0.121872	0.404171	0.026571	0.856189	0.245467	0.0891249	0.0318634	0.827942	0.0809055	0.58052	0.0387676	0.79142	0.17102	0.240029	0.932535	1.99494e-22	-0.106681	0.465649	-0.644844	5.70449e-07	0.136123	0.351021	0.734146	1.94144e-09	-0.296638	0.0384807	-0.161103	0.268791
Sobic.006G179400	(1 of 1) K12385 - Niemann-Pick C1 protein (NPC1)	brown	0.0543643	0.710637	-0.00617772	0.966397	0.00742154	0.959636	-0.0122237	0.933565	0.0315588	0.829563	0.113158	0.438843	-0.250845	0.082123	0.196683	0.175573	0.0110051	0.940176	-0.00544077	0.970403	0.106904	0.464713	-0.0908144	0.53488	-0.109996	0.45182	0.750165	5.48261e-10	-0.0990644	0.498268	-0.490595	0.000345317	-0.19922	0.169957	0.437509	0.00166882	-0.34114	0.0164497	-0.350472	0.0135554
Sobic.001G360900	similar to Peptidylprolyl isomerase PASTICCINO1, putative%252C expressed	brown	0.0542474	0.711232	-0.00827534	0.954997	0.0361647	0.805142	-0.0248794	0.865257	0.0374829	0.798185	0.132914	0.362598	-0.194868	0.179672	0.0873049	0.550842	0.263755	0.0670715	0.497267	0.000278066	0.577956	1.36968e-05	0.506694	0.000203185	0.342049	0.0161465	0.594675	6.61483e-06	0.435067	0.0017837	-0.677682	8.87199e-08	-0.103818	0.477773	0.625835	1.51899e-06	-0.361588	0.0106863	-0.411061	0.00334569
Sobic.001G058700	similar to 5'-3' exoribonuclease, putative%252C expressed	brown	0.0539147	0.712927	0.0197406	0.892904	0.0316673	0.828986	-0.00525856	0.971394	0.0412116	0.778593	0.0496538	0.734751	0.10623	0.467547	-0.169169	0.24523	0.456622	0.000974176	-0.0584212	0.69009	-0.184593	0.204177	-0.0303049	0.83624	0.22336	0.122899	0.880233	7.96805e-17	-0.441286	0.0015041	-0.61695	2.34846e-06	0.458301	0.000927804	0.827468	2.29994e-13	-0.244534	0.0903866	0.0170051	0.907675
Sobic.003G259901		brown	0.0538165	0.713427	0.0922765	0.528297	0.0216483	0.882625	0.0746796	0.610069	0.0535367	0.714854	-0.0817549	0.576539	-0.0932778	0.523812	0.0880713	0.547337	0.196845	0.175211	-0.0715745	0.625044	0.0365547	0.803082	0.00343654	0.981303	0.136826	0.348515	0.868637	6.12116e-16	-0.177913	0.22132	-0.577737	1.38243e-05	0.179014	0.218428	0.646456	5.23342e-07	-0.189315	0.19264	-0.183845	0.206049
Sobic.003G250500	similar to U2 snRNP auxiliary factor, small subunit	brown	0.0533404	0.715856	0.123043	0.399636	0.0424622	0.772051	0.113454	0.437637	0.0649855	0.657314	-0.169836	0.243347	-0.0477789	0.744421	0.0832364	0.569626	-0.0189858	0.896977	-0.246684	0.087501	0.0585936	0.689222	-0.0759777	0.603855	0.261517	0.0695098	0.511493	0.000172584	-0.298943	0.0369283	-0.311554	0.0293215	0.148317	0.309126	0.267208	0.063443	0.0880634	0.547373	0.333774	0.0190907
Sobic.007G004000	similar to Putative stress responsive gene 6 protein, Srg6	brown	0.052806	0.718585	0.022678	0.877083	0.0568325	0.698111	-0.00924534	0.949728	0.0469104	0.748914	0.0543753	0.710581	0.119299	0.41424	-0.192677	0.184711	0.497955	0.000271851	0.093655	0.522127	-0.0219924	0.880772	0.202086	0.163771	0.312868	0.0286104	0.848695	1.34691e-14	-0.285777	0.0465335	-0.708522	1.22923e-08	0.414433	0.00307112	0.856202	4.44316e-15	-0.170639	0.241094	0.00969795	0.947271
Sobic.010G100516	similar to Putative uncharacterized protein P0412C04.14-1	brown	0.0526673	0.719293	0.0528691	0.718262	0.0558033	0.703325	0.0195187	0.894101	0.0524734	0.720285	0.0461275	0.752971	0.0769989	0.598986	-0.153702	0.29169	0.583943	1.06032e-05	0.126343	0.387015	-0.0180271	0.902153	0.326875	0.021881	0.352102	0.0130975	0.786716	2.07152e-11	-0.335399	0.0184793	-0.668113	1.56278e-07	0.560105	2.85416e-05	0.921872	5.57024e-21	-0.36905	0.00906788	-0.0735466	0.615515
Sobic.005G205200		brown	0.0526611	0.719325	0.0112188	0.939016	0.0303475	0.836013	-0.00951758	0.94825	0.0387427	0.791551	0.0652917	0.6558	0.0314951	0.829902	-0.0988851	0.49905	0.395248	0.00494244	0.0254999	0.861929	-0.0380363	0.795269	0.0212061	0.885006	0.258331	0.0731019	0.889366	1.37093e-17	-0.241808	0.0941501	-0.677412	9.01725e-08	0.364241	0.0100845	0.793661	1.03377e-11	-0.277028	0.053975	-0.0582843	0.69078
Sobic.004G039900	similar to Os02g0147700 protein	brown	0.0523061	0.72114	0.0423764	0.7725	0.0599229	0.68254	0.00489612	0.973365	0.0509387	0.728147	0.0576381	0.69404	0.0677953	0.643473	-0.162229	0.265414	0.513397	0.00016165	0.0594332	0.684999	-0.0970217	0.507211	0.224996	0.120109	0.247502	0.0864226	0.856267	4.39968e-15	-0.329351	0.0208425	-0.717198	6.73062e-09	0.504243	0.000220647	0.882235	5.48518e-17	-0.307631	0.031534	-0.0855106	0.55909
Sobic.003G229150		brown	0.0515324	0.725102	0.0126429	0.931293	0.0265434	0.856337	-0.0166611	0.909535	0.0369001	0.801259	0.0216105	0.882828	0.0543427	0.710747	-0.129347	0.375733	0.310347	0.0299881	-0.0638211	0.663084	-0.169138	0.245318	-0.0311511	0.831732	0.220067	0.128662	0.765506	1.48968e-10	-0.270751	0.0598845	-0.550772	4.121e-05	0.470994	0.000636419	0.662766	2.12551e-07	-0.190516	0.189779	-0.012034	0.934594
Sobic.006G210700	similar to Probable potassium transporter 15	brown	0.0514745	0.725399	0.0351838	0.810328	0.007253	0.960552	0.0258601	0.859998	0.0378459	0.796272	-0.0235784	0.872243	-0.265266	0.0654637	0.205254	0.157126	0.0796402	0.586472	-0.100034	0.494052	0.113704	0.436621	-0.0459066	0.754117	0.117569	0.421087	0.914665	4.08525e-20	-0.16309	0.262852	-0.499455	0.000258743	0.0673914	0.645455	0.619479	2.07733e-06	-0.402712	0.00412067	-0.260554	0.0705804
Sobic.002G058500	similar to Putative uncharacterized protein	brown	0.0511012	0.727313	0.0430146	0.769167	0.0295419	0.840308	0.0256702	0.861016	0.0441624	0.763183	0.0243852	0.867909	0.187777	0.196346	-0.10729	0.463094	0.373836	0.00814518	-0.173354	0.233577	-0.402998	0.00409166	-0.206171	0.155241	-0.00616479	0.966467	0.712653	9.25264e-09	-0.518518	0.000135299	-0.325297	0.0225653	0.370072	0.00886363	0.616968	2.34646e-06	-0.140111	0.336951	0.0646452	0.658998
Sobic.010G106900	similar to Fructose-bisphosphate aldolase	brown	0.0508257	0.728727	-0.0248121	0.865618	0.0183685	0.900309	-0.027812	0.849548	0.0287089	0.844755	0.067208	0.646356	-0.424426	0.0023705	0.165193	0.256664	-0.0159945	0.913141	0.0878266	0.548455	0.443545	0.00141265	0.127946	0.380971	0.221454	0.126211	0.742066	1.0511e-09	0.107104	0.463872	-0.611982	2.97897e-06	-0.19944	0.169477	0.472909	0.000600474	-0.454325	0.00104102	-0.397542	0.00467587
Sobic.001G445950		brown	0.050428	0.730769	0.0108463	0.941037	0.0709087	0.628274	-0.0234018	0.873192	0.0465106	0.750985	0.190525	0.189758	0.0910189	0.533956	-0.192524	0.185066	0.576851	1.43516e-05	0.29159	0.0420679	-0.0393492	0.788362	0.30007	0.036188	0.0961456	0.511071	0.701496	1.97098e-08	-0.113387	0.43791	-0.752489	4.52791e-10	0.325994	0.0222608	0.814924	1.03279e-12	-0.373397	0.00822617	-0.274275	0.0565058
Sobic.009G242900	similar to Putative uncharacterized protein OJ1126_B10.10	brown	0.0498272	0.733858	0.025646	0.861145	0.0161464	0.912319	0.0175629	0.904661	0.0372712	0.799301	-0.0624359	0.669973	-0.131933	0.366183	0.168439	0.247302	0.194846	0.179722	-0.0816034	0.577249	0.0875962	0.549509	0.0768329	0.599776	0.239336	0.0976661	0.842275	3.3192e-14	-0.2153	0.137365	-0.516716	0.000144088	0.258345	0.0730862	0.678427	8.48188e-08	-0.209427	0.148679	-0.0464837	0.751124
Sobic.007G092600	similar to Receptor-like kinase Xa21-binding protein 3-like	brown	0.049254	0.736809	0.0133154	0.927647	0.0241063	0.869407	0.00281181	0.984702	0.0363021	0.804416	-0.0753817	0.606704	-0.0447311	0.760223	0.094173	0.519818	0.173015	0.234506	-0.240319	0.0962558	-0.0652946	0.655785	-0.0479633	0.743468	0.184464	0.2045	0.871973	3.47473e-16	-0.380621	0.00697697	-0.454909	0.00102364	0.257725	0.0738024	0.628703	1.31583e-06	-0.112173	0.442864	0.116509	0.425317
Sobic.001G248300	similar to Prolyl oligopeptidase family protein, expressed	brown	0.0492256	0.736955	0.0728962	0.618651	0.0483669	0.741384	0.060096	0.681671	0.0539222	0.712889	0.0228987	0.875896	0.0867999	0.553158	-0.11217	0.442876	0.444826	0.00136303	0.242928	0.0925886	0.204148	0.159425	0.462693	0.000815692	0.370427	0.00879351	0.588038	8.87375e-06	-0.011993	0.934816	-0.65003	4.31544e-07	0.314659	0.0276638	0.735322	1.77486e-09	-0.187536	0.196929	0.0719404	0.623271
Sobic.004G057100	similar to Putative uncharacterized protein	brown	0.0485443	0.740469	0.0818803	0.575953	0.0649056	0.657709	0.0699054	0.633155	0.059431	0.68501	-0.0506017	0.729877	-0.0776647	0.59582	0.000576241	0.996865	0.306837	0.0319979	0.307944	0.0313522	0.459606	0.000893133	0.500416	0.000250654	0.445525	0.00133661	0.59015	8.08741e-06	0.12972	0.374346	-0.55835	3.06084e-05	0.103224	0.480312	0.645114	5.62294e-07	-0.152533	0.29542	-0.148421	0.308785
Sobic.006G234700	similar to MRNA, complete cds%252C clone: RAFL25-18-P16	brown	0.0485139	0.740625	0.0269945	0.853922	0.0425247	0.771725	0.00245828	0.986625	0.0422366	0.77323	0.0808434	0.580812	-0.104395	0.475319	-0.0450526	0.758552	0.387244	0.00597985	0.226555	0.117495	0.211046	0.145494	0.277961	0.0531382	0.297828	0.0376724	0.870906	4.17233e-16	-0.00746677	0.95939	-0.795216	8.81586e-12	0.195345	0.178589	0.815025	1.02079e-12	-0.398285	0.00459226	-0.313745	0.0281436
Sobic.009G022301		brown	0.0479845	0.743359	0.0354233	0.809061	0.0257601	0.860534	0.0219066	0.881234	0.0401709	0.784048	-0.00640528	0.96516	-0.162129	0.265715	0.0797464	0.585972	0.175827	0.226872	-0.0833439	0.569126	0.0289001	0.843734	-0.00593644	0.967708	0.100147	0.493561	0.900769	1.21045e-18	-0.228092	0.114961	-0.607719	3.64176e-06	0.103316	0.479917	0.64114	6.94024e-07	-0.332575	0.0195527	-0.187696	0.196542
Sobic.008G047700	similar to ZW18 protein, putative%252C expressed	brown	0.0479772	0.743396	0.0296228	0.839877	0.0247558	0.86592	0.00619212	0.966318	0.0381466	0.794688	0.0511352	0.727138	0.050182	0.732034	-0.17489	0.229396	0.432879	0.00189252	0.171676	0.238203	0.1473	0.312492	0.152881	0.294306	0.474182	0.000577603	0.848287	1.42806e-14	-0.126634	0.385912	-0.705097	1.55006e-08	0.350205	0.0136317	0.827782	2.21195e-13	-0.229445	0.112764	-0.0334516	0.819506
Sobic.009G103750		brown	0.0479143	0.743721	0.0436283	0.765966	0.0730493	0.617912	0.0101747	0.944682	0.0521375	0.722003	0.0467343	0.749826	-0.0026726	0.985459	-0.122998	0.39981	0.392407	0.00529108	0.118261	0.418341	0.0337841	0.817743	0.195365	0.178542	0.176452	0.225197	0.841392	3.74609e-14	-0.166938	0.251602	-0.738313	1.40968e-09	0.239048	0.0980827	0.755015	3.66915e-10	-0.225515	0.119233	-0.180049	0.215733
Sobic.002G264000	similar to Os09g0515400 protein	brown	0.0476627	0.745021	0.0902523	0.537421	0.0779361	0.594532	0.0468212	0.749376	0.0618114	0.673088	0.0346465	0.813172	0.114917	0.431713	-0.125766	0.389203	0.36716	0.00945627	0.190087	0.190797	0.00410608	0.977662	0.355108	0.0122874	0.0816679	0.576946	0.463855	0.00078813	0.0111804	0.939225	-0.482763	0.000442814	0.234443	0.104926	0.534541	7.60977e-05	-0.0363623	0.804098	-0.10439	0.475337
Sobic.005G027400	similar to Os12g0136200 protein	brown	0.0476494	0.745091	-0.00816395	0.955602	0.0232742	0.873878	-0.026855	0.854669	0.0303993	0.835737	0.0155948	0.915303	0.0732812	0.616794	-0.175986	0.226445	0.376727	0.00762814	0.00177873	0.990322	-0.0163043	0.911465	-0.0264339	0.856924	0.409776	0.00345594	0.860769	2.19383e-15	-0.26759	0.0630509	-0.598651	5.52992e-06	0.389446	0.00567713	0.777621	4.95574e-11	-0.145359	0.318982	0.104673	0.474137
Sobic.001G180000	(1 of 2) PTHR14950:SF19 - ENDORIBONUCLEASE DICER HOMOLOG 2	brown	0.0475184	0.745767	-0.0453016	0.757258	0.0186716	0.898673	-0.0376131	0.797499	0.0234864	0.872737	0.0715996	0.624922	-0.0351407	0.810556	-0.0206566	0.887966	0.0436495	0.765855	0.00273431	0.985123	0.122949	0.399998	-0.065142	0.65654	0.18181	0.211201	0.445286	0.0013456	-0.0559049	0.70281	-0.199062	0.170302	-0.0196905	0.893175	0.317176	0.0263782	-0.0401955	0.783919	0.24255	0.0931131
Sobic.009G165700	similar to Putative uncharacterized protein	brown	0.0473445	0.746667	-0.0240434	0.869745	0.0260661	0.858894	-0.048135	0.742581	0.0274227	0.85163	0.147225	0.312744	0.129278	0.37599	-0.22777	0.115489	0.552489	3.85481e-05	0.173105	0.234258	-0.0536332	0.714362	0.100755	0.490927	0.306084	0.0324432	0.830861	1.50071e-13	-0.220256	0.128326	-0.700048	2.16875e-08	0.433124	0.00188007	0.893091	6.3948e-18	-0.278773	0.0524188	-0.0780696	0.593899
Sobic.009G086900	(1 of 1) PTHR36401//PTHR36401:SF1 - FAMILY NOT NAMED // NADH DEHYDROGENASE [UBIQUINONE] 1 BETA SUBCOMPLEX SUBUNIT 8, MITOCHONDRIAL	brown	0.0473175	0.746807	0.0242309	0.868738	0.027883	0.849169	0.000195234	0.998938	0.0374286	0.798471	0.105013	0.472692	0.0923566	0.527937	-0.165995	0.254328	0.224506	0.120939	0.0335944	0.818749	-0.0986798	0.499945	-0.174618	0.230132	0.0893463	0.54153	0.755114	3.6386e-10	-0.116723	0.424463	-0.601284	4.90466e-06	0.105557	0.470389	0.517231	0.000141529	0.016259	0.91171	-0.0483562	0.741439
Sobic.001G404600	similar to Expressed protein	brown	0.0473007	0.746893	0.0370188	0.800632	0.0385943	0.792332	0.00675488	0.963259	0.0421979	0.773432	0.110933	0.447955	-0.00477373	0.974031	-0.159524	0.273573	0.501907	0.000238548	0.357654	0.0116354	0.276876	0.0541128	0.332617	0.0195364	0.428453	0.00213089	0.755678	3.47052e-10	0.0457627	0.754863	-0.758865	2.64956e-10	0.286483	0.0459712	0.856357	4.34e-15	-0.387355	0.00596427	-0.22202	0.125221
Sobic.009G155050	similar to Os05g0443900 protein	brown	0.046839	0.749284	-0.0241785	0.869019	0.0332721	0.820459	-0.0339612	0.816803	0.0297764	0.839058	-0.174701	0.229908	-0.0435857	0.766188	0.0101161	0.945001	-0.0941669	0.519845	-0.446322	0.00130704	-0.252659	0.0798608	-0.440231	0.00154859	0.0423577	0.772597	0.345918	0.0149082	-0.374855	0.0079595	0.0489531	0.73836	0.117679	0.420652	0.109006	0.455929	0.0310366	0.832342	0.118197	0.418594
Sobic.006G257500	similar to B0811B10.4 protein	brown	0.0466217	0.750409	0.100059	0.493944	0.0128189	0.930338	0.111722	0.444712	0.050599	0.729891	-0.0200606	0.891179	-0.0382817	0.793977	0.168231	0.247896	-0.253392	0.0789603	-0.40054	0.00434643	-0.333314	0.0192667	-0.382108	0.0067413	-0.319091	0.0254336	0.112049	0.44337	-0.312373	0.0288766	0.408983	0.00352554	-0.071801	0.623946	-0.147491	0.311858	0.0660587	0.652014	0.0816588	0.576989
Sobic.001G137000	similar to Putative uncharacterized protein	brown	0.046464	0.751226	-0.00908723	0.950587	0.0199014	0.892037	-0.0287275	0.844656	0.0286436	0.845104	0.140749	0.334733	-0.00906202	0.950724	-0.0910729	0.533713	0.47154	0.000625992	0.172994	0.234564	0.035546	0.808412	0.173948	0.231954	0.191631	0.187152	0.837457	6.36476e-14	-0.214771	0.138356	-0.644509	5.80708e-07	0.27208	0.0585921	0.857702	3.53359e-15	-0.441378	0.00150027	-0.218377	0.131699
Sobic.003G282000	similar to Os01g0725800 protein	brown	0.0464469	0.751315	0.0268633	0.854624	0.0168631	0.908443	0.00163204	0.99112	0.0346626	0.813087	0.0831576	0.569993	0.0222749	0.879252	-0.206168	0.155247	0.424221	0.00238334	0.295275	0.0394234	0.213932	0.139941	0.221871	0.125481	0.46528	0.00075548	0.773318	7.38271e-11	0.100438	0.492301	-0.797392	7.03872e-12	0.326662	0.0219724	0.787162	1.98262e-11	-0.213446	0.140863	-0.178629	0.219436
Sobic.001G340000	(1 of 1) PTHR23163//PTHR23163:SF0 - RING FINGER PROTEIN-RELATED // E3 UBIQUITIN-PROTEIN LIGASE BRE1	brown	0.0458278	0.754526	-0.00141293	0.992312	0.0332392	0.820633	-0.0197785	0.8927	0.0331596	0.821056	0.0663795	0.650433	-0.143957	0.323722	0.028735	0.844616	0.266572	0.0640993	0.151224	0.299633	0.232089	0.108565	0.217474	0.133343	0.200067	0.168113	0.90004	1.42594e-18	-0.0174112	0.905481	-0.725069	3.82146e-09	0.0665208	0.649737	0.753344	4.21792e-10	-0.299956	0.0362621	-0.199685	0.168942
Sobic.001G488600	similar to Os03g0171300 protein	brown	0.0456936	0.755222	0.0854732	0.559263	0.0644571	0.65993	0.0570089	0.697219	0.0573535	0.695477	0.0730396	0.617959	-0.00143803	0.992176	-0.144606	0.321523	0.42203	0.00252413	0.206633	0.154297	0.0835684	0.568083	0.25896	0.0723814	0.276014	0.0548965	0.75272	4.4422e-10	-0.0430635	0.768912	-0.697922	2.49313e-08	0.270917	0.059722	0.750429	5.36522e-10	-0.275863	0.0550345	-0.293645	0.0405756
Sobic.010G114100	(1 of 2) PTHR12687:SF8 - NOC2P FAMILY PROTEIN	brown	0.0456383	0.755509	0.0797924	0.585755	0.080389	0.582947	0.0334999	0.81925	0.0589942	0.687206	-0.129155	0.37645	-0.20142	0.165194	0.146257	0.31597	0.0906301	0.535712	-0.155875	0.284838	0.0635373	0.664493	0.150212	0.302917	-0.00871968	0.952583	0.730288	2.59762e-09	-0.198564	0.171397	-0.436995	0.00169246	0.0713255	0.626251	0.512739	0.000165359	-0.189039	0.1933	-0.13989	0.337723
Sobic.010G121500	(1 of 1) PTHR12663//PTHR12663:SF0 - ANDROGEN INDUCED INHIBITOR OF PROLIFERATION AS3 / PDS5-RELATED // PDS5	brown	0.0455279	0.756082	-0.0193642	0.894935	0.0246816	0.866318	-0.0441834	0.763074	0.026917	0.854337	0.106101	0.468091	0.0863446	0.555249	-0.169201	0.245141	0.473769	0.000584935	0.0579924	0.692252	-0.108338	0.458709	0.0403601	0.783055	0.213102	0.14152	0.880459	7.64157e-17	-0.322024	0.0240422	-0.650786	4.14167e-07	0.383398	0.00654247	0.8554	5.01698e-15	-0.268611	0.0620134	-0.045768	0.754836
Sobic.001G250700	(1 of 1) PF09496 - Cenp-O kinetochore centromere component (CENP-O)	brown	0.0454355	0.756562	0.00474505	0.974187	0.0169916	0.907749	-0.0131183	0.928715	0.030189	0.836858	0.0215836	0.882973	-0.0491693	0.737246	-0.00543722	0.970423	0.258587	0.0728085	0.000673204	0.996337	0.0322182	0.826056	-0.0295271	0.840388	0.195846	0.177454	0.907516	2.49696e-19	-0.146339	0.315697	-0.653959	3.48086e-07	0.199379	0.16961	0.706577	1.40282e-08	-0.202255	0.163412	-0.127495	0.382664
Sobic.003G171400	similar to HEAT repeat-containing protein-like	brown	0.0451511	0.75804	0.00138897	0.992443	0.0127058	0.930951	-0.0187347	0.898332	0.0281633	0.84767	0.15219	0.296521	-0.076975	0.599099	-0.0681018	0.64197	0.412957	0.00318877	0.421935	0.00253039	0.346658	0.014681	0.339341	0.0170642	0.336591	0.0180413	0.711771	9.83543e-09	0.227217	0.116398	-0.737992	1.44518e-09	0.14328	0.326026	0.781288	3.50364e-11	-0.422607	0.00248635	-0.379365	0.00718155
Sobic.008G106000	similar to Putative uncharacterized protein	brown	0.0449678	0.758993	-0.00405238	0.977954	0.0465135	0.75097	-0.0226374	0.877301	0.0353923	0.809225	0.0429343	0.769586	0.189205	0.192903	-0.174829	0.229562	0.41094	0.00335599	-0.160296	0.271228	-0.321148	0.0244511	-0.0931293	0.524476	0.128221	0.37994	0.746754	7.23299e-10	-0.545141	5.1164e-05	-0.381928	0.00676943	0.445799	0.00132636	0.707413	1.32553e-08	-0.0915099	0.531743	0.290676	0.0427458
Sobic.002G314900	(1 of 1) KOG2390 - Uncharacterized conserved protein	brown	0.0447209	0.760276	0.0953136	0.514752	0.0139593	0.924158	0.0751519	0.607805	0.0468431	0.749262	-0.0512342	0.726631	-0.0245471	0.86704	0.0227739	0.876567	0.337796	0.0176075	0.0500362	0.732783	0.0245015	0.867285	0.0983448	0.501409	0.141202	0.333164	0.861821	1.85824e-15	-0.172945	0.2347	-0.598856	5.47876e-06	0.256844	0.0748282	0.763867	1.72018e-10	-0.284586	0.0474944	-0.172373	0.236273
Sobic.003G199200	similar to OSIGBa0137O04.7 protein	brown	0.0439033	0.764533	0.00402972	0.978077	-0.010589	0.942433	0.00232447	0.987353	0.0233945	0.873231	0.0680077	0.642431	-0.0536343	0.714356	-0.043365	0.767339	0.107106	0.463864	0.29617	0.038802	0.37309	0.00828337	0.0319262	0.827609	0.342507	0.0159957	0.59819	5.6467e-06	0.317953	0.0259914	-0.576787	1.43902e-05	-0.125064	0.391878	0.434363	0.00181811	-0.00742897	0.959596	-0.169143	0.245305
Sobic.001G237700	similar to Putative uncharacterized protein	brown	0.0438072	0.765033	-0.0330841	0.821457	0.0372113	0.799617	-0.0572477	0.696012	0.0263284	0.857488	0.103136	0.480688	-0.0842085	0.565111	-0.024637	0.866558	0.33894	0.0172038	0.131351	0.368317	0.0932027	0.524147	0.158802	0.275777	0.176479	0.225126	0.889882	1.23557e-17	-0.115091	0.431013	-0.683779	6.11733e-08	0.151828	0.297684	0.770101	9.89033e-11	-0.386213	0.00612637	-0.169295	0.244874
Sobic.010G153201		brown	0.043619	0.766014	0.0333334	0.820133	0.0464687	0.751202	0.0096493	0.947535	0.0416955	0.77606	0.0487677	0.739316	-0.0357302	0.807438	-0.0732166	0.617105	0.251956	0.0807317	0.281892	0.0497277	0.228702	0.113967	0.286515	0.0459458	0.158708	0.276066	0.515668	0.000149438	0.23954	0.0973732	-0.441205	0.00150745	0.0387449	0.791539	0.521253	0.000122889	-0.244787	0.0900431	-0.219954	0.128865
Sobic.008G192600	similar to Protein kinase domain containing protein, expressed	brown	0.0436061	0.766081	-0.0235362	0.87247	0.00920362	0.949955	-0.0445394	0.761221	0.0214142	0.883885	0.0686934	0.639073	0.0147273	0.919999	-0.113603	0.437034	0.417729	0.00282217	0.0354404	0.80897	-0.0288822	0.84383	0.0102066	0.944509	0.284311	0.047718	0.898478	2.01674e-18	-0.269579	0.0610428	-0.646483	5.22578e-07	0.357292	0.0117262	0.833252	1.10444e-13	-0.324551	0.0228951	-0.103086	0.480899
Sobic.001G311500	weakly similar to Chromosome chr8 scaffold_34, whole genome shotgun sequence	brown	0.0434453	0.76692	0.0198324	0.892409	0.0414161	0.777522	-0.0078692	0.957204	0.0374232	0.7985	0.0947673	0.517175	0.095881	0.512241	-0.163842	0.260628	0.578723	1.32582e-05	0.194187	0.181228	-0.0161363	0.912374	0.227971	0.115158	0.274315	0.0564687	0.842217	3.34573e-14	-0.219802	0.129135	-0.725204	3.78393e-09	0.452606	0.00109367	0.931286	3.02736e-22	-0.349199	0.0139227	-0.122411	0.40208
Sobic.002G064750	(1 of 3) IPR011323 - Mss4/translationally controlled tumour-associated TCTP	brown	0.043426	0.76702	0.0487206	0.739559	0.0470959	0.747953	0.0305579	0.834892	0.0451363	0.758117	-0.0526178	0.719547	-0.260222	0.0709521	0.164095	0.259883	0.129437	0.3754	0.0152643	0.917092	0.177517	0.222365	0.115556	0.429142	0.0421596	0.773633	0.865135	1.09117e-15	0.00390423	0.978759	-0.601261	4.90996e-06	0.00301566	0.983593	0.619349	2.09055e-06	-0.364142	0.0101063	-0.323208	0.0234988
Sobic.006G112500	similar to OSIGBa0115M15.11 protein	brown	0.0426041	0.77131	0.020573	0.888417	0.03673	0.802157	-0.0119062	0.935287	0.0356321	0.807957	0.167813	0.24909	-0.00664908	0.963834	-0.0863243	0.555343	0.540423	6.11529e-05	0.401999	0.00419354	0.167242	0.250726	0.430693	0.00200715	0.220787	0.127385	0.734688	1.86297e-09	0.0546686	0.709089	-0.734461	1.89547e-09	0.298738	0.0370643	0.88401	3.91751e-17	-0.460212	0.000877429	-0.347542	0.0144133
Sobic.008G010200	expressed protein	brown	0.0417934	0.775548	-0.0272163	0.852735	0.0624301	0.670002	-0.0456241	0.755583	0.0328965	0.822452	0.0695808	0.634738	0.0705836	0.629854	-0.0427802	0.77039	0.138501	0.342588	-0.122654	0.401138	-0.157342	0.280274	0.00690471	0.962445	-0.0735419	0.615538	0.466528	0.000727887	-0.323771	0.023244	-0.234799	0.104385	0.146439	0.31536	0.336974	0.0179023	0.00741767	0.959657	0.339983	0.0168427
Sobic.008G004200	weakly similar to Os11g0106100 protein	brown	0.0416234	0.776437	0.135215	0.354273	0.0260575	0.85894	0.114875	0.431884	0.0559334	0.702665	-0.103798	0.477857	0.201421	0.165193	-0.050396	0.730934	0.149145	0.306403	-0.251625	0.0811443	-0.311244	0.0294919	-0.135809	0.352141	-0.065239	0.656061	0.436256	0.00172692	-0.372333	0.00842578	-0.113519	0.437375	0.293063	0.0409936	0.340459	0.0166802	0.155667	0.285492	0.300915	0.0356414
Sobic.001G298900	weakly similar to Agenet domain containing protein, expressed	brown	0.0413779	0.777722	-0.046325	0.751947	0.018568	0.899232	-0.0648181	0.658143	0.018073	0.901905	0.114014	0.435365	-0.0115704	0.937109	-0.0668723	0.648006	0.403178	0.00407353	0.0937994	0.521483	0.0205688	0.888439	0.105055	0.472515	0.225183	0.119793	0.884467	3.58896e-17	-0.211693	0.144234	-0.649617	4.41347e-07	0.269796	0.0608277	0.832679	1.18911e-13	-0.316749	0.0265929	-0.0892326	0.542046
Sobic.009G003700	similar to OSJNBa0005N02.3 protein	brown	0.0411858	0.778728	-0.0217835	0.881896	0.0063209	0.965618	-0.0368552	0.801496	0.0200301	0.891343	-0.00937931	0.949001	-0.245652	0.0888762	0.0899318	0.538873	0.138752	0.341704	-0.130116	0.372878	0.0981631	0.502204	-0.0518914	0.723263	0.221928	0.12538	0.924752	2.37992e-21	-0.264229	0.0665631	-0.598926	5.4614e-06	0.148391	0.308884	0.659043	2.62343e-07	-0.380249	0.00703696	-0.174499	0.230457
Sobic.003G003800	similar to Auxin response factor 1	brown	0.0409689	0.779864	-0.0625451	0.669429	0.0207177	0.887637	-0.0519434	0.722997	0.0169786	0.907818	-0.0377657	0.796695	-0.255366	0.0765766	0.424882	0.00234224	-0.423141	0.00245186	-0.454943	0.00102264	-0.0936383	0.522201	-0.393054	0.00520989	-0.259518	0.0717472	0.261237	0.0698199	-0.282291	0.0493917	0.276802	0.0541797	-0.352326	0.0130354	-0.185199	0.202671	0.0162196	0.911923	0.224516	0.120922
Sobic.009G187050		brown	0.0408362	0.780559	0.0079885	0.956555	0.0179389	0.902629	-0.0144977	0.921242	0.0281234	0.847884	0.103899	0.47743	0.0109894	0.940261	-0.081456	0.577939	0.309105	0.0306868	0.060557	0.679361	-0.0879477	0.547902	-0.0781959	0.5933	0.04476	0.760073	0.818646	6.6944e-13	-0.125187	0.39141	-0.595024	6.51231e-06	0.189545	0.192088	0.669443	1.44629e-07	-0.271601	0.0590554	-0.202377	0.163154
Sobic.004G158200	similar to Putative ring finger protein 10	brown	0.0404754	0.782451	0.0105955	0.942398	0.0482719	0.741874	-0.0249992	0.864614	0.0350704	0.810928	0.0867392	0.553436	0.215924	0.1362	-0.267678	0.0629606	0.608957	3.43635e-06	0.0974488	0.505334	-0.193307	0.183252	0.145086	0.319902	0.299896	0.0363017	0.798199	6.47059e-12	-0.385053	0.00629501	-0.64927	4.49715e-07	0.576816	1.43725e-05	0.897365	2.57302e-18	-0.199563	0.169208	0.078991	0.589537
Sobic.006G248600	expressed protein	brown	0.040451	0.782579	-0.0316438	0.829111	0.0407652	0.780931	-0.0455503	0.755966	0.0261982	0.858186	0.0573739	0.695374	0.298239	0.0373969	-0.230522	0.111038	-0.00468645	0.974505	-0.45458	0.00103339	-0.624315	1.6381e-06	-0.542679	5.61732e-05	-0.234218	0.105271	0.310891	0.0296861	-0.572533	1.71971e-05	0.0240606	0.869652	0.105606	0.470184	0.0359746	0.806146	0.439753	0.00156913	0.540629	6.06815e-05
Sobic.003G033700	similar to Os09g0504800 protein	brown	0.0395846	0.787126	0.0455076	0.756188	0.0404718	0.782469	0.0179842	0.902385	0.0400671	0.784593	0.142991	0.327012	-0.0162454	0.911783	-0.27375	0.0569995	0.347625	0.0143882	0.347647	0.0143818	0.283597	0.0483043	0.361073	0.0108066	0.445824	0.00132547	0.496343	0.000286612	0.145433	0.318734	-0.705515	1.50708e-08	0.287761	0.0449677	0.581741	1.16569e-05	-0.251494	0.0813071	-0.117537	0.421218
Sobic.001G118700	(1 of 2) 2.5.1.78 - 6,7-dimethyl-8-ribityllumazine synthase / Lumazine synthase	brown	0.039391	0.788143	0.0216007	0.88288	0.0602745	0.680777	-0.0147288	0.919991	0.0395337	0.787393	0.0406319	0.78163	0.108764	0.456934	-0.238558	0.0987952	0.535814	7.26053e-05	0.0340745	0.816203	-0.138193	0.343672	0.156796	0.281968	0.315118	0.0274257	0.782409	3.14726e-11	-0.366624	0.00956901	-0.659414	2.56933e-07	0.56224	2.61996e-05	0.832639	1.19526e-13	-0.266685	0.0639815	-0.0615323	0.674481
Sobic.001G217875	(1 of 1207) 2.7.11.1 - Non-specific serine/threonine protein kinase / Threonine-specific protein kinase	brown	0.0392144	0.789071	0.0465813	0.750618	0.0242172	0.868811	0.0302864	0.836339	0.0367736	0.801927	-0.0685529	0.639761	-0.138675	0.341975	0.0532369	0.716384	0.232206	0.108381	-0.0919537	0.529747	0.0191013	0.896353	0.0383901	0.793406	0.180242	0.215233	0.949101	3.19243e-25	-0.231991	0.108718	-0.612321	2.93146e-06	0.237771	0.0999454	0.737676	1.48088e-09	-0.276338	0.0546002	-0.167542	0.249866
Sobic.001G542500	(1 of 1) PTHR12741:SF5 - CALLOSE SYNTHASE 10	brown	0.0388976	0.790736	-0.0504856	0.730473	0.0190951	0.896387	-0.0683895	0.640561	0.0159851	0.913192	0.170214	0.242285	-0.0849202	0.561817	-0.0561285	0.701676	0.437761	0.00165734	0.25643	0.0753153	0.167448	0.250136	0.242262	0.0935152	0.246682	0.0875033	0.824808	3.19417e-13	-0.0682546	0.641221	-0.721159	5.07443e-09	0.197615	0.173495	0.840562	4.1942e-14	-0.470878	0.000638664	-0.293054	0.0410006
Sobic.003G415100	similar to Putative uncharacterized protein P0506E04.35	brown	0.0381585	0.794626	0.00113469	0.993826	0.018661	0.89873	-0.0116533	0.936659	0.0260081	0.859205	0.125171	0.39147	-0.186618	0.199172	0.0599526	0.682391	0.260971	0.0701155	0.428286	0.0021404	0.5331	8.02355e-05	0.428175	0.00214673	0.360482	0.0109462	0.686103	5.29662e-08	0.312016	0.0290702	-0.702994	1.78422e-08	-0.0321258	0.826548	0.665825	1.78397e-07	-0.349326	0.0138857	-0.363322	0.0102895
Sobic.004G083200	similar to Putative uncharacterized protein	brown	0.0380201	0.795354	0.0336197	0.818615	0.0376523	0.797292	0.0320115	0.827155	0.0377434	0.796812	-0.0103046	0.943977	-0.243145	0.0922884	0.202566	0.162752	0.105324	0.471374	0.182534	0.20936	0.397585	0.00467096	0.302259	0.0347861	0.152347	0.296015	0.597343	5.86709e-06	0.0872935	0.550895	-0.437688	0.00166066	-0.110372	0.450268	0.480802	0.00047083	-0.286212	0.046186	-0.240002	0.0967095
Sobic.009G194000	similar to Dolichyl-phosphate-mannose-glycolipid alpha-mannosyltransferase-like	brown	0.0377354	0.796854	0.0251804	0.863642	0.0471847	0.747494	-0.00404645	0.977986	0.0365153	0.80329	0.0205964	0.88829	-0.034614	0.813344	-0.176436	0.22524	0.501203	0.000244197	0.208872	0.149783	0.219774	0.129185	0.383301	0.0065573	0.527682	9.76993e-05	0.794177	9.80784e-12	-0.138015	0.3443	-0.770476	9.5618e-11	0.441924	0.00147774	0.878645	1.06641e-16	-0.396841	0.00475592	-0.141858	0.330901
Sobic.004G081100	similar to Zinc finger protein F35	brown	0.03695	0.800996	0.0202024	0.890414	0.00118371	0.99356	0.00057096	0.996893	0.0243623	0.868032	0.017467	0.905179	0.00686188	0.962678	-0.10342	0.479473	0.286642	0.0458454	0.00362731	0.980266	-0.0379315	0.795821	-0.114718	0.432516	0.185123	0.20286	0.874862	2.10066e-16	-0.189114	0.193119	-0.633745	1.01871e-06	0.22079	0.12738	0.680189	7.62242e-08	-0.192778	0.184476	-0.123525	0.397778
Sobic.006G254300	similar to Os04g0662800 protein	brown	0.0363391	0.804221	0.0620241	0.672026	0.0143649	0.921961	0.0470011	0.748444	0.0358341	0.806889	-0.104442	0.475118	-0.150269	0.302732	0.0868088	0.553117	0.115366	0.429904	-0.0874311	0.550265	0.224224	0.12142	0.0463804	0.75166	0.327936	0.0214305	0.860377	2.33302e-15	-0.166314	0.253405	-0.556677	3.27055e-05	0.0848462	0.562159	0.59862	5.53778e-06	-0.113788	0.436281	-0.0493885	0.736117
Sobic.001G413500	(1 of 1) PTHR20939//PTHR20939:SF11 - SORTING NEXIN 20, 21 // SUBFAMILY NOT NAMED	brown	0.0358135	0.806998	-0.0180742	0.901899	0.0159615	0.913319	-0.0355053	0.808627	0.019892	0.892088	0.0622656	0.670822	0.0643006	0.660705	-0.143908	0.323888	0.478346	0.000508162	0.101475	0.487818	0.0243164	0.868279	0.127163	0.383916	0.353758	0.0126457	0.832463	1.22266e-13	-0.266353	0.064326	-0.655271	3.23748e-07	0.355877	0.0120874	0.84824	1.43769e-14	-0.279561	0.0517282	-0.0252578	0.863227
Sobic.001G401000	(1 of 7) IPR000916//IPR023393//IPR024949 - Bet v I/Major latex protein // START-like domain // Bet v I type allergen	brown	0.0353497	0.80945	-0.0316902	0.828864	-0.00768867	0.958184	-0.0412892	0.778186	0.0115994	0.936951	0.0456906	0.755238	-0.249444	0.0839034	0.134966	0.355167	-0.0503032	0.731411	-0.316014	0.0269653	-0.12233	0.402394	-0.228416	0.114431	-0.133657	0.359897	0.768364	1.15596e-10	-0.334163	0.0189426	-0.455935	0.000993762	-0.0356168	0.808038	0.365464	0.00981695	-0.277032	0.0539713	-0.177059	0.223582
Sobic.003G188300	similar to Putative uncharacterized protein	brown	0.0352004	0.81024	-0.025345	0.862759	-0.00625241	0.965991	-0.0411001	0.779177	0.0127378	0.930778	0.0793734	0.587731	-0.0205551	0.888513	-0.085492	0.559176	0.39743	0.00468852	0.277398	0.0536423	0.227428	0.11605	0.152315	0.296119	0.360588	0.010921	0.807125	2.48437e-12	0.0459004	0.754149	-0.655828	3.13907e-07	0.217742	0.132854	0.802613	4.0549e-12	-0.342344	0.0160493	-0.183517	0.206874
Sobic.002G373300	(1 of 1) PTHR11599//PTHR11599:SF54 - PROTEASOME SUBUNIT ALPHA/BETA // SUBFAMILY NOT NAMED	brown	0.03504	0.811089	0.0209657	0.886301	0.0593291	0.685522	-0.0184083	0.900095	0.0364758	0.803498	0.0319923	0.827257	0.0890782	0.542748	-0.224241	0.12139	0.492638	0.000323308	0.0667894	0.648414	-0.0832236	0.569686	0.256444	0.0752982	0.331888	0.0198217	0.725706	3.64735e-09	-0.255603	0.0762937	-0.617914	2.24148e-06	0.541278	5.92201e-05	0.791357	1.30574e-11	-0.200281	0.167648	-0.08941	0.54124
Sobic.002G241600	(1 of 11) 2.4.2.30 - NAD(+) ADP-ribosyltransferase / Poly(ADP-ribose)polymerase	brown	0.0346097	0.813367	-0.00983011	0.946553	0.0016284	0.99114	-0.0298185	0.838833	0.017146	0.906914	0.0874862	0.550012	-0.0245928	0.866795	-0.0706776	0.629397	0.413408	0.00315245	0.124953	0.3923	0.0293878	0.841131	0.0420141	0.774394	0.247736	0.0861154	0.844781	2.3457e-14	-0.174176	0.231332	-0.639073	7.7341e-07	0.312521	0.0287969	0.798549	6.23776e-12	-0.399382	0.00447117	-0.250109	0.0830541
Sobic.009G024400	similar to Putative transcription factor IIIA	brown	0.0343977	0.81449	0.0107334	0.94165	0.0323734	0.825232	-0.0220835	0.880282	0.0278579	0.849303	0.0283449	0.8467	0.0667095	0.648808	-0.115095	0.430995	0.478991	0.000498119	0.0312914	0.830986	-0.126131	0.38782	0.103492	0.479166	0.187387	0.197294	0.867356	7.5774e-16	-0.310391	0.0299634	-0.640865	7.04132e-07	0.422878	0.00246882	0.849831	1.14325e-14	-0.31265	0.0287272	-0.0873136	0.550802
Sobic.001G065000	(1 of 1) KOG1938 - Protein with predicted involvement in meiosis (GSG1)	brown	0.034101	0.816062	-0.00894306	0.95137	0.00488815	0.973408	-0.0260643	0.858903	0.0180107	0.902242	0.0448663	0.759521	-0.151508	0.298715	0.0319194	0.827645	0.337175	0.01783	0.143709	0.324567	0.227189	0.116444	0.204321	0.159062	0.307543	0.0315851	0.903835	5.9934e-19	-0.103799	0.477854	-0.731002	2.46221e-09	0.184805	0.203648	0.813367	1.2345e-12	-0.443139	0.00142869	-0.257883	0.0736187
Sobic.004G311900	(1 of 1) PTHR24361//PTHR24361:SF409 - MITOGEN-ACTIVATED KINASE KINASE KINASE // SUBFAMILY NOT NAMED	brown	0.0331672	0.821016	0.00538997	0.97068	0.0211354	0.885386	-0.0236217	0.87201	0.0235637	0.872322	0.02415	0.869173	0.159959	0.272249	-0.228453	0.114372	0.503196	0.000228517	-0.03249	0.824612	-0.16551	0.255739	0.0345717	0.813569	0.369834	0.00891084	0.839672	4.73082e-14	-0.422921	0.00246599	-0.624504	1.62284e-06	0.535812	7.26095e-05	0.83017	1.63828e-13	-0.194774	0.179887	0.063059	0.666871
Sobic.001G249500	similar to Probable glutathione S-transferase BZ2	brown	0.0330423	0.821679	-0.0403776	0.782964	-0.00732945	0.960136	-0.053555	0.714761	0.00841039	0.954263	0.00913749	0.950314	-0.235845	0.102806	0.162184	0.265549	-0.0740837	0.61293	-0.329667	0.0207129	-0.12434	0.394646	-0.282756	0.049002	-0.134704	0.356112	0.835326	8.43181e-14	-0.321676	0.0242038	-0.432806	0.00189627	-0.0339401	0.816915	0.39266	0.00525924	-0.216566	0.135012	-0.140495	0.335615
Sobic.004G149100	(1 of 2) PTHR10209//PTHR10209:SF108 - OXIDOREDUCTASE, 2OG-FE II OXYGENASE FAMILY PROTEIN // 2-OXOGLUTARATE (2OG) AND FE(II)-DEPENDENT OXYGENASE-LIKE PROTEIN	brown	0.0321421	0.826461	0.0468114	0.749426	0.0284535	0.84612	0.0218982	0.881279	0.0332429	0.820614	-0.0388481	0.790997	0.372868	0.00832496	-0.354008	0.0125788	0.26723	0.0634204	-0.168095	0.248284	-0.255907	0.0759332	-0.171657	0.238256	0.300317	0.0360275	0.457579	0.000947506	-0.344225	0.0154398	-0.314385	0.0278067	0.451099	0.00114178	0.392095	0.00533058	0.42603	0.00227235	0.505281	0.000213096
Sobic.008G169300	similar to Remorin, C-terminal region family protein, expressed	brown	0.0318402	0.828066	0.0582139	0.691135	0.0530147	0.717518	0.0204573	0.88904	0.0405645	0.781983	-0.0113131	0.938504	-0.0344468	0.81423	-0.058929	0.687534	0.359486	0.0111847	0.146665	0.314608	0.0809983	0.580084	0.355121	0.0122839	0.178648	0.219387	0.632824	1.06784e-06	-0.0630691	0.666821	-0.617523	2.28434e-06	0.314145	0.027933	0.654689	3.34339e-07	-0.307826	0.0314205	-0.0846207	0.563202
Sobic.009G099200	similar to Putative uncharacterized protein	brown	0.0317885	0.828341	-0.0202308	0.890261	0.00856369	0.953431	-0.0366784	0.802429	0.0153863	0.916432	0.117529	0.421247	-0.250899	0.0820544	0.0969797	0.507396	0.193521	0.182757	0.14335	0.32579	0.206227	0.155126	0.181257	0.212618	0.0879766	0.54777	0.82203	4.47443e-13	-0.0179572	0.90253	-0.597154	5.91738e-06	0.0197684	0.892754	0.660204	2.45762e-07	-0.470204	0.000651805	-0.374157	0.00808625
Sobic.001G056800	similar to Guanylate-binding family protein, putative%252C expressed	brown	0.0314495	0.830144	0.0328086	0.822919	0.00849683	0.953794	0.0014698	0.992003	0.0247543	0.865928	0.0376137	0.797496	0.138047	0.344187	-0.221583	0.125985	0.528563	9.46422e-05	0.119929	0.41176	-0.0543864	0.710525	0.101525	0.487605	0.343513	0.015668	0.839576	4.79243e-14	-0.255217	0.0767547	-0.68783	4.75484e-08	0.49739	0.000276945	0.874061	2.41847e-16	-0.261663	0.069348	-0.0396946	0.786548
Sobic.008G146201	(1 of 4) PTHR14255//PTHR14255:SF1 - ATP-DEPENDENT PROTEASE CEREBLON // SUBFAMILY NOT NAMED	brown	0.031052	0.83226	-0.00287096	0.98438	0.0445342	0.761248	-0.0309609	0.832745	0.0265207	0.856459	-0.0364082	0.803855	-0.0741881	0.612429	0.0328494	0.822703	0.307755	0.0314615	-0.172514	0.235885	-0.139661	0.338522	0.0838209	0.56691	0.105333	0.471337	0.834221	9.74006e-14	-0.438497	0.00162425	-0.535181	7.43231e-05	0.396938	0.00474476	0.721907	4.80836e-09	-0.304397	0.03346	-0.0806866	0.581548
Sobic.005G038400	similar to Cen-like protein FDR1	brown	0.0310117	0.832475	0.000481404	0.997381	0.0605462	0.679415	-0.0385837	0.792387	0.0304113	0.835673	0.0644764	0.659834	0.0189195	0.897335	-0.122934	0.400057	0.474183	0.000577595	0.0950506	0.515918	-0.0400106	0.784889	0.257671	0.0738651	0.166231	0.253643	0.776141	5.68952e-11	-0.238239	0.0992602	-0.65383	3.50571e-07	0.374538	0.00801688	0.797983	6.61846e-12	-0.314742	0.0276206	-0.151722	0.298025
Sobic.001G167200	similar to DNA-directed polymerase kappa	brown	0.0299686	0.838033	0.0159533	0.913364	0.0224159	0.878493	-0.00857263	0.953382	0.0244111	0.86777	0.0442977	0.762479	0.0654091	0.65522	-0.154375	0.289556	0.441084	0.00151252	0.219618	0.129464	0.088337	0.546125	0.206179	0.155225	0.319273	0.0253453	0.833434	1.07876e-13	-0.0336501	0.818453	-0.699736	2.21375e-08	0.308394	0.0310929	0.840024	4.51154e-14	-0.19755	0.173639	-0.0560786	0.701929
Sobic.002G308500	similar to Putative uncharacterized protein	brown	0.0297894	0.838988	0.0197081	0.89308	-0.000660641	0.996405	0.0101395	0.944873	0.0203154	0.889805	0.0168273	0.908637	-0.251033	0.0818863	0.0967559	0.508381	0.221924	0.125388	0.251046	0.0818695	0.504741	0.000216995	0.341411	0.0163589	0.436727	0.00170486	0.742871	9.86342e-10	0.136024	0.351373	-0.720799	5.20744e-09	0.0403958	0.782868	0.668985	1.48553e-07	-0.424306	0.00237803	-0.295428	0.0393166
Sobic.009G080100		brown	0.0293909	0.841114	-0.0213584	0.884185	0.0235977	0.872139	-0.0425773	0.77145	0.0171791	0.906735	0.00183838	0.989998	-0.232064	0.108604	0.0902809	0.537292	0.138112	0.343958	-0.0667546	0.648586	0.0643389	0.660515	0.0763631	0.602015	0.0693469	0.63588	0.90767	2.40547e-19	-0.134008	0.358624	-0.639715	7.47878e-07	0.105595	0.470231	0.641661	6.7524e-07	-0.346874	0.0146151	-0.245819	0.0886533
Sobic.001G486900	similar to Putative uncharacterized protein	brown	0.0293304	0.841437	-0.00927652	0.949559	-0.00892427	0.951472	-0.00793902	0.956824	0.0129567	0.929591	0.111404	0.446018	-0.24093	0.0953868	0.0894295	0.541152	0.192027	0.186226	0.353836	0.0126247	0.387982	0.00587688	0.256991	0.0746564	0.162905	0.2634	0.656087	3.09439e-07	0.321309	0.0243754	-0.690921	3.91246e-08	-0.0362587	0.804645	0.600374	5.11292e-06	-0.421879	0.00253414	-0.478126	0.00051163
Sobic.008G116700	expressed protein	brown	0.0288969	0.843751	0.0113885	0.938095	-0.00652415	0.964513	-0.00732628	0.960154	0.0161342	0.912385	-0.0403469	0.783124	-0.123713	0.397052	0.0367208	0.802205	0.177639	0.222044	-0.116509	0.425319	0.0146475	0.920431	-0.0840408	0.565889	0.182809	0.208662	0.947609	6.19094e-25	-0.216607	0.134936	-0.613047	2.8319e-06	0.191179	0.188215	0.67691	9.29413e-08	-0.227357	0.116167	-0.118569	0.417122
Sobic.001G401887	(1 of 1) IPR009798//IPR011990 - Wound-induced protein, Wun1 // Tetratricopeptide-like helical domain	brown	0.0288394	0.844058	0.0623727	0.670288	0.0103886	0.943521	0.0472973	0.746911	0.0305986	0.834675	-0.117556	0.421139	-0.189046	0.193284	0.30528	0.0329247	-0.221291	0.126497	-0.29106	0.0424595	-0.0277591	0.849831	-0.207019	0.153512	-0.1753	0.228288	0.533816	7.81549e-05	-0.183662	0.206509	-0.0978684	0.503494	-0.160555	0.270446	0.138428	0.342844	0.00436166	0.976272	-0.00348631	0.981033
Sobic.004G355700	similar to C2 domain-containing protein-like	brown	0.0285898	0.845392	-0.0193357	0.895089	0.0215485	0.883162	-0.0539795	0.712597	0.0157706	0.914352	0.106881	0.464811	-0.0567322	0.698619	-0.0779863	0.594294	0.393687	0.00513144	0.27345	0.0572826	0.154345	0.289653	0.242925	0.0925934	0.183134	0.207839	0.84756	1.58439e-14	0.0606117	0.679087	-0.772273	8.12304e-11	0.166336	0.253342	0.790249	1.45928e-11	-0.355111	0.0122866	-0.305403	0.0328505
Sobic.003G007300	(1 of 2) K18666 - activating signal cointegrator complex subunit 1 (ASCC1)	brown	0.0285806	0.845441	-0.000650836	0.996459	0.0295512	0.840259	-0.0370659	0.800384	0.0213272	0.884354	0.158161	0.277747	0.0169378	0.908039	-0.171154	0.239654	0.443767	0.00140395	0.570198	1.89439e-05	0.388225	0.00584333	0.464377	0.000776036	0.374174	0.00808326	0.637473	8.40597e-07	0.409827	0.0034515	-0.800657	4.99499e-12	0.122812	0.400526	0.738037	1.44013e-09	-0.248609	0.0849791	-0.330473	0.0203859
Sobic.007G123900	similar to Putative Trp-Asp repeat protein	brown	0.0279168	0.848988	-0.0169341	0.908059	0.00338196	0.9816	-0.0406877	0.781338	0.0120742	0.934376	0.122325	0.402411	0.0153711	0.916514	-0.127733	0.38177	0.420251	0.00264388	0.340615	0.0166272	0.204392	0.158916	0.166482	0.252918	0.363506	0.0102481	0.781211	3.52974e-11	0.067672	0.644077	-0.758855	2.65196e-10	0.201391	0.165256	0.773617	7.18346e-11	-0.274499	0.0562967	-0.197991	0.172661
Sobic.003G368200	similar to Putative uncharacterized protein P0677H08.1	brown	0.0273817	0.85185	-0.00906124	0.950728	0.0548691	0.708069	-0.0366573	0.80254	0.0257511	0.860582	0.0672849	0.645978	0.0100271	0.945484	-0.153045	0.293782	0.341882	0.0162017	0.0653998	0.655266	-0.0334005	0.819777	0.217172	0.133896	0.183501	0.206915	0.655305	3.23141e-07	-0.100956	0.49006	-0.64367	6.0718e-07	0.364669	0.00999024	0.654976	3.29074e-07	-0.168871	0.246074	0.0016274	0.991146
Sobic.006G223200	similar to Os04g0626900 protein	brown	0.0272729	0.852432	0.00360028	0.980413	0.0146238	0.920559	-0.0246138	0.866682	0.0182594	0.900899	0.0997577	0.495251	-0.00395263	0.978496	-0.149023	0.306804	0.538494	6.57289e-05	0.290414	0.0429416	0.175214	0.228522	0.345288	0.0151043	0.394551	0.00502604	0.828973	1.90539e-13	-0.0546653	0.709105	-0.809661	1.87567e-12	0.406616	0.00374055	0.918416	1.4818e-20	-0.405398	0.00385567	-0.280962	0.050518
Sobic.010G268100	similar to Ribosomal large subunit pseudouridine synthase-like	brown	0.0272314	0.852654	-0.0445209	0.761317	0.0372179	0.799582	-0.0745565	0.61066	0.0141386	0.923187	0.0512373	0.726615	0.0163005	0.911486	-0.19937	0.169629	0.502223	0.000236055	0.349289	0.0138964	0.251597	0.0811783	0.452669	0.00109168	0.504168	0.000221207	0.671081	1.31398e-07	0.105633	0.47007	-0.733558	2.03027e-09	0.374217	0.00807541	0.818155	7.09182e-13	-0.320512	0.0247513	-0.195018	0.179331
Sobic.001G122900	similar to Expressed protein	brown	0.0266534	0.855748	-0.00336578	0.981688	-0.0151014	0.917973	-0.0182356	0.901027	0.0100474	0.945374	0.0541788	0.711582	-0.0709452	0.628097	-0.0206392	0.88806	0.195818	0.177518	-0.0660254	0.652177	-0.0997227	0.495403	-0.0659951	0.652327	0.0629407	0.667459	0.846801	1.76507e-14	-0.186167	0.200279	-0.536293	7.13301e-05	0.230759	0.110662	0.633145	1.05046e-06	-0.245835	0.0886314	-0.121084	0.407238
Sobic.001G529600	(1 of 1) PTHR12741//PTHR12741:SF12 - LYST-INTERACTING PROTEIN LIP5 DOPAMINE RESPONSIVE PROTEIN DRG-1 // CALLOSE SYNTHASE 9	brown	0.0266018	0.856024	-0.0489262	0.738499	-0.00124658	0.993217	-0.061297	0.675658	0.00455004	0.975247	0.0700277	0.63256	-0.235893	0.102734	0.0962687	0.510528	0.228636	0.114074	0.0817865	0.576392	0.229733	0.1123	0.15969	0.273067	0.204456	0.158782	0.892484	7.25443e-18	-0.092066	0.529242	-0.661541	2.27869e-07	0.0665011	0.649833	0.736815	1.58271e-09	-0.454905	0.00102375	-0.264742	0.0660169
Sobic.010G136300	similar to Putative uncharacterized protein	brown	0.0265856	0.856111	0.0812459	0.578923	-0.0119102	0.935265	0.0913878	0.532293	0.0291405	0.842451	-0.139084	0.34054	-0.14278	0.327737	0.3174	0.0262663	-0.388092	0.00586165	-0.569448	1.95387e-05	-0.250692	0.082316	-0.517244	0.000141461	-0.28694	0.0456105	0.338534	0.0173461	-0.428046	0.00215412	0.148501	0.30852	-0.207887	0.151757	-0.155155	0.287099	0.151091	0.300063	0.250033	0.0831511
[truncated: 20,688 more rows]
