# Supplementary material for: UV-induced reactive oxygen species and transcriptional control of 3-deoxyanthocyanidin biosynthesis in black sorghum pericarp
Source: Front Plant Sci. 2024 Oct 7;15:1451215. doi: 10.3389/fpls.2024.1451215 (PMC11491397; doi:10.3389/fpls.2024.1451215)
Supplement: Supplementary file 1 [file DataSheet1.zip › Data Sheet 6.xlsx]

## Sheet: Exp. 1
Supplementary Data Sheet 6. WGCNA results showing Gene Significance (GS) and Module membership (MM) of all genes from experiment 1
Gene significance was determined as the Pearson correlation coefficient between the 3-DOA compounds and expression profile of a gene while MM was determined as the Pearson correlation coefficient between module eigengene and the expression profile of a gene.
MM_'module color' indicates MM of a gene in that module
p.GS and p.MM indicate the p-value associated with the GS or MM, respectively.
Gene name and annotation based on Sbicolor_730_v5.0 (https://phytozome-next.jgi.doe.gov/info/Sbicolor_v5_1)
Gene Name	Annotation	moduleColor	GS.LUT	p.GS.LUT	GS.API	p.GS.API	GS.5-MeLu	p.GS.5-MeLu	GS.7-MeAp	p.GS.7-MeAp	GS.Total	p.GS.Total	MM.darkmagenta	p.MM.darkmagenta	MM.purple	p.MM.purple	MM.darkgreen	p.MM.darkgreen	MM.skyblue3	p.MM.skyblue3	MM.grey60	p.MM.grey60	MM.red	p.MM.red	MM.yellowgreen	p.MM.yellowgreen	MM.greenyellow	p.MM.greenyellow	MM.darkturquoise	p.MM.darkturquoise	MM.yellow	p.MM.yellow	MM.black	p.MM.black	MM.brown	p.MM.brown	MM.turquoise	p.MM.turquoise	MM.sienna3	p.MM.sienna3	MM.darkolivegreen	p.MM.darkolivegreen	MM.royalblue	p.MM.royalblue	MM.pink	p.MM.pink	MM.lightgreen	p.MM.lightgreen	MM.cyan
Sobic.002G000400	similar to Putative uncharacterized protein	darkmagenta	0.994885	2.09e-24	0.989586	7.22282e-21	0.976144	9.33717e-17	0.98035	1.02425e-17	0.996189	7.11e-26	0.939795	3.28e-12	0.447898	0.0247499	-0.405148	0.0445238	0.364264	0.073429	0.346883	0.0893509	-0.328876	0.108447	-0.312132	0.128762	-0.29868	0.146978	0.29888	0.146694	0.279653	0.175776	-0.259634	0.210083	0.255581	0.217542	-0.238372	0.251184	0.196026	0.347677	0.216514	0.298553	-0.151146	0.470787	-0.15647	0.455116	0.139131	0.507154	0.151225
Sobic.010G230900	similar to Putative uncharacterized protein	darkmagenta	0.995983	1.3e-25	0.976424	8.16224e-17	0.98417	8.68745e-19	0.963166	1.29481e-14	0.995626	3.46e-25	0.949112	4.97e-13	0.425944	0.0337535	-0.390324	0.0537293	0.346127	0.0900974	0.333031	0.103794	-0.320037	0.118853	-0.302833	0.141169	-0.284985	0.167339	0.280494	0.174425	0.268851	0.193767	-0.233732	0.260803	0.231486	0.265545	-0.22731	0.274506	0.189397	0.36454	0.209989	0.313703	-0.140916	0.501665	-0.136348	0.515767	0.13868	0.508544	0.143454
Sobic.004G200744	(1 of 4) K05280 - flavonoid 3-monooxygenase (E1.14.13.21)	darkmagenta	0.995228	9.41e-25	0.975439	1.30106e-16	0.985329	3.64335e-19	0.959678	3.60234e-14	0.995107	1.25e-24	0.944051	1.44e-12	0.446722	0.025177	-0.412642	0.0403688	0.361131	0.0761258	0.341098	0.0951866	-0.337476	0.0989833	-0.311901	0.129061	-0.301959	0.142377	0.304764	0.138524	0.278095	0.178296	-0.248383	0.231226	0.258884	0.211451	-0.230125	0.268445	0.199391	0.339295	0.225395	0.278677	-0.157355	0.452535	-0.146195	0.485606	0.135155	0.519482	0.157655
Sobic.005G136300	similar to Chalcone synthase WHP1	darkmagenta	0.984549	6.58e-19	0.962809	1.44422e-14	0.987607	5.29204e-20	0.945256	1.12933e-12	0.986928	9.74e-20	0.95351	1.8e-13	0.501011	0.0107372	-0.462485	0.019923	0.37919	0.061568	0.378375	0.0621749	-0.355682	0.0809954	-0.342299	0.0939529	-0.301496	0.14302	0.332638	0.104228	0.337548	0.0989071	-0.229058	0.270732	0.311297	0.129842	-0.276204	0.181388	0.201097	0.335095	0.26044	0.20862	-0.13736	0.512626	-0.126823	0.545778	0.182439	0.382744	0.223497
Sobic.004G165200	similar to Hydrolase, alpha/beta fold protein-like	darkmagenta	0.984869	5.19e-19	0.970639	9.89995e-16	0.974869	1.68889e-16	0.958938	4.42437e-14	0.986115	1.94e-19	0.956372	8.77e-14	0.488205	0.0132872	-0.438942	0.0281541	0.38788	0.0553796	0.374652	0.0650055	-0.358599	0.0783601	-0.344109	0.0921144	-0.307626	0.134671	0.321092	0.117574	0.320183	0.118675	-0.252673	0.223004	0.291137	0.157962	-0.263742	0.2027	0.196348	0.346869	0.237069	0.253863	-0.142887	0.495637	-0.129726	0.536547	0.166227	0.427117	0.192841
Sobic.010G231000	(1 of 17) PTHR11746//PTHR11746:SF86 - O-METHYLTRANSFERASE // SUBFAMILY NOT NAMED	darkmagenta	0.986486	1.42e-19	0.962906	1.40221e-14	0.975132	1.49865e-16	0.950597	3.56106e-13	0.985367	3.54e-19	0.960661	2.73e-14	0.403764	0.0453269	-0.36945	0.069125	0.31447	0.125771	0.317199	0.122344	-0.305007	0.138194	-0.301431	0.143111	-0.270131	0.191573	0.250129	0.227855	0.262088	0.205652	-0.2154	0.301106	0.204638	0.326473	-0.23248	0.263439	0.167196	0.424392	0.194084	0.352569	-0.119809	0.568381	-0.130033	0.535575	0.147642	0.481253	0.137952
Sobic.007G141200	similar to Cinnamoyl CoA reductase	darkmagenta	0.98129	5.86e-18	0.985566	3.02578e-19	0.963642	1.11762e-14	0.978756	2.49204e-17	0.984978	4.78e-19	0.930534	1.62e-11	0.475876	0.0161948	-0.425142	0.0341263	0.359506	0.077554	0.352312	0.0841224	-0.306932	0.135598	-0.318119	0.121204	-0.289936	0.159762	0.310551	0.130814	0.305176	0.137965	-0.276652	0.180653	0.297518	0.148633	-0.279296	0.176351	0.177793	0.395182	0.222776	0.284451	-0.138385	0.509456	-0.182027	0.383836	0.160676	0.442929	0.189646
Sobic.005G126200	similar to Leucine-rich repeat-containing extracellular glycoprotein precursor	darkmagenta	0.983895	1.06e-18	0.982889	2.11343e-18	0.949036	5.05368e-13	0.981979	3.81589e-18	0.98272	2.36e-18	0.931748	1.33e-11	0.404207	0.0450687	-0.361329	0.075953	0.341575	0.0946954	0.319493	0.119517	-0.303846	0.139777	-0.303771	0.13988	-0.281989	0.172044	0.261325	0.207022	0.242009	0.243809	-0.267952	0.195318	0.204542	0.326705	-0.220887	0.288658	0.178526	0.393204	0.181406	0.38549	-0.143704	0.493151	-0.16493	0.430786	0.119515	0.569337	0.103478
Sobic.002G232001	(1 of 3) PTHR31376//PTHR31376:SF1 - FAMILY NOT NAMED // PURINE PERMEASE 1-RELATED	darkmagenta	0.982511	2.71e-18	0.992923	8.63509e-23	0.940209	3.03683e-12	0.992892	9.08671e-23	0.982047	3.66e-18	0.91742	1.11e-10	0.420831	0.0361854	-0.377129	0.0631116	0.372475	0.0667057	0.347176	0.0890622	-0.316307	0.123457	-0.297049	0.149305	-0.283145	0.170218	0.27728	0.179625	0.256432	0.215962	-0.271999	0.188399	0.208756	0.316619	-0.219495	0.291785	0.204305	0.327279	0.197483	0.344032	-0.148832	0.477685	-0.15007	0.473988	0.126528	0.546721	0.10276
Sobic.007G223900	similar to Putative uncharacterized protein	darkmagenta	0.975866	1.07e-16	0.975073	1.5393e-16	0.963528	1.15771e-14	0.961974	1.85667e-14	0.979274	1.88e-17	0.940153	3.07e-12	0.530853	0.00632889	-0.478571	0.0155182	0.417465	0.0378612	0.395435	0.0504014	-0.372243	0.0668891	-0.33466	0.102012	-0.321238	0.117397	0.383366	0.0585311	0.34323	0.0930037	-0.258135	0.212822	0.350402	0.0859351	-0.266617	0.197639	0.246953	0.234011	0.297741	0.148315	-0.171067	0.413588	-0.146886	0.483524	0.167755	0.422822	0.236158
Sobic.004G304200	similar to OSJNBa0081C01.25 protein	darkmagenta	0.981117	6.5e-18	0.950088	3.99655e-13	0.96025	3.06501e-14	0.937045	5.40988e-12	0.976013	9.94e-17	0.943578	1.59e-12	0.391034	0.0532569	-0.368418	0.0699656	0.327949	0.109505	0.314136	0.126195	-0.297948	0.148018	-0.280545	0.174344	-0.258287	0.212544	0.250874	0.226427	0.24587	0.236134	-0.220233	0.290125	0.181701	0.384705	-0.212592	0.307604	0.179465	0.39068	0.195199	0.349754	-0.127993	0.542048	-0.116608	0.578834	0.132472	0.527882	0.111526
Sobic.005G101500	(1 of 4) PTHR21495:SF59 - DIRIGENT PROTEIN 20-RELATED	darkmagenta	0.974107	2.37e-16	0.975667	1.17003e-16	0.948833	5.28555e-13	0.964139	9.56076e-15	0.974997	1.59e-16	0.918397	9.74e-11	0.50794	0.00953599	-0.454466	0.0224713	0.391801	0.0527506	0.37726	0.0630123	-0.378362	0.0621847	-0.365082	0.0727368	-0.343306	0.0929265	0.358071	0.0788323	0.322668	0.115683	-0.251836	0.224593	0.31927	0.11979	-0.269703	0.192304	0.218566	0.293883	0.272949	0.1868	-0.165286	0.429776	-0.181611	0.384944	0.147637	0.481266	0.212162
Sobic.009G012900	weakly similar to HcrVf1 protein-like	darkmagenta	0.976518	7.8e-17	0.954987	1.248e-13	0.957465	6.58813e-14	0.950463	3.67158e-13	0.974437	2.05e-16	0.958811	4.58e-14	0.390609	0.053539	-0.34852	0.0877491	0.297774	0.148268	0.30565	0.137323	-0.289535	0.160367	-0.307538	0.134788	-0.26019	0.209074	0.230766	0.267076	0.256686	0.215493	-0.201015	0.335294	0.183993	0.378634	-0.235809	0.256469	0.153512	0.463789	0.181722	0.384647	-0.0982795	0.640232	-0.129778	0.536383	0.153443	0.463991	0.132468
Sobic.005G212700	similar to Glutathione S-transferase GST 22	darkmagenta	0.979302	1.85e-17	0.950197	3.89939e-13	0.950292	3.81717e-13	0.93775	4.76928e-12	0.972676	4.37e-16	0.934066	9.07e-12	0.361034	0.0762103	-0.345032	0.0911878	0.331401	0.105602	0.304783	0.138498	-0.296015	0.150794	-0.260765	0.208032	-0.2531	0.222197	0.236666	0.254694	0.216659	0.298222	-0.226742	0.275739	0.145323	0.488242	-0.178538	0.393172	0.191233	0.359822	0.179952	0.389375	-0.139056	0.507385	-0.105725	0.614982	0.110733	0.598232	0.0690904
Sobic.004G190800	similar to Os02g0577300 protein	darkmagenta	0.971094	8.29e-16	0.957299	6.88387e-14	0.951625	2.81069e-13	0.945142	1.15622e-12	0.970016	1.26e-15	0.964125	9.6e-15	0.50648	0.00977932	-0.466795	0.0186538	0.385646	0.0569225	0.357744	0.079125	-0.377857	0.0625631	-0.325717	0.112086	-0.33081	0.106263	0.364555	0.0731822	0.313578	0.126906	-0.25948	0.210364	0.322347	0.116066	-0.247391	0.233155	0.225511	0.278425	0.278481	0.17767	-0.185523	0.374612	-0.148484	0.478727	0.14402	0.492192	0.211315
Sobic.006G208300	(1 of 1) PTHR31374:SF7 - AUXIN INDUCED LIKE-PROTEIN	darkmagenta	0.967	3.73e-15	0.939881	3.22904e-12	0.944892	1.21681e-12	0.929318	1.97108e-11	0.962498	1.59e-14	0.941407	2.42e-12	0.448346	0.0245887	-0.430679	0.0316193	0.376811	0.0633526	0.399633	0.0477912	-0.277188	0.179775	-0.299187	0.146259	-0.190517	0.361658	0.269171	0.193217	0.334744	0.10192	-0.189902	0.363239	0.198188	0.342277	-0.290296	0.159221	0.212968	0.306729	0.257818	0.213405	-0.0521789	0.804362	-0.0663983	0.752501	0.234243	0.259733	0.175528
Sobic.007G058800	similar to Os12g0240900 protein	darkmagenta	0.964191	9.41e-15	0.978569	2.75416e-17	0.903949	5.90467e-10	0.989496	7.97065e-21	0.960861	2.57e-14	0.917372	1.12e-10	0.324205	0.113858	-0.289409	0.160557	0.323942	0.114169	0.331626	0.105351	-0.23988	0.248108	-0.248065	0.231842	-0.186049	0.373234	0.165891	0.428065	0.22156	0.287154	-0.204149	0.327656	0.0644394	0.75959	-0.205511	0.324368	0.17864	0.392898	0.139978	0.504544	-0.0663907	0.752529	-0.0781934	0.71025	0.156464	0.455131	0.0264726
Sobic.001G071000	similar to Putative uncharacterized protein	darkmagenta	0.962973	1.37e-14	0.924605	4.04452e-11	0.960133	3.16872e-14	0.912235	2.18128e-10	0.960543	2.82e-14	0.97597	1.01e-16	0.45013	0.0239555	-0.422648	0.0353055	0.333749	0.103006	0.330522	0.106586	-0.326026	0.111725	-0.316488	0.123231	-0.272036	0.188336	0.29261	0.155771	0.298066	0.14785	-0.207437	0.319754	0.254862	0.218886	-0.247341	0.233253	0.182136	0.383549	0.236077	0.255914	-0.126183	0.547824	-0.111893	0.59438	0.168735	0.420076	0.189613
Sobic.010G042300	similar to Os06g0152700 protein	darkmagenta	0.952239	2.43e-13	0.927212	2.73393e-11	0.98103	6.85675e-18	0.899115	1.01362e-09	0.959149	4.17e-14	0.900454	8.75e-10	0.565523	0.00321785	-0.51143	0.00897461	0.410664	0.0414345	0.357541	0.0793079	-0.398366	0.0485679	-0.348615	0.0876565	-0.382824	0.0589186	0.444115	0.0261447	0.336662	0.0998518	-0.291787	0.156993	0.45831	0.0212187	-0.25052	0.227106	0.232675	0.263029	0.309312	0.132437	-0.232838	0.262685	-0.203896	0.328268	0.120959	0.564648	0.290053
Sobic.003G031100	weakly similar to Basic helix-loop-helix protein-like	darkmagenta	0.964694	8.01e-15	0.924336	4.20804e-11	0.950918	3.30955e-13	0.906561	4.35743e-10	0.958846	4.54e-14	0.939122	3.72e-12	0.403788	0.0453128	-0.38791	0.0553586	0.325402	0.112454	0.311679	0.129348	-0.31753	0.121933	-0.295651	0.15132	-0.273716	0.185514	0.267215	0.196598	0.253712	0.221042	-0.216603	0.298349	0.202553	0.331534	-0.214539	0.303088	0.18105	0.386438	0.211459	0.31025	-0.137393	0.512524	-0.120079	0.567503	0.131781	0.530056	0.132184
Sobic.003G111200	(1 of 3) PF02428 - Potato type II proteinase inhibitor family (Prot_inhib_II)	darkmagenta	0.961806	1.95e-14	0.958362	5.17899e-14	0.902703	6.80549e-10	0.96489	7.52416e-15	0.954601	1.37e-13	0.939643	3.38e-12	0.329494	0.107745	-0.318852	0.120302	0.349741	0.0865685	0.348572	0.0876987	-0.256148	0.216488	-0.23412	0.259991	-0.169453	0.418072	0.174136	0.405132	0.233293	0.261727	-0.182128	0.38357	0.0461091	0.82676	-0.183472	0.380009	0.20545	0.324516	0.161065	0.441813	-0.0670855	0.750019	-0.016831	0.936355	0.169818	0.417057	0.0222243
Sobic.009G043800	similar to NADPH-dependent reductase A1-a	darkmagenta	0.952805	2.13e-13	0.983798	1.1328e-18	0.89693	1.28262e-09	0.986781	1.10712e-19	0.953473	1.81e-13	0.863543	2.73e-08	0.430118	0.0318662	-0.382	0.0595116	0.421493	0.0358629	0.383687	0.0583023	-0.318783	0.120387	-0.274375	0.184415	-0.269646	0.192401	0.299628	0.145637	0.266256	0.19827	-0.270878	0.190299	0.205876	0.32349	-0.201824	0.333313	0.253778	0.220919	0.221438	0.287427	-0.152996	0.465309	-0.123568	0.556215	0.130106	0.535343	0.0922955
Sobic.001G136300	similar to Nodulin family protein, putative	darkmagenta	0.956375	8.77e-14	0.981231	6.07106e-18	0.888674	2.98387e-09	0.991248	9.86931e-22	0.953379	1.85e-13	0.87672	9.07e-09	0.332606	0.104264	-0.30107	0.143614	0.363885	0.0737514	0.3499	0.0864163	-0.257522	0.213948	-0.236977	0.254052	-0.199606	0.338765	0.191666	0.358716	0.216534	0.298506	-0.224347	0.280978	0.0715572	0.733928	-0.18072	0.38732	0.213287	0.305988	0.151649	0.469296	-0.092522	0.66003	-0.0764011	0.71662	0.137319	0.512752	0.0084075
Sobic.010G238400	similar to Putative cis-zeatin O-glucosyltransferase	darkmagenta	0.944963	1.2e-12	0.927866	2.47228e-11	0.960018	3.27333e-14	0.91113	2.50492e-10	0.950985	3.26e-13	0.918278	9.9e-11	0.586359	0.00206675	-0.536261	0.00572145	0.40046	0.0472894	0.379286	0.0614972	-0.401374	0.0467402	-0.404842	0.0447004	-0.374216	0.0653432	0.426554	0.0334724	0.372502	0.066685	-0.28747	0.163505	0.452659	0.0230805	-0.313051	0.127581	0.203904	0.328248	0.310446	0.130951	-0.189661	0.363859	-0.219027	0.292841	0.166006	0.427741	0.312061
Sobic.008G182900	similar to Pathogenesis related protein-5	darkmagenta	0.948318	5.91e-13	0.966209	4.87614e-15	0.885452	4.07541e-09	0.980878	7.50995e-18	0.945244	1.13e-12	0.909448	3.08e-10	0.306923	0.135611	-0.273003	0.186709	0.323787	0.114353	0.319901	0.119019	-0.231501	0.265514	-0.232862	0.262635	-0.176456	0.398804	0.162462	0.437809	0.204225	0.327471	-0.203011	0.330419	0.0520522	0.804828	-0.178244	0.393964	0.189757	0.363611	0.134051	0.522932	-0.0721837	0.731682	-0.0703146	0.738389	0.144724	0.490054	0.00874708
Sobic.003G216000	similar to Pleiotropic drug resistance protein 3	darkmagenta	0.940685	2.78e-12	0.886179	3.80163e-09	0.960314	3.00988e-14	0.856623	4.64847e-08	0.938862	3.9e-12	0.914804	1.57e-10	0.457071	0.0216161	-0.425621	0.0339031	0.321765	0.116763	0.29076	0.158525	-0.343919	0.0923065	-0.313584	0.126898	-0.327766	0.109715	0.336082	0.100474	0.271482	0.189273	-0.235383	0.257353	0.322439	0.115956	-0.223376	0.283121	0.173636	0.406501	0.243664	0.240499	-0.183586	0.379707	-0.167313	0.424061	0.108754	0.604827	0.213108
Sobic.010G035300	(1 of 3) PTHR31429//PTHR31429:SF1 - FAMILY NOT NAMED // WRKY FAMILY TRANSCRIPTION FACTOR-RELATED	darkmagenta	0.942996	1.78e-12	0.912021	2.24092e-10	0.916297	1.29098e-10	0.90799	3.67591e-10	0.93682	5.63e-12	0.938149	4.44e-12	0.319335	0.11971	-0.324077	0.11401	0.241751	0.244327	0.265355	0.199851	-0.248671	0.230668	-0.284048	0.168801	-0.215928	0.299894	0.152535	0.466672	0.210538	0.31241	-0.213067	0.306498	0.0984093	0.639788	-0.229543	0.26969	0.0988335	0.638339	0.120128	0.567343	-0.0765308	0.716158	-0.129064	0.538645	0.144032	0.492156	0.0610523
Sobic.004G304300	similar to Short-chain dehydrogenase/reductase protein-like	darkmagenta	0.942885	1.82e-12	0.894874	1.59297e-09	0.935685	6.8708e-12	0.874994	1.05528e-08	0.936667	5.78e-12	0.9238	4.55e-11	0.333368	0.103424	-0.313964	0.126413	0.302459	0.141685	0.25207	0.224147	-0.310816	0.130468	-0.249084	0.229868	-0.287279	0.163798	0.246993	0.233933	0.173719	0.406275	-0.232007	0.264441	0.157614	0.451782	-0.117233	0.576786	0.191417	0.359351	0.172499	0.409631	-0.179771	0.389858	-0.12879	0.539514	0.0628437	0.765377	0.0614319
Sobic.004G050200	(1 of 4) K13082 - bifunctional dihydroflavonol 4-reductase/flavanone 4-reductase (DFR)	darkmagenta	0.938561	4.12e-12	0.961796	1.95738e-14	0.873486	1.2021e-08	0.969859	1.33329e-15	0.93558	7e-12	0.88499	4.26e-09	0.449269	0.0242595	-0.435024	0.0297569	0.456538	0.0217888	0.456762	0.0217163	-0.367269	0.0709108	-0.335535	0.101063	-0.256358	0.216099	0.277641	0.179036	0.323539	0.114646	-0.218384	0.294297	0.13745	0.512349	-0.22682	0.27557	0.280374	0.174619	0.250577	0.226997	-0.098422	0.639745	-0.0555243	0.792079	0.204238	0.32744	0.0853203
Sobic.003G111300	similar to Putative serine type endopeptidase inhibitor	darkmagenta	0.936546	5.91e-12	0.930874	1.53764e-11	0.881376	5.96719e-09	0.943164	1.72057e-12	0.930009	1.77e-11	0.943027	1.77e-12	0.274733	0.183821	-0.26263	0.20468	0.277169	0.179806	0.293978	0.153758	-0.208721	0.316701	-0.218828	0.293291	-0.138451	0.509252	0.111851	0.594521	0.198262	0.342095	-0.158213	0.450043	0.008145	0.969177	-0.185211	0.37543	0.145633	0.487305	0.108741	0.604871	-0.0414007	0.844227	-0.0187199	0.929229	0.163739	0.434168	0.00587788
Sobic.006G273600	similar to H0913C04.5 protein	darkmagenta	0.932353	1.21e-11	0.942128	2.10712e-12	0.879787	6.89834e-09	0.949	5.09422e-13	0.929364	1.96e-11	0.952744	2.16e-13	0.424976	0.0342034	-0.383893	0.0581559	0.368945	0.0695353	0.398902	0.0482379	-0.319377	0.119658	-0.312311	0.128532	-0.211076	0.311147	0.233958	0.26033	0.320419	0.118389	-0.178106	0.394336	0.148572	0.478464	-0.25753	0.213933	0.211444	0.310285	0.223333	0.283215	-0.0606938	0.773195	-0.028898	0.890935	0.225209	0.279085	0.13159
Sobic.001G401300	similar to Pathogenesis-related protein 10a	darkmagenta	0.924191	4.3e-11	0.9035	6.21605e-10	0.934249	8.79397e-12	0.892313	2.07383e-09	0.928454	2.26e-11	0.973447	3.16e-16	0.513694	0.00862541	-0.485915	0.013792	0.331381	0.105625	0.364743	0.0730232	-0.319015	0.120101	-0.321322	0.117297	-0.250264	0.227596	0.324481	0.113534	0.373235	0.0661086	-0.173266	0.407519	0.337606	0.098845	-0.320601	0.118168	0.1776	0.395704	0.283167	0.170182	-0.0938943	0.655291	-0.0950559	0.651289	0.236337	0.255374	0.293153
Sobic.003G349600	similar to Os01g0838600 protein	darkmagenta	0.913795	1.79e-10	0.888562	3.01672e-09	0.941254	2.49274e-12	0.859316	3.78964e-08	0.919969	7.85e-11	0.915134	1.5e-10	0.611915	0.00115145	-0.553709	0.00408477	0.393232	0.0518158	0.35889	0.0781007	-0.433171	0.0305402	-0.392224	0.0524725	-0.413037	0.0401585	0.477499	0.0157845	0.37773	0.0626586	-0.270708	0.190589	0.512954	0.00873831	-0.2853	0.16685	0.224323	0.281031	0.351328	0.085052	-0.23373	0.260809	-0.216326	0.298983	0.144812	0.489789	0.361976
Sobic.001G074800	similar to Putative receptor-type protein kinase LRK1	darkmagenta	0.918236	9.96e-11	0.922235	5.70529e-11	0.882777	5.24258e-09	0.931608	1.36504e-11	0.91819	1e-10	0.951235	3.08e-13	0.438039	0.0285172	-0.405934	0.044073	0.312921	0.127747	0.362824	0.0746589	-0.330313	0.106821	-0.357619	0.079238	-0.252241	0.223823	0.232388	0.263633	0.325119	0.112785	-0.167758	0.422812	0.189502	0.36427	-0.293231	0.154856	0.161657	0.440114	0.212497	0.307825	-0.0622384	0.767576	-0.0945379	0.653072	0.222855	0.284273	0.172829
Sobic.004G191300	weakly similar to Putative uncharacterized protein	darkmagenta	0.920557	7.23e-11	0.877647	8.35868e-09	0.919472	8.40809e-11	0.868831	1.77844e-08	0.917491	1.1e-10	0.887944	3.2e-09	0.345298	0.0909222	-0.308747	0.133183	0.226777	0.275663	0.279932	0.175328	-0.243555	0.240716	-0.339505	0.0968435	-0.232159	0.264118	0.13874	0.50836	0.252587	0.223166	-0.166989	0.424971	0.142074	0.498121	-0.311354	0.129769	0.0320399	0.879158	0.0992617	0.636878	-0.0339918	0.871854	-0.14255	0.496666	0.161721	0.43993	0.125406
Sobic.005G101600	(1 of 4) PTHR21495//PTHR21495:SF59 - NUCLEOPORIN-RELATED // DIRIGENT PROTEIN 20-RELATED	darkmagenta	0.913904	1.76e-10	0.866325	2.18277e-08	0.938496	4.16736e-12	0.854214	5.56083e-08	0.915747	1.39e-10	0.925071	3.77e-11	0.36517	0.0726625	-0.321061	0.117611	0.191971	0.357937	0.216454	0.298691	-0.234338	0.259534	-0.312483	0.128309	-0.265784	0.199096	0.190943	0.360566	0.230314	0.26804	-0.223932	0.281892	0.234722	0.258732	-0.270901	0.190259	0.0315088	0.881147	0.114227	0.586662	-0.0914653	0.663688	-0.205718	0.323871	0.130021	0.535614	0.170172
Sobic.010G004200	similar to Os06g0105700 protein	darkmagenta	0.909786	2.96e-10	0.865764	2.28386e-08	0.950093	3.99235e-13	0.831202	2.66296e-07	0.914624	1.61e-10	0.891569	2.24e-09	0.623067	0.000878033	-0.566171	0.00317519	0.405732	0.0441885	0.386103	0.0566038	-0.431207	0.0313881	-0.406968	0.0434853	-0.393831	0.0514281	0.466599	0.01871	0.405091	0.0445569	-0.252373	0.223573	0.507722	0.00957192	-0.319832	0.119103	0.209064	0.315888	0.351829	0.0845778	-0.198509	0.34148	-0.188595	0.366611	0.173426	0.407078	0.374525
Sobic.007G011700	similar to Putative Bile acid beta-glucosidase	darkmagenta	0.918706	9.34e-11	0.895749	1.45342e-09	0.879332	7.1874e-09	0.89851	1.08246e-09	0.911475	2.4e-10	0.957711	6.17e-14	0.304304	0.139151	-0.304711	0.138596	0.297742	0.148312	0.321239	0.117397	-0.12321	0.557369	-0.0967634	0.645423	-0.0530577	0.801131	0.154659	0.460416	0.246913	0.234089	-0.136602	0.514978	0.0344382	0.870185	-0.194169	0.352352	0.202318	0.332105	0.193095	0.355074	0.00027132	0.998973	0.0192651	0.927173	0.230061	0.268581	0.0658956
Sobic.001G400800	(1 of 7) IPR000916//IPR023393//IPR024949 - Bet v I/Major latex protein // START-like domain // Bet v I type allergen	darkmagenta	0.905165	5.13e-10	0.867447	1.99244e-08	0.93393	9.28241e-12	0.846558	9.62905e-08	0.909471	3.07e-10	0.962278	1.7e-14	0.515213	0.0083975	-0.497097	0.0114695	0.294461	0.153052	0.323626	0.114543	-0.328776	0.108561	-0.336052	0.100506	-0.287959	0.162757	0.331081	0.105959	0.357584	0.0792688	-0.204643	0.32646	0.375289	0.0645142	-0.321692	0.116851	0.139076	0.507322	0.268052	0.195146	-0.12434	0.553732	-0.146121	0.485831	0.207634	0.319286	0.308834
Sobic.009G037200	similar to Putative uncharacterized protein	darkmagenta	0.912433	2.13e-10	0.872794	1.27538e-08	0.906416	4.43248e-10	0.860049	3.58233e-08	0.908553	3.44e-10	0.927192	2.74e-11	0.473455	0.0168227	-0.449972	0.0240111	0.319325	0.119722	0.413189	0.040078	-0.309339	0.132402	-0.36579	0.0721419	-0.174153	0.405083	0.227045	0.27508	0.408156	0.0428175	-0.0480739	0.819495	0.214683	0.302758	-0.374408	0.0651948	0.123948	0.554994	0.252002	0.224277	0.0408804	0.846162	0.0228646	0.913612	0.310218	0.131248	0.269097
Sobic.005G082700	similar to Oxidoreductase, zinc-binding dehydrogenase family	darkmagenta	0.911973	2.25e-10	0.887409	3.37593e-09	0.86734	2.00999e-08	0.879152	7.30554e-09	0.902329	7.1e-10	0.894765	1.61e-09	0.212568	0.307659	-0.197734	0.343408	0.305084	0.138089	0.164883	0.430917	-0.361679	0.0756483	-0.186938	0.370916	-0.346662	0.0895687	0.247804	0.232351	0.0119629	0.954741	-0.268535	0.194312	0.0549337	0.794244	0.100852	0.631463	0.293969	0.153771	0.142792	0.495928	-0.310534	0.130835	-0.140502	0.502936	-0.0943282	0.653794	-0.106537
Sobic.006G226800	similar to OSJNBb0015D13.3 protein	darkmagenta	0.902966	6.61e-10	0.833399	2.3168e-07	0.941604	2.331e-12	0.800907	1.51639e-06	0.901998	7.37e-10	0.893269	1.88e-09	0.418474	0.0373524	-0.399649	0.0477814	0.264786	0.200853	0.252812	0.222741	-0.312449	0.128354	-0.305764	0.137169	-0.304097	0.139434	0.28921	0.160857	0.254082	0.220348	-0.211881	0.309263	0.300492	0.144422	-0.227869	0.273295	0.122858	0.558504	0.206235	0.32263	-0.156561	0.454848	-0.164481	0.432058	0.111943	0.594216	0.209516
Sobic.001G451500	similar to Glutamine synthetase root isozyme 1	darkmagenta	0.897727	1.18e-09	0.870044	1.60827e-08	0.91327	1.9132e-10	0.850717	7.17301e-08	0.901054	8.19e-10	0.956399	8.71e-14	0.595773	0.0016755	-0.559619	0.00362923	0.390355	0.0537082	0.392068	0.0525751	-0.412058	0.0406812	-0.380355	0.0607089	-0.336004	0.100558	0.432214	0.0309509	0.409446	0.0421015	-0.200206	0.337286	0.440091	0.0276976	-0.308472	0.133547	0.237223	0.253545	0.364659	0.0730942	-0.164224	0.432788	-0.122564	0.559453	0.215871	0.300024	0.358137
Sobic.005G101800	(1 of 4) PTHR21495//PTHR21495:SF59 - NUCLEOPORIN-RELATED // DIRIGENT PROTEIN 20-RELATED	darkmagenta	0.90381	6e-10	0.84261	1.26361e-07	0.924823	3.9164e-11	0.817149	6.2069e-07	0.900878	8.35e-10	0.918403	9.73e-11	0.391847	0.0527199	-0.374891	0.064821	0.234445	0.259312	0.252581	0.223179	-0.290754	0.158534	-0.31032	0.131115	-0.274883	0.183571	0.240443	0.246966	0.254763	0.219069	-0.189219	0.364999	0.241531	0.244769	-0.248316	0.231355	0.101959	0.627704	0.18785	0.368542	-0.114497	0.585772	-0.154139	0.461943	0.139978	0.504545	0.18981
Sobic.001G264000	similar to Alcohol dehydrogenase 2, putative%252C expressed	darkmagenta	0.905495	4.94e-10	0.927934	2.44663e-11	0.834314	2.18508e-07	0.9337	9.64894e-12	0.900463	8.74e-10	0.910359	2.76e-10	0.406134	0.0439585	-0.362793	0.0746859	0.413261	0.0400397	0.400785	0.0470933	-0.352592	0.0838595	-0.272395	0.187731	-0.236963	0.254081	0.289151	0.160946	0.282409	0.171379	-0.171514	0.412349	0.131716	0.530261	-0.163803	0.433985	0.321827	0.11669	0.283675	0.169386	-0.115483	0.582527	-0.0263819	0.900383	0.177917	0.394847	0.0959322
Sobic.001G400700	(1 of 7) IPR000916//IPR023393//IPR024949 - Bet v I/Major latex protein // START-like domain // Bet v I type allergen	darkmagenta	0.891695	2.21e-09	0.878881	7.48574e-09	0.906787	4.24257e-10	0.867176	2.03706e-08	0.898582	1.07e-09	0.947358	7.28e-13	0.565581	0.00321403	-0.531021	0.00630924	0.328387	0.109005	0.351593	0.0848007	-0.313125	0.127486	-0.333795	0.102956	-0.280358	0.174644	0.371011	0.0678691	0.392772	0.0521148	-0.234647	0.258889	0.43176	0.0311473	-0.35858	0.0783764	0.1536	0.46353	0.294327	0.153248	-0.126924	0.545456	-0.166825	0.425434	0.226958	0.275268	0.348177
Sobic.005G137400		darkmagenta	0.905763	4.79e-10	0.842505	1.27261e-07	0.907538	3.88019e-10	0.824654	3.98678e-07	0.898284	1.11e-09	0.898043	1.14e-09	0.304309	0.139144	-0.289963	0.159722	0.222651	0.284727	0.226687	0.275858	-0.242109	0.243606	-0.256831	0.215224	-0.221792	0.286637	0.170126	0.4162	0.190299	0.362218	-0.168811	0.419863	0.124642	0.552762	-0.19157	0.358959	0.0990843	0.637484	0.131889	0.529717	-0.0913824	0.663976	-0.106291	0.613079	0.111558	0.595492	0.0892322
Sobic.002G074400	(1 of 3) PTHR30546//PTHR30546:SF4 - FLAVODOXIN-RELATED PROTEIN WRBA-RELATED // SUBFAMILY NOT NAMED	darkmagenta	0.902202	7.2e-10	0.842001	1.31684e-07	0.919318	8.58788e-11	0.812376	8.14163e-07	0.89825	1.11e-09	0.905509	4.93e-10	0.512818	0.0087592	-0.473664	0.0167677	0.356287	0.0804427	0.330631	0.106463	-0.353352	0.0831479	-0.327034	0.110558	-0.315503	0.124466	0.378058	0.0624122	0.328941	0.108373	-0.212239	0.308426	0.364208	0.0734766	-0.258721	0.211748	0.193952	0.352902	0.299319	0.146072	-0.162871	0.43664	-0.134311	0.522116	0.151046	0.471085	0.27547
Sobic.001G469500	similar to Sugar transporter family protein, expressed	darkmagenta	0.892038	2.13e-09	0.925566	3.50648e-11	0.845324	1.04914e-07	0.939751	3.30778e-12	0.895756	1.45e-09	0.899573	9.64e-10	0.462506	0.0199168	-0.433144	0.0305517	0.370576	0.0682171	0.444735	0.025912	-0.296329	0.150341	-0.339911	0.0964188	-0.182642	0.382205	0.225295	0.278898	0.383436	0.0584811	-0.157383	0.452455	0.17928	0.391176	-0.339567	0.0967779	0.18252	0.382528	0.229672	0.269413	0.00157363	0.994044	-0.0354488	0.866408	0.294501	0.152993	0.184708
Sobic.001G035600	similar to Chalcone--flavonone isomerase	darkmagenta	0.894418	1.67e-09	0.903557	6.17612e-10	0.840573	1.44962e-07	0.907786	3.76703e-10	0.890515	2.49e-09	0.899361	9.87e-10	0.503067	0.0103683	-0.460721	0.0204623	0.472809	0.0169935	0.565746	0.00320315	-0.224064	0.281602	-0.202198	0.3324	-0.000295223	0.998883	0.247362	0.233212	0.488133	0.013303	-0.0160755	0.939207	0.145743	0.486972	-0.377072	0.0631547	0.274086	0.184896	0.341153	0.0951301	0.123674	0.555874	0.218958	0.292997	0.426896	0.0333155	0.250069
Sobic.001G319600	similar to Glutathione S-transferase GSTU31	darkmagenta	0.900659	8.55e-10	0.87155	1.41734e-08	0.858812	3.9388e-08	0.85895	3.8975e-08	0.890328	2.53e-09	0.86904	1.75e-08	0.259522	0.210287	-0.247534	0.232876	0.358918	0.078076	0.241999	0.243827	-0.352183	0.0842439	-0.222743	0.284522	-0.317074	0.1225	0.24336	0.241105	0.0855652	0.68425	-0.260732	0.208092	0.0560788	0.790048	0.0364449	0.862689	0.274079	0.184909	0.148605	0.478365	-0.248962	0.230104	-0.106793	0.611393	-0.0250018	0.905571	-0.0789669
Sobic.008G183900	weakly similar to No apical meristem protein	darkmagenta	0.884462	4.48e-09	0.86456	2.51524e-08	0.87515	1.04113e-08	0.850251	7.41646e-08	0.883712	4.8e-09	0.9427	1.88e-12	0.531529	0.00625003	-0.503985	0.0102071	0.395357	0.050451	0.470277	0.0176773	-0.358092	0.0788132	-0.340953	0.0953367	-0.205468	0.324472	0.326678	0.110969	0.444853	0.025868	-0.0798935	0.704225	0.264717	0.200975	-0.330822	0.10625	0.257069	0.214784	0.367937	0.0703605	-0.015884	0.939929	0.0200349	0.924271	0.327319	0.110229	0.305625
Sobic.005G169200	similar to Pathogenesis-related protein 4	darkmagenta	0.883126	5.08e-09	0.890671	2.44774e-09	0.843857	1.16058e-07	0.911897	2.27608e-10	0.883462	4.92e-09	0.889602	2.72e-09	0.192493	0.356606	-0.153387	0.464157	0.15906	0.447589	0.171083	0.413544	-0.147821	0.480715	-0.207024	0.320741	-0.175173	0.402297	0.0409384	0.845946	0.100454	0.632817	-0.239004	0.249892	0.00682009	0.974189	-0.166773	0.425581	0.0292515	0.889609	-0.0171258	0.935242	-0.0595341	0.777421	-0.154935	0.459605	0.0787476	0.708284	-0.0477177
Sobic.001G306600	similar to Putative uncharacterized protein	darkmagenta	0.875474	1.01e-08	0.876051	9.62326e-09	0.875894	9.75592e-09	0.862076	3.06072e-08	0.881427	5.94e-09	0.880542	6.44e-09	0.686474	0.000151127	-0.695901	0.000112105	0.524618	0.00709526	0.595909	0.00167038	-0.335113	0.10152	-0.397394	0.0491696	-0.205836	0.323586	0.395213	0.0505427	0.564381	0.00329421	-0.281893	0.172196	0.406983	0.0434765	-0.502261	0.0105117	0.222992	0.28397	0.367423	0.070784	-0.02019	0.923686	-0.0793748	0.706061	0.393626	0.0515603	0.36386
Sobic.005G137000	similar to Chalcone synthase WHP1	darkmagenta	0.888553	3.02e-09	0.842852	1.24302e-07	0.862683	2.91844e-08	0.825231	3.84991e-07	0.878072	8.05e-09	0.844851	1.08e-07	0.343541	0.0926892	-0.348084	0.0881734	0.392704	0.0521593	0.391281	0.0530934	-0.261072	0.207478	-0.252155	0.223986	-0.160871	0.442369	0.215694	0.300432	0.256584	0.215681	-0.194598	0.35127	0.0597844	0.776508	-0.187348	0.369847	0.252819	0.222728	0.228656	0.271597	-0.0568048	0.787391	-0.0290067	0.890527	0.185292	0.375216	0.0471542
Sobic.006G121500	similar to OSIGBa0158F13.10 protein	darkmagenta	0.869056	1.75e-08	0.878037	8.07278e-09	0.861607	3.17478e-08	0.878621	7.66249e-09	0.875859	9.79e-09	0.906721	4.28e-10	0.478417	0.0155564	-0.44603	0.025431	0.315495	0.124476	0.259632	0.210086	-0.400985	0.0469733	-0.392628	0.0522087	-0.415327	0.0389573	0.362094	0.0752885	0.239435	0.249014	-0.372847	0.0664128	0.389589	0.0542211	-0.218626	0.293748	0.153461	0.463939	0.201906	0.333113	-0.269641	0.19241	-0.293266	0.154804	0.0528994	0.801713	0.192397
Sobic.003G206900	similar to Hydrolase-like	darkmagenta	0.875547	1.01e-08	0.833975	2.23308e-07	0.866881	2.08642e-08	0.817998	5.90974e-07	0.870112	1.6e-08	0.939781	3.29e-12	0.528696	0.0065857	-0.547661	0.0046002	0.439136	0.0280766	0.43582	0.0294253	-0.345305	0.0909158	-0.328273	0.109135	-0.215005	0.302014	0.326192	0.111534	0.395415	0.0504142	-0.231919	0.264626	0.281306	0.173129	-0.293605	0.154305	0.209362	0.315183	0.279847	0.175464	-0.0949798	0.65155	0.00407802	0.984565	0.254869	0.218872	0.228746
Sobic.003G188100	weakly similar to Chromosome chr17 scaffold_12, whole genome shotgun sequence	darkmagenta	0.854605	5.4e-08	0.83254	2.44701e-07	0.89812	1.129e-09	0.800355	1.56093e-06	0.864678	2.49e-08	0.841992	1.32e-07	0.622637	0.000887434	-0.556596	0.00385655	0.472671	0.0170302	0.384941	0.0574157	-0.499562	0.0110035	-0.421511	0.0358542	-0.463872	0.0195071	0.54811	0.00456013	0.359355	0.0776874	-0.323715	0.114438	0.55017	0.00438011	-0.205217	0.325077	0.323568	0.114612	0.389993	0.05395	-0.30884	0.13306	-0.22281	0.284373	0.0916875	0.662919	0.334681
Sobic.003G216232	similar to Pleiotropic drug resistance protein 3	darkmagenta	0.852819	6.16e-08	0.815037	7.00554e-07	0.883744	4.78989e-09	0.781834	3.92457e-06	0.856396	4.73e-08	0.874335	1.12e-08	0.589522	0.00192738	-0.533849	0.00598601	0.402305	0.0461855	0.270315	0.191257	-0.50806	0.00951612	-0.349464	0.0868355	-0.520994	0.00757549	0.566011	0.00318571	0.27335	0.186126	-0.343864	0.0923618	0.564907	0.00325881	-0.133881	0.523463	0.29521	0.15196	0.37544	0.0643984	-0.397489	0.0491106	-0.275531	0.1825	-0.00791587	0.970044	0.316904
Sobic.003G253700	similar to Putative uncharacterized protein	darkmagenta	0.86027	3.52e-08	0.853784	5.73958e-08	0.812111	8.26307e-07	0.862119	3.05039e-08	0.854397	5.49e-08	0.895048	1.56e-09	0.525402	0.00699481	-0.463991	0.0194717	0.421882	0.0356748	0.403652	0.0453923	-0.382608	0.0590733	-0.347907	0.0883463	-0.27621	0.18138	0.401187	0.0468522	0.370717	0.0681044	-0.0669834	0.750388	0.296314	0.150363	-0.233642	0.260992	0.315028	0.125064	0.38553	0.0570031	-0.111583	0.595407	-0.024477	0.907544	0.198631	0.341178	0.27856
Sobic.006G178500	similar to H0211B05.6 protein	darkmagenta	0.857488	4.36e-08	0.811028	8.77798e-07	0.854525	5.43458e-08	0.804826	1.23168e-06	0.852903	6.12e-08	0.967709	2.91e-15	0.359644	0.0774314	-0.373535	0.0658738	0.225218	0.279066	0.294798	0.15256	-0.236659	0.254709	-0.255104	0.218432	-0.132782	0.52691	0.164181	0.432911	0.298154	0.147726	-0.0741497	0.724648	0.137418	0.512446	-0.274281	0.184572	0.114167	0.586859	0.192954	0.355433	-0.00589906	0.977674	0.0148747	0.94374	0.247343	0.233249	0.184814
Sobic.010G001300	similar to Putative uncharacterized protein	darkmagenta	0.839578	1.55e-07	0.847549	8.98407e-08	0.861336	3.24261e-08	0.833744	2.26635e-07	0.852	6.54e-08	0.85673	4.61e-08	0.561584	0.00348763	-0.481053	0.0149161	0.300565	0.14432	0.309571	0.132097	-0.25727	0.214414	-0.304602	0.138744	-0.299016	0.146502	0.401079	0.0469169	0.364201	0.0734822	-0.297792	0.148242	0.498976	0.0111129	-0.355457	0.0812008	0.139302	0.506624	0.294026	0.153687	-0.149565	0.475494	-0.275729	0.182172	0.183497	0.379942	0.370701
Sobic.009G164600	weakly similar to Putative uncharacterized protein	darkmagenta	0.846406	9.73e-08	0.834776	2.12106e-07	0.835369	2.04144e-07	0.828663	3.12021e-07	0.847285	9.15e-08	0.927518	2.61e-11	0.441476	0.027155	-0.421995	0.0356199	0.327487	0.110036	0.401057	0.0469301	-0.28245	0.171314	-0.245168	0.237517	-0.119422	0.569641	0.232382	0.263647	0.385204	0.0572315	-0.0264397	0.900166	0.198749	0.340886	-0.291233	0.157818	0.191999	0.357863	0.267617	0.1959	0.00933131	0.96469	0.107545	0.608873	0.307691	0.134585	0.249931
Sobic.005G171600	Predicted protein	darkmagenta	0.849114	8.04e-08	0.825315	3.83036e-07	0.817707	6.01036e-07	0.842183	1.30069e-07	0.84405	1.15e-07	0.916852	1.2e-10	0.205951	0.32331	-0.18264	0.38221	0.14545	0.487857	0.217475	0.296361	-0.0765278	0.716169	-0.18358	0.379723	-0.0469595	0.823614	-0.00238226	0.990983	0.184421	0.377505	-0.120392	0.566487	-0.0324017	0.877804	-0.249921	0.228255	0.00451659	0.982905	0.0190853	0.927851	0.067046	0.750162	-0.0257122	0.9029	0.202949	0.330569	0.0233592
Sobic.005G131400		darkmagenta	0.819936	5.28e-07	0.801863	1.44201e-06	0.898857	1.04241e-09	0.776673	4.99602e-06	0.839611	1.55e-07	0.778953	4.49e-06	0.537202	0.00562099	-0.467668	0.0184049	0.297041	0.149317	0.281039	0.173555	-0.34714	0.0890977	-0.361372	0.075916	-0.387706	0.0554982	0.391182	0.0531591	0.325944	0.111821	-0.284004	0.16887	0.517796	0.00802141	-0.283625	0.169464	0.11182	0.594622	0.231486	0.265545	-0.198192	0.342269	-0.26945	0.192738	0.120329	0.56669	0.340128
Sobic.009G234100	weakly similar to WRKY transcription factor	darkmagenta	0.84163	1.35e-07	0.852412	6.34506e-08	0.787219	3.02978e-06	0.853924	5.6808e-08	0.837358	1.79e-07	0.922522	5.48e-11	0.422279	0.035483	-0.426955	0.0332883	0.413648	0.039835	0.415121	0.0390638	-0.315406	0.124588	-0.156016	0.456439	-0.13868	0.508545	0.267931	0.195356	0.322922	0.11538	-0.13351	0.524625	0.151168	0.470722	-0.196756	0.345847	0.273674	0.185584	0.27069	0.190619	-0.0831283	0.692808	0.127411	0.543903	0.232711	0.262952	0.132814
Sobic.004G200788	(1 of 5) PTHR24298//PTHR24298:SF104 - FAMILY NOT NAMED // FLAVONOID 3-MONOOXYGENASE	darkmagenta	0.82033	5.16e-07	0.777939	4.71158e-06	0.904402	5.60543e-10	0.744084	2.0081e-05	0.835431	2.03e-07	0.770936	6.49e-06	0.443494	0.0263799	-0.436937	0.0289655	0.238429	0.251068	0.221675	0.286897	-0.302113	0.142164	-0.299893	0.145264	-0.330966	0.106088	0.302863	0.141127	0.25567	0.217377	-0.265883	0.198922	0.416916	0.0381405	-0.239222	0.249448	0.0667606	0.751192	0.151232	0.470532	-0.189775	0.363567	-0.224084	0.281558	0.091364	0.66404	0.252872
Sobic.005G169400	similar to Pathogenesis-related protein	darkmagenta	0.843192	1.21e-07	0.80473	1.23802e-06	0.814543	7.20498e-07	0.805247	1.20412e-06	0.834484	2.16e-07	0.959735	3.55e-14	0.343919	0.0923061	-0.363399	0.0741657	0.281768	0.172395	0.333541	0.103234	-0.201943	0.333022	-0.159744	0.445613	-0.058172	0.782392	0.159816	0.445407	0.300947	0.143786	-0.0449747	0.830962	0.0783901	0.709552	-0.243039	0.241746	0.16829	0.421322	0.212938	0.306799	0.0180199	0.931869	0.123793	0.555491	0.266643	0.197594	0.146604
Sobic.001G353700	similar to Putative uncharacterized protein	darkmagenta	0.844019	1.15e-07	0.805843	1.16609e-06	0.81216	8.24046e-07	0.803099	1.35061e-06	0.834384	2.18e-07	0.921608	6.24e-11	0.293147	0.154979	-0.346172	0.0900531	0.270844	0.190356	0.222445	0.285185	-0.28701	0.16421	-0.138814	0.50813	-0.228184	0.272614	0.209021	0.31599	0.151633	0.469343	-0.167844	0.422572	0.0844493	0.688164	-0.0713939	0.734514	0.193042	0.355209	0.164174	0.432931	-0.183418	0.380152	-0.016276	0.93845	0.0641277	0.760719	0.0198728
Sobic.002G024300	(1 of 51) PF00069//PF00139 - Protein kinase domain (Pkinase) // Legume lectin domain (Lectin_legB)	darkmagenta	0.830557	2.77e-07	0.820974	4.96603e-07	0.819052	5.55871e-07	0.831377	2.63378e-07	0.832764	2.41e-07	0.949692	4.37e-13	0.369447	0.069128	-0.38748	0.0556535	0.205982	0.323236	0.277404	0.179423	-0.235169	0.2578	-0.244768	0.238308	-0.17147	0.412472	0.148503	0.47867	0.283253	0.170048	-0.171801	0.411554	0.167363	0.423921	-0.311093	0.130107	0.0524209	0.803472	0.131545	0.5308	-0.0283851	0.89286	-0.063234	0.763961	0.226527	0.276207	0.162544
Sobic.001G231600	similar to Os10g0456100 protein	darkmagenta	0.814446	7.24e-07	0.783754	3.58171e-06	0.881498	5.90064e-09	0.745334	1.91108e-05	0.827607	3.33e-07	0.814496	7.22e-07	0.696386	0.000110361	-0.597454	0.00161281	0.419606	0.0367882	0.370961	0.0679086	-0.450574	0.0237999	-0.40487	0.0446845	-0.427033	0.0332525	0.581364	0.00230428	0.439329	0.0279995	-0.241771	0.244286	0.681115	0.000178244	-0.308251	0.13384	0.247486	0.23297	0.431936	0.0310711	-0.244833	0.238178	-0.208551	0.317105	0.160633	0.443052	0.505234
Sobic.005G101700	weakly similar to Dirigent-like protein, expressed	darkmagenta	0.814845	7.08e-07	0.748739	1.66743e-05	0.908592	3.41899e-10	0.70732	7.68949e-05	0.826623	3.54e-07	0.816882	6.3e-07	0.490883	0.0127164	-0.450619	0.0237842	0.241827	0.244173	0.234201	0.259821	-0.338323	0.098085	-0.344514	0.0917076	-0.363747	0.0738684	0.360467	0.0767064	0.297781	0.148257	-0.231047	0.266478	0.474366	0.0165842	-0.265545	0.199517	0.0902299	0.667975	0.232137	0.264164	-0.190232	0.362391	-0.232061	0.264326	0.111057	0.597154	0.336782
Sobic.004G296900	(1 of 34) K09286 - EREBP-like factor (EREBP)	darkmagenta	0.826832	3.49e-07	0.813251	7.75106e-07	0.814559	7.19856e-07	0.802068	1.42646e-06	0.8265	3.56e-07	0.917081	1.16e-10	0.421688	0.0357683	-0.480979	0.0149338	0.354481	0.0820989	0.323365	0.114853	-0.408261	0.042759	-0.293564	0.154366	-0.282245	0.171639	0.294254	0.153354	0.266012	0.198697	-0.243429	0.240967	0.236742	0.254536	-0.152059	0.468081	0.225493	0.278464	0.221572	0.287127	-0.194921	0.350456	-0.0186991	0.929307	0.139629	0.505618	0.12981
Sobic.009G130000	similar to Putative uncharacterized protein	darkmagenta	0.821166	4.91e-07	0.755287	1.27504e-05	0.848396	8.46345e-08	0.731985	3.19838e-05	0.818243	5.83e-07	0.892088	2.12e-09	0.550802	0.0043261	-0.512753	0.00876919	0.293445	0.154541	0.334176	0.102539	-0.346326	0.0899009	-0.370063	0.0686298	-0.289993	0.159677	0.35631	0.0804217	0.407841	0.0429937	-0.0872439	0.678377	0.393684	0.0515228	-0.34699	0.0892451	0.127472	0.543709	0.320128	0.118742	-0.0728216	0.729398	-0.090562	0.666822	0.237409	0.253162	0.387771
Sobic.003G216166	similar to Pleiotropic drug resistance protein 3	darkmagenta	0.801184	1.49e-06	0.757407	1.1669e-05	0.876094	9.5872e-09	0.714543	6.003e-05	0.813021	7.85e-07	0.826216	3.63e-07	0.558268	0.00372941	-0.518766	0.00788389	0.348109	0.0881491	0.249434	0.229194	-0.480089	0.0151477	-0.340476	0.0958315	-0.4933	0.0122187	0.513299	0.00868544	0.276755	0.180484	-0.2953	0.15183	0.569776	0.00294665	-0.144251	0.49149	0.230161	0.268367	0.324059	0.114031	-0.357992	0.0789024	-0.246247	0.235393	0.0141432	0.946503	0.337009
Sobic.003G224000		darkmagenta	0.794271	2.13e-06	0.77915	4.4531e-06	0.849069	8.06892e-08	0.757735	1.15089e-05	0.808828	9.91e-07	0.810761	8.91e-07	0.726641	3.9e-05	-0.619369	0.000961703	0.40699	0.043473	0.414775	0.0392441	-0.370798	0.0680389	-0.443717	0.0262952	-0.349322	0.0869729	0.535527	0.00580094	0.512754	0.00876897	-0.205554	0.324265	0.672334	0.000231921	-0.425893	0.0337772	0.18198	0.383961	0.419461	0.0368601	-0.137519	0.512133	-0.203564	0.329074	0.256764	0.215347	0.556759
Sobic.001G475900	(1 of 1) PTHR11695//PTHR11695:SF592 - ALCOHOL DEHYDROGENASE RELATED // SUBFAMILY NOT NAMED	darkmagenta	0.812966	7.88e-07	0.857354	4.39949e-08	0.717335	5.44422e-05	0.86875	1.79038e-08	0.806439	1.13e-06	0.67777	0.000197248	0.184943	0.376132	-0.14907	0.476974	0.40067	0.0471626	0.238436	0.251052	-0.321662	0.116887	-0.190411	0.361929	-0.315918	0.123944	0.222727	0.284559	0.000269585	0.99898	-0.34397	0.0922546	-0.0122489	0.95366	0.112172	0.593454	0.332547	0.104329	0.0991194	0.637364	-0.288074	0.162583	-0.155327	0.458457	-0.105095	0.617102	-0.211425
Sobic.005G137015	(1 of 17) K00660 - chalcone synthase (CHS)	darkmagenta	0.793454	2.22e-06	0.724678	4.18742e-05	0.888856	2.93072e-09	0.680859	0.000179638	0.804731	1.24e-06	0.808404	1.01e-06	0.559088	0.00366834	-0.510269	0.00915823	0.278886	0.177015	0.259216	0.210844	-0.372169	0.0669476	-0.373468	0.0659266	-0.392455	0.0523217	0.428594	0.0325453	0.342083	0.0941732	-0.241036	0.245767	0.555214	0.0039644	-0.290237	0.15931	0.112247	0.593207	0.286598	0.164843	-0.211966	0.309065	-0.238969	0.249964	0.120543	0.565996	0.402794
Sobic.002G024100	similar to Os07g0130200 protein	darkmagenta	0.80362	1.31e-06	0.759844	1.05272e-05	0.814578	7.19074e-07	0.759956	1.04767e-05	0.802984	1.36e-06	0.930286	1.69e-11	0.311914	0.129043	-0.367147	0.0710117	0.137641	0.511755	0.178868	0.392283	-0.0328774	0.876023	-0.0567914	0.78744	-0.0420522	0.841806	0.120712	0.565447	0.231788	0.264905	-0.182454	0.382705	0.167199	0.424381	-0.275602	0.182381	-0.000743031	0.997188	0.0962362	0.647232	-0.0152139	0.942459	-0.0668535	0.750857	0.207776	0.318948	0.157359
Sobic.003G111100	similar to Putative uncharacterized protein	darkmagenta	0.809684	9.46e-07	0.784214	3.50363e-06	0.762127	9.54833e-06	0.800776	1.52688e-06	0.800047	1.59e-06	0.924427	4.15e-11	0.227698	0.273664	-0.26781	0.195564	0.212239	0.308427	0.289548	0.160347	-0.0989302	0.638009	-0.0791824	0.706742	0.0307973	0.883813	0.0200331	0.924278	0.236264	0.255525	-0.0390787	0.852868	-0.0745751	0.723129	-0.229745	0.269257	0.0957992	0.648733	0.0977797	0.641942	0.0910489	0.665132	0.151944	0.468422	0.272304	0.187885	0.0294833
Sobic.003G203200	(1 of 12) PF06376 - Protein of unknown function (DUF1070) (DUF1070)	darkmagenta	0.803243	1.34e-06	0.751305	1.50245e-05	0.786642	3.11613e-06	0.741558	2.21761e-05	0.793539	2.22e-06	0.899676	9.53e-10	0.333772	0.102981	-0.405423	0.0443657	0.245333	0.237191	0.294256	0.153351	-0.252996	0.222393	-0.257441	0.214097	-0.13541	0.518687	0.107257	0.609838	0.269754	0.192216	-0.16918	0.418835	0.0783021	0.709864	-0.256969	0.214969	0.0494141	0.814547	0.096438	0.646539	-0.0285928	0.89208	0.0420932	0.841653	0.218286	0.294518	0.0862248
Sobic.005G137300	similar to Chalcone synthase WHP1	darkmagenta	0.79531	2.02e-06	0.75597	1.23924e-05	0.791336	2.4736e-06	0.745891	1.86915e-05	0.791275	2.48e-06	0.838515	1.66e-07	0.338346	0.0980617	-0.344081	0.0921435	0.235045	0.258058	0.413602	0.0398597	0.044185	0.833889	0.0247767	0.906417	0.212975	0.306713	0.0173498	0.934397	0.4218	0.0357144	0.0367347	0.861607	0.0360207	0.864273	-0.467272	0.0185174	0.0210137	0.920582	0.155683	0.457414	0.271948	0.188486	0.273569	0.185761	0.469016	0.018026	0.220029
Sobic.003G278000	(1 of 12) PF06376 - Protein of unknown function (DUF1070) (DUF1070)	darkmagenta	0.790113	2.63e-06	0.763081	9.16405e-06	0.762808	9.27259e-06	0.757644	1.15535e-05	0.783377	3.65e-06	0.930769	1.56e-11	0.401298	0.0467853	-0.435679	0.029484	0.293863	0.153926	0.381035	0.0602119	-0.26577	0.199121	-0.232365	0.263682	-0.0906761	0.666425	0.17853	0.393193	0.366471	0.0715728	-0.0504807	0.810614	0.120156	0.567254	-0.292303	0.156227	0.16031	0.443982	0.239855	0.248159	0.0258229	0.902484	0.125381	0.550392	0.315978	0.123868	0.19822
Sobic.003G413700	similar to Putative potassium transporter	darkmagenta	0.76977	6.83e-06	0.723073	4.43769e-05	0.852655	6.23399e-08	0.681012	0.000178803	0.782717	3.76e-06	0.803652	1.31e-06	0.681344	0.000177002	-0.615947	0.00104516	0.372415	0.0667534	0.322771	0.115559	-0.439607	0.0278892	-0.39056	0.0535719	-0.440566	0.0275104	0.568477	0.00302734	0.416113	0.0385516	-0.262602	0.204731	0.691248	0.000130091	-0.306674	0.135944	0.207069	0.320634	0.406745	0.0436116	-0.270735	0.190542	-0.242793	0.242237	0.136213	0.516189	0.504139
Sobic.002G024400	similar to Putative serine carboxypeptidase II	darkmagenta	0.781952	3.9e-06	0.776788	4.96953e-06	0.755385	1.26984e-05	0.789029	2.77279e-06	0.781235	4.04e-06	0.922948	5.15e-11	0.36647	0.0715742	-0.359257	0.0777747	0.211885	0.309254	0.291652	0.157194	-0.232493	0.263413	-0.248187	0.231606	-0.132837	0.526735	0.170563	0.414985	0.30087	0.143894	-0.0901722	0.668175	0.157868	0.451045	-0.294094	0.153589	0.115466	0.582584	0.199198	0.339773	-0.00553234	0.979061	-0.014378	0.945616	0.251707	0.224838	0.198496
Sobic.003G047500	(1 of 3) K13496 - UDP-glucosyl transferase 73C [EC:2.4.1.-] Glc - brassinosteroid (UGT73C)	darkmagenta	0.778584	4.57e-06	0.75411	1.33887e-05	0.751665	1.4805e-05	0.77085	6.51102e-06	0.77391	5.67e-06	0.854962	5.26e-08	0.0792663	0.706445	-0.0777404	0.711858	0.0661126	0.753534	0.0667318	0.751297	0.00683844	0.97412	-0.0600786	0.775436	-0.0641309	0.760707	-0.0537072	0.798745	0.0249231	0.905867	-0.237319	0.253347	-0.092061	0.661625	-0.0966629	0.645768	-0.0349364	0.868323	-0.0960463	0.647884	-0.0262882	0.900735	-0.133991	0.52312	0.0667028	0.751401	-0.115615
Sobic.004G182300	similar to Mlo3	darkmagenta	0.764486	8.62e-06	0.763598	8.96132e-06	0.780664	4.14766e-06	0.754491	1.31787e-05	0.773405	5.8e-06	0.807277	1.08e-06	0.804798	1.23e-06	-0.715708	5.76e-05	0.540876	0.00524258	0.586391	0.00206528	-0.459065	0.0209795	-0.475024	0.0164135	-0.298254	0.147583	0.563382	0.00336222	0.642449	0.00053452	-0.0764813	0.716335	0.61236	0.00113928	-0.476049	0.0161506	0.297273	0.148984	0.525799	0.00694448	-0.0508865	0.809119	-0.00274786	0.989599	0.382773	0.0589552	0.586217
Sobic.004G208700	similar to Putative uncharacterized protein	darkmagenta	0.770479	6.62e-06	0.794187	2.1438e-06	0.71684	5.53967e-05	0.796601	1.89581e-06	0.76869	7.17e-06	0.831621	2.59e-07	0.36969	0.0689314	-0.369847	0.0688042	0.444086	0.0261559	0.374159	0.0653881	-0.268565	0.19426	0.00099595	0.99623	-0.10445	0.619277	0.300694	0.144139	0.250145	0.227826	-0.145079	0.488979	0.150632	0.472314	-0.069525	0.741228	0.348542	0.0877281	0.275925	0.181849	-0.139881	0.504842	0.175466	0.401496	0.159144	0.447348	0.0813412
Sobic.003G293700	similar to Putative uncharacterized protein	darkmagenta	0.767715	7.49e-06	0.73927	2.42396e-05	0.761167	9.94948e-06	0.726487	3.92025e-05	0.765007	8.43e-06	0.853344	5.93e-08	0.392623	0.0522119	-0.423813	0.0347509	0.419657	0.0367632	0.363704	0.073905	-0.309824	0.131765	-0.0376797	0.858082	-0.125859	0.54886	0.293573	0.154353	0.284493	0.168106	-0.0873485	0.678011	0.178456	0.393393	-0.0712097	0.735175	0.293291	0.154767	0.269793	0.19215	-0.124627	0.552811	0.239915	0.248038	0.180975	0.386638	0.132341
Sobic.003G422700	(1 of 2) PTHR11785//PTHR11785:SF356 - AMINO ACID TRANSPORTER // SUBFAMILY NOT NAMED	darkmagenta	0.762474	9.41e-06	0.796196	1.93554e-06	0.709752	7.08004e-05	0.813433	7.67203e-07	0.764006	8.8e-06	0.796511	1.9e-06	0.17321	0.407672	-0.2498	0.228488	0.214705	0.302706	0.11093	0.597577	-0.145971	0.486283	-0.0243535	0.908009	-0.198863	0.340603	0.128741	0.539672	-0.00210281	0.992041	-0.445023	0.0258046	0.0438356	0.835185	0.00601065	0.977252	0.138709	0.508454	-0.00587102	0.97778	-0.263475	0.203175	-0.216331	0.298971	-0.0466484	0.824765	-0.15993
Sobic.003G289000	similar to OSIGBa0101A01.4 protein	darkmagenta	0.761694	9.73e-06	0.801176	1.49513e-06	0.6969	0.00010854	0.830851	2.72229e-07	0.762394	9.44e-06	0.817125	6.22e-07	0.253409	0.221613	-0.250904	0.226371	0.194736	0.35092	0.321709	0.116831	-0.0185175	0.929992	-0.0985211	0.639407	0.0580212	0.782943	-0.0133545	0.949482	0.291276	0.157753	-0.0282761	0.893269	-0.04562	0.828571	-0.314928	0.125191	0.0283675	0.892926	0.06344	0.763213	0.171262	0.413048	0.100876	0.63138	0.334108	0.102614	0.0782346
Sobic.004G303800	(1 of 15) 1.1.1.208 - (+)-neomenthol dehydrogenase / Monoterpenoid dehydrogenase	darkmagenta	0.773438	5.79e-06	0.72178	4.6489e-05	0.751817	1.47135e-05	0.701677	9.28402e-05	0.761653	9.74e-06	0.782259	3.85e-06	0.200937	0.335487	-0.160543	0.443312	0.26801	0.195219	0.0844575	0.688136	-0.350843	0.0855132	-0.133812	0.523679	-0.363736	0.0738778	0.285239	0.166944	-0.0251985	0.904831	-0.241554	0.244722	0.117445	0.576092	0.170752	0.414462	0.270039	0.191729	0.14639	0.485019	-0.357301	0.0795243	-0.147183	0.482631	-0.155249	0.458684	-0.0678018
Sobic.005G215900	similar to Putative Bowman-Birk serine protease inhibitor	darkmagenta	0.752725	1.42e-05	0.721985	4.61491e-05	0.795492	2.0064e-06	0.700243	9.73298e-05	0.760685	1.02e-05	0.849416	7.87e-08	0.728377	3.66e-05	-0.657906	0.000350987	0.417491	0.0378479	0.398218	0.0486588	-0.407984	0.0429137	-0.390871	0.0533652	-0.345827	0.0903957	0.551498	0.00426724	0.498885	0.0111299	-0.220761	0.288941	0.662695	0.00030663	-0.386982	0.0559957	0.206402	0.322229	0.432432	0.0308568	-0.183413	0.380164	-0.135084	0.519704	0.238564	0.250791	0.537997
Sobic.006G174500	similar to Putative cis-zeatin O-glucosyltransferase	darkmagenta	0.759322	1.08e-05	0.75029	1.56593e-05	0.730553	3.37404e-05	0.760954	1.00405e-05	0.756963	1.19e-05	0.739318	2.42e-05	0.455836	0.0220183	-0.43689	0.0289847	0.327396	0.110141	0.437195	0.0288599	-0.222617	0.284803	-0.390879	0.0533596	-0.129937	0.53588	0.197292	0.344509	0.414839	0.0392106	-0.14044	0.503127	0.179058	0.391772	-0.425924	0.0337628	0.112346	0.592879	0.238849	0.250208	0.109985	0.60072	-0.092044	0.661684	0.35272	0.0837385	0.24103
Sobic.002G004700	similar to Putative quinone oxidoreductase	darkmagenta	0.755514	1.26e-05	0.737518	2.5932e-05	0.738009	2.5447e-05	0.742274	2.15636e-05	0.753511	1.37e-05	0.902381	7.06e-10	0.419702	0.0367408	-0.430126	0.0318626	0.308674	0.133279	0.397587	0.0490496	-0.269918	0.191937	-0.26676	0.19739	-0.0841562	0.689194	0.201754	0.333485	0.391056	0.0532423	-0.000556945	0.997892	0.150573	0.472491	-0.292524	0.155899	0.190425	0.361895	0.271037	0.190028	0.0425898	0.839809	0.140178	0.503931	0.336012	0.100549	0.24119
Sobic.002G024200	similar to Os07g0130300 protein	darkmagenta	0.750933	1.53e-05	0.701951	9.20039e-05	0.770841	6.51373e-06	0.700874	9.53311e-05	0.750853	1.53e-05	0.814349	7.28e-07	0.274298	0.184544	-0.283831	0.169141	0.0776332	0.712239	0.0648436	0.758125	-0.254676	0.219234	-0.357956	0.0789347	-0.342907	0.0933318	0.136475	0.515373	0.0962897	0.647048	-0.354728	0.0818714	0.219455	0.291876	-0.210119	0.313396	-0.0756145	0.719422	-0.00658612	0.975074	-0.190757	0.361041	-0.352504	0.083942	0.000326272	0.998765	0.0752093
Sobic.003G327700	similar to Cystatin	darkmagenta	0.736918	2.65e-05	0.728541	3.63539e-05	0.778319	4.62906e-06	0.707642	7.60615e-05	0.749294	1.63e-05	0.78448	3.46e-06	0.820936	4.98e-07	-0.742446	2.14e-05	0.545126	0.00483194	0.609808	0.0012106	-0.354132	0.0824219	-0.384786	0.0575252	-0.198483	0.341546	0.560589	0.00355869	0.686431	0.000151328	-0.0933706	0.657098	0.64697	0.000473776	-0.525394	0.00699592	0.28212	0.171836	0.541458	0.00518472	0.0016357	0.993809	0.0288209	0.891224	0.449316	0.0242429	0.635573
Sobic.008G182700	similar to Thaumatin-like pathogenesis-related protein 4 precursor	darkmagenta	0.749826	1.6e-05	0.759171	1.08321e-05	0.694701	0.000116521	0.78816	2.89367e-06	0.746239	1.84e-05	0.858246	4.11e-08	0.272075	0.188271	-0.269558	0.192552	0.237115	0.253767	0.309624	0.132027	-0.142391	0.497152	-0.182429	0.38277	-0.0165232	0.937517	0.0866897	0.680314	0.262294	0.205282	-0.0179568	0.932107	0.000444201	0.998319	-0.232071	0.264305	0.151664	0.469251	0.157834	0.451143	0.0682103	0.745962	0.0918775	0.662261	0.265774	0.199114	0.0915578
Sobic.003G065300	similar to Putative uncharacterized protein	darkmagenta	0.747859	1.73e-05	0.759294	1.07755e-05	0.700037	9.79889e-05	0.755326	1.27296e-05	0.744227	2e-05	0.832424	2.47e-07	0.52377	0.00720535	-0.516067	0.00827156	0.516562	0.00819926	0.504111	0.0101852	-0.309599	0.13206	-0.0711479	0.735397	-0.074896	0.721984	0.379074	0.0616541	0.425991	0.0337316	-0.0487887	0.816855	0.261447	0.206803	-0.226921	0.27535	0.355111	0.0815181	0.402129	0.0462896	-0.0529989	0.801347	0.270796	0.190438	0.297924	0.148053	0.263892
Sobic.005G137200	similar to Chalcone synthase WHP1	darkmagenta	0.726326	3.94e-05	0.692266	0.000125954	0.795893	1.9657e-06	0.684676	0.000159793	0.740791	2.28e-05	0.82345	4.29e-07	0.494311	0.0120153	-0.431645	0.0311975	0.188473	0.366929	0.358889	0.0781019	-0.0848848	0.686636	-0.267106	0.196788	-0.012877	0.951287	0.187747	0.36881	0.489595	0.0129884	0.00032913	0.998754	0.355128	0.0815027	-0.515211	0.00839774	-0.00686687	0.974012	0.234489	0.259218	0.184552	0.377162	0.0182565	0.930977	0.436749	0.0290426	0.459772
Sobic.004G182600	weakly similar to Os06g0500300 protein	darkmagenta	0.745149	1.93e-05	0.69226	0.000125977	0.738966	2.45257e-05	0.688282	0.000142836	0.737699	2.58e-05	0.756611	1.21e-05	0.324532	0.113474	-0.339258	0.0971022	0.320545	0.118236	0.459353	0.0208886	-0.138984	0.507606	-0.251897	0.224476	0.0192344	0.927289	0.0636088	0.762601	0.387169	0.0558669	-0.0045618	0.982734	-0.0526524	0.802621	-0.317522	0.121943	0.140309	0.503528	0.199997	0.337801	0.201292	0.334617	0.141952	0.498492	0.405212	0.0444868	0.111417
Sobic.007G160700	similar to Putative ripening regulated protein	darkmagenta	0.740532	2.31e-05	0.731754	3.22617e-05	0.704806	8.36723e-05	0.725019	4.13592e-05	0.735225	2.83e-05	0.802351	1.41e-06	0.48899	0.0131178	-0.453157	0.0229113	0.565644	0.00320983	0.480869	0.0149601	-0.364576	0.0731645	-0.321576	0.11699	-0.233621	0.261038	0.433944	0.0302112	0.339235	0.0971254	-0.276553	0.180815	0.236574	0.254884	-0.107331	0.609589	0.454749	0.022377	0.41046	0.0415457	-0.150757	0.471943	-0.0510465	0.80853	0.202286	0.332183	0.159029
Sobic.001G150200	similar to OSJNBa0083N12.1 protein	darkmagenta	0.718607	5.21e-05	0.716201	5.66533e-05	0.762295	9.47974e-06	0.707596	7.61811e-05	0.733513	3.02e-05	0.804149	1.28e-06	0.501571	0.0106357	-0.425935	0.0337577	0.275877	0.181927	0.159684	0.445787	-0.331762	0.105199	-0.295328	0.151789	-0.432477	0.0308378	0.454503	0.0224591	0.211936	0.309134	-0.437793	0.0286168	0.550755	0.00433005	-0.140278	0.503622	0.161591	0.440303	0.233559	0.261167	-0.343882	0.0923437	-0.377377	0.0629244	-0.00630146	0.976151	0.281651
Sobic.003G228700	similar to Putative uncharacterized protein	darkmagenta	0.741551	2.22e-05	0.686627	0.000150412	0.728016	3.70631e-05	0.670656	0.000243651	0.73105	3.31e-05	0.850851	7.1e-08	0.49463	0.0119517	-0.494524	0.0119728	0.451213	0.0235777	0.454142	0.0225795	-0.341694	0.0945729	-0.174136	0.405131	-0.114703	0.585094	0.328927	0.108389	0.41432	0.0394821	-0.00338683	0.987181	0.233361	0.261583	-0.242639	0.242545	0.273298	0.186214	0.352366	0.0840718	-0.0399196	0.849737	0.25765	0.213714	0.27604	0.181659	0.262078
Sobic.004G304100	similar to Short-chain dehydrogenase/reductase protein-like	darkmagenta	0.729448	3.52e-05	0.690181	0.000134557	0.720825	4.81051e-05	0.679711	0.000186015	0.723779	4.33e-05	0.776467	5.04e-06	0.134075	0.522857	-0.163251	0.435556	0.155149	0.458977	0.0626581	0.766052	0.0216727	0.9181	0.0356028	0.865833	-0.0886085	0.673616	0.10345	0.622655	0.0162381	0.938593	-0.328165	0.109258	0.0286774	0.891763	0.0131962	0.950081	0.0918656	0.662302	0.0126517	0.952138	-0.142435	0.497019	-0.197553	0.343859	0.0105197	0.960197	-0.0843714
Sobic.009G208000	similar to Spl7 protein	darkmagenta	0.725821	4.02e-05	0.726498	3.91872e-05	0.698406	0.000103357	0.70642	7.92647e-05	0.723531	4.36e-05	0.778908	4.5e-06	0.653648	0.000395027	-0.611977	0.00114976	0.725783	4.02e-05	0.636965	0.000617186	-0.532416	0.00614799	-0.287318	0.163737	-0.279321	0.176311	0.610042	0.00120392	0.479535	0.0152821	-0.121798	0.56193	0.375064	0.0646875	-0.117976	0.574355	0.607797	0.00126948	0.608365	0.00125261	-0.186292	0.3726	0.145722	0.487034	0.254533	0.219501	0.311274
Sobic.002G024000	similar to Putative uncharacterized protein	darkmagenta	0.71881	5.17e-05	0.733909	2.97513e-05	0.690962	0.000131273	0.762188	9.52356e-06	0.722749	4.49e-05	0.806987	1.1e-06	0.147088	0.482917	-0.0885956	0.673661	-0.0450163	0.830807	0.0967271	0.645548	0.0537116	0.798729	-0.181125	0.386239	-0.00679531	0.974283	-0.129524	0.537186	0.156725	0.45437	-0.139289	0.506665	-0.00431335	0.983674	-0.362115	0.0752703	-0.21708	0.297261	-0.13064	0.533656	0.139929	0.504695	-0.131269	0.531669	0.210404	0.312726	0.0626543
Sobic.001G393600	similar to Expressed protein	darkmagenta	0.7239	4.31e-05	0.698189	0.000104091	0.715593	5.78719e-05	0.690955	0.000131304	0.721399	4.71e-05	0.888507	3.03e-09	0.396998	0.049417	-0.415933	0.0386439	0.314042	0.126315	0.311359	0.129762	-0.209083	0.315844	-0.0209482	0.920829	-0.0629311	0.76506	0.271061	0.189988	0.305312	0.13778	-0.0719121	0.732656	0.230181	0.268324	-0.195836	0.348152	0.210022	0.313625	0.274967	0.183432	-0.0628641	0.765303	0.171222	0.413158	0.228392	0.272165	0.227005
Sobic.001G407800	similar to Oxidoreductase, 2OG-Fe oxygenase family protein, expressed	darkmagenta	0.7111	6.76e-05	0.727008	3.84624e-05	0.712897	6.35549e-05	0.731257	3.28671e-05	0.720665	4.84e-05	0.771173	6.42e-06	0.462481	0.0199242	-0.43994	0.0277572	0.351951	0.0844629	0.286441	0.165084	-0.355207	0.0814299	-0.245584	0.236698	-0.299536	0.145767	0.40149	0.0466708	0.261948	0.205903	-0.216359	0.298908	0.377521	0.0628155	-0.140331	0.503459	0.285311	0.166833	0.303854	0.139766	-0.238922	0.25006	-0.120736	0.565369	0.0891391	0.671768	0.233624
Sobic.003G413600	similar to Putative potassium transporter	darkmagenta	0.70777	7.57e-05	0.657622	0.000353785	0.792442	2.34056e-06	0.61552	0.00105601	0.71993	4.97e-05	0.767728	7.48e-06	0.688927	0.000139974	-0.616045	0.00104269	0.361917	0.0754425	0.283065	0.170344	-0.445045	0.0257961	-0.382868	0.0588866	-0.465484	0.0190327	0.607123	0.00128977	0.394779	0.0508193	-0.289253	0.160793	0.743287	2.07e-05	-0.284203	0.168558	0.210701	0.312026	0.420347	0.036423	-0.316578	0.123118	-0.275814	0.182031	0.094328	0.653795	0.525329
Sobic.003G291600	(1 of 21) IPR000719//IPR001245//IPR001611//IPR002290//IPR003591//IPR011009//IPR013210//IPR013320//IPR020635 - Protein kinase domain // Serine-threonine/tyrosine-protein kinase catalytic domain // Leucine-rich repeat // Serine/threonine/dual specificity protein kinase, catalytic domain // Leucine-rich repeat, typical subtype // Protein kinase-like domain // Leucine-rich repeat-containing N-termina…	darkmagenta	0.706073	8.02e-05	0.697267	0.000107257	0.730707	3.35479e-05	0.689445	0.000137712	0.714969	5.91e-05	0.737095	2.64e-05	0.510889	0.0090598	-0.527091	0.00678246	0.403419	0.0455285	0.314199	0.126114	-0.331964	0.104976	-0.278263	0.178024	-0.345485	0.0907358	0.397372	0.0491835	0.273748	0.185462	-0.445628	0.0255794	0.429526	0.0321288	-0.215174	0.301627	0.150432	0.472909	0.211048	0.311213	-0.265998	0.198722	-0.247795	0.232367	0.0692811	0.742105	0.190264
Sobic.001G106200	similar to Homeotic protein knotted-1	darkmagenta	0.707401	7.67e-05	0.667632	0.000266097	0.755854	1.2453e-05	0.645723	0.000489894	0.714433	6.03e-05	0.758341	1.12e-05	0.589094	0.00194577	-0.514972	0.00843326	0.363256	0.0742881	0.518232	0.0079594	-0.0283537	0.892978	-0.0784878	0.709205	0.103516	0.62243	0.291171	0.15791	0.60063	0.0014998	0.0250661	0.905329	0.378577	0.0620243	-0.556929	0.00383091	0.130359	0.534545	0.391227	0.0531293	0.240457	0.246938	0.164318	0.432522	0.53774	0.00556417	0.521543
Sobic.001G517900	similar to Serine/threonine-protein kinase Cx32, chloroplast%252C putative, expressed	darkmagenta	0.716474	5.61e-05	0.716693	5.56836e-05	0.665572	0.000282401	0.727325	3.80173e-05	0.710441	6.92e-05	0.784967	3.38e-06	0.250342	0.227447	-0.322136	0.116318	0.206499	0.321997	0.153764	0.463044	-0.050068	0.812135	0.0967449	0.645487	-0.0578478	0.783577	0.184231	0.378007	0.125451	0.550167	-0.168877	0.419681	0.0924424	0.660305	-0.0730646	0.728528	0.160998	0.442004	0.148333	0.479179	-0.131673	0.530397	-0.0339343	0.872069	0.0877343	0.676664	0.0329076
Sobic.010G117800	similar to Putative uncharacterized protein	darkmagenta	0.697847	0.000105255	0.746719	1.80837e-05	0.673321	0.00022526	0.774116	5.61762e-06	0.709628	7.11e-05	0.639567	0.000576678	0.120486	0.566181	-0.18247	0.382662	0.0822576	0.695875	0.0766184	0.715847	-0.0456021	0.828637	-0.106565	0.61216	-0.144939	0.489403	-0.0301448	0.886259	0.0111232	0.957915	-0.380859	0.0603403	0.0178458	0.932526	-0.149121	0.47682	-0.0864818	0.681041	-0.171518	0.412337	-0.106543	0.612232	-0.258669	0.211844	0.00251965	0.990463	-0.145299
Sobic.004G014700	weakly similar to Putative uncharacterized protein	darkmagenta	0.703074	8.86e-05	0.743387	2.06407e-05	0.642871	0.00052858	0.76294	9.2199e-06	0.703924	8.62e-05	0.648227	0.000457991	0.222354	0.285386	-0.254185	0.220153	0.223667	0.282476	0.309822	0.131767	0.248561	0.23088	0.150084	0.473945	0.218602	0.293802	0.00434297	0.983562	0.260303	0.208869	-0.179886	0.38955	-0.0326747	0.876782	-0.327549	0.109964	0.0493526	0.814774	0.0683139	0.745589	0.186853	0.371137	-0.0125455	0.952539	0.324094	0.113989	0.0320599
Sobic.010G117900	similar to H0813E03.4 protein	darkmagenta	0.707232	7.71e-05	0.630372	0.000731059	0.73795	2.55047e-05	0.594583	0.00172117	0.701071	9.47e-05	0.725192	4.11e-05	0.172698	0.409081	-0.135626	0.518013	0.129328	0.537808	0.00656717	0.975146	-0.26326	0.203557	-0.169218	0.418728	-0.351521	0.0848695	0.210847	0.311684	-0.0246113	0.907039	-0.266653	0.197576	0.168115	0.421813	0.0580709	0.782761	0.105729	0.61497	0.0630121	0.764766	-0.293639	0.154255	-0.255883	0.216981	-0.141737	0.499149	-0.00488164
Sobic.008G182800	similar to Thaumatin-like pathogenesis-related protein 4 precursor	darkmagenta	0.703555	8.72e-05	0.706613	7.875e-05	0.648247	0.000457733	0.731875	3.21163e-05	0.697966	0.00010485	0.829851	2.9e-07	0.219652	0.291431	-0.214056	0.304204	0.23753	0.252913	0.248778	0.23046	-0.182963	0.381354	-0.158557	0.449047	-0.0671991	0.749609	0.11849	0.572679	0.17746	0.396082	-0.0415756	0.843577	-0.0145605	0.944927	-0.0944924	0.653229	0.215529	0.300811	0.16456	0.431835	-0.0229484	0.913296	0.0716562	0.733573	0.170177	0.416057	0.03172
Sobic.002G122800	(1 of 4) PF11779 - Protein of unknown function (DUF3317) (DUF3317)	darkmagenta	0.708046	7.5e-05	0.679218	0.000188815	0.663783	0.000297266	0.69274	0.000124067	0.697499	0.000106452	0.873734	1.18e-08	0.26447	0.201411	-0.331559	0.105426	0.228312	0.272337	0.332039	0.104892	-0.132438	0.52799	-0.121637	0.56245	0.0662024	0.753209	0.0308246	0.883711	0.301304	0.143287	0.0289903	0.890589	-0.0512715	0.807701	-0.264472	0.201407	0.103879	0.621204	0.139046	0.507416	0.123609	0.556085	0.244544	0.238752	0.331705	0.105264	0.0923966
Sobic.002G087800	weakly similar to Chromosome chr2 scaffold_11, whole genome shotgun sequence	darkmagenta	0.695368	0.000114047	0.650519	0.000430375	0.711126	6.75511e-05	0.649577	0.00044154	0.694761	0.000116294	0.783384	3.65e-06	0.397991	0.0487994	-0.399509	0.0478666	0.229093	0.270657	0.341497	0.0947759	-0.0270498	0.897874	-0.248541	0.230919	0.00481131	0.98179	0.107043	0.610554	0.383595	0.0583679	-0.221009	0.288385	0.182815	0.381746	-0.442207	0.026872	-0.0349833	0.868148	0.130982	0.532574	0.13078	0.533212	-0.0759737	0.718142	0.367774	0.0704941	0.239006
Sobic.008G191600	similar to CDS_VAMP	darkmagenta	0.680072	0.000183991	0.651472	0.000419333	0.744626	1.96549e-05	0.630256	0.000733209	0.693224	0.000122165	0.793056	2.27e-06	0.712667	6.41e-05	-0.672159	0.000233124	0.411501	0.0409808	0.411143	0.0411743	-0.399648	0.0477822	-0.284973	0.167357	-0.302027	0.142283	0.528667	0.00658926	0.518646	0.00790079	-0.102941	0.624377	0.637309	0.000611703	-0.354651	0.081942	0.206798	0.321281	0.433554	0.030377	-0.143449	0.493927	-0.00216969	0.991788	0.272394	0.187732	0.550041
Sobic.010G071800	(1 of 11) 1.1.1.195 - Cinnamyl-alcohol dehydrogenase / CAD	darkmagenta	0.701062	9.47e-05	0.677096	0.000201285	0.654435	0.00038654	0.657777	0.000352263	0.688707	0.000140945	0.751117	1.51e-05	0.394098	0.0512564	-0.398633	0.0484033	0.624783	0.000841389	0.433252	0.0305056	-0.495124	0.0118538	-0.0956783	0.649148	-0.282646	0.171004	0.452684	0.023072	0.209117	0.315764	-0.199272	0.33959	0.131996	0.529381	0.167816	0.422649	0.570326	0.00291309	0.396221	0.0499045	-0.305619	0.137365	0.186866	0.371101	0.0418415	0.842589	-0.0065593
Sobic.001G063200	similar to Putative uncharacterized protein	darkmagenta	0.668057	0.000262834	0.623591	0.000866694	0.734958	2.85926e-05	0.591928	0.00182686	0.677562	0.000198483	0.817016	6.25e-07	0.608459	0.00124983	-0.625438	0.000827766	0.334946	0.101701	0.387809	0.0554278	-0.328269	0.109139	-0.261384	0.206917	-0.19921	0.339744	0.380849	0.0603477	0.481344	0.0148467	-0.147936	0.480369	0.503432	0.0103041	-0.391938	0.0526607	0.120581	0.565873	0.327846	0.109624	-0.0753523	0.720357	0.0357589	0.86525	0.311191	0.12998	0.455646
Sobic.001G326200	(1 of 1) PTHR35275//PTHR35275:SF1 - FAMILY NOT NAMED // F14N23.10	darkmagenta	0.665726	0.000281156	0.610807	0.00118223	0.691905	0.000127406	0.601561	0.001468	0.664675	0.000289768	0.777841	4.73e-06	0.563568	0.00334947	-0.529316	0.00651106	0.230764	0.267079	0.320852	0.117864	-0.19248	0.356638	-0.339752	0.0965845	-0.176959	0.397439	0.288835	0.161426	0.461711	0.0201582	-0.140298	0.503561	0.405517	0.0443117	-0.457251	0.0215581	0.0112512	0.957431	0.268297	0.194722	0.0366975	0.861746	-0.12365	0.555952	0.336218	0.100328	0.438061
Sobic.010G225801		darkmagenta	0.659859	0.000332267	0.581755	0.00228487	0.707191	7.72307e-05	0.544758	0.00486638	0.656991	0.000360076	0.727873	3.73e-05	0.290397	0.159069	-0.213216	0.306153	0.125011	0.551576	0.218327	0.294426	-0.148047	0.480036	-0.134243	0.52233	-0.0691532	0.742566	0.145635	0.487299	0.275214	0.183024	0.076979	0.714564	0.171518	0.412338	-0.239084	0.249729	0.0610141	0.772029	0.215045	0.301923	0.0623319	0.767237	0.0942619	0.654023	0.238403	0.251121	0.278534
Sobic.005G032200	(1 of 3) 2.4.1.116 - Cyanidin 3-O-rutinoside 5-O-glucosyltransferase / glucosyltransferase	darkmagenta	0.659132	0.000339133	0.644462	0.00050668	0.619923	0.000948741	0.652395	0.000408863	0.652095	0.000412243	0.637765	0.000604479	0.00433053	0.983609	-0.00306323	0.988406	0.0955406	0.649622	-0.0934639	0.656775	-0.193815	0.35325	-0.0295763	0.888391	-0.342516	0.0937307	0.085859	0.683221	-0.208016	0.318375	-0.331369	0.105638	-0.0412976	0.84461	0.241932	0.243962	0.0701062	0.739138	-0.107541	0.608885	-0.354431	0.0821453	-0.272525	0.187511	-0.270656	0.190676	-0.267958
Sobic.001G369500	(1 of 12) 1.14.13.138 - Indolin-2-one monooxygenase / CYP71C2	darkmagenta	0.635902	0.000634432	0.588334	0.00197874	0.697766	0.000105534	0.562098	0.00345137	0.64365	0.000517759	0.650505	0.000430536	0.318225	0.121074	-0.274328	0.184495	0.292116	0.156503	0.0640105	0.761144	-0.334801	0.101859	-0.130695	0.533482	-0.42605	0.0337046	0.379492	0.0613447	0.0219572	0.917029	-0.459498	0.0208431	0.384587	0.0576649	0.12289	0.558401	0.178298	0.393818	0.105506	0.615719	-0.430183	0.0318374	-0.259536	0.210262	-0.170444	0.415314	0.0457094
Sobic.008G165800	similar to Putative receptor protein kinase PERK	darkmagenta	0.624619	0.000844834	0.586893	0.00204263	0.696443	0.000110158	0.567811	0.00306942	0.637283	0.000612109	0.779316	4.42e-06	0.603523	0.00140286	-0.593784	0.0017524	0.271955	0.188474	0.344127	0.0920964	-0.132158	0.52887	-0.15036	0.473124	-0.0691853	0.74245	0.373431	0.0659554	0.498514	0.0111997	-0.0960746	0.647787	0.541573	0.0051733	-0.457633	0.0214351	0.088935	0.672479	0.349084	0.0872024	0.00859649	0.967469	-0.00214898	0.991866	0.360955	0.0762798	0.537659
Sobic.006G054900	similar to Putative uncharacterized protein	darkmagenta	0.639219	0.000581961	0.60141	0.0014731	0.612093	0.00114658	0.602592	0.00143344	0.629508	0.000747251	0.814715	7.13e-07	0.231764	0.264954	-0.361365	0.0759216	0.175345	0.401827	0.293217	0.154876	-0.0994746	0.636152	-0.116414	0.57947	0.0902632	0.667859	-0.0348393	0.868686	0.280081	0.175088	-0.0479625	0.819906	-0.0570864	0.786361	-0.293208	0.154889	-0.00312879	0.988157	0.0466671	0.824696	0.126123	0.548015	0.225322	0.278838	0.32629	0.111419	0.0599704
Sobic.001G453100	similar to Homocysteine S-methyltransferase 1	darkmagenta	0.634243	0.000662196	0.554893	0.00398984	0.67292	0.000227941	0.524798	0.00707218	0.629295	0.000751296	0.716417	5.62e-05	0.286807	0.164521	-0.291772	0.157015	0.100244	0.633531	0.210887	0.311591	-0.228057	0.272888	-0.349146	0.0871422	-0.163498	0.434854	0.0442175	0.833768	0.257553	0.213891	-0.130422	0.534346	0.1305	0.534098	-0.32277	0.11556	-0.101722	0.628506	0.0398276	0.850079	0.0197236	0.925444	-0.0454755	0.829106	0.208847	0.316401	0.168042
Sobic.001G299100	similar to Oxidoreductase, 2OG-Fe oxygenase family protein, expressed	darkmagenta	0.627919	0.000777836	0.664283	0.00029304	0.5626	0.00341628	0.702407	9.06254e-05	0.627376	0.000788541	0.717359	5.44e-05	0.273531	0.185823	-0.256427	0.215972	0.327492	0.110031	0.382624	0.0590621	-0.122285	0.560354	-0.150093	0.47392	0.053584	0.799197	0.111234	0.596568	0.290775	0.158502	0.00500216	0.981068	-0.0245353	0.907325	-0.180745	0.387253	0.247461	0.233018	0.203645	0.328878	0.105607	0.615379	0.177332	0.396428	0.306438	0.136261	0.0742776
Sobic.002G326300	(1 of 23) K04733 - interleukin-1 receptor-associated kinase 4 (IRAK4)	darkmagenta	0.619082	0.000968481	0.617442	0.00100795	0.619301	0.000963304	0.612347	0.00113962	0.623157	0.000876071	0.807198	1.08e-06	0.517174	0.00811074	-0.478016	0.0156556	0.342222	0.0940314	0.420141	0.0365239	-0.283073	0.170331	-0.212398	0.308057	-0.081013	0.700266	0.329939	0.107242	0.46568	0.0189757	0.0323702	0.877921	0.334098	0.102625	-0.317326	0.122186	0.238886	0.250132	0.387566	0.0555945	0.0296496	0.888116	0.172918	0.408476	0.363451	0.0741212	0.406331
Sobic.001G467600	similar to Haemolysin-III related family protein, expressed	darkmagenta	0.629793	0.000741882	0.620748	0.000929718	0.57785	0.00248506	0.637094	0.000615122	0.621244	0.000918455	0.734711	2.89e-05	0.0134252	0.949215	-0.107084	0.610418	0.0822767	0.695807	0.102373	0.626301	-0.127746	0.542836	-0.079563	0.705394	-0.0281772	0.89364	-0.110622	0.5986	0.00828053	0.968664	-0.1401	0.504169	-0.192142	0.3575	-0.0367082	0.861706	-0.000513496	0.998056	-0.10566	0.615202	-0.0226862	0.914284	0.10819	0.606713	0.0698448	0.740078	-0.187967
Sobic.001G020401	(1 of 1) PTHR11730//PTHR11730:SF37 - AMMONIUM TRANSPORTER // SUBFAMILY NOT NAMED	darkmagenta	0.626017	0.000815864	0.626026	0.000815682	0.578561	0.00244756	0.648766	0.000451362	0.620902	0.00092622	0.810145	9.22e-07	0.286023	0.165729	-0.294428	0.1531	0.235317	0.257491	0.332381	0.104513	-0.0729378	0.728982	-0.0104172	0.960584	0.117972	0.574368	0.090495	0.667054	0.321065	0.117607	0.0839517	0.689912	0.0178021	0.932691	-0.258106	0.212875	0.159877	0.44523	0.213403	0.305719	0.140018	0.504421	0.271568	0.189128	0.347336	0.0889059	0.169418
Sobic.001G319500	similar to Glutathione S-transferase GST 31	darkmagenta	0.629387	0.000749544	0.619828	0.000950957	0.58278	0.00223471	0.618248	0.000988385	0.620793	0.000928712	0.641272	0.00055141	-0.0251143	0.905148	0.0455814	0.828714	0.190445	0.361842	-0.0357228	0.865385	-0.193036	0.355225	0.0143128	0.945862	-0.267518	0.196072	0.123249	0.557245	-0.211234	0.310776	-0.327095	0.110487	-0.0850173	0.686171	0.339483	0.0968663	0.228519	0.271892	-0.0359308	0.864608	-0.349122	0.0871654	-0.169794	0.417124	-0.253238	0.221936	-0.303466
Sobic.008G074400	similar to Glutathione S-transferase GST 18	darkmagenta	0.616543	0.00103019	0.593956	0.00174565	0.6085	0.00124862	0.588713	0.00196223	0.614094	0.00109291	0.752373	1.44e-05	0.290098	0.159518	-0.3764	0.0636643	0.258332	0.21246	0.107162	0.610155	-0.139789	0.505125	0.10717	0.61013	-0.173695	0.406339	0.317087	0.122483	0.0855843	0.684183	-0.310729	0.130581	0.220327	0.289915	0.0743952	0.723772	0.252326	0.223662	0.201229	0.334769	-0.291495	0.157427	-0.106555	0.612193	-0.00562065	0.978727	0.0446338
Sobic.010G091100	similar to Flavonol-3-O-glycoside-7-O-glucosyltransferase 1, putative	darkmagenta	0.626823	0.000799552	0.626148	0.000813195	0.548728	0.00450543	0.646115	0.000484775	0.613995	0.00109551	0.64766	0.000465048	0.089346	0.671048	-0.163643	0.43444	0.308086	0.134059	0.252873	0.222626	-0.261559	0.206602	-0.126791	0.545881	-0.124498	0.553224	0.0450266	0.830769	0.0543426	0.796413	-0.0563922	0.7889	-0.223619	0.282584	0.10278	0.62492	0.244248	0.239338	0.0581974	0.7823	-0.0707854	0.736698	0.131298	0.531579	0.0545749	0.79556	-0.219564
Sobic.003G426500	similar to Glutathione S-transferase GST 29	darkmagenta	0.618279	0.000987645	0.559348	0.00364914	0.608619	0.00124514	0.542972	0.00503653	0.606883	0.00129706	0.782531	3.8e-06	0.232519	0.263358	-0.25445	0.219657	0.272569	0.187438	0.211493	0.31017	-0.235109	0.257925	0.126087	0.548129	-0.0625188	0.766557	0.222033	0.2861	0.151855	0.468684	0.0251723	0.90493	0.0638413	0.761758	0.046205	0.826406	0.286749	0.164611	0.252684	0.222982	-0.128232	0.541287	0.280395	0.174585	0.100147	0.633861	0.0750646
Sobic.010G092200	similar to Acid phosphatase-like	darkmagenta	0.610027	0.00120433	0.561757	0.00347536	0.618333	0.000986328	0.563403	0.00336079	0.606414	0.00131138	0.804209	1.27e-06	0.158182	0.450134	-0.245725	0.236419	0.0488802	0.816517	0.199883	0.338081	0.154012	0.462317	0.0630121	0.764766	0.247651	0.232648	-0.0963918	0.646698	0.254972	0.218679	-0.00648653	0.975451	-0.056559	0.78829	-0.316988	0.122607	-0.0694085	0.741647	0.0245201	0.907382	0.233355	0.261595	0.191989	0.357891	0.372943	0.0663374	0.112124
Sobic.003G422200	(1 of 60) 3.2.1.39 - Glucan endo-1,3-beta-D-glucosidase / Laminarinase	darkmagenta	0.609048	0.00123257	0.574372	0.00267572	0.590136	0.0019013	0.557883	0.00375835	0.600559	0.00150224	0.733664	3e-05	0.236025	0.256021	-0.277918	0.178585	0.307374	0.135008	0.246075	0.235731	-0.180094	0.388993	0.23015	0.268391	0.00645973	0.975552	0.198202	0.342243	0.168239	0.421465	-0.00541405	0.979509	0.0658754	0.754392	0.00650967	0.975363	0.25581	0.217116	0.212098	0.308756	-0.0979327	0.641418	0.354552	0.0820335	0.12401	0.554793	0.0561122
Sobic.003G264500	similar to Os01g0692100 protein	darkmagenta	0.58163	0.00229106	0.536328	0.0057143	0.644432	0.000507092	0.53809	0.00552751	0.591579	0.00184114	0.768269	7.3e-06	0.390125	0.0538619	-0.373613	0.0658133	0.0173249	0.934491	0.0780731	0.710677	-0.219309	0.292205	-0.295897	0.150964	-0.260448	0.208607	0.204344	0.327185	0.25224	0.223824	-0.114501	0.58576	0.394319	0.0511143	-0.327588	0.109919	-0.085216	0.685474	0.121321	0.563475	-0.0909636	0.665428	-0.20077	0.335897	0.138272	0.509804	0.353245
Sobic.010G275100	(1 of 2) PTHR17985//PTHR17985:SF14 - SER/THR-RICH PROTEIN T10 IN DGCR REGION // SUBFAMILY NOT NAMED	darkmagenta	0.594359	0.00172986	0.623264	0.000873747	0.525128	0.00702984	0.620898	0.000926304	0.588263	0.00198188	0.550991	0.00431005	0.138326	0.509637	-0.251792	0.224677	0.291428	0.157526	0.345541	0.0906801	0.0838412	0.690301	0.189199	0.365052	0.157543	0.45199	0.00869309	0.967104	0.183518	0.379888	-0.181104	0.386295	-0.189334	0.364702	-0.124478	0.553288	0.211925	0.309159	0.113339	0.589592	0.0792931	0.70635	0.0963711	0.646769	0.250619	0.226916	-0.137461
Sobic.008G069200	(1 of 2) PTHR11945//PTHR11945:SF205 - MADS BOX PROTEIN // SUBFAMILY NOT NAMED	darkmagenta	0.582125	0.00226668	0.612958	0.0011231	0.509242	0.00932319	0.644862	0.000501309	0.577798	0.00248783	0.607379	0.00128202	0.0742075	0.724442	-0.0884777	0.674072	0.217995	0.295177	0.261915	0.205962	0.0480699	0.819509	0.133783	0.523769	0.138511	0.509065	-0.0462373	0.826286	0.117491	0.57594	-0.117042	0.577412	-0.227155	0.274841	-0.0721266	0.731887	0.191214	0.359871	0.057809	0.783719	0.0960394	0.647908	0.127104	0.544882	0.209537	0.314769	-0.146484
Sobic.003G201400	weakly similar to Putative uncharacterized protein	darkmagenta	0.581347	0.00230516	0.577993	0.00247744	0.540353	0.00529516	0.599869	0.00152623	0.576666	0.00254859	0.637888	0.000602545	-0.0600968	0.77537	0.0313115	0.881886	-0.0180539	0.931741	0.12295	0.558208	0.22832	0.272321	0.064453	0.75954	0.199129	0.339944	-0.258845	0.211522	0.0554665	0.792291	-0.141547	0.499731	-0.323123	0.11514	-0.205515	0.324358	-0.0798707	0.704305	-0.140098	0.504175	0.221336	0.287655	-0.0625306	0.766515	0.237875	0.252203	-0.176192
Sobic.006G158800	similar to OSJNBa0081C01.23 protein	darkmagenta	0.585441	0.00210874	0.533397	0.00603676	0.552717	0.00416583	0.539236	0.00540881	0.571226	0.00285877	0.725947	4e-05	0.238314	0.251303	-0.210964	0.311411	0.176626	0.398342	0.357592	0.0792619	-0.043477	0.836515	-0.0499549	0.812552	0.220908	0.288611	0.0232008	0.912346	0.383462	0.0584627	0.383988	0.0580885	-0.0933445	0.657188	-0.266416	0.19799	0.16996	0.416661	0.285797	0.166079	0.324869	0.113077	0.450215	0.0239258	0.468825	0.0180791	0.246734
Sobic.008G066401	(1 of 3) PTHR11601//PTHR11601:SF46 - CYSTEINE DESULFURYLASE // SUBFAMILY NOT NAMED	darkmagenta	0.560489	0.00356592	0.59366	0.00175728	0.525742	0.00695168	0.6178	0.000999235	0.565162	0.00324179	0.589849	0.00191346	0.142583	0.496564	-0.283026	0.170405	0.0535266	0.799408	0.175659	0.400971	-0.134093	0.522798	-0.271528	0.189196	-0.0529112	0.801669	-0.11452	0.585696	0.136574	0.515064	-0.253285	0.221847	-0.0402442	0.848528	-0.316757	0.122894	-0.147237	0.482467	-0.13611	0.516506	0.0343508	0.870512	-0.104102	0.62045	0.173968	0.40559	-0.0691047
Sobic.010G267100	Predicted protein	darkmagenta	0.56593	0.00319103	0.539713	0.00536001	0.554974	0.00398343	0.530278	0.00639653	0.561328	0.00350583	0.774307	5.57e-06	0.441963	0.0269663	-0.496204	0.0116421	0.241361	0.245111	0.426122	0.033671	-0.107594	0.608709	-0.092259	0.66094	0.125192	0.550997	0.150055	0.474033	0.499902	0.0109407	0.106577	0.612118	0.167459	0.423652	-0.452242	0.023223	0.10302	0.624107	0.3071	0.135374	0.207059	0.320656	0.277887	0.178635	0.49411	0.0120557	0.368596
Sobic.001G386700	similar to Transfactor, putative%252C expressed	darkmagenta	0.550961	0.00431255	0.540074	0.00532328	0.55635	0.00387557	0.522426	0.00738259	0.552922	0.00414897	0.588899	0.00195416	0.261759	0.206242	-0.143536	0.493662	0.168068	0.421942	0.226709	0.275811	-0.269048	0.193429	-0.229311	0.270187	-0.197053	0.345105	0.212872	0.306951	0.225893	0.277589	0.0482477	0.818852	0.145313	0.488271	-0.086217	0.681968	0.219258	0.29232	0.280794	0.173947	-0.0123324	0.953345	-0.0279417	0.894524	0.164712	0.431404	0.211413
Sobic.005G126800	similar to Serine palmitoyltransferase 2, putative%252C expressed	darkmagenta	0.555033	0.00397874	0.519241	0.00781725	0.52918	0.0065273	0.530716	0.00634488	0.54612	0.00473995	0.727159	3.82e-05	0.352932	0.0835403	-0.399002	0.0481769	0.323415	0.114794	0.494019	0.0120739	0.170829	0.414246	0.100288	0.63338	0.391336	0.0530573	0.0993662	0.636522	0.510824	0.00907002	0.225311	0.278862	-0.011959	0.954756	-0.377774	0.0626256	0.217953	0.295273	0.362019	0.0753534	0.39181	0.0527448	0.410779	0.0413719	0.600024	0.00152082	0.304358
Sobic.004G258500	similar to Os02g0720400 protein	darkmagenta	0.544725	0.00486953	0.494138	0.0120499	0.552279	0.00420201	0.485931	0.0137884	0.539265	0.00540577	0.687111	0.000148159	0.35689	0.0798953	-0.339453	0.0968971	0.148118	0.479824	0.361147	0.0761113	-0.227719	0.273619	-0.444886	0.0258556	-0.0352443	0.867172	0.00505408	0.980871	0.430829	0.0315536	0.0821718	0.696177	0.0781126	0.710537	-0.451107	0.0236146	-0.0811458	0.699797	0.110609	0.598645	0.218194	0.294727	0.159823	0.445387	0.412252	0.0405774	0.272669
Sobic.001G401100	similar to Pathogenesis-related protein 10a	darkmagenta	0.52249	0.00737408	0.539752	0.00535599	0.540819	0.00524833	0.575784	0.00259685	0.537051	0.00563695	0.620328	0.000939368	0.147164	0.482689	-0.0354739	0.866315	-0.0838029	0.690435	-0.0333431	0.87428	0.0642958	0.76011	-0.163839	0.433883	-0.112771	0.59147	-0.0268581	0.898594	0.0709704	0.736034	-0.227821	0.273399	0.160885	0.442328	-0.249568	0.228936	-0.217294	0.296774	-0.132032	0.529265	0.0122873	0.953515	-0.301541	0.142958	0.0619078	0.768778	0.104889
Sobic.008G114300	similar to Putative acetyl-CoA carboxylase	darkmagenta	0.534221	0.00594455	0.49845	0.0112117	0.532264	0.00616541	0.481429	0.0148266	0.528976	0.0065519	0.644068	0.000512032	0.305172	0.13797	-0.236671	0.254684	0.341786	0.094478	0.224007	0.281727	-0.166134	0.42738	0.225148	0.279218	-0.0633792	0.763434	0.392758	0.0521235	0.18299	0.381284	0.025516	0.903637	0.213846	0.304692	0.109527	0.602249	0.443879	0.0262338	0.419977	0.0366051	-0.168484	0.420778	0.211979	0.309034	0.0769347	0.714722	0.190134
Sobic.003G288300	similar to Putative uncharacterized protein	darkmagenta	0.534511	0.00591238	0.489609	0.0129855	0.515306	0.0083837	0.496697	0.0115465	0.524786	0.00707366	0.747747	1.74e-05	0.282366	0.171446	-0.367317	0.0708716	0.193253	0.354674	0.388618	0.0548771	-0.0423139	0.840834	-0.124836	0.552138	0.221133	0.288108	-0.0454685	0.829132	0.417422	0.0378832	0.142098	0.498046	-0.0555126	0.792122	-0.394411	0.0510554	-0.000791832	0.997003	0.130917	0.532781	0.30384	0.139786	0.389876	0.0540284	0.487558	0.0134283	0.194497
Sobic.009G023401		darkmagenta	0.519167	0.00782764	0.412171	0.0406206	0.570042	0.00293036	0.386018	0.0566631	0.510604	0.00910487	0.55384	0.00407423	0.305935	0.136938	-0.339386	0.0969671	0.202187	0.332427	0.27699	0.1801	-0.256558	0.215729	-0.342167	0.0940877	-0.169172	0.418856	0.111299	0.59635	0.283464	0.169715	-0.0521604	0.80443	0.0980969	0.640857	-0.25675	0.215373	0.0220279	0.916762	0.131248	0.531735	0.041925	0.842278	0.00283222	0.98928	0.21084	0.311701	0.15306
Sobic.010G214600	similar to Putative uncharacterized protein	darkmagenta	0.51138	0.0089824	0.456054	0.0219468	0.519	0.00785101	0.454936	0.0223151	0.505145	0.0100064	0.538538	0.0054808	0.0106924	0.959544	-0.0909377	0.665518	-0.0469177	0.823768	0.138104	0.510322	0.355193	0.0814432	0.153686	0.463277	0.341066	0.0952198	-0.323146	0.115112	0.17394	0.405667	-0.0785984	0.708813	-0.229388	0.270023	-0.381206	0.0600875	-0.307265	0.135153	-0.228454	0.272032	0.350526	0.0858161	0.141555	0.499708	0.339991	0.0963354	-0.0572217
Sobic.003G376100	similar to Os01g0878800 protein	darkmagenta	0.507924	0.00953864	0.492831	0.012314	0.461946	0.0200865	0.491528	0.012582	0.497384	0.0114144	0.613427	0.00111056	-0.120568	0.565914	0.04847	0.818032	0.0528406	0.801929	-0.0993748	0.636493	-0.15523	0.458741	0.29772	0.148345	-0.1099	0.601005	0.0311674	0.882426	-0.229601	0.269566	-0.0267593	0.898965	-0.178227	0.394011	0.355223	0.081416	0.194906	0.350493	-0.0195004	0.926286	-0.276812	0.180391	0.14939	0.476017	-0.215072	0.30186	-0.275908
Sobic.004G087700	similar to Putative pleiotropic drug resistance protein 7	darkmagenta	0.504041	0.0101973	0.470513	0.0176124	0.48514	0.0139664	0.470307	0.0176689	0.496107	0.0116609	0.724512	4.21e-05	0.158642	0.448801	-0.238613	0.250692	0.158759	0.448463	0.120314	0.56674	-0.157098	0.453283	0.108851	0.604503	-0.0291763	0.889891	0.143688	0.4932	0.0927781	0.659145	-0.0184177	0.930369	0.0349215	0.868379	0.0181478	0.931387	0.200548	0.336444	0.167501	0.423532	-0.117112	0.577182	0.192804	0.355814	0.082996	0.693274	0.0365915
Sobic.003G079100	(1 of 2) 4.2.1.113 - o-succinylbenzoate synthase / OSBS	darkmagenta	0.484155	0.0141907	0.490135	0.0128738	0.428666	0.032513	0.494078	0.0120619	0.476029	0.0161557	0.627549	0.000785104	0.135889	0.517195	-0.11949	0.569417	0.212675	0.307411	0.205502	0.324391	-0.268366	0.194603	-0.0773357	0.713296	-0.0949977	0.651489	0.152301	0.467365	0.104071	0.620555	0.0167921	0.936502	-0.0644463	0.759565	0.0956653	0.649193	0.339652	0.0966897	0.24582	0.236233	-0.0794017	0.705966	0.135318	0.518975	0.117581	0.575647	-0.00826926
Sobic.009G121600	similar to Putative uncharacterized protein	darkmagenta	0.468414	0.0181944	0.396145	0.0499524	0.548546	0.00452148	0.379283	0.0614991	0.474613	0.01652	0.699486	9.98e-05	0.411151	0.0411703	-0.40571	0.0442013	0.0483563	0.818452	0.192289	0.357126	-0.0883051	0.674673	-0.108544	0.60553	-0.0158652	0.940001	0.182439	0.382743	0.402631	0.0459927	0.170556	0.415005	0.354527	0.0820567	-0.391152	0.0531787	-0.0621655	0.767841	0.238172	0.251594	0.124341	0.553728	0.118483	0.5727	0.340091	0.0962315	0.493431
Sobic.002G327201	(1 of 3) PTHR32099//PTHR32099:SF9 - CYSTEINE-RICH REPEAT SECRETORY PROTEIN // SUBFAMILY NOT NAMED	darkmagenta	0.478269	0.0155929	0.436595	0.0291056	0.453766	0.0227058	0.462393	0.0199509	0.468804	0.0180851	0.715741	5.76e-05	0.0388831	0.853596	-0.166348	0.426778	-0.0503019	0.811273	0.0958968	0.648397	0.0954141	0.650057	0.0227246	0.914139	0.207716	0.319089	-0.185118	0.375673	0.139103	0.50724	0.0540254	0.797577	-0.1835	0.379934	-0.239603	0.248672	-0.110733	0.598232	-0.057875	0.783477	0.199569	0.338856	0.185901	0.373622	0.277003	0.180079	-0.00262251
Sobic.004G284700	similar to Aluminum-activated malate transporter-like	darkmagenta	0.477137	0.0158753	0.405758	0.0441738	0.501029	0.0107339	0.364289	0.0734078	0.468369	0.0182071	0.49023	0.0128537	0.249144	0.229753	-0.272244	0.187985	0.279444	0.176113	0.223154	0.283613	-0.356796	0.0799808	-0.316325	0.123434	-0.307634	0.13466	0.261734	0.206287	0.117546	0.575762	-0.266143	0.198467	0.136108	0.516515	-0.0254648	0.90383	0.236713	0.254596	0.224207	0.281287	-0.208463	0.317313	-0.186993	0.370771	0.00662834	0.974914	0.0381311
Sobic.008G182600	similar to Pathogenesis related protein-5	darkmagenta	0.426687	0.0334109	0.479835	0.0152093	0.394852	0.0507726	0.533884	0.00598215	0.437369	0.028789	0.464381	0.0193564	-0.0569506	0.786857	0.178568	0.393091	-0.124486	0.553263	-0.0506151	0.810119	0.124922	0.551864	-0.0703431	0.738287	-0.00583099	0.977931	-0.212139	0.308659	-0.0446172	0.832286	-0.134728	0.520815	-0.118227	0.573537	-0.152599	0.466483	-0.224887	0.279792	-0.253574	0.221303	0.105322	0.616337	-0.170661	0.414713	0.0350215	0.868005	-0.106938
Sobic.009G084500	similar to Os05g0228400 protein	darkmagenta	0.436792	0.029025	0.408244	0.0427684	0.414469	0.0394039	0.417024	0.0380854	0.429202	0.0322731	0.486763	0.0136033	-0.185066	0.37581	0.103899	0.621136	-0.13149	0.530974	-0.0205765	0.92223	0.104034	0.62068	-0.0319774	0.879392	0.0939558	0.655078	-0.269846	0.192059	-0.0874518	0.677651	-0.0811311	0.699849	-0.348368	0.0878973	-0.0505713	0.81028	-0.0876222	0.677056	-0.160154	0.444433	0.136317	0.515865	-0.0798274	0.704459	0.0958371	0.648603	-0.236694
Sobic.002G418500	weakly similar to WRKY transcription factor 47	darkmagenta	0.430648	0.031633	0.364215	0.0734704	0.461366	0.0202638	0.367556	0.0706737	0.427278	0.033141	0.469768	0.0178173	-0.0716168	0.733714	0.0163007	0.938356	-0.20813	0.318104	-0.0699835	0.739579	0.218223	0.294661	-0.11331	0.589688	0.0815658	0.698315	-0.294116	0.153556	-0.00340574	0.987109	-0.200174	0.337365	-0.155703	0.457354	-0.273672	0.185589	-0.371118	0.067783	-0.285708	0.166217	0.179053	0.391785	-0.226298	0.276705	0.124729	0.552482	-0.0925346
Sobic.008G123350		darkmagenta	0.436398	0.0291865	0.352227	0.0842028	0.454982	0.0222999	0.335099	0.101535	0.424943	0.0342189	0.47226	0.0171399	0.124704	0.552562	-0.0619411	0.768657	-0.0196455	0.925739	0.120426	0.566375	-0.124388	0.553577	-0.287792	0.163012	-0.0743544	0.723917	-0.0869605	0.679367	0.163995	0.43344	0.0147176	0.944334	-0.0372068	0.859846	-0.263954	0.202324	-0.155105	0.459106	-0.0331349	0.875059	0.127366	0.544048	-0.0163764	0.938071	0.176252	0.399357	0.0815187
Sobic.002G088900	similar to Os07g0120300 protein	darkmagenta	0.420758	0.0362213	0.424633	0.034364	0.391799	0.0527521	0.441096	0.0273028	0.41894	0.0371196	0.575253	0.00262628	-0.0098276	0.962813	-0.0667095	0.751377	0.00913423	0.965436	0.0168571	0.936257	-0.0743061	0.72409	-0.108824	0.604594	-0.0440676	0.834324	-0.137293	0.512834	-0.0230098	0.913065	-0.205482	0.324439	-0.122176	0.560707	-0.0445678	0.83247	-0.110222	0.599932	-0.196633	0.346155	-0.0363212	0.863151	0.0189998	0.928174	0.0272429	0.897148	-0.163302
Sobic.005G188000	similar to NAM-related protein 1	darkmagenta	0.416741	0.0382294	0.452506	0.0231329	0.347144	0.0890941	0.453395	0.0228308	0.410898	0.0413074	0.340311	0.0960021	-0.0200012	0.924398	0.0610987	0.771721	0.111319	0.596283	0.198478	0.341559	-0.258746	0.211702	-0.408389	0.0426875	-0.158269	0.449883	-0.0679788	0.746796	0.0251675	0.904948	-0.0236243	0.910752	-0.232788	0.26279	-0.0471439	0.822932	0.132658	0.527297	0.018792	0.928957	0.0498636	0.812889	-0.0907409	0.666201	0.0567229	0.78769	-0.158641
Sobic.009G022500	similar to Os05g0120200 protein	darkmagenta	0.405541	0.0442982	0.381341	0.059989	0.408281	0.0427477	0.387997	0.0552994	0.404543	0.0448736	0.636799	0.000619861	0.213023	0.3066	-0.358209	0.078708	0.0892941	0.671228	0.250809	0.226553	-0.0350035	0.868072	-0.116026	0.580741	0.159268	0.446988	-0.0807843	0.701074	0.300689	0.144146	-0.0188408	0.928773	-0.00664116	0.974866	-0.346543	0.0896863	-0.0912955	0.664277	0.00767009	0.970973	0.180799	0.387108	0.235762	0.256566	0.365381	0.0724846	0.126141
Sobic.010G259300	similar to Os06g0710700 protein	darkmagenta	0.410555	0.0414938	0.40226	0.0462121	0.360221	0.0769228	0.423105	0.0350873	0.401189	0.0468508	0.639885	0.000571893	0.138065	0.510446	-0.263292	0.2035	0.118588	0.572359	0.265381	0.199805	0.0418897	0.84241	0.0633224	0.76364	0.263283	0.203517	-0.0956858	0.649122	0.262056	0.205709	0.111424	0.595938	-0.159786	0.445495	-0.238795	0.250319	0.0370201	0.860542	0.0739123	0.725497	0.22382	0.282139	0.355942	0.0807575	0.374948	0.0647768	0.0513771
Sobic.003G064500	similar to Putative uncharacterized protein	darkmagenta	0.374262	0.0653077	0.362449	0.0749817	0.374139	0.0654034	0.404623	0.0448272	0.377412	0.062898	0.559786	0.00361697	-0.0406646	0.846965	-0.0293006	0.889425	-0.21388	0.304613	0.0409607	0.845863	0.326539	0.11113	0.0486125	0.817505	0.341055	0.0952318	-0.379687	0.0612006	0.140097	0.50418	0.00931403	0.964756	-0.219847	0.290992	-0.426411	0.033538	-0.371786	0.0672515	-0.246537	0.234824	0.392378	0.0523719	0.0713963	0.734505	0.35683	0.0799498	0.000533212
Sobic.001G223801	(1 of 10) KOG4579 - Leucine-rich repeat (LRR) protein associated with apoptosis in muscle tissue	darkmagenta	0.384383	0.0578088	0.368394	0.069986	0.337782	0.0986586	0.391254	0.0531112	0.3742	0.0653563	0.64243	0.000534785	0.211347	0.310512	-0.296261	0.150439	0.118664	0.57211	0.314115	0.126221	0.0735004	0.726969	0.00220908	0.991638	0.308072	0.134078	-0.0659038	0.754289	0.371893	0.0671663	0.238552	0.250817	-0.100599	0.632322	-0.335371	0.10124	0.0219218	0.917162	0.151995	0.468269	0.335429	0.101177	0.405385	0.0443876	0.478949	0.0154255	0.195372
Sobic.005G214400	similar to Acyltransferase family protein, expressed	darkmagenta	0.371869	0.0671857	0.32545	0.112397	0.384774	0.0575336	0.323104	0.115163	0.367675	0.0705763	0.637851	0.000603126	0.30155	0.142945	-0.422888	0.035191	0.194808	0.350739	0.319809	0.119131	-0.0342238	0.870986	0.0729828	0.728821	0.212336	0.308199	0.072384	0.730965	0.379373	0.0614324	0.118661	0.572119	0.0786392	0.708668	-0.297922	0.148056	0.0784153	0.709462	0.208167	0.318017	0.180418	0.388126	0.404199	0.045073	0.412165	0.0406237	0.250027
Sobic.010G075200		darkmagenta	0.358586	0.0783717	0.347257	0.0889827	0.337226	0.0992498	0.372924	0.0663529	0.355481	0.0811791	0.576956	0.00253289	0.218828	0.293291	-0.284574	0.167979	0.180389	0.388204	0.273595	0.185717	0.216979	0.297491	0.265871	0.198944	0.357591	0.0792628	0.0663795	0.752569	0.31458	0.125631	0.150825	0.47174	0.00277455	0.989498	-0.230904	0.266782	0.157588	0.451857	0.241215	0.245407	0.243563	0.240701	0.335795	0.100783	0.398757	0.0483269	0.203274
Sobic.010G017100	similar to Putative uncharacterized protein	darkmagenta	0.35985	0.07725	0.34012	0.0962013	0.341219	0.0950617	0.338873	0.0975061	0.353778	0.0827512	0.405847	0.0441224	0.0710196	0.735857	-0.0120845	0.954281	0.00614098	0.976758	0.185957	0.373475	-0.085701	0.683774	-0.238084	0.251774	0.0267236	0.899099	-0.0715759	0.733861	0.161923	0.439351	0.0340345	0.871694	-0.124546	0.553071	-0.213601	0.305259	0.0315889	0.880847	0.103136	0.623717	0.190021	0.362934	-0.0224685	0.915103	0.259154	0.210958	0.062632
Sobic.004G036200	(1 of 6) 2.1.1.273 - Benzoate O-methyltransferase	darkmagenta	0.337742	0.0987007	0.336837	0.0996641	0.364079	0.0735859	0.37844	0.0621264	0.349296	0.0869972	0.398036	0.0487715	-0.0826041	0.694654	0.115635	0.582027	-0.26807	0.195115	-0.153495	0.463838	0.0628465	0.765367	-0.226599	0.27605	-0.105151	0.616912	-0.281454	0.172894	-0.0777715	0.711748	-0.203926	0.328196	-0.0858443	0.683272	-0.210519	0.312455	-0.407387	0.0432489	-0.359066	0.0779444	0.0835823	0.691211	-0.319294	0.11976	0.000981596	0.996285	-0.103398
Sobic.002G376700	(1 of 5) PTHR10891//PTHR10891:SF597 - EF-HAND CALCIUM-BINDING DOMAIN CONTAINING PROTEIN // SUBFAMILY NOT NAMED	darkmagenta	0.356052	0.0806573	0.287653	0.163225	0.353343	0.083156	0.283685	0.169369	0.343138	0.0930973	0.426559	0.0334699	-0.0459107	0.827495	-0.0658034	0.754652	-0.0133854	0.949366	0.0580159	0.782963	0.140049	0.504326	0.0385393	0.854878	0.141576	0.499644	-0.218807	0.293339	0.0516535	0.806295	-0.00929724	0.964819	-0.264945	0.200572	-0.0774211	0.712992	-0.142682	0.496263	-0.158158	0.450203	0.174513	0.404098	0.121637	0.56245	0.165041	0.43047	-0.137584
Sobic.003G286600	similar to Acid phosphatase-like	darkmagenta	0.339707	0.0966318	0.311051	0.130162	0.321566	0.117003	0.32711	0.11047	0.332856	0.103988	0.607481	0.00127895	0.169395	0.418235	-0.238843	0.25022	0.110463	0.599131	0.239837	0.248195	0.0271925	0.897338	0.105518	0.615677	0.256286	0.216234	-0.00740411	0.97198	0.2816	0.172662	0.223728	0.282342	-0.0497163	0.813432	-0.219337	0.292141	0.0873503	0.678005	0.173565	0.406698	0.218934	0.293052	0.409457	0.0420957	0.365654	0.0722559	0.177849
Sobic.003G152000	similar to Class III peroxidase 14 precursor	darkmagenta	0.329675	0.10754	0.291188	0.157885	0.331546	0.105441	0.306774	0.135811	0.325424	0.112428	0.582467	0.00224991	0.150464	0.472814	-0.220798	0.288859	0.00234653	0.991118	0.137215	0.513076	0.0500918	0.812048	0.0306879	0.884223	0.183482	0.379982	-0.00997528	0.962255	0.227834	0.27337	0.171586	0.41215	0.00135841	0.994858	-0.243057	0.241708	0.0213031	0.919492	0.140937	0.501601	0.173958	0.405619	0.208747	0.31664	0.302202	0.14204	0.196584
Sobic.005G121800	similar to Expressed protein	darkmagenta	0.329256	0.108015	0.259438	0.21044	0.333542	0.103233	0.259121	0.211018	0.317767	0.12164	0.388105	0.0552257	0.108288	0.606385	-0.164847	0.431021	0.0994834	0.636122	0.170594	0.414899	-0.0994815	0.636128	-0.225016	0.279509	-0.0421155	0.841571	-0.11015	0.60017	0.15775	0.451388	-0.0274026	0.896549	-0.126223	0.547695	-0.169385	0.418262	-0.129804	0.5363	-0.100409	0.63297	0.121524	0.562817	0.0962395	0.647221	0.161051	0.441852	-0.0432741
Sobic.010G259600	similar to Os06g0710700 protein	darkmagenta	0.320264	0.118577	0.285002	0.167312	0.317619	0.121823	0.296004	0.150811	0.315235	0.124804	0.600255	0.00151278	0.264222	0.201849	-0.319264	0.119796	0.114032	0.587305	0.263336	0.203421	-0.012727	0.951853	0.0266119	0.899519	0.21104	0.311231	0.0587055	0.780444	0.355957	0.080744	0.223852	0.282069	0.064304	0.76008	-0.294235	0.153381	0.076194	0.717357	0.2311	0.266365	0.214922	0.302206	0.359657	0.0774207	0.40296	0.0457982	0.289767
Sobic.005G195600	similar to Adenylyl-sulfate kinase	darkmagenta	0.298124	0.147768	0.209213	0.315537	0.390235	0.0537885	0.184549	0.377168	0.301803	0.142594	0.298927	0.146628	-0.013047	0.950644	0.0961669	0.64747	-0.205205	0.325105	-0.182327	0.383041	0.00111623	0.995775	-0.147325	0.482203	-0.156511	0.454994	-0.0862037	0.682014	-0.0585853	0.780883	-0.0749538	0.721778	0.097766	0.641989	-0.0563424	0.789083	-0.295605	0.151387	-0.187168	0.370317	-0.0320487	0.879125	-0.184655	0.37689	-0.0791923	0.706707	0.048864
Sobic.010G259500	similar to Os06g0710700 protein	darkmagenta	0.199984	0.337833	0.168974	0.419411	0.182985	0.381297	0.190381	0.362006	0.192199	0.357354	0.482311	0.0146184	0.103676	0.621889	-0.187309	0.369949	0.00426328	0.983864	0.191468	0.35922	0.130088	0.535402	0.106392	0.61274	0.35004	0.0862811	-0.109573	0.602095	0.273742	0.185471	0.279753	0.175615	-0.114584	0.585486	-0.27167	0.188955	-0.00640677	0.975753	0.113416	0.58934	0.315884	0.123987	0.405064	0.0445725	0.407476	0.0431986	0.175932
Sobic.002G318502	expressed protein	darkmagenta	0.171063	0.413599	0.213582	0.305303	0.164399	0.43229	0.256111	0.216558	0.182793	0.381805	0.34475	0.0914704	0.0870532	0.679043	-0.00200481	0.992412	0.0480204	0.819692	0.0304858	0.884981	0.143401	0.494074	0.219205	0.292439	0.0913679	0.664026	0.0450582	0.830652	0.0724484	0.730734	-0.0190421	0.928014	0.0587392	0.780321	-0.00590478	0.977652	0.0506081	0.810145	0.0373596	0.859276	0.0340231	0.871737	0.057046	0.786508	0.0981686	0.640611	0.0734505
Sobic.003G306700	similar to Os01g0764900 protein	darkmagenta	0.172925	0.408456	0.10849	0.605712	0.167904	0.422402	0.118114	0.573905	0.159833	0.445357	0.420958	0.0361235	-0.0190179	0.928105	-0.0932963	0.657354	-0.0396479	0.850748	0.0476203	0.821171	0.0452225	0.830044	0.118249	0.573465	0.210824	0.311738	-0.0755243	0.719744	0.0875566	0.677285	0.309163	0.132634	-0.172868	0.408614	-0.0379986	0.856893	0.0717286	0.733314	0.106171	0.613482	0.153152	0.46485	0.326035	0.111716	0.195404	0.349239	0.0561097
Sobic.002G327300	(1 of 3) PTHR32099//PTHR32099:SF9 - CYSTEINE-RICH REPEAT SECRETORY PROTEIN // SUBFAMILY NOT NAMED	darkmagenta	0.135	0.519967	0.105958	0.614197	0.120835	0.56505	0.13418	0.522527	0.128289	0.541109	0.422831	0.0352182	-0.0163661	0.93811	-0.0652485	0.75666	-0.0857903	0.683462	0.0766786	0.715633	0.295902	0.150958	0.24954	0.22899	0.419343	0.036919	-0.181011	0.386544	0.168115	0.421812	0.249997	0.228109	-0.187781	0.368723	-0.187506	0.369435	-0.0521229	0.804568	0.0361531	0.863778	0.324634	0.113354	0.347189	0.0890495	0.349019	0.0872653	0.0936166
Sobic.005G166200	MTN26L5 - MtN26 family protein precursor, expressed	darkmagenta	0.105598	0.615409	0.0962953	0.647029	0.0784064	0.709494	0.103494	0.622505	0.0983394	0.640028	0.37816	0.0623359	0.109602	0.601999	-0.217515	0.296269	0.0737421	0.726105	0.206447	0.322121	-0.0134309	0.949194	0.0520238	0.804932	0.219057	0.292773	-0.0588937	0.779757	0.23893	0.250042	0.167432	0.423727	-0.102618	0.625469	-0.146292	0.485313	0.0506971	0.809817	0.108709	0.60498	0.187869	0.368493	0.38116	0.0601206	0.320746	0.117993	0.10318
Sobic.001G106000	(1 of 1) PTHR11850//PTHR11850:SF87 - HOMEOBOX PROTEIN TRANSCRIPTION FACTORS // SUBFAMILY NOT NAMED	purple	0.806636	1.12e-06	0.809331	9.64172e-07	0.787485	2.99072e-06	0.805772	1.17055e-06	0.80851	1.01e-06	0.815902	6.67e-07	0.690067	0.000135039	-0.668236	0.000261474	0.597257	0.00162004	0.734593	2.9e-05	-0.271417	0.189383	-0.367004	0.0711306	-0.029307	0.889401	0.365873	0.072072	0.673803	0.000222065	-0.112346	0.592877	0.30231	0.141891	-0.545643	0.00478389	0.308294	0.133783	0.468602	0.0181417	0.175092	0.402515	0.126412	0.547093	0.565814	0.00319867	0.403281
Sobic.001G279300	(1 of 41) PF05678 - VQ motif (VQ)	purple	0.772489	6.05e-06	0.759436	1.07111e-05	0.791934	2.40087e-06	0.727022	3.84418e-05	0.778057	4.69e-06	0.718554	5.22e-05	0.79505	2.05e-06	-0.763924	8.84e-06	0.649202	0.000446053	0.636397	0.00062636	-0.580193	0.00236326	-0.56254	0.00342043	-0.433033	0.0305991	0.617772	0.0009999	0.58295	0.00222644	-0.242496	0.242831	0.568655	0.00301617	-0.377227	0.0630372	0.399587	0.0478191	0.540895	0.00524074	-0.175716	0.400817	-0.131206	0.53187	0.288082	0.16257	0.45633
Sobic.007G074400	similar to Os08g0205800 protein	purple	0.743552	2.05e-05	0.753986	1.34571e-05	0.710543	6.89139e-05	0.761039	1.00041e-05	0.743991	2.02e-05	0.842199	1.3e-07	0.706783	7.83e-05	-0.650374	0.000432074	0.510514	0.00911923	0.635484	0.000641332	-0.363673	0.0739319	-0.470206	0.0176967	-0.159954	0.445009	0.38613	0.0565852	0.646993	0.000473472	-0.062089	0.768119	0.371128	0.0677754	-0.525254	0.00701369	0.240541	0.246768	0.442881	0.0266134	0.104035	0.620677	0.0708399	0.736502	0.487263	0.0134931	0.46199
Sobic.008G154600	weakly similar to Pectinesterase inhibitor domain containing protein, expressed	purple	0.720247	4.91e-05	0.793627	2.20521e-06	0.680495	0.000181639	0.797664	1.79498e-06	0.732212	3.17e-05	0.643836	0.000515201	0.490944	0.0127037	-0.418382	0.0373987	0.459346	0.0208909	0.516469	0.00821283	-0.341171	0.0951114	-0.341259	0.0950213	-0.21347	0.305564	0.321948	0.116544	0.404438	0.0449346	-0.169655	0.417511	0.245194	0.237466	-0.291399	0.157571	0.306833	0.13573	0.3294	0.107853	-0.0263269	0.90059	-0.0564946	0.788526	0.278386	0.177824	0.213458
Sobic.004G247600	(1 of 1) PTHR12629:SF4 - NUDIX HYDROLASE 17, MITOCHONDRIAL-RELATED	purple	0.720862	4.8e-05	0.718138	5.29227e-05	0.733627	3.00694e-05	0.696611	0.000109562	0.727387	3.79e-05	0.677606	0.000198224	0.842211	1.3e-07	-0.746819	1.8e-05	0.734054	2.96e-05	0.679208	0.000188872	-0.482922	0.0144754	-0.420379	0.0364069	-0.288807	0.161468	0.691749	0.000128041	0.645684	0.000490409	-0.152269	0.467458	0.633299	0.00067845	-0.329713	0.107498	0.48787	0.0133602	0.631911	0.000702962	-0.113765	0.588185	0.054565	0.795597	0.354494	0.0820874	0.539052
Sobic.004G212900	similar to Potassium channel tetramerisation domain-containing protein-like	purple	0.720443	4.88e-05	0.751623	1.48307e-05	0.699395	0.000100072	0.741199	2.24899e-05	0.726861	3.87e-05	0.696089	0.000111425	0.794621	2.1e-06	-0.740703	2.29e-05	0.698719	0.000102306	0.632479	0.000692835	-0.552329	0.00419784	-0.515789	0.00831233	-0.4251	0.0341458	0.6313	0.000714007	0.545652	0.0047831	-0.411957	0.0407356	0.572978	0.00275559	-0.339332	0.0970237	0.414961	0.0391473	0.502195	0.0105236	-0.23542	0.257278	-0.174739	0.403482	0.247135	0.233654	0.377151
Sobic.002G231901	(1 of 3) PTHR31376:SF1 - PURINE PERMEASE 1-RELATED	purple	0.721945	4.62e-05	0.742742	2.11713e-05	0.696192	0.000111058	0.736301	2.71686e-05	0.725279	4.1e-05	0.772989	5.91e-06	0.749251	1.63e-05	-0.729821	3.47e-05	0.670764	0.000242876	0.781005	4.08e-06	-0.343269	0.0929642	-0.321095	0.117571	-0.044786	0.831661	0.460509	0.020528	0.714386	6.04e-05	-0.0849552	0.686389	0.372538	0.0666568	-0.501866	0.0105826	0.409941	0.0418293	0.565988	0.00318721	0.12365	0.555951	0.213458	0.305591	0.57358	0.00272082	0.459407
Sobic.001G213200	weakly similar to Expressed protein	purple	0.718017	5.31e-05	0.762823	9.2667e-06	0.676264	0.000206368	0.762549	9.37642e-06	0.723046	4.44e-05	0.727729	3.75e-05	0.664311	0.00029281	-0.639197	0.000582296	0.633463	0.000675586	0.692231	0.000126095	-0.430915	0.0315158	-0.438741	0.0282345	-0.199984	0.337833	0.442233	0.0268619	0.585759	0.00209412	-0.105146	0.616929	0.320154	0.118711	-0.369048	0.0694521	0.411101	0.0411972	0.484786	0.0140467	0.00377766	0.985702	0.0740969	0.724837	0.40617	0.0439381	0.345896
Sobic.001G305800	similar to U-box domain containing protein, expressed	purple	0.712537	6.43e-05	0.725563	4.05474e-05	0.708861	7.29821e-05	0.709782	7.07289e-05	0.718814	5.17e-05	0.70325	8.81e-05	0.781716	3.95e-06	-0.768578	7.21e-06	0.682925	0.000168646	0.580411	0.00235217	-0.562281	0.00343851	-0.496242	0.0116347	-0.468286	0.0182303	0.646205	0.000483605	0.503074	0.010367	-0.454103	0.0225926	0.594359	0.00172988	-0.289107	0.161014	0.399477	0.047886	0.477512	0.0157813	-0.296868	0.149565	-0.21756	0.296167	0.190104	0.362718	0.354288
Sobic.004G156300	similar to Putative uncharacterized protein	purple	0.717127	5.48e-05	0.725778	4.02313e-05	0.697097	0.00010785	0.711917	6.57401e-05	0.718688	5.19e-05	0.72605	3.98e-05	0.78009	4.26e-06	-0.723519	4.37e-05	0.69033	0.000133924	0.667513	0.000267017	-0.568159	0.00304737	-0.50464	0.0100934	-0.387636	0.0555463	0.629717	0.000743303	0.590484	0.00188664	-0.19093	0.360598	0.494346	0.0120083	-0.305598	0.137394	0.497541	0.0113843	0.603875	0.00139143	-0.149554	0.475526	-0.0498653	0.812883	0.321704	0.116837	0.43044
Sobic.004G017800	similar to Ubiquitin carrier protein	purple	0.705019	8.31e-05	0.72954	3.50344e-05	0.718043	5.31008e-05	0.721152	4.75461e-05	0.718237	5.27e-05	0.682079	0.000173071	0.620592	0.00093329	-0.590045	0.00190515	0.461927	0.0200925	0.591862	0.00182954	-0.366969	0.0711596	-0.478718	0.0154822	-0.223895	0.281974	0.329634	0.107587	0.569892	0.00293954	-0.121367	0.563324	0.34224	0.0940126	-0.462945	0.0197842	0.205975	0.323254	0.350047	0.0862744	0.0732906	0.72772	-0.0494806	0.814301	0.421947	0.0356431	0.374915
Sobic.006G148000	similar to Myb-related protein Myb4	purple	0.709386	7.17e-05	0.710384	6.92887e-05	0.725579	4.05241e-05	0.695022	0.000115325	0.717869	5.34e-05	0.772667	6e-06	0.770671	6.56e-06	-0.764666	8.56e-06	0.51757	0.00805375	0.59069	0.00187801	-0.180606	0.387625	-0.184079	0.378406	-0.0569793	0.786752	0.505216	0.0099942	0.663549	0.000299257	-0.115745	0.581664	0.561929	0.00346329	-0.533785	0.00599314	0.259206	0.210863	0.516285	0.00823968	0.0543395	0.796424	0.0430394	0.83814	0.478913	0.0154342	0.574347
Sobic.005G222200	similar to ATP-citrate synthase, putative%252C expressed	purple	0.703164	8.84e-05	0.65393	0.000391964	0.774567	5.50322e-06	0.624493	0.000847483	0.713148	6.3e-05	0.767416	7.59e-06	0.681088	0.000178388	-0.646396	0.000481138	0.395267	0.0505082	0.593535	0.00176224	-0.144625	0.490354	-0.331842	0.105111	0.0386721	0.854383	0.302234	0.141996	0.698211	0.000104017	-0.0237142	0.910414	0.445281	0.0257083	-0.654047	0.000390709	0.0890926	0.67193	0.38868	0.0548348	0.243412	0.241001	0.129464	0.537377	0.597975	0.00159378	0.576467
Sobic.010G084600	similar to 12-oxophytodienoic acid reductase 1	purple	0.710141	6.99e-05	0.6711	0.000240496	0.729795	3.47048e-05	0.646843	0.000475396	0.710251	6.96e-05	0.798904	1.68e-06	0.801711	1.45e-06	-0.767109	7.69e-06	0.611347	0.00116715	0.718933	5.15e-05	-0.429864	0.0319786	-0.430818	0.0315581	-0.148355	0.479113	0.49215	0.0124535	0.739031	2.45e-05	0.00711318	0.97308	0.484731	0.0140592	-0.538872	0.00544621	0.309605	0.132052	0.554048	0.00405739	0.0868539	0.67974	0.218238	0.294626	0.527115	0.00677954	0.57267
Sobic.010G255500	similar to Putative Reg receptor	purple	0.700321	9.71e-05	0.700191	9.74951e-05	0.685419	0.00015616	0.688143	0.000143457	0.701224	9.42e-05	0.740652	2.3e-05	0.832722	2.42e-07	-0.762966	9.21e-06	0.689255	0.000138537	0.685578	0.000155392	-0.468445	0.0181857	-0.455251	0.0222109	-0.2794	0.176183	0.637584	0.00060734	0.655615	0.000374125	-0.208928	0.316211	0.565095	0.00324626	-0.411797	0.0408212	0.449558	0.0241571	0.622214	0.000896761	-0.0826147	0.694616	-0.0123545	0.953261	0.400854	0.0470521	0.519032
Sobic.004G255600	similar to OSJNBa0084A10.16 protein	purple	0.689355	0.000138103	0.700564	9.63076e-05	0.709287	7.19312e-05	0.671037	0.000240941	0.69982	9.87e-05	0.688481	0.000141946	0.833595	2.29e-07	-0.801061	1.5e-06	0.662606	0.000307407	0.593414	0.00176703	-0.567823	0.00306869	-0.481014	0.0149254	-0.454595	0.0224284	0.673478	0.000224209	0.561144	0.00351891	-0.42147	0.0358741	0.686416	0.000151403	-0.357176	0.079637	0.376304	0.0637373	0.513706	0.00862352	-0.280256	0.174808	-0.182385	0.382886	0.235009	0.258134	0.459078
Sobic.005G209400	(1 of 47) IPR000719//IPR002290//IPR011009//IPR013320//IPR020635 - Protein kinase domain // Serine/threonine/dual specificity protein kinase, catalytic domain // Protein kinase-like domain // Concanavalin A-like lectin/glucanase domain // Tyrosine-protein kinase, catalytic domain	purple	0.688763	0.000140697	0.716148	5.67593e-05	0.644145	0.000510985	0.720787	4.81715e-05	0.689467	0.000137619	0.776645	5e-06	0.650768	0.000427466	-0.575211	0.00262862	0.558234	0.00373193	0.546166	0.00473574	-0.527208	0.00676805	-0.426468	0.0335118	-0.323387	0.114827	0.510994	0.00904314	0.495461	0.0117875	-0.10267	0.625294	0.391284	0.0530914	-0.229191	0.270445	0.430603	0.0316525	0.50188	0.0105801	-0.12905	0.538689	0.0499025	0.812746	0.286475	0.165033	0.359016
Sobic.001G329600	similar to Os03g0439000 protein	purple	0.682382	0.000171476	0.656229	0.000367799	0.72025	4.91028e-05	0.629594	0.000745615	0.689279	0.000138434	0.753856	1.35e-05	0.714521	6.01e-05	-0.749489	1.62e-05	0.464971	0.0191825	0.538041	0.0055326	-0.385847	0.0567818	-0.405464	0.0443423	-0.246725	0.234457	0.465463	0.0190388	0.587338	0.00202272	-0.177944	0.394774	0.504835	0.0100597	-0.4343	0.0300609	0.224271	0.281147	0.450814	0.0237164	-0.0347659	0.86896	-0.0481004	0.819397	0.393454	0.0516714	0.483706
Sobic.003G062500	similar to Putative lectin 2	purple	0.673914	0.000221333	0.706772	7.83299e-05	0.682931	0.000168612	0.693278	0.000121953	0.687375	0.000146945	0.671484	0.000237801	0.552557	0.00417902	-0.520792	0.00760301	0.495353	0.0118087	0.582419	0.00225224	-0.225666	0.278086	-0.147439	0.481862	-0.0292411	0.889648	0.36546	0.0724189	0.520149	0.00769128	-0.0513475	0.807421	0.311182	0.129991	-0.355311	0.0813346	0.352255	0.0841762	0.445227	0.0257284	0.0696992	0.740601	0.136734	0.51457	0.423798	0.0347577	0.358384
Sobic.006G083700	(1 of 3) PTHR33696//PTHR33696:SF1 - FAMILY NOT NAMED // T22J18.15	purple	0.67716	0.000200898	0.709058	7.24959e-05	0.652648	0.000406039	0.69656	0.000109744	0.682427	0.000171241	0.661438	0.000317776	0.657003	0.000359954	-0.613117	0.00111885	0.512312	0.00883723	0.637268	0.000612354	-0.367687	0.070566	-0.461965	0.0200809	-0.190541	0.361595	0.402205	0.0462445	0.603081	0.00141729	-0.113165	0.590167	0.348607	0.0876647	-0.451915	0.0233351	0.317603	0.121843	0.474036	0.0166701	0.0715229	0.734051	-0.0276799	0.895507	0.457797	0.0213826	0.409411
Sobic.002G038733	similar to C3HC4-type RING zinc finger protein-like	purple	0.667284	0.000268791	0.673967	0.000220984	0.660869	0.000322932	0.668453	0.000259831	0.671889	0.00023498	0.666702	0.000273355	0.710715	6.85e-05	-0.661338	0.000318677	0.511967	0.00889074	0.626725	0.000801537	-0.386674	0.0562079	-0.591367	0.00184989	-0.205323	0.32482	0.361039	0.0762057	0.635277	0.000644777	-0.172319	0.410126	0.42219	0.0355258	-0.544698	0.00487207	0.135007	0.519943	0.340011	0.0963151	0.0779192	0.711223	-0.0246628	0.906846	0.445559	0.0256052	0.43045
Sobic.006G213800	similar to OSIGBa0126B18.1 protein	purple	0.664788	0.000288829	0.667332	0.000268421	0.67054	0.00024448	0.664668	0.000289829	0.67161	0.000236919	0.739217	2.43e-05	0.780753	4.13e-06	-0.704405	8.48e-05	0.532584	0.00612877	0.65431	0.000387876	-0.280236	0.17484	-0.468063	0.0182933	-0.128446	0.540608	0.490303	0.0128384	0.718774	5.17e-05	-0.0908582	0.665794	0.513715	0.0086222	-0.554868	0.00399185	0.294799	0.152559	0.561152	0.00351838	0.130229	0.534954	-0.0189215	0.928469	0.555199	0.00396557	0.601349
Sobic.003G227300	similar to DNA-binding protein WRKY2-like	purple	0.664697	0.000289587	0.691196	0.000130306	0.645468	0.000493252	0.693859	0.00011971	0.671011	0.000241127	0.720196	4.92e-05	0.80485	1.23e-06	-0.729643	3.49e-05	0.619731	0.000953219	0.710293	6.95e-05	-0.417853	0.0376648	-0.479111	0.0153856	-0.179462	0.390686	0.558514	0.00371093	0.713235	6.28e-05	0.00117249	0.995562	0.513728	0.00862021	-0.496604	0.0115644	0.41125	0.0411167	0.627162	0.000792776	0.0627536	0.765705	0.0845959	0.68765	0.499624	0.0109921	0.586737
Sobic.008G030100	similar to Chalcone-flavanone isomerase family protein, expressed	purple	0.657878	0.000351264	0.649915	0.000437507	0.705673	8.12788e-05	0.625008	0.000836696	0.671009	0.00024114	0.722339	4.56e-05	0.831144	2.67e-07	-0.758198	1.13e-05	0.536111	0.00573765	0.639883	0.000571923	-0.278567	0.177531	-0.328734	0.108609	-0.106335	0.612931	0.528172	0.00664938	0.727287	3.81e-05	-0.14178	0.499018	0.651886	0.00041461	-0.610717	0.00118478	0.238494	0.250934	0.533181	0.00606107	0.0668022	0.751042	0.0477239	0.820788	0.518073	0.00798197	0.659048
Sobic.004G259900	similar to Os02g0717600 protein	purple	0.670558	0.000244353	0.664832	0.000288468	0.643042	0.000526182	0.664697	0.000289585	0.6678	0.000264799	0.774984	5.4e-06	0.707046	7.76e-05	-0.651208	0.000422368	0.66337	0.000300787	0.719205	5.1e-05	-0.294506	0.152986	-0.195759	0.348346	0.022671	0.914341	0.469767	0.0178175	0.678879	0.000190757	0.0583545	0.781726	0.357361	0.0794705	-0.391627	0.0528648	0.422273	0.0354857	0.574911	0.00264536	0.143432	0.493979	0.385216	0.0572226	0.535471	0.00580701	0.471261
Sobic.009G028200	similar to Putative uncharacterized protein	purple	0.656771	0.000362288	0.676696	0.000203712	0.667385	0.000268007	0.657982	0.000350249	0.66735	0.000268275	0.712803	6.38e-05	0.853264	5.96e-08	-0.799009	1.67e-06	0.633423	0.000676288	0.635657	0.000638475	-0.525962	0.00692382	-0.499104	0.0110889	-0.367432	0.0707766	0.65962	0.000334513	0.638113	0.000599031	-0.292933	0.155295	0.674955	0.000214593	-0.441464	0.0271597	0.391779	0.0527647	0.588079	0.00198992	-0.164929	0.430788	-0.121439	0.563092	0.346672	0.0895591	0.553339
Sobic.007G190333	(1 of 128) PF02365 - No apical meristem (NAM) protein (NAM)	purple	0.657439	0.000355597	0.68564	0.000155092	0.642561	0.000532939	0.691202	0.00013028	0.665309	0.000284542	0.68676	0.000149789	0.563927	0.00332495	-0.566747	0.0031377	0.486719	0.0136131	0.532133	0.00618036	-0.156491	0.455054	-0.306787	0.135793	-0.105492	0.615767	0.293407	0.154596	0.48057	0.0150317	-0.377849	0.0625691	0.301006	0.143703	-0.422224	0.0355095	0.152856	0.465724	0.248575	0.230853	0.0310666	0.882804	-0.12239	0.560015	0.362281	0.0751275	0.241659
Sobic.008G079600	similar to 12-oxo-phytodienoic acid reductase	purple	0.65219	0.000411173	0.63243	0.000693703	0.712661	6.40739e-05	0.598257	0.00158356	0.665166	0.000285714	0.638472	0.000593436	0.887522	3.34e-09	-0.823745	4.21e-07	0.71069	6.86e-05	0.681878	0.000174139	-0.538658	0.00546837	-0.474837	0.0164619	-0.359496	0.0775631	0.70922	7.21e-05	0.675024	0.000214149	-0.2112	0.310857	0.72177	4.65e-05	-0.412394	0.0405013	0.431303	0.031346	0.623437	0.000870014	-0.150635	0.472307	-0.0201339	0.923898	0.34822	0.0880416	0.596842
Sobic.010G044700	(1 of 13) PTHR12542//PTHR12542:SF40 - EXOCYST COMPLEX PROTEIN EXO70 // SUBFAMILY NOT NAMED	purple	0.657409	0.000355901	0.661421	0.00031793	0.657149	0.000358492	0.651585	0.000418034	0.662554	0.000307861	0.716499	5.61e-05	0.787095	3.05e-06	-0.775473	5.28e-06	0.676865	0.000202686	0.766837	7.78e-06	-0.23918	0.249533	-0.199261	0.339617	0.0136273	0.948452	0.519857	0.00773154	0.743299	2.07e-05	-0.011802	0.955349	0.454162	0.0225729	-0.510951	0.00904999	0.408693	0.0425186	0.617208	0.0010137	0.13727	0.512906	0.235226	0.257681	0.573969	0.00269857	0.549034
Sobic.003G373800	expressed protein/(1 of 2) PTHR31509:SF2 - F2E2.8	purple	0.644085	0.000511798	0.678038	0.000195663	0.632993	0.000683782	0.685137	0.000157532	0.654107	0.000390061	0.699182	0.000100771	0.751538	1.49e-05	-0.675935	0.000208404	0.538507	0.005484	0.722052	4.6e-05	-0.311489	0.129593	-0.495853	0.0117106	-0.0693529	0.741847	0.401349	0.0467552	0.748495	1.68e-05	0.0132171	0.950001	0.425626	0.0339008	-0.602867	0.00142435	0.256999	0.214913	0.507628	0.00958756	0.228289	0.272387	0.113133	0.590273	0.607498	0.00127845	0.567738
Sobic.003G029000	similar to Lecithin:cholesterol acyltransferase family protein, expressed	purple	0.645474	0.000493178	0.657945	0.000350603	0.645685	0.000490391	0.635503	0.00064102	0.651604	0.000417815	0.669156	0.000254569	0.830209	2.83e-07	-0.746546	1.82e-05	0.775423	5.29e-06	0.655791	0.000372298	-0.576871	0.0025375	-0.407357	0.0432656	-0.370635	0.0681699	0.740359	2.32e-05	0.58029	0.00235833	-0.263141	0.203769	0.653608	0.00039546	-0.235685	0.256727	0.542408	0.00509128	0.627235	0.000791328	-0.256004	0.216757	0.039973	0.849538	0.252077	0.224135	0.472667
Sobic.010G028600	similar to Protein kinase domain containing protein, expressed	purple	0.647313	0.000469421	0.663613	0.000298712	0.628012	0.000776015	0.644064	0.000512091	0.649775	0.000439177	0.703769	8.66e-05	0.847222	9.19e-08	-0.757298	1.17e-05	0.777295	4.85e-06	0.725628	4.05e-05	-0.521134	0.00755645	-0.338117	0.098303	-0.268445	0.194467	0.699378	0.000100127	0.653635	0.000395166	-0.211765	0.309534	0.599787	0.0015291	-0.341161	0.095122	0.539884	0.00534265	0.663159	0.000302604	-0.146668	0.48418	0.11757	0.575682	0.364988	0.0728161	0.505698
Sobic.002G072100	similar to Putative uncharacterized protein	purple	0.642161	0.000538614	0.654771	0.000382969	0.64426	0.000509415	0.639281	0.000581026	0.649223	0.000445802	0.708101	7.49e-05	0.709423	7.16e-05	-0.701734	9.27e-05	0.532968	0.00608519	0.713478	6.23e-05	-0.27497	0.183428	-0.397217	0.0492801	-0.0376288	0.858272	0.37936	0.061442	0.713598	6.2e-05	-0.076182	0.7174	0.370371	0.0683815	-0.571445	0.0028457	0.281432	0.17293	0.501435	0.0106602	0.185677	0.374207	0.0947465	0.652353	0.598734	0.0015664	0.495407
Sobic.001G299400	similar to Os10g0557900 protein	purple	0.644848	0.000501498	0.64635	0.00048173	0.641741	0.000544621	0.637245	0.000612722	0.648721	0.000451904	0.60337	0.00140783	0.772372	6.08e-06	-0.721194	4.75e-05	0.696518	0.000109891	0.652161	0.000411498	-0.542959	0.00503783	-0.45571	0.0220597	-0.346951	0.0892836	0.624909	0.000838749	0.589723	0.00191881	-0.126984	0.545266	0.51803	0.00798816	-0.287386	0.163634	0.467517	0.0184478	0.577294	0.00251474	-0.124903	0.551923	0.0477057	0.820855	0.312932	0.127733	0.438935
Sobic.003G017601	weakly similar to DNA binding protein-like	purple	0.647064	0.000472577	0.667071	0.00027045	0.61262	0.00113221	0.663233	0.000301962	0.647739	0.000464054	0.656279	0.000367289	0.837403	1.79e-07	-0.753147	1.39e-05	0.717473	5.42e-05	0.702661	8.99e-05	-0.558885	0.00368335	-0.539981	0.00533278	-0.35487	0.0817404	0.655317	0.000377226	0.649941	0.000437201	-0.179514	0.390547	0.550539	0.00434843	-0.366423	0.0716129	0.476725	0.015979	0.626252	0.000811076	-0.1123	0.593031	-0.022102	0.916483	0.362151	0.0752398	0.489762
Sobic.006G028900	similar to OSIGBa0101K10.4 protein	purple	0.639094	0.000583869	0.658857	0.000341758	0.635048	0.000648599	0.647828	0.000462945	0.646493	0.000479884	0.668884	0.000256589	0.889939	2.63e-09	-0.825759	3.73e-07	0.664784	0.000288869	0.763222	9.11e-06	-0.483265	0.0143957	-0.565297	0.00323283	-0.254322	0.219896	0.60128	0.00147754	0.774745	5.46e-06	-0.113989	0.587446	0.601415	0.00147292	-0.574073	0.00269269	0.37335	0.0660183	0.628849	0.000759808	0.0328808	0.87601	0.00875677	0.966863	0.513832	0.00860446	0.622102
Sobic.004G341200	similar to Glutathione reductase, cytosolic	purple	0.639907	0.000571559	0.643136	0.000524883	0.648492	0.000454716	0.609809	0.00121058	0.645286	0.000495656	0.657731	0.000352712	0.889997	2.62e-09	-0.816685	6.38e-07	0.816012	6.63e-07	0.717912	5.33e-05	-0.596582	0.00164507	-0.439118	0.0280836	-0.400557	0.0472308	0.795443	2.01e-06	0.635021	0.000649046	-0.31444	0.125808	0.692339	0.00012566	-0.299461	0.145872	0.586286	0.00207003	0.704089	8.57e-05	-0.256612	0.21563	-0.0401605	0.84884	0.286635	0.164787	0.515622
Sobic.001G444600	similar to Transposon protein, putative%252C unclassified, expressed	purple	0.63277	0.000687704	0.59356	0.00176124	0.686811	0.00014955	0.580123	0.00236678	0.641275	0.000551356	0.700021	9.8e-05	0.715896	5.73e-05	-0.570322	0.00291332	0.461929	0.0200916	0.622601	0.000888219	-0.0772187	0.713712	-0.251549	0.22514	0.100352	0.633163	0.412997	0.0401801	0.7437	2.04e-05	0.144176	0.491718	0.50129	0.0106864	-0.597134	0.00162458	0.219962	0.290734	0.546749	0.00468244	0.303716	0.139955	0.20606	0.323049	0.637468	0.000609179	0.697883
Sobic.002G324000	similar to Isocitrate lyase	purple	0.637426	0.000609839	0.635164	0.000646658	0.633436	0.000676055	0.624981	0.00083725	0.640148	0.000567963	0.642136	0.00053897	0.768428	7.25e-06	-0.725505	4.06e-05	0.659262	0.000337893	0.62414	0.000854964	-0.627459	0.000786894	-0.565585	0.00321374	-0.467136	0.0185562	0.609157	0.00122941	0.557527	0.00378526	-0.236903	0.254205	0.507333	0.0096365	-0.297239	0.149033	0.430642	0.0316353	0.535516	0.00580208	-0.200394	0.336821	-0.10113	0.630516	0.261566	0.20659	0.395602
Sobic.001G299200	similar to Oxidoreductase, 2OG-Fe oxygenase family protein	purple	0.629695	0.000743719	0.634072	0.0006651	0.628764	0.000761448	0.642871	0.00052858	0.635812	0.000635921	0.749565	1.61e-05	0.727373	3.8e-05	-0.681581	0.000175724	0.432176	0.0309672	0.543141	0.00502026	-0.304477	0.138915	-0.46647	0.0187471	-0.152937	0.465483	0.382731	0.0589851	0.632143	0.000698824	-0.179368	0.390941	0.504971	0.0100362	-0.587221	0.00202793	0.104115	0.620408	0.362025	0.0753483	0.0672518	0.749419	-0.0212516	0.919686	0.456706	0.0217345	0.513149
Sobic.001G111101	(1 of 4) PTHR11654//PTHR11654:SF153 - OLIGOPEPTIDE TRANSPORTER-RELATED // SUBFAMILY NOT NAMED	purple	0.627759	0.000780977	0.633463	0.000675601	0.634178	0.000663288	0.605769	0.00133133	0.633438	0.00067602	0.61407	0.00109353	0.854258	5.54e-08	-0.74094	2.27e-05	0.650899	0.000425939	0.529407	0.00650014	-0.552199	0.00420868	-0.454249	0.0225438	-0.49257	0.0123672	0.772266	6.11e-06	0.533063	0.00607445	-0.375599	0.0642763	0.776211	5.1e-06	-0.306386	0.136331	0.42437	0.034488	0.596286	0.00165615	-0.327536	0.10998	-0.237167	0.253659	0.161801	0.4397	0.534765
Sobic.002G103800	similar to GDP dissociation inhibitor protein	purple	0.633376	0.00067711	0.592004	0.00182377	0.65041	0.000431655	0.567289	0.0031028	0.631736	0.000706107	0.741418	2.23e-05	0.795932	1.96e-06	-0.752476	1.43e-05	0.647935	0.000461616	0.656956	0.000360428	-0.519316	0.00780687	-0.297788	0.148248	-0.223775	0.282239	0.633165	0.00068077	0.665488	0.000283087	0.0917665	0.662645	0.539654	0.00536603	-0.328513	0.108861	0.476723	0.0159796	0.675174	0.000213192	-0.0515363	0.806726	0.288184	0.162414	0.407021	0.0434553	0.577224
Sobic.001G213300	(1 of 1) PTHR24296:SF3 - CYTOCHROME P450 86B1-RELATED	purple	0.618747	0.000976436	0.698445	0.000103226	0.563066	0.00338393	0.702146	9.1412e-05	0.627435	0.000787366	0.542377	0.00509434	0.473342	0.0168525	-0.38658	0.0562731	0.37309	0.066222	0.48976	0.0129533	-0.299892	0.145264	-0.420842	0.0361801	-0.204533	0.326728	0.236828	0.25436	0.423382	0.0349555	-0.171301	0.41294	0.222391	0.285305	-0.398224	0.048655	0.170247	0.415863	0.252941	0.222498	0.040454	0.847748	-0.120403	0.566449	0.305114	0.138048	0.228751
Sobic.008G177800	similar to Expressed protein	purple	0.619593	0.00095645	0.647848	0.000462702	0.60289	0.00142359	0.64111	0.000553771	0.62591	0.000818049	0.537585	0.00558047	0.617525	0.00100592	-0.506642	0.00975215	0.545315	0.00481437	0.641227	0.000552059	-0.475617	0.0162609	-0.639754	0.000573854	-0.300701	0.14413	0.408935	0.0423839	0.552419	0.00419041	-0.0912143	0.664558	0.336232	0.100313	-0.415897	0.0386623	0.334578	0.102101	0.452255	0.0232187	0.0250546	0.905372	-0.0784932	0.709186	0.352395	0.0840442	0.363211
Sobic.003G267300	similar to Multidrug resistance protein 1 homolog	purple	0.620881	0.000926691	0.618893	0.000972958	0.624649	0.000844206	0.608075	0.00126121	0.625362	0.000829336	0.728005	3.71e-05	0.676366	0.000205739	-0.72429	4.25e-05	0.583817	0.00218486	0.683468	0.000165852	-0.0696892	0.740637	-0.0692828	0.742099	0.141306	0.500469	0.395365	0.050446	0.681825	0.000174422	-0.0809628	0.700443	0.344747	0.091474	-0.467363	0.0184916	0.33428	0.102425	0.50958	0.00926858	0.188267	0.367462	0.243187	0.241448	0.601409	0.00147314	0.453963
Sobic.003G151600	similar to S-adenosylmethionine synthetase 1	purple	0.611274	0.00116918	0.589766	0.001917	0.663001	0.000303968	0.558438	0.00371667	0.621648	0.000909353	0.69098	0.000131201	0.83195	2.54e-07	-0.758127	1.13e-05	0.611905	0.00115174	0.741493	2.22e-05	-0.328881	0.108441	-0.413579	0.0398717	-0.0771174	0.714072	0.550366	0.00436324	0.780442	4.19e-06	-0.0649225	0.75784	0.588458	0.00197333	-0.585351	0.00211289	0.359778	0.077313	0.638899	0.00058685	0.126624	0.546414	0.12187	0.561697	0.592122	0.00181894	0.668969
Sobic.006G075700	(1 of 2) PTHR33599//PTHR33599:SF2 - FAMILY NOT NAMED // PROTEIN IDA-LIKE 3-RELATED	purple	0.61339	0.00111155	0.681155	0.000178028	0.565202	0.00323917	0.68799	0.000144146	0.62149	0.000912914	0.592274	0.00181277	0.577115	0.00252433	-0.512478	0.00881154	0.382328	0.059275	0.480657	0.015011	-0.398777	0.0483147	-0.528015	0.00666866	-0.288223	0.162355	0.349979	0.0863405	0.474149	0.0166407	-0.185111	0.375691	0.370242	0.0684855	-0.414668	0.0393001	0.19733	0.344414	0.346837	0.0893961	-0.0101166	0.961721	-0.168363	0.421118	0.322308	0.116113	0.359188
Sobic.001G351000	similar to Phospho-2-dehydro-3-deoxyheptonate aldolase 1, chloroplast precursor	purple	0.607385	0.00128185	0.572641	0.00277518	0.684381	0.000161255	0.53273	0.00611219	0.62039	0.00093794	0.679973	0.000184544	0.870367	1.57e-08	-0.78546	3.3e-06	0.547228	0.00463912	0.606473	0.00130959	-0.35475	0.0818513	-0.372596	0.0666107	-0.195704	0.348485	0.624135	0.000855067	0.720771	4.82e-05	-0.127092	0.544918	0.756566	1.21e-05	-0.550008	0.00439402	0.277126	0.179877	0.594999	0.00170508	-0.0139448	0.947252	0.0194875	0.926335	0.458447	0.021175	0.724651
Sobic.007G078100	similar to Light induced protein like	purple	0.607383	0.00128191	0.588855	0.00195608	0.656677	0.000363242	0.560957	0.00353229	0.618015	0.00099401	0.648952	0.000449096	0.890292	2.54e-09	-0.760595	1.02e-05	0.55028	0.00437065	0.541066	0.00522371	-0.407529	0.0431687	-0.42401	0.0346575	-0.332436	0.104452	0.697929	0.000104976	0.668216	0.000261629	-0.150708	0.47209	0.815549	6.8e-07	-0.473818	0.0167272	0.293833	0.15397	0.600401	0.00150772	-0.118309	0.573267	-0.10885	0.604507	0.344462	0.0917594	0.723431
Sobic.001G072200	(1 of 4) 3.1.2.6 - Hydroxyacylglutathione hydrolase / Glyoxalase II	purple	0.608779	0.00124042	0.591388	0.001849	0.646961	0.000473881	0.562133	0.00344889	0.616897	0.0010214	0.569571	0.00295931	0.753486	1.37e-05	-0.744275	1.99e-05	0.56005	0.00359777	0.587656	0.00200856	-0.290943	0.158251	-0.371113	0.067787	-0.209927	0.31385	0.569131	0.00298649	0.618392	0.000984924	-0.126331	0.547351	0.56968	0.00295257	-0.454967	0.0223046	0.351401	0.0849828	0.559366	0.00364779	-0.0227721	0.91396	-0.0957874	0.648773	0.382361	0.0592508	0.54561
Sobic.004G234100	(1 of 2) PTHR11931//PTHR11931:SF6 - PHOSPHOGLYCERATE MUTASE // PHOSPHOGLYCERATE/BISPHOSPHOGLYCERATE MUTASE	purple	0.612173	0.00114437	0.547625	0.0046034	0.676526	0.000204752	0.505583	0.00993131	0.615615	0.00105358	0.651883	0.000414643	0.808148	1.03e-06	-0.680109	0.000183784	0.617525	0.00100593	0.579866	0.00237995	-0.464764	0.0192433	-0.355848	0.0808434	-0.2866	0.16484	0.721404	4.71e-05	0.641222	0.00055213	0.10465	0.618601	0.679539	0.000186989	-0.284169	0.168612	0.486008	0.0137713	0.719538	5.04e-05	-0.0788667	0.707861	0.128296	0.541085	0.338029	0.0983964	0.686702
Sobic.001G401800	similar to Putative uncharacterized protein	purple	0.606864	0.00129762	0.602269	0.0014442	0.622102	0.000899223	0.584701	0.00214315	0.612983	0.00112243	0.758264	1.13e-05	0.679483	0.000187305	-0.626989	0.000796234	0.448825	0.0244174	0.461355	0.0202672	-0.54647	0.00470789	-0.453501	0.0227952	-0.36352	0.0740622	0.555529	0.00393965	0.503914	0.0102195	-0.069915	0.739825	0.546088	0.00474289	-0.276179	0.18143	0.355883	0.0808117	0.532323	0.00615863	-0.161156	0.441549	-0.0118832	0.955042	0.270267	0.191339	0.504598
Sobic.002G326200	(1 of 1) IPR000719//IPR001245//IPR002902//IPR011009//IPR013320 - Protein kinase domain // Serine-threonine/tyrosine-protein kinase catalytic domain // Gnk2-homologous domain // Protein kinase-like domain // Concanavalin A-like lectin/glucanase domain	purple	0.603135	0.00141552	0.577627	0.00249689	0.657738	0.000352644	0.540581	0.00527222	0.612892	0.00112488	0.640652	0.000560482	0.908723	3.37e-10	-0.822792	4.46e-07	0.615868	0.00104717	0.586343	0.00206745	-0.568887	0.0030017	-0.529814	0.00645147	-0.453841	0.0226804	0.729526	3.51e-05	0.653446	0.000397224	-0.23814	0.251659	0.811876	8.37e-07	-0.449745	0.0240913	0.332403	0.104488	0.599895	0.00152533	-0.208721	0.316702	-0.135843	0.51734	0.286973	0.164266	0.659129
Sobic.009G043600	similar to Glutathione S-transferase 4	purple	0.605508	0.00133949	0.590584	0.00188244	0.63185	0.000704067	0.567558	0.00308558	0.611701	0.00115735	0.644129	0.000511196	0.893375	1.86e-09	-0.862065	3.06e-08	0.735849	2.76e-05	0.763943	8.83e-06	-0.411764	0.0408392	-0.467695	0.0183972	-0.205641	0.324056	0.638007	0.000600675	0.752756	1.42e-05	-0.233957	0.260332	0.621738	0.000907347	-0.511693	0.00893341	0.407161	0.043376	0.623229	0.000874516	-0.00770916	0.970826	0.0116406	0.955959	0.49349	0.0121802	0.582271
Sobic.004G164200	similar to Copper chaperone homolog CCH	purple	0.594832	0.00171151	0.535733	0.00577846	0.672702	0.00022942	0.487549	0.0134303	0.602154	0.00144805	0.617959	0.000995365	0.578635	0.00244364	-0.560701	0.00355064	0.42248	0.0353862	0.460472	0.0205396	-0.478519	0.0155313	-0.469112	0.017999	-0.345964	0.0902599	0.435886	0.0293982	0.45543	0.0221517	-0.115812	0.581447	0.426456	0.0335172	-0.268953	0.193591	0.265054	0.200381	0.415171	0.0390379	-0.0958679	0.648497	-0.0685031	0.744907	0.25698	0.214948	0.391886
Sobic.003G050800	similar to Putative glucose-6-phosphate/phosphate-translocator	purple	0.597068	0.00162701	0.564624	0.00327779	0.626918	0.000797657	0.540802	0.00525008	0.600221	0.00151397	0.72873	3.61e-05	0.847267	9.16e-08	-0.780548	4.17e-06	0.595624	0.00168117	0.646711	0.000477079	-0.543783	0.00495866	-0.527271	0.00676015	-0.30483	0.138434	0.616836	0.00102291	0.702733	8.97e-05	-0.0276907	0.895467	0.629907	0.000739737	-0.462874	0.0198056	0.354538	0.0820468	0.619064	0.000968889	-0.0521642	0.804416	0.0962468	0.647196	0.419305	0.0369375	0.642439
Sobic.010G097800	(1 of 15) PF05078 - Protein of unknown function (DUF679) (DUF679)	purple	0.601682	0.00146391	0.577162	0.00252183	0.596271	0.00165674	0.567546	0.00308631	0.599041	0.00155546	0.660518	0.000326152	0.812877	7.92e-07	-0.765267	8.33e-06	0.596823	0.00163611	0.662138	0.000311526	-0.510782	0.00907667	-0.515144	0.00840764	-0.278214	0.178104	0.550052	0.00439024	0.69538	0.000114004	-0.0201648	0.923781	0.512642	0.0087863	-0.460934	0.0203965	0.342998	0.09324	0.575732	0.00259972	0.00737916	0.972074	0.0932625	0.657471	0.449653	0.0241238	0.559688
Sobic.008G188900	similar to Associated with HOX family protein, expressed	purple	0.596861	0.00163469	0.607681	0.00127294	0.57323	0.00274097	0.61329	0.00111421	0.598426	0.00157748	0.660282	0.000328328	0.810321	9.13e-07	-0.758281	1.12e-05	0.64709	0.000472249	0.704599	8.43e-05	-0.364322	0.0733794	-0.463994	0.0194707	-0.175096	0.402505	0.538734	0.00546049	0.702346	9.08e-05	-0.181209	0.386015	0.500655	0.0108021	-0.506731	0.00973717	0.352786	0.0836769	0.561423	0.00349904	0.0531716	0.800712	0.00821439	0.968915	0.492923	0.0122952	0.518796
Sobic.008G042300	similar to Os12g0158600 protein	purple	0.588525	0.00197042	0.591786	0.00183265	0.597523	0.00161027	0.580451	0.00235014	0.595113	0.00170071	0.607851	0.00126787	0.830818	2.73e-07	-0.834506	2.16e-07	0.580815	0.00233175	0.609451	0.00122089	-0.368325	0.0700418	-0.463243	0.0196948	-0.254142	0.220234	0.565271	0.00323458	0.654745	0.000383244	-0.31878	0.120391	0.626252	0.000811082	-0.523129	0.0072894	0.253572	0.221306	0.489711	0.0129636	-0.0547693	0.794847	-0.143205	0.494671	0.403544	0.0454552	0.526391
Sobic.002G054600	(1 of 2) PTHR16223:SF15 - TRANSCRIPTION FACTOR UNE12-RELATED	purple	0.58693	0.00204094	0.634271	0.000661717	0.553272	0.00412029	0.629142	0.000754192	0.593126	0.0017785	0.552991	0.00414334	0.610669	0.00118612	-0.506673	0.00974685	0.642211	0.000537904	0.600002	0.00152159	-0.11578	0.581551	-0.169392	0.418243	-0.0202443	0.923482	0.517468	0.00806842	0.516658	0.00818536	-0.234171	0.259884	0.381545	0.0598408	-0.230792	0.267021	0.502965	0.0103865	0.537422	0.00559765	0.0206191	0.922069	-0.0162231	0.938649	0.382115	0.0594285	0.343283
Sobic.004G340800	(1 of 8) PTHR32278:SF2 - F-BOX PROTEIN PP2-B13-RELATED	purple	0.581157	0.0023146	0.573127	0.00274691	0.618569	0.000980679	0.542735	0.00505952	0.590814	0.00187284	0.587866	0.00199928	0.931463	1.4e-11	-0.840385	1.47e-07	0.711834	6.59e-05	0.654605	0.000384728	-0.639925	0.000571297	-0.575359	0.00262038	-0.464615	0.0192873	0.786689	3.11e-06	0.674343	0.000218535	-0.21033	0.312901	0.799104	1.67e-06	-0.375853	0.0640819	0.449254	0.0242649	0.673428	0.000224547	-0.215272	0.301402	-0.0665025	0.752125	0.302115	0.14216	0.6448
Sobic.009G254700	similar to Putative uncharacterized protein	purple	0.586263	0.0020711	0.575799	0.00259604	0.600769	0.00149502	0.549309	0.00445458	0.59018	0.00189943	0.590776	0.0018744	0.873545	1.2e-08	-0.783736	3.58e-06	0.640703	0.000559725	0.560988	0.00353008	-0.550794	0.00432678	-0.505276	0.00998382	-0.452296	0.0232046	0.715454	5.82e-05	0.592645	0.00179777	-0.333218	0.103588	0.758973	1.09e-05	-0.389273	0.0544342	0.342287	0.0939652	0.553402	0.00410974	-0.253657	0.221146	-0.157751	0.451386	0.228803	0.271279	0.557521
Sobic.003G360900	similar to Os03g0760200 protein	purple	0.577971	0.00247862	0.586079	0.00207947	0.611781	0.00115514	0.55344	0.00410665	0.590053	0.00190482	0.569069	0.00299034	0.887425	3.37e-09	-0.792419	2.34e-06	0.746309	1.84e-05	0.626698	0.00080206	-0.572849	0.00276306	-0.452933	0.0229875	-0.438791	0.0282147	0.788206	2.89e-06	0.596584	0.00164498	-0.362519	0.0749221	0.790717	2.55e-06	-0.312248	0.128612	0.475145	0.0163822	0.621223	0.000918934	-0.293491	0.154473	-0.112633	0.591928	0.225794	0.277806	0.550088
Sobic.003G438600	similar to Putative uncharacterized protein	purple	0.570335	0.0029125	0.566382	0.00316144	0.635709	0.000637617	0.537004	0.00564194	0.587593	0.00201137	0.605455	0.00134113	0.873583	1.19e-08	-0.766254	7.98e-06	0.51226	0.00884519	0.496593	0.0115665	-0.457897	0.0213505	-0.450802	0.0237204	-0.389173	0.0545012	0.700351	9.7e-05	0.618445	0.000983654	-0.23868	0.250554	0.855964	4.88e-08	-0.457881	0.0213555	0.272173	0.188104	0.565008	0.0032521	-0.184432	0.377477	-0.178896	0.392208	0.287366	0.163664	0.696458
Sobic.003G411200	similar to Sec14 like protein	purple	0.592444	0.0018059	0.558052	0.00374563	0.575665	0.00260341	0.552497	0.00418397	0.585146	0.00212238	0.554944	0.00398584	0.621705	0.000908086	-0.483568	0.0143256	0.513647	0.00863249	0.593448	0.00176568	-0.455082	0.0222665	-0.458241	0.0212408	-0.184157	0.3782	0.436707	0.0290597	0.593889	0.00174827	0.289779	0.159998	0.314783	0.125374	-0.314992	0.12511	0.380416	0.0606641	0.554139	0.00405012	0.135801	0.51747	0.277955	0.178524	0.412932	0.0402146	0.482763
Sobic.004G269700	similar to Putative uncharacterized protein	purple	0.576746	0.00254427	0.555316	0.0039564	0.61727	0.00101218	0.537135	0.00562803	0.585067	0.00212606	0.704392	8.48e-05	0.766252	7.98e-06	-0.755416	1.27e-05	0.615037	0.00106839	0.744012	2.01e-05	-0.295442	0.151624	-0.376431	0.0636408	-0.0237425	0.910308	0.448845	0.0244104	0.74985	1.59e-05	-0.0813711	0.699002	0.469727	0.0178285	-0.570412	0.00290785	0.293339	0.154697	0.531873	0.00621033	0.151838	0.468735	0.206268	0.322551	0.58778	0.00200312	0.555001
Sobic.010G007200	similar to Os06g0109500 protein	purple	0.575116	0.00263389	0.537865	0.00555105	0.632383	0.000694537	0.498119	0.0112743	0.582593	0.00224377	0.641775	0.000544137	0.836132	1.94e-07	-0.760724	1.01e-05	0.704808	8.37e-05	0.773789	5.7e-06	-0.424396	0.0344754	-0.357484	0.0793597	-0.09238	0.660521	0.628735	0.000762	0.769711	6.85e-06	0.0218785	0.917325	0.5885	0.00197152	-0.45191	0.023337	0.496099	0.0116625	0.719246	5.09e-05	0.071652	0.733588	0.281261	0.173201	0.548871	0.0044929	0.652761
Sobic.003G340800	(1 of 1) PTHR22950//PTHR22950:SF323 - AMINO ACID TRANSPORTER // SUBFAMILY NOT NAMED	purple	0.583819	0.00218475	0.5593	0.00365269	0.580312	0.0023572	0.541191	0.00521119	0.580924	0.00232628	0.675785	0.000209344	0.71647	5.61e-05	-0.664312	0.0002928	0.556936	0.00383042	0.733454	3.03e-05	-0.41934	0.0369204	-0.479696	0.015243	-0.0781541	0.710389	0.38666	0.0562177	0.742675	2.12e-05	0.13842	0.509347	0.338885	0.097493	-0.520939	0.00758295	0.299895	0.14526	0.540736	0.00525669	0.20824	0.317843	0.321162	0.11749	0.594484	0.001725	0.535921
Sobic.005G018700	weakly similar to NAC-domain containing protein 21/22, putative%252C expressed	purple	0.574919	0.00264492	0.57457	0.00266455	0.583068	0.00222075	0.553242	0.00412279	0.579743	0.00238621	0.675508	0.000211084	0.584173	0.00216798	-0.588394	0.00197611	0.567136	0.00311263	0.485034	0.0139905	-0.412346	0.0405272	-0.10465	0.618602	-0.227428	0.27425	0.531039	0.00630704	0.407669	0.0430905	-0.179868	0.389599	0.434352	0.0300391	-0.148929	0.477394	0.423733	0.0347887	0.476856	0.015946	-0.201774	0.333436	0.11167	0.595121	0.202852	0.330804	0.321525
Sobic.009G087600	similar to Putative receptor protein kinase ZmPK1 precursor	purple	0.577221	0.00251864	0.558561	0.00370745	0.588642	0.00196534	0.54254	0.00507846	0.579275	0.00241035	0.734671	2.89e-05	0.716707	5.57e-05	-0.719845	4.98e-05	0.589404	0.00193243	0.548722	0.00450596	-0.407348	0.0432706	-0.236521	0.254995	-0.201285	0.334634	0.548832	0.00449632	0.540636	0.00526662	-0.226322	0.276653	0.534513	0.00591221	-0.335189	0.101437	0.34848	0.0877878	0.489755	0.0129544	-0.148562	0.478493	0.11398	0.587475	0.311535	0.129533	0.43879
Sobic.004G221100	similar to Putative uncharacterized protein	purple	0.572354	0.00279194	0.615504	0.00105642	0.547737	0.00459339	0.598547	0.00157312	0.578912	0.00242917	0.516142	0.00826056	0.756426	1.22e-05	-0.688063	0.000143818	0.778745	4.54e-06	0.684623	0.000160055	-0.508773	0.00939938	-0.437593	0.0286979	-0.354265	0.082299	0.677186	0.000200739	0.529893	0.00644206	-0.398318	0.048597	0.533726	0.00599982	-0.257806	0.213426	0.561548	0.00349018	0.59249	0.00180402	-0.222895	0.284186	-0.141085	0.501147	0.247877	0.232209	0.351425
Sobic.004G243500	similar to Putative uncharacterized protein	purple	0.566658	0.00314352	0.608869	0.0012378	0.564812	0.00326518	0.595775	0.00167542	0.578721	0.00243916	0.53753	0.00558626	0.819942	5.28e-07	-0.713904	6.14e-05	0.600103	0.00151807	0.532019	0.00619345	-0.440984	0.0273468	-0.425328	0.0340392	-0.395146	0.0505852	0.683148	0.000167493	0.544426	0.00489764	-0.389721	0.0541327	0.741812	2.2e-05	-0.400523	0.0472516	0.341085	0.0952009	0.524379	0.00712621	-0.237199	0.253595	-0.256142	0.216501	0.219034	0.292826	0.524302
Sobic.001G387000	(1 of 1) PTHR22763//PTHR22763:SF41 - RING ZINC FINGER PROTEIN // SUBFAMILY NOT NAMED	purple	0.566627	0.00314553	0.561155	0.00351814	0.607828	0.00126856	0.538068	0.00552975	0.578132	0.00247011	0.527464	0.00673636	0.874702	1.08e-08	-0.761889	9.65e-06	0.549368	0.00444948	0.592888	0.00178802	-0.525393	0.00699605	-0.615335	0.00106072	-0.411219	0.0411334	0.634789	0.000652939	0.683482	0.000165782	-0.0852927	0.685205	0.75118	1.51e-05	-0.537713	0.00556698	0.241378	0.245077	0.5453	0.00481577	-0.0792171	0.70662	-0.122662	0.559139	0.336428	0.100103	0.681517
Sobic.009G063301	similar to Putative uncharacterized protein	purple	0.566531	0.00315173	0.581755	0.00228491	0.578796	0.00243524	0.565931	0.00319097	0.576006	0.00258467	0.614123	0.00109215	0.797617	1.8e-06	-0.729052	3.57e-05	0.572258	0.00279757	0.751967	1.46e-05	-0.358464	0.0784806	-0.492613	0.0123586	-0.115285	0.583177	0.463989	0.0194723	0.768853	7.12e-06	-0.0962479	0.647192	0.497952	0.0113061	-0.638986	0.000585526	0.287517	0.163433	0.562381	0.00343153	0.15844	0.449385	0.0489718	0.816179	0.596164	0.00166074	0.594586
Sobic.001G271500	similar to Putative uncharacterized protein	purple	0.566186	0.00317422	0.59712	0.00162511	0.557744	0.00376885	0.596914	0.00163271	0.575107	0.00263443	0.591568	0.00184159	0.795689	1.99e-06	-0.764649	8.56e-06	0.605423	0.00134213	0.686539	0.000150822	-0.399634	0.0477904	-0.498323	0.0112357	-0.183122	0.380935	0.52098	0.00757739	0.697098	0.000107846	-0.0907324	0.66623	0.554018	0.0040598	-0.555199	0.00396563	0.303385	0.140409	0.524103	0.007162	0.0439967	0.834587	0.0436619	0.835829	0.455388	0.0221655	0.557621
Sobic.007G135000	similar to H0107B07.6 protein	purple	0.57746	0.00250582	0.542081	0.00512336	0.585159	0.00212182	0.515943	0.00828973	0.574337	0.00267772	0.683338	0.000166516	0.794929	2.06e-06	-0.770392	6.65e-06	0.630514	0.000728425	0.687239	0.000147568	-0.28894	0.161267	-0.241632	0.244566	-0.0179312	0.932204	0.5405	0.00528038	0.724043	4.28e-05	-0.041345	0.844434	0.517561	0.00805508	-0.466158	0.0188371	0.360072	0.077054	0.607011	0.00129315	0.0902621	0.667863	0.269805	0.192129	0.54185	0.00514604	0.585607
Sobic.001G383200	weakly similar to Bromodomain containing protein, expressed	purple	0.564693	0.00327319	0.611628	0.00115936	0.538391	0.00549607	0.592238	0.00181425	0.571435	0.00284628	0.555388	0.00395071	0.64515	0.000497467	-0.600874	0.00149142	0.610627	0.00118731	0.64424	0.000509692	-0.516534	0.00820336	-0.451336	0.0235351	-0.3151	0.124973	0.493644	0.0121493	0.526232	0.00688978	-0.220285	0.290008	0.36954	0.0690524	-0.295601	0.151394	0.444401	0.0260372	0.506823	0.0097217	-0.0978667	0.641644	-0.0316598	0.880582	0.319734	0.119222	0.319381
Sobic.007G135700	Predicted protein	purple	0.557852	0.00376069	0.591698	0.00183626	0.566394	0.00316064	0.580287	0.00235846	0.570667	0.0028924	0.579336	0.00240718	0.833368	2.32e-07	-0.696885	0.000108594	0.704334	8.5e-05	0.61252	0.00113494	-0.580017	0.00237223	-0.521401	0.00752028	-0.461674	0.0201694	0.7494	1.62e-05	0.567283	0.00310316	-0.331377	0.105628	0.698068	0.000104502	-0.269379	0.192859	0.513884	0.00859663	0.631062	0.000718344	-0.258232	0.212644	-0.182717	0.382007	0.238168	0.251602	0.510166
Sobic.003G310200	similar to Os01g0770700 protein	purple	0.563274	0.00336963	0.547985	0.00457123	0.594346	0.00173038	0.527888	0.00668424	0.570405	0.00290828	0.643377	0.000521525	0.645456	0.000493406	-0.696913	0.000108497	0.566781	0.00313555	0.670851	0.000242259	-0.482647	0.0145397	-0.515488	0.00835672	-0.202066	0.332722	0.345971	0.0902529	0.605507	0.00133953	-0.146981	0.483238	0.321536	0.117039	-0.426438	0.0335257	0.245913	0.236049	0.368215	0.0701323	0.0424497	0.840329	0.138923	0.507795	0.441795	0.0270311	0.341117
Sobic.002G421400	similar to GRAB2 protein	purple	0.571602	0.00283638	0.608695	0.00124291	0.510925	0.00905409	0.61506	0.0010678	0.569747	0.00294848	0.54273	0.00506001	0.700017	9.81e-05	-0.656788	0.000362112	0.69874	0.000102236	0.717465	5.42e-05	-0.514629	0.00848457	-0.583759	0.00218763	-0.300356	0.144613	0.465489	0.0190312	0.581017	0.00232164	-0.27298	0.186748	0.336623	0.0998937	-0.387762	0.0554598	0.375812	0.064113	0.446081	0.0254124	-0.0459171	0.827471	-0.0375759	0.858469	0.355067	0.0815589	0.285575
Sobic.002G347725		purple	0.558027	0.00374749	0.560964	0.00353182	0.589098	0.0019456	0.52397	0.00717926	0.567888	0.00306453	0.543233	0.00501138	0.894839	1.6e-09	-0.795856	1.97e-06	0.702625	9e-05	0.613658	0.00110442	-0.670136	0.000247388	-0.555061	0.00397651	-0.526909	0.00680518	0.802515	1.39e-06	0.606815	0.00129912	-0.28362	0.169471	0.784068	3.53e-06	-0.290611	0.158749	0.491301	0.0126292	0.660943	0.000322257	-0.297613	0.148498	-0.163769	0.43408	0.222057	0.286046	0.578034
Sobic.002G172000	similar to Os09g0325700 protein	purple	0.549605	0.00442885	0.596129	0.00166204	0.571704	0.0028303	0.575032	0.00263862	0.567692	0.00307702	0.483199	0.014411	0.791342	2.47e-06	-0.655399	0.000376362	0.662744	0.000306204	0.628219	0.000771975	-0.57886	0.00243189	-0.509597	0.00926592	-0.416323	0.0384437	0.66589	0.000279831	0.585167	0.00212141	-0.177246	0.396661	0.65802	0.000349871	-0.299735	0.145486	0.429204	0.0322722	0.565557	0.00321562	-0.167264	0.424198	-0.0588484	0.779922	0.26622	0.198333	0.513372
Sobic.003G356000	similar to Delta-1-pyrroline-5-carboxylate synthetase (P5CS)	purple	0.56369	0.00334111	0.566547	0.00315068	0.568667	0.00301546	0.530642	0.00635356	0.567363	0.00309803	0.566995	0.00312172	0.892095	2.12e-09	-0.770635	6.57e-06	0.870382	1.56e-08	0.758517	1.11e-05	-0.671049	0.000240855	-0.413645	0.0398371	-0.389626	0.0541967	0.853454	5.88e-08	0.655817	0.000372029	-0.133581	0.524402	0.690772	0.000132068	-0.219667	0.291398	0.701453	9.35e-05	0.808427	1.01e-06	-0.238497	0.250929	0.131839	0.529873	0.292445	0.156017	0.56469
Sobic.004G303700	similar to Putative uncharacterized protein	purple	0.564613	0.00327853	0.558067	0.00374447	0.570121	0.00292556	0.522084	0.00742835	0.566394	0.00316063	0.563787	0.00333446	0.708285	7.44e-05	-0.655358	0.000376798	0.639744	0.000574014	0.592166	0.00181718	-0.56158	0.00348788	-0.496176	0.0116475	-0.407797	0.0430181	0.637571	0.000607539	0.5035	0.0102921	-0.297291	0.148958	0.516452	0.00821536	-0.240234	0.24739	0.495873	0.0117066	0.596069	0.0016643	-0.20656	0.321851	-0.148839	0.477665	0.244459	0.23892	0.396632
Sobic.009G226300	(1 of 3) PTHR10209//PTHR10209:SF216 - OXIDOREDUCTASE, 2OG-FE II OXYGENASE FAMILY PROTEIN // 2-OXOGLUTARATE (2OG) AND FE(II)-DEPENDENT OXYGENASE SUPERFAMILY PROTEIN	purple	0.558888	0.00368309	0.585243	0.00211793	0.546813	0.00467665	0.570484	0.00290346	0.564905	0.003259	0.549064	0.00447599	0.848772	8.24e-08	-0.791266	2.48e-06	0.739042	2.45e-05	0.60294	0.00142195	-0.614678	0.00107766	-0.48149	0.0148121	-0.499372	0.011039	0.769716	6.85e-06	0.538519	0.00548283	-0.414362	0.0394598	0.700567	9.63e-05	-0.257156	0.214624	0.499051	0.0110989	0.599888	0.00152557	-0.342468	0.0937797	-0.198177	0.342307	0.17192	0.411228	0.442495
Sobic.001G132000	similar to Putative isomerase	purple	0.560726	0.00354888	0.566529	0.00315184	0.55306	0.00413764	0.564646	0.0032763	0.564275	0.00330136	0.576163	0.00257606	0.879454	7.11e-09	-0.819154	5.53e-07	0.676689	0.000203754	0.767735	7.48e-06	-0.397196	0.0492934	-0.574555	0.00266539	-0.174483	0.404181	0.582562	0.00224527	0.803047	1.35e-06	-0.00506577	0.980827	0.566833	0.00313213	-0.563555	0.00335034	0.363381	0.0741818	0.628933	0.000758202	0.122659	0.559145	0.0743194	0.724042	0.551588	0.00425963	0.641115
Sobic.009G140150	(1 of 3) PTHR31942//PTHR31942:SF19 - FAMILY NOT NAMED // MLO-LIKE PROTEIN 13	purple	0.566172	0.00317514	0.544046	0.00493364	0.563108	0.00338104	0.521822	0.00746347	0.563484	0.00335517	0.592459	0.0018053	0.847537	8.99e-08	-0.766081	8.04e-06	0.650543	0.000430091	0.6216	0.000910442	-0.599654	0.00153378	-0.58188	0.00227873	-0.42331	0.0349897	0.697209	0.000107459	0.62674	0.000801235	-0.163028	0.436193	0.640967	0.000555857	-0.369483	0.0690987	0.432424	0.0308605	0.643665	0.000517548	-0.164818	0.431101	-0.0868312	0.679819	0.306675	0.135942	0.564682
Sobic.010G098100	similar to Os06g0237400 protein	purple	0.557406	0.00379452	0.593193	0.00177581	0.525574	0.00697295	0.581254	0.00230979	0.560869	0.00353857	0.535631	0.00578959	0.68362	0.000165078	-0.717166	5.48e-05	0.682689	0.000169867	0.577631	0.00249672	-0.383141	0.0586912	-0.313707	0.126742	-0.304186	0.139312	0.541716	0.00515919	0.457511	0.0214743	-0.537674	0.00557111	0.462592	0.0198905	-0.274501	0.184206	0.368738	0.0697041	0.393147	0.0518705	-0.243494	0.240837	-0.178483	0.393319	0.202048	0.332766	0.224845
Sobic.007G171000	similar to Monodehydroascorbate reductase	purple	0.554818	0.00399582	0.547248	0.00463725	0.575401	0.00261806	0.512046	0.00887846	0.55999	0.00360211	0.606869	0.00129749	0.92047	7.32e-11	-0.883743	4.79e-09	0.819389	5.45e-07	0.778788	4.53e-06	-0.54753	0.00461193	-0.434433	0.0300051	-0.305612	0.137375	0.758061	1.14e-05	0.723255	4.41e-05	-0.256481	0.215873	0.678655	0.000192052	-0.389672	0.0541654	0.544618	0.00487957	0.715074	5.89e-05	-0.147865	0.480583	0.0437706	0.835426	0.40153	0.0466468	0.571884
Sobic.006G096400	similar to OSIGBa0152K17.5 protein	purple	0.556229	0.00388498	0.547956	0.00457382	0.566747	0.00313772	0.526197	0.0068942	0.559749	0.00361974	0.591668	0.00183749	0.937057	5.4e-12	-0.810521	9.03e-07	0.736512	2.7e-05	0.765068	8.41e-06	-0.546437	0.00471085	-0.58309	0.00221968	-0.290667	0.158665	0.708162	7.47e-05	0.784776	3.41e-06	-0.0988106	0.638418	0.70023	9.74e-05	-0.501933	0.0105704	0.438891	0.0281745	0.700866	9.54e-05	-0.0166578	0.937008	0.0763039	0.716966	0.470218	0.0176934	0.680579
Sobic.008G144500	weakly similar to Zinc finger transcription factor ZFP2	purple	0.547285	0.00463396	0.574117	0.00269017	0.558434	0.00371697	0.548392	0.0045351	0.558167	0.00373695	0.539695	0.00536183	0.869858	1.63e-08	-0.822345	4.58e-07	0.709123	7.23e-05	0.63978	0.000573467	-0.638842	0.000587731	-0.577358	0.00251132	-0.507371	0.00963014	0.733354	3.04e-05	0.591208	0.00185644	-0.407036	0.0434468	0.724734	4.18e-05	-0.364018	0.0736375	0.427145	0.0332015	0.580799	0.00233258	-0.287869	0.162895	-0.220305	0.289964	0.227759	0.273534	0.495885
Sobic.010G160066		purple	0.54962	0.00442753	0.539372	0.00539481	0.58141	0.00230198	0.515683	0.00832805	0.55766	0.00377521	0.552478	0.00418555	0.830958	2.7e-07	-0.717557	5.4e-05	0.415566	0.0388332	0.531601	0.00624176	-0.410101	0.0417419	-0.542249	0.00510686	-0.314728	0.125444	0.565469	0.00322145	0.698677	0.000102448	0.0531929	0.800634	0.703012	8.88e-05	-0.586444	0.00206288	0.183534	0.379845	0.557455	0.0037908	0.0348125	0.868786	-0.096383	0.646728	0.414381	0.0394502	0.749173
Sobic.009G128300		purple	0.556483	0.00386529	0.582187	0.00226361	0.526007	0.00691818	0.554461	0.00402425	0.557026	0.00382352	0.555321	0.00395595	0.607754	0.00127077	-0.469467	0.0179004	0.568086	0.00305198	0.502723	0.0104294	-0.62679	0.000800214	-0.502598	0.0104515	-0.451439	0.0234994	0.608711	0.00124243	0.412803	0.0402831	-0.107384	0.60941	0.452675	0.0230751	-0.0995109	0.636028	0.524084	0.00716444	0.57147	0.0028442	-0.233622	0.261035	-0.0563326	0.789119	0.144929	0.489435	0.354907
Sobic.001G152901	(1 of 2) PTHR31675:SF2 - AXIAL REGULATOR YABBY 2-RELATED	purple	0.55079	0.0043271	0.540658	0.00526443	0.573925	0.0027011	0.508115	0.0095071	0.556176	0.00388905	0.560732	0.00354843	0.863207	2.8e-08	-0.771151	6.42e-06	0.631332	0.00071342	0.507092	0.00967661	-0.591768	0.0018334	-0.440859	0.0273957	-0.530174	0.00640881	0.790553	2.57e-06	0.536012	0.00574828	-0.336933	0.0995614	0.795384	2.02e-06	-0.274263	0.184602	0.420069	0.0365594	0.612019	0.00114859	-0.347161	0.089077	-0.220185	0.290233	0.150211	0.473569	0.557235
Sobic.009G182400	(1 of 2) PTHR31348//PTHR31348:SF3 - FAMILY NOT NAMED // EID1-LIKE F-BOX PROTEIN 3	purple	0.546011	0.00474992	0.557777	0.00376636	0.566218	0.00317212	0.534716	0.00588978	0.556008	0.00390214	0.507443	0.00961827	0.902845	6.7e-10	-0.807742	1.05e-06	0.778332	4.63e-06	0.834573	2.15e-07	-0.561893	0.00346581	-0.58731	0.00202398	-0.288649	0.161707	0.662795	0.000305757	0.783455	3.63e-06	-0.101455	0.629412	0.617782	0.000999654	-0.49378	0.0121217	0.466433	0.0187578	0.678535	0.000192752	0.00746633	0.971744	0.0778864	0.71134	0.489365	0.0130376	0.610394
Sobic.003G424500	similar to Putative uncharacterized protein P0466H10.40-1	purple	0.543715	0.00496518	0.552017	0.00422378	0.574252	0.0026825	0.536886	0.0056545	0.555978	0.0039045	0.559266	0.00365519	0.896825	1.3e-09	-0.855868	4.92e-08	0.559618	0.0036293	0.648693	0.000452248	-0.522554	0.0073656	-0.593242	0.00177389	-0.342388	0.0938617	0.602103	0.00144973	0.736916	2.65e-05	-0.113871	0.587838	0.710757	6.84e-05	-0.586129	0.00207719	0.245487	0.236888	0.556293	0.00387995	-0.028893	0.890954	-0.0618927	0.768833	0.436626	0.0290931	0.674246
Sobic.006G075801	similar to OSJNBb0108J11.6 protein	purple	0.548075	0.00456321	0.57597	0.00258665	0.539546	0.00537708	0.567371	0.0030975	0.555613	0.00393302	0.537419	0.00559795	0.833183	2.35e-07	-0.7361	2.74e-05	0.730198	3.42e-05	0.768076	7.37e-06	-0.575042	0.00263802	-0.633111	0.000681725	-0.321051	0.117624	0.597974	0.00159381	0.703893	8.63e-05	-0.178585	0.393046	0.550226	0.00437523	-0.453166	0.0229085	0.42195	0.0356417	0.580135	0.00236621	-0.0363071	0.863203	0.0255514	0.903504	0.419157	0.0370113	0.499244
Sobic.005G143400	similar to Repressor protein	purple	0.548888	0.00449139	0.52855	0.0066034	0.585977	0.00208412	0.482993	0.014459	0.554544	0.00401762	0.586649	0.00205362	0.860822	3.37e-08	-0.773023	5.9e-06	0.801564	1.46e-06	0.71308	6.32e-05	-0.531613	0.00624032	-0.395075	0.0506307	-0.305669	0.137298	0.78249	3.8e-06	0.659235	0.000338152	-0.219789	0.291122	0.676234	0.000206551	-0.236724	0.254575	0.604444	0.00137314	0.736784	2.67e-05	-0.178383	0.393591	0.0639975	0.761191	0.353468	0.0830399	0.558262
Sobic.007G128000	similar to P450	purple	0.550563	0.00434641	0.561334	0.00350537	0.545052	0.00483882	0.543378	0.00499747	0.55453	0.00401876	0.53896	0.00543714	0.885621	4.01e-09	-0.846296	9.81e-08	0.788852	2.8e-06	0.812398	8.13e-07	-0.559607	0.00363012	-0.56162	0.00348506	-0.29493	0.152368	0.667998	0.000263288	0.740102	2.35e-05	-0.194023	0.352722	0.574293	0.00268021	-0.452324	0.023195	0.498721	0.0111607	0.668357	0.000260554	-0.0456171	0.828582	0.0292033	0.88979	0.453402	0.0228285	0.527217
Sobic.006G243800	similar to OSJNBb0059K02.19 protein	purple	0.542743	0.00505872	0.557497	0.00378759	0.56565	0.00320946	0.53824	0.0055118	0.554267	0.00403985	0.553866	0.00407207	0.922244	5.7e-11	-0.789938	2.65e-06	0.646271	0.000482747	0.614079	0.0010933	-0.57971	0.00238791	-0.565797	0.00319978	-0.459062	0.0209805	0.779676	4.34e-06	0.670644	0.000243735	-0.164655	0.431566	0.809927	9.33e-07	-0.405141	0.0445277	0.429587	0.0321014	0.684578	0.000160278	-0.185762	0.373986	-0.149568	0.475485	0.305825	0.137087	0.691016
Sobic.007G187800	similar to Putative uncharacterized protein	purple	0.549018	0.00447997	0.5497	0.00442066	0.55946	0.00364089	0.523663	0.00721934	0.554099	0.00405329	0.55937	0.00364751	0.856974	4.53e-08	-0.732751	3.11e-05	0.60524	0.0013479	0.522598	0.00735972	-0.662713	0.000306476	-0.600869	0.00149158	-0.57314	0.0027462	0.775343	5.31e-06	0.555794	0.00391883	-0.230674	0.267273	0.773997	5.65e-06	-0.305453	0.13759	0.419954	0.0366164	0.631815	0.000704686	-0.298575	0.147126	-0.239211	0.249471	0.170577	0.414946	0.593372
Sobic.001G093900	similar to Aluminum-induced protein-like protein	purple	0.546559	0.00469973	0.524465	0.00711506	0.582264	0.00225984	0.514517	0.00850124	0.553905	0.00406891	0.642543	0.000533197	0.727098	3.83e-05	-0.822515	4.53e-07	0.488091	0.013312	0.65253	0.000407358	-0.216391	0.298834	-0.286074	0.165651	0.00547586	0.979275	0.333533	0.103243	0.70706	7.76e-05	-0.139653	0.505546	0.420124	0.0365325	-0.634465	0.000658424	0.118084	0.574002	0.388765	0.0547773	0.161557	0.440399	0.136702	0.514667	0.582356	0.00225533	0.491625
Sobic.003G333800	similar to Cytochrome b5 reductase	purple	0.548892	0.00449109	0.551327	0.0042816	0.553774	0.00407953	0.524292	0.00713747	0.552941	0.00414739	0.623867	0.000860783	0.850601	7.23e-08	-0.687037	0.000148501	0.65645	0.000365543	0.677744	0.000197401	-0.386047	0.0566431	-0.347203	0.0890361	-0.184355	0.377681	0.708865	7.3e-05	0.710133	6.99e-05	-0.0634825	0.763059	0.672771	0.000228948	-0.423816	0.0347495	0.505882	0.00988045	0.756085	1.23e-05	-0.0241997	0.908587	0.0689095	0.743443	0.449815	0.0240663	0.689033
Sobic.002G189100	similar to Putative uncharacterized protein	purple	0.539155	0.00541709	0.558466	0.00371455	0.563525	0.00335236	0.530925	0.00632039	0.551421	0.00427372	0.551862	0.00423673	0.899387	9.84e-10	-0.857472	4.36e-08	0.782171	3.86e-06	0.734125	2.95e-05	-0.485457	0.0138949	-0.36593	0.0720247	-0.277493	0.179278	0.736391	2.71e-05	0.700107	9.78e-05	-0.22138	0.287556	0.705169	8.27e-05	-0.375002	0.0647353	0.491329	0.0126232	0.663931	0.000296006	-0.1386	0.508791	0.0604213	0.774187	0.382292	0.0593007	0.579929
Sobic.001G515400	similar to AMP-dependent synthetase and ligase family protein, putative%252C expressed	purple	0.553049	0.00413852	0.577014	0.00252979	0.496607	0.0115639	0.592037	0.0018224	0.549839	0.00440862	0.558272	0.00372906	0.73093	3.33e-05	-0.63291	0.000685244	0.728911	3.59e-05	0.77065	6.57e-06	-0.48573	0.0138334	-0.494667	0.0119443	-0.157623	0.451756	0.517462	0.00806921	0.677331	0.000199871	0.0750992	0.721259	0.343846	0.09238	-0.349887	0.0864283	0.498933	0.011121	0.603777	0.0013946	0.0942894	0.653928	0.256843	0.215201	0.47734	0.0158244	0.439712
Sobic.009G035100	similar to Putative uncharacterized protein	purple	0.539792	0.00535195	0.510538	0.00911538	0.598108	0.00158896	0.470517	0.0176113	0.548953	0.00448569	0.612003	0.00114905	0.890094	2.59e-09	-0.805325	1.2e-06	0.688231	0.000143062	0.628133	0.000773663	-0.608121	0.00125982	-0.419855	0.0366653	-0.409763	0.0419271	0.788605	2.83e-06	0.657547	0.00035453	-0.110928	0.597584	0.767292	7.63e-06	-0.299176	0.146275	0.507922	0.00953898	0.717305	5.45e-05	-0.215225	0.301509	0.0381097	0.856479	0.307057	0.13543	0.657851
Sobic.004G034100	similar to Putative uncharacterized protein	purple	0.536677	0.00567689	0.541673	0.0051635	0.573892	0.00270298	0.513994	0.00857999	0.548932	0.00448757	0.516379	0.00822593	0.912156	2.2e-10	-0.815072	6.99e-07	0.742787	2.11e-05	0.839352	1.57e-07	-0.417011	0.038092	-0.482595	0.0145517	-0.141892	0.498678	0.660251	0.000328614	0.836866	1.85e-07	-0.00274889	0.989595	0.64928	0.000445113	-0.56507	0.00324797	0.465444	0.0190443	0.732979	3.08e-05	0.105493	0.615763	0.137043	0.513608	0.577574	0.00249977	0.710161
Sobic.002G225300	similar to Putative heat shock factor	purple	0.541892	0.00514183	0.54413	0.00492572	0.558484	0.00371319	0.518255	0.00795618	0.548747	0.00450382	0.58103	0.00232099	0.910393	2.74e-10	-0.896058	1.41e-09	0.779384	4.4e-06	0.719361	5.07e-05	-0.645633	0.000491079	-0.496272	0.0116288	-0.41217	0.0406213	0.760449	1.03e-05	0.673263	0.000225643	-0.23023	0.268219	0.694802	0.000116145	-0.341586	0.0946843	0.506402	0.00979255	0.6699	0.0002491	-0.221188	0.287985	0.011001	0.958377	0.315251	0.124783	0.546496
Sobic.001G015100	similar to Pirin, putative%252C expressed	purple	0.537411	0.00559881	0.52987	0.00644479	0.581493	0.00229788	0.496599	0.0115655	0.548251	0.00454759	0.609045	0.00123266	0.910833	2.6e-10	-0.808335	1.02e-06	0.597624	0.00160656	0.555312	0.00395669	-0.529545	0.00648363	-0.436016	0.0293445	-0.403304	0.0455959	0.758238	1.13e-05	0.648506	0.000454547	-0.210786	0.311827	0.853334	5.93e-08	-0.422865	0.0352017	0.35571	0.0809697	0.633724	0.000671083	-0.218107	0.294925	-0.0882726	0.674787	0.287515	0.163437	0.699467
Sobic.004G284400	similar to Dof zinc finger protein	purple	0.544417	0.00489849	0.536034	0.00574589	0.545148	0.00482995	0.526899	0.0068064	0.546322	0.00472139	0.611803	0.00115453	0.570311	0.00291401	-0.604257	0.00137913	0.419888	0.0366488	0.615545	0.00105536	-0.284178	0.168597	-0.491048	0.0126819	-0.0597897	0.776489	0.256879	0.215135	0.594769	0.00171394	-0.105741	0.614927	0.246359	0.235173	-0.547091	0.00465143	0.179759	0.389891	0.38448	0.0577408	0.192534	0.356502	0.0147819	0.944091	0.523184	0.00728213	0.375264
Sobic.006G066300	(1 of 12) PF05910 - Plant protein of unknown function (DUF868) (DUF868)	purple	0.53579	0.00577239	0.571895	0.00281899	0.527202	0.00676869	0.582727	0.00223726	0.546305	0.00472293	0.502363	0.0104934	0.757349	1.17e-05	-0.662561	0.000307801	0.554395	0.00402956	0.749804	1.6e-05	-0.277266	0.179648	-0.527126	0.00677816	-0.0440318	0.834457	0.397141	0.0493275	0.779569	4.37e-06	0.044986	0.83092	0.423435	0.0349302	-0.631481	0.000710716	0.261359	0.206962	0.518709	0.00789202	0.291184	0.15789	0.104289	0.61982	0.640739	0.000559207	0.586193
Sobic.010G073000	expressed protein	purple	0.532137	0.0061799	0.571166	0.00286237	0.526245	0.00688819	0.580052	0.00237044	0.543771	0.00495983	0.575527	0.00261109	0.763449	9.02e-06	-0.697901	0.000105069	0.525185	0.00702262	0.748445	1.69e-05	-0.245631	0.236605	-0.505191	0.00999841	-0.0285749	0.892147	0.356923	0.0798655	0.788823	2.8e-06	-0.0278922	0.89471	0.423523	0.0348881	-0.713286	6.27e-05	0.19112	0.360112	0.468646	0.0181293	0.277131	0.179868	0.0666616	0.75155	0.645878	0.000487872	0.576829
Sobic.001G235500	similar to Cytochrome P450 family protein, expressed	purple	0.529883	0.00644334	0.568459	0.00302848	0.54246	0.00508626	0.540626	0.00526764	0.543358	0.00499934	0.483776	0.0142777	0.855614	5.01e-08	-0.738348	2.51e-05	0.632896	0.000685491	0.595421	0.00168892	-0.567575	0.00308448	-0.540687	0.00526154	-0.472088	0.017186	0.709525	7.14e-05	0.594932	0.00170765	-0.331463	0.105533	0.757539	1.16e-05	-0.410452	0.0415501	0.372075	0.0670224	0.56874	0.00301089	-0.239251	0.249388	-0.228446	0.27205	0.234434	0.259333	0.55796
Sobic.001G458400	similar to Beta-glucosidase	purple	0.547368	0.00462652	0.550191	0.00437827	0.510274	0.0091574	0.539505	0.00538125	0.542484	0.00508391	0.551956	0.00422885	0.807421	1.07e-06	-0.735292	2.82e-05	0.80052	1.55e-06	0.687034	0.000148513	-0.611093	0.00117422	-0.463971	0.0194778	-0.394368	0.0510829	0.732029	3.19e-05	0.577847	0.00248522	-0.238881	0.250144	0.540303	0.00530015	-0.206079	0.323003	0.598897	0.00156057	0.670446	0.00024515	-0.219886	0.290905	0.00733107	0.972256	0.262711	0.204536	0.408404
Sobic.008G179200	similar to Sodium/calcium exchanger protein, expressed	purple	0.522666	0.00735071	0.531506	0.00625275	0.580812	0.00233194	0.502472	0.010474	0.540592	0.00527105	0.501592	0.0106319	0.886379	3.73e-09	-0.76868	7.17e-06	0.62146	0.000913592	0.530995	0.00631225	-0.562852	0.00339879	-0.516084	0.00826913	-0.505926	0.00987297	0.77207	6.16e-06	0.580363	0.00235462	-0.344235	0.091988	0.871102	1.47e-08	-0.364622	0.073125	0.360658	0.0765396	0.575497	0.00261275	-0.294216	0.153409	-0.24112	0.245597	0.192495	0.356601	0.619556
Sobic.002G121300	similar to Serine carboxypeptidase family protein, expressed	purple	0.53738	0.00560208	0.541483	0.00518221	0.537603	0.00557854	0.51386	0.0086003	0.540538	0.00527653	0.526232	0.00688978	0.912146	2.21e-10	-0.795424	2.01e-06	0.759092	1.09e-05	0.677645	0.000197991	-0.659085	0.000339585	-0.580526	0.00234633	-0.481887	0.0147181	0.80671	1.11e-06	0.643643	0.000517857	-0.271142	0.18985	0.749058	1.65e-05	-0.345545	0.0906765	0.521238	0.00754235	0.700555	9.63e-05	-0.247627	0.232695	-0.113709	0.588371	0.26286	0.20427	0.577766
Sobic.004G023600	weakly similar to Os07g0513400 protein	purple	0.530904	0.00632285	0.500221	0.0108818	0.587379	0.00202087	0.479073	0.0153949	0.540529	0.00527744	0.55076	0.00432966	0.849168	8.01e-08	-0.749105	1.64e-05	0.635741	0.00063709	0.717702	5.37e-05	-0.393501	0.0516416	-0.457943	0.0213358	-0.158679	0.448692	0.601588	0.00146706	0.770883	6.5e-06	-0.0134329	0.949186	0.613878	0.0010986	-0.48601	0.0137708	0.392706	0.0521578	0.660396	0.000327271	0.0953664	0.650221	0.137127	0.513348	0.545917	0.00475858	0.669356
Sobic.009G259400	similar to Putative uncharacterized protein	purple	0.533136	0.00606619	0.52542	0.00699261	0.559812	0.00361511	0.496833	0.0115203	0.540029	0.00532789	0.546264	0.00472673	0.833709	2.27e-07	-0.749924	1.59e-05	0.760648	1.02e-05	0.67659	0.00020436	-0.379122	0.0616186	-0.381847	0.0596218	-0.254936	0.218747	0.747151	1.78e-05	0.648362	0.000456314	-0.247885	0.232194	0.644783	0.000502371	-0.255435	0.217816	0.574833	0.00264976	0.703819	8.65e-05	-0.118624	0.57224	-0.0595394	0.777402	0.369835	0.0688134	0.544103
Sobic.006G204300	similar to OSJNBa0041A02.12 protein	purple	0.53506	0.00585193	0.551853	0.00423745	0.52393	0.00718451	0.541925	0.00513865	0.539395	0.00539251	0.550334	0.00436599	0.852214	6.44e-08	-0.841329	1.38e-07	0.755018	1.29e-05	0.82472	3.97e-07	-0.421922	0.0356554	-0.454379	0.0225004	-0.160599	0.443152	0.625922	0.0008178	0.773927	5.67e-06	-0.0585199	0.781122	0.518478	0.00792453	-0.490694	0.012756	0.50757	0.00959723	0.711556	6.66e-05	0.0638767	0.761629	0.108478	0.60575	0.538416	0.00549346	0.577719
Sobic.006G237900	similar to H0413E07.5 protein	purple	0.525644	0.0069641	0.5213	0.00753389	0.573098	0.00274863	0.498634	0.0111771	0.538615	0.00547287	0.5789	0.00242982	0.932439	1.19e-11	-0.787478	2.99e-06	0.588098	0.00198908	0.608034	0.00126242	-0.436788	0.0290266	-0.449536	0.024165	-0.300897	0.143856	0.735892	2.76e-05	0.738271	2.52e-05	-0.0638908	0.761578	0.840598	1.45e-07	-0.500815	0.0107729	0.351973	0.0844417	0.684855	0.000158911	-0.0667537	0.751217	-0.0266467	0.899388	0.406705	0.0436343	0.78954
Sobic.009G139800	similar to GDP dissociation inhibitor protein OsGDI1	purple	0.534408	0.00592376	0.522878	0.00732253	0.545863	0.00476355	0.497648	0.0113639	0.537051	0.00563695	0.627883	0.000778545	0.846797	9.47e-08	-0.760328	1.03e-05	0.77058	6.59e-06	0.777143	4.89e-06	-0.367224	0.0709484	-0.257556	0.213885	-0.0933033	0.65733	0.70246	9.05e-05	0.746778	1.8e-05	-0.0783306	0.709763	0.57145	0.0028454	-0.351985	0.0844306	0.60728	0.001285	0.790413	2.59e-06	0.0180243	0.931852	0.210218	0.313162	0.528922	0.00655844	0.606791
Sobic.006G100332	similar to OSJNBa0086B14.7 protein	purple	0.536914	0.00565157	0.538732	0.00546068	0.516372	0.00822696	0.531177	0.00629103	0.535936	0.00575653	0.546017	0.00474936	0.854723	5.36e-08	-0.829199	3.02e-07	0.719171	5.1e-05	0.805714	1.17e-06	-0.51802	0.00798958	-0.597389	0.00161517	-0.243715	0.240397	0.569158	0.00298481	0.765705	8.18e-06	-0.091883	0.662241	0.484206	0.0141789	-0.521806	0.00746553	0.41381	0.0397499	0.622638	0.000887411	0.0554534	0.792339	0.0705765	0.737448	0.515708	0.00832427	0.532198
Sobic.003G351701	(1 of 1) PTHR12276:SF10 - ENTH/VHS FAMILY PROTEIN	purple	0.533719	0.00600058	0.54073	0.00525726	0.521644	0.00748747	0.530021	0.00642687	0.535659	0.00578654	0.665956	0.000279297	0.668205	0.00026171	-0.679352	0.000188052	0.700084	9.78e-05	0.637716	0.00060525	-0.306424	0.13628	-0.061451	0.770439	-0.0425665	0.839895	0.570632	0.0028945	0.549345	0.00445147	-0.138441	0.509282	0.410032	0.0417794	-0.194792	0.35078	0.549486	0.00443919	0.596713	0.00164018	-0.0802844	0.702841	0.262197	0.205457	0.378703	0.06193	0.373025
Sobic.007G185200	(1 of 2) PTHR13890//PTHR13890:SF7 - RNA SPLICING PROTEIN MRS2, MITOCHONDRIAL // SUBFAMILY NOT NAMED	purple	0.544935	0.00484977	0.517355	0.00808466	0.511848	0.00890919	0.52181	0.00746509	0.53549	0.0058049	0.655305	0.000377349	0.625859	0.000819092	-0.606682	0.00130319	0.511587	0.00895003	0.56434	0.00329698	-0.464417	0.0193457	-0.452769	0.023043	-0.228905	0.271059	0.452332	0.0231922	0.56326	0.0033706	0.162626	0.437339	0.294912	0.152394	-0.277395	0.179436	0.396479	0.049742	0.548125	0.00455875	0.0381208	0.856437	0.170129	0.41619	0.382646	0.0590461	0.430555
Sobic.010G158400	weakly similar to Putative uncharacterized protein	purple	0.516207	0.00825101	0.51907	0.00784127	0.579503	0.00239855	0.504743	0.0100755	0.53504	0.00585415	0.55921	0.00365928	0.836751	1.87e-07	-0.760236	1.04e-05	0.584255	0.00216412	0.640521	0.000562411	-0.371659	0.0673521	-0.481355	0.0148442	-0.244599	0.238642	0.555314	0.00395651	0.709342	7.18e-05	-0.170753	0.414459	0.672932	0.000227864	-0.529865	0.00644544	0.2364	0.255243	0.49115	0.0126607	0.016987	0.935766	-0.0292483	0.889621	0.443374	0.0264254	0.622308
Sobic.006G221500	similar to OSIGBa0148A10.2 protein	purple	0.519854	0.00773208	0.532595	0.00612756	0.560931	0.00353413	0.499606	0.0109955	0.534216	0.00594515	0.469154	0.0179875	0.849289	7.94e-08	-0.753284	1.39e-05	0.680289	0.000182778	0.574636	0.00266084	-0.61449	0.00108256	-0.526367	0.00687283	-0.523921	0.00718566	0.741978	2.18e-05	0.548979	0.00448339	-0.392909	0.0520257	0.782138	3.87e-06	-0.32944	0.107807	0.394478	0.0510118	0.539976	0.00533324	-0.325758	0.112038	-0.21518	0.301613	0.154966	0.459513	0.507931
Sobic.004G220300	similar to Phenylalanine ammonia-lyase	purple	0.518079	0.00798119	0.503471	0.0102972	0.585111	0.00212403	0.477981	0.0156644	0.533311	0.00604641	0.538009	0.00553596	0.785078	3.36e-06	-0.691291	0.000129915	0.441102	0.0273007	0.645948	0.000486949	-0.196509	0.346466	-0.471134	0.0174433	-0.0264316	0.900196	0.400331	0.0473674	0.764212	8.73e-06	-0.111955	0.594174	0.602759	0.00142792	-0.757118	1.18e-05	0.09263	0.659657	0.454593	0.0224292	0.226094	0.277151	-0.00462703	0.982487	0.603851	0.00139222	0.684129
Sobic.009G231600	similar to Putative uncharacterized protein OSJNBb0053D02.2	purple	0.52847	0.00661312	0.579119	0.00241842	0.489431	0.0130233	0.568997	0.00299487	0.533295	0.00604818	0.514864	0.00844933	0.798618	1.71e-06	-0.686247	0.000152197	0.641746	0.000544557	0.535472	0.00580693	-0.553918	0.0040679	-0.482803	0.0145032	-0.479242	0.0153536	0.720081	4.94e-05	0.501613	0.0106281	-0.386608	0.0562536	0.685147	0.000157483	-0.288132	0.162494	0.434746	0.0298735	0.565924	0.00319138	-0.306561	0.136095	-0.254171	0.220181	0.157235	0.452885	0.457807
Sobic.003G416966	(1 of 1) PTHR10992:SF784 - ALPHA-HYDROXYNITRILE LYASE-RELATED	purple	0.52494	0.00705391	0.517595	0.00805026	0.553355	0.00411355	0.494674	0.011943	0.532655	0.00612077	0.570378	0.00290992	0.900771	8.45e-10	-0.812928	7.89e-07	0.532221	0.00617029	0.587759	0.00200402	-0.441091	0.0273047	-0.513782	0.00861202	-0.300414	0.144531	0.667919	0.000263888	0.714476	6.02e-05	-0.10811	0.606982	0.779467	4.39e-06	-0.56323	0.00337267	0.283631	0.169454	0.630309	0.000732228	-0.0477482	0.820698	-0.0871148	0.678828	0.412369	0.0405145	0.744684
Sobic.001G372100	similar to Glycosyl hydrolase family 14 protein, expressed	purple	0.522667	0.00735054	0.551399	0.00427552	0.518202	0.0079636	0.56443	0.00329085	0.53264	0.0061224	0.457621	0.021439	0.36908	0.069426	-0.365094	0.0727264	0.349357	0.0869383	0.342295	0.0939569	-0.369473	0.0691066	-0.289097	0.161028	-0.294388	0.153159	0.225087	0.279353	0.243146	0.241531	-0.168763	0.419998	0.197653	0.343608	-0.179542	0.390474	0.10441	0.619412	0.125662	0.549491	-0.115365	0.582913	-0.0605177	0.773837	0.0882084	0.675011	0.0840492
Sobic.005G117400	similar to WRKY transcription factor 72	purple	0.522767	0.00733722	0.519082	0.00783954	0.557474	0.00378928	0.493996	0.0120785	0.532621	0.00612454	0.56041	0.00357165	0.955358	1.14e-13	-0.870017	1.61e-08	0.67195	0.000234563	0.662464	0.000308651	-0.564636	0.003277	-0.57726	0.00251653	-0.405325	0.0444223	0.755201	1.28e-05	0.722287	4.57e-05	-0.218759	0.293448	0.818007	5.91e-07	-0.492287	0.0124254	0.380524	0.0605848	0.660793	0.00032363	-0.149764	0.474901	-0.106394	0.612733	0.362186	0.0752091	0.698094
Sobic.001G236900	similar to Lectin protein kinase, putative%252C expressed	purple	0.527669	0.00671102	0.520186	0.00768617	0.539312	0.00540098	0.507975	0.00953017	0.532061	0.00618871	0.565497	0.0032196	0.876046	9.63e-09	-0.811374	8.61e-07	0.636135	0.000630626	0.640328	0.000565275	-0.578209	0.00246607	-0.615164	0.00106511	-0.407777	0.0430294	0.676427	0.000205364	0.669819	0.000249687	-0.170737	0.414501	0.684814	0.00015911	-0.4552	0.0222276	0.360439	0.0767317	0.610082	0.00120278	-0.118354	0.573122	-0.103058	0.62398	0.34308	0.0931568	0.603428
Sobic.001G298300	similar to Autophagy-related protein 3	purple	0.527534	0.00672773	0.53387	0.00598367	0.529205	0.00652438	0.506186	0.00982892	0.531441	0.00626026	0.537948	0.00554238	0.938063	4.51e-12	-0.848536	8.38e-08	0.821191	4.9e-07	0.740641	2.3e-05	-0.604323	0.00137701	-0.513846	0.00860231	-0.400404	0.0473231	0.819293	5.48e-07	0.697187	0.000107536	-0.246149	0.235586	0.732106	3.18e-05	-0.339392	0.0969608	0.572385	0.00279013	0.739988	2.36e-05	-0.202062	0.33273	-0.0385294	0.854914	0.333101	0.103717	0.592751
Sobic.001G389000	similar to WRKY DNA binding domain containing protein, expressed	purple	0.514025	0.00857525	0.526158	0.00689911	0.563992	0.00332051	0.509002	0.00936211	0.53143	0.00626157	0.559887	0.00360963	0.871813	1.39e-08	-0.818225	5.83e-07	0.554422	0.00402736	0.631546	0.000709539	-0.271577	0.189113	-0.365573	0.0723241	-0.174557	0.403979	0.60328	0.00141077	0.736265	2.72e-05	-0.172857	0.408644	0.730046	3.44e-05	-0.600398	0.00150781	0.265292	0.199962	0.576277	0.0025698	0.0212611	0.91965	-0.0884788	0.674068	0.478176	0.015616	0.70009
Sobic.007G218300	weakly similar to Putative uncharacterized protein	purple	0.529046	0.00654347	0.464005	0.0194676	0.587666	0.00200815	0.436518	0.0291373	0.531355	0.00627025	0.677478	0.000198984	0.669503	0.000252006	-0.621948	0.00090265	0.494999	0.0118786	0.479234	0.0153556	-0.375712	0.0641899	-0.161625	0.440204	-0.143454	0.493913	0.577709	0.00249257	0.551858	0.00423708	0.160151	0.444441	0.526027	0.00691569	-0.202254	0.332262	0.425494	0.033962	0.615919	0.00104587	-0.0447585	0.831763	0.273368	0.186097	0.350746	0.0856063	0.572748
Sobic.008G161500	(1 of 5) K16287 - ubiquitin-like-specific protease 1C/D [EC:3.4.22.68] (ULP1C_D)	purple	0.528012	0.00666895	0.530044	0.00642419	0.527477	0.00673477	0.508624	0.00942373	0.530892	0.00632431	0.535279	0.00582793	0.905819	4.75e-10	-0.770755	6.54e-06	0.697792	0.000105443	0.724219	4.26e-05	-0.614276	0.00108814	-0.563509	0.00335345	-0.352467	0.0839769	0.756053	1.24e-05	0.750452	1.56e-05	0.125766	0.549157	0.683734	0.000164501	-0.400782	0.0470951	0.530225	0.00640275	0.793505	2.22e-06	-0.0423725	0.840616	0.116898	0.577884	0.416405	0.0384016	0.724318
Sobic.001G159700	similar to Major facilitator superfamily protein	purple	0.5266	0.00684365	0.523517	0.00723839	0.536469	0.00569906	0.501262	0.0106915	0.53082	0.00633272	0.524614	0.00709586	0.889893	2.65e-09	-0.861994	3.08e-08	0.669587	0.000251385	0.762959	9.21e-06	-0.300593	0.144281	-0.43466	0.0299097	-0.113167	0.590162	0.581263	0.00230935	0.795999	1.96e-06	-0.180082	0.389026	0.610373	0.00119448	-0.632571	0.000691212	0.323353	0.114867	0.608297	0.00125461	0.0947048	0.652497	0.00295624	0.988811	0.557503	0.00378712	0.62893
Sobic.009G003900	similar to Small GTP-binding protein	purple	0.524614	0.00709577	0.542134	0.00511811	0.513595	0.00864044	0.531879	0.00620957	0.52903	0.00654538	0.553219	0.00412467	0.922281	5.67e-11	-0.847631	8.93e-08	0.734314	2.93e-05	0.834307	2.19e-07	-0.410236	0.0416678	-0.525542	0.00697707	-0.157738	0.451423	0.641286	0.000551204	0.844619	1.1e-07	-0.0485798	0.817626	0.599469	0.00154031	-0.582311	0.00225753	0.446889	0.0251161	0.719673	5.01e-05	0.115908	0.581131	0.0840785	0.689467	0.593368	0.00176885	0.677748
Sobic.008G109900	similar to Expressed protein	purple	0.527645	0.00671403	0.493881	0.0121015	0.547929	0.00457622	0.474895	0.0164468	0.528008	0.00666952	0.613018	0.00112149	0.825459	3.8e-07	-0.778866	4.51e-06	0.562089	0.00345201	0.611817	0.00115415	-0.482182	0.0146486	-0.504252	0.0101605	-0.278856	0.177062	0.561916	0.00346419	0.691075	0.000130807	-0.0593043	0.778259	0.599368	0.00154386	-0.465015	0.0191697	0.265057	0.200375	0.536003	0.00574926	-0.00650718	0.975373	0.0720504	0.73216	0.421013	0.0360965	0.601839
Sobic.001G223100	similar to POT family protein, expressed	purple	0.522638	0.00735433	0.536222	0.0057257	0.515095	0.00841498	0.52881	0.0065719	0.527224	0.00676607	0.493884	0.012101	0.809526	9.54e-07	-0.750842	1.53e-05	0.633043	0.000682907	0.759503	1.07e-05	-0.556384	0.00387296	-0.682753	0.000169539	-0.293039	0.155138	0.530104	0.00641704	0.737466	2.6e-05	0.00569456	0.978448	0.482544	0.0145637	-0.531192	0.0062892	0.362391	0.0750321	0.592491	0.00180399	0.0784626	0.709294	0.0297818	0.88762	0.485606	0.0138613	0.553124
Sobic.003G394600	similar to Putative uncharacterized protein	purple	0.525652	0.00696307	0.523155	0.00728604	0.516126	0.00826287	0.5122	0.00885458	0.526084	0.00690844	0.661083	0.000320985	0.592774	0.00179258	-0.637754	0.000604663	0.63479	0.000652927	0.622665	0.000886806	-0.186065	0.373192	0.000379015	0.998565	0.0581444	0.782493	0.476906	0.0159334	0.553249	0.00412219	-0.0596624	0.776953	0.285004	0.167309	-0.173072	0.408053	0.5307	0.0063468	0.577774	0.00248906	0.0383856	0.85545	0.301602	0.142873	0.455952	0.0219803	0.338909
Sobic.001G387900	similar to DnaJ domain containing protein, expressed	purple	0.51778	0.00802371	0.542669	0.00506592	0.519418	0.00779255	0.520969	0.00757884	0.526001	0.00691893	0.488785	0.013162	0.863344	2.77e-08	-0.772993	5.91e-06	0.636688	0.000621654	0.755579	1.26e-05	-0.47463	0.0165156	-0.574768	0.0026534	-0.242437	0.242948	0.555336	0.00395483	0.771522	6.32e-06	-0.0881633	0.675168	0.596846	0.00163524	-0.599893	0.00152538	0.298269	0.147561	0.572462	0.00278563	0.0731463	0.728236	0.0417919	0.842773	0.5033	0.0103272	0.618697
Sobic.007G186000	similar to Putative biotin synthase	purple	0.512663	0.00878301	0.490049	0.0128919	0.571121	0.00286505	0.454663	0.0224057	0.523394	0.00725456	0.582058	0.00226994	0.952893	2.08e-13	-0.858851	3.93e-08	0.719853	4.98e-05	0.737191	2.63e-05	-0.45495	0.0223103	-0.393964	0.0513426	-0.220878	0.288678	0.773846	5.69e-06	0.799328	1.65e-06	-0.0327045	0.87667	0.784231	3.5e-06	-0.463129	0.019729	0.497062	0.011476	0.785699	3.26e-06	-0.029918	0.887109	0.122259	0.56044	0.490989	0.0126943	0.774574
Sobic.006G215300	(1 of 1) PTHR22904//PTHR22904:SF10 - TPR REPEAT CONTAINING PROTEIN // SUBFAMILY NOT NAMED	purple	0.505952	0.00986856	0.487336	0.013477	0.589068	0.0019469	0.450902	0.0236856	0.523362	0.0072587	0.561867	0.00346764	0.877871	8.19e-09	-0.784514	3.45e-06	0.519774	0.00774309	0.485398	0.0139081	-0.43554	0.0295418	-0.439122	0.0280823	-0.376023	0.0639518	0.724705	4.18e-05	0.62746	0.000786871	-0.229023	0.270807	0.883134	5.07e-09	-0.423356	0.0349678	0.288537	0.161878	0.58749	0.00201596	-0.186767	0.371359	-0.161218	0.441373	0.291741	0.157061	0.722607
Sobic.007G139400	weakly similar to Putative uncharacterized protein P0022B05.123	purple	0.50815	0.00950136	0.506024	0.00985645	0.562469	0.00342543	0.48239	0.0145999	0.523053	0.0072995	0.537237	0.00561721	0.867852	1.93e-08	-0.796155	1.94e-06	0.615938	0.0010454	0.690826	0.000131843	-0.31865	0.12055	-0.498834	0.0111395	-0.156472	0.455109	0.59547	0.00168702	0.762276	9.49e-06	-0.194239	0.352175	0.699572	9.95e-05	-0.584899	0.00213392	0.303721	0.139948	0.590198	0.00189866	0.062681	0.765968	-0.0103254	0.960931	0.521795	0.00746714	0.679398
Sobic.004G143900	similar to Putative uncharacterized protein	purple	0.515668	0.00833013	0.503815	0.0102368	0.535572	0.00579598	0.485165	0.0139607	0.520582	0.00763174	0.595667	0.00167953	0.925522	3.53e-11	-0.813402	7.69e-07	0.774777	5.45e-06	0.830764	2.74e-07	-0.365455	0.0724231	-0.352859	0.0836084	-0.062709	0.765867	0.690677	0.000132465	0.855323	5.12e-08	0.0425728	0.839872	0.636278	0.000628288	-0.495047	0.011869	0.525676	0.00696006	0.782833	3.74e-06	0.121711	0.56221	0.272611	0.187367	0.612928	0.00112392	0.729482
Sobic.002G400200	similar to Nuclear movement protein-like	purple	0.507664	0.00958154	0.508374	0.0094646	0.54678	0.00467964	0.476398	0.0160619	0.518943	0.00785911	0.538106	0.00552583	0.898704	1.06e-09	-0.799954	1.59e-06	0.685808	0.000154288	0.705068	8.29e-05	-0.27042	0.191078	-0.248905	0.230215	-0.101345	0.629786	0.702265	9.11e-05	0.770373	6.65e-06	-0.0508123	0.809392	0.733438	3.03e-05	-0.482059	0.0146776	0.427679	0.0329586	0.705348	8.22e-05	0.0296252	0.888207	0.104596	0.618783	0.494857	0.0119067	0.730644
Sobic.007G198100	similar to Putative auxin-induced protein	purple	0.508309	0.00947525	0.501577	0.0106346	0.549604	0.0044289	0.47559	0.0162678	0.518924	0.00786167	0.600056	0.0015197	0.895466	1.5e-09	-0.809703	9.45e-07	0.673217	0.000225948	0.736743	2.67e-05	-0.291123	0.157982	-0.328552	0.108817	-0.0567849	0.787464	0.648006	0.000460725	0.800709	1.53e-06	-0.10137	0.629702	0.701396	9.37e-05	-0.54906	0.00447631	0.393427	0.0516895	0.68807	0.000143784	0.0859643	0.682852	0.145186	0.488658	0.572308	0.00279467	0.727764
Sobic.004G028600	weakly similar to Putative LRR receptor-like kinase	purple	0.520262	0.00767569	0.508361	0.0094667	0.513842	0.00860297	0.489961	0.0129107	0.518874	0.00786879	0.578911	0.00242926	0.869145	1.73e-08	-0.793012	2.27e-06	0.793327	2.24e-06	0.71927	5.08e-05	-0.617537	0.00100563	-0.446758	0.0251639	-0.336849	0.0996513	0.799629	1.62e-06	0.660751	0.000324014	-0.0885886	0.673685	0.631432	0.00071161	-0.246078	0.235724	0.655445	0.000375883	0.801541	1.47e-06	-0.173204	0.407688	0.113791	0.588102	0.343493	0.0927368	0.568456
Sobic.007G161400	similar to Putative peroxisomal membrane protein	purple	0.512801	0.00876181	0.493238	0.0122312	0.544073	0.00493111	0.468092	0.0182848	0.518333	0.00794506	0.615615	0.00105359	0.897035	1.27e-09	-0.851134	6.96e-08	0.720083	4.94e-05	0.76499	8.44e-06	-0.36587	0.072075	-0.366367	0.0716599	-0.0901257	0.668337	0.648057	0.000460096	0.802626	1.38e-06	-0.0868535	0.679741	0.644237	0.000509738	-0.494659	0.0119461	0.439705	0.0278501	0.69061	0.000132746	0.0626002	0.766262	0.206329	0.322404	0.567265	0.0031043	0.675639
Sobic.006G246200	(1 of 223) IPR000719//IPR001245//IPR002290//IPR011009//IPR020635 - Protein kinase domain // Serine-threonine/tyrosine-protein kinase catalytic domain // Serine/threonine/dual specificity protein kinase, catalytic domain // Protein kinase-like domain // Tyrosine-protein kinase, catalytic domain	purple	0.52036	0.00766221	0.479213	0.0153607	0.531147	0.0062945	0.467848	0.018354	0.517309	0.00809131	0.69696	0.000108331	0.638031	0.000600309	-0.65316	0.000400362	0.538745	0.00545936	0.587383	0.00202072	-0.216921	0.297624	-0.123648	0.555959	0.03622	0.863528	0.387209	0.0558395	0.608227	0.00125669	0.00245978	0.99069	0.353417	0.0830866	-0.379944	0.0610113	0.267216	0.196596	0.445352	0.0256821	0.10905	0.603841	0.33373	0.103027	0.480253	0.0151082	0.440072
Sobic.001G431800	similar to Expressed protein	purple	0.503188	0.010347	0.523926	0.00718495	0.522195	0.00741347	0.524087	0.007164	0.516076	0.00827027	0.539404	0.00539158	0.673996	0.000220799	-0.622744	0.000885074	0.48069	0.0150029	0.524716	0.00708271	-0.368869	0.0695976	-0.302367	0.141812	-0.224794	0.279996	0.455451	0.0221449	0.563275	0.00336958	0.011481	0.956563	0.484353	0.0141453	-0.35546	0.0811979	0.223481	0.282889	0.420439	0.0363778	0.0127128	0.951907	0.0871314	0.67877	0.342871	0.093369	0.481396
Sobic.010G260300	similar to Putative uncharacterized protein	purple	0.501445	0.0106584	0.507306	0.00964104	0.5442	0.00491908	0.473515	0.016807	0.514537	0.00849826	0.525154	0.00702653	0.954333	1.47e-13	-0.854724	5.36e-08	0.758724	1.1e-05	0.725203	4.11e-05	-0.561335	0.00350529	-0.477473	0.0157911	-0.365836	0.0721032	0.805314	1.2e-06	0.733437	3.03e-05	-0.188856	0.365936	0.807386	1.07e-06	-0.41806	0.0375608	0.503871	0.0102269	0.733622	3.01e-05	-0.16233	0.438187	-0.0165805	0.937301	0.368733	0.0697084	0.68577
Sobic.001G373100	similar to CHY zinc finger family protein, expressed	purple	0.507991	0.0095276	0.524878	0.00706188	0.504007	0.0102032	0.521211	0.00754602	0.514287	0.00853584	0.442539	0.0267443	0.70058	9.63e-05	-0.656219	0.000367898	0.628107	0.000774152	0.548257	0.00454703	-0.54628	0.00472525	-0.572274	0.00279667	-0.451615	0.0234384	0.540805	0.00524973	0.471405	0.0173699	-0.392014	0.0526105	0.527537	0.0067273	-0.312984	0.127666	0.293425	0.15457	0.368259	0.0700965	-0.232365	0.263683	-0.191805	0.35836	0.15865	0.448777	0.307308
Sobic.001G321500	similar to F-box family protein, putative%252C expressed	purple	0.501247	0.0106943	0.493045	0.0122704	0.553237	0.00412317	0.468254	0.0182394	0.514151	0.00855633	0.520799	0.00760207	0.762039	9.58e-06	-0.707136	7.74e-05	0.707598	7.62e-05	0.694574	0.000116997	-0.406662	0.0436584	-0.389133	0.0545285	-0.209121	0.315753	0.617937	0.000995894	0.650299	0.000432963	-0.0762818	0.717045	0.550849	0.00432209	-0.29559	0.151409	0.458719	0.0210887	0.607952	0.00126486	-0.0252286	0.904718	0.0825265	0.694927	0.402879	0.045846	0.520849
Sobic.004G046100	weakly similar to Os09g0555100 protein	purple	0.503033	0.0103744	0.507458	0.0096157	0.537811	0.00555667	0.474619	0.0165183	0.513971	0.0085835	0.538392	0.00549603	0.908817	3.33e-10	-0.819393	5.45e-07	0.637619	0.000606781	0.695531	0.000113451	-0.533723	0.00600007	-0.554309	0.00403643	-0.336395	0.100138	0.688969	0.000139791	0.739404	2.41e-05	-0.161332	0.441045	0.731059	3.31e-05	-0.514225	0.0085452	0.389472	0.0543001	0.670456	0.000245083	-0.0660347	0.753816	-0.0633143	0.763669	0.435475	0.0295686	0.686403
Sobic.003G440300	similar to Putative uncharacterized protein P0458E05.22	purple	0.511625	0.00894409	0.518839	0.00787364	0.499844	0.0109512	0.500909	0.0107558	0.513021	0.00872801	0.553844	0.00407386	0.889477	2.76e-09	-0.787652	2.97e-06	0.815649	6.76e-07	0.724075	4.28e-05	-0.568065	0.00305335	-0.351313	0.0850671	-0.315286	0.124739	0.782941	3.72e-06	0.666436	0.000275459	-0.164937	0.430764	0.669256	0.000253827	-0.292129	0.156484	0.586387	0.00206545	0.728661	3.62e-05	-0.182276	0.383175	0.129762	0.536432	0.331413	0.105589	0.559652
Sobic.004G214000	similar to Putative adenine phosphoribosyltransferase form 2	purple	0.503994	0.0102056	0.518543	0.00791536	0.515602	0.00833996	0.498632	0.0111775	0.51241	0.00882198	0.445794	0.0255183	0.821113	4.93e-07	-0.758735	1.1e-05	0.735935	2.76e-05	0.796255	1.93e-06	-0.578839	0.00243298	-0.679561	0.000186865	-0.326465	0.111216	0.58207	0.00226935	0.713208	6.29e-05	-0.166178	0.427257	0.519854	0.00773205	-0.462238	0.0199977	0.421995	0.0356201	0.58317	0.00221585	-0.00882065	0.966621	-0.0129839	0.950883	0.433214	0.0305218	0.489695
Sobic.005G044500	weakly similar to Putative membrane protein	purple	0.501218	0.0106995	0.558347	0.00372346	0.484609	0.0140869	0.543124	0.0050219	0.512287	0.00884099	0.456834	0.0216929	0.653526	0.000396354	-0.496981	0.0114917	0.554473	0.0040233	0.629276	0.000751654	-0.378212	0.0622967	-0.417534	0.0378261	-0.202257	0.332255	0.50857	0.00943251	0.571705	0.00283025	-0.0905189	0.666971	0.442187	0.0268799	-0.363594	0.0739994	0.424065	0.0346314	0.570975	0.00287383	0.0196904	0.92557	-0.0338701	0.872309	0.386236	0.0565115	0.461181
Sobic.004G338800	similar to Putative uncharacterized protein	purple	0.508841	0.00938826	0.514056	0.00857064	0.50468	0.0100864	0.497173	0.0114547	0.511693	0.00893339	0.540522	0.00527815	0.878687	7.62e-09	-0.816456	6.46e-07	0.647631	0.000465408	0.682166	0.00017261	-0.329727	0.107481	-0.416631	0.0382859	-0.179389	0.390883	0.626041	0.000815384	0.732001	3.2e-05	-0.22677	0.275679	0.656615	0.00036387	-0.541742	0.00515667	0.333968	0.102766	0.605265	0.00134709	0.00743718	0.971854	-0.0425264	0.840044	0.473426	0.0168303	0.620515
Sobic.009G246400	similar to Putative polyprenyl diphosphate synthase	purple	0.508223	0.00948946	0.459334	0.0208947	0.557833	0.0037621	0.427512	0.0330346	0.51138	0.00898241	0.6404	0.000564215	0.848988	8.12e-08	-0.798911	1.68e-06	0.627229	0.000791448	0.732372	3.15e-05	-0.362094	0.0752886	-0.37372	0.0657297	-0.0639634	0.761315	0.568234	0.00304268	0.802706	1.38e-06	0.026393	0.900341	0.584957	0.00213119	-0.526408	0.00686773	0.360263	0.0768858	0.658929	0.000341073	0.136152	0.516377	0.254472	0.219616	0.605856	0.00132864	0.693443
Sobic.004G246200	similar to Putative dehydrogenase	purple	0.508014	0.00952375	0.534275	0.00593855	0.477731	0.0157266	0.537176	0.00562376	0.510434	0.00913191	0.476978	0.0159154	0.778186	4.66e-06	-0.715873	5.73e-05	0.636963	0.000617219	0.744432	1.98e-05	-0.381604	0.059798	-0.561801	0.00347225	-0.177524	0.395909	0.464862	0.0192146	0.717375	5.44e-05	-0.15438	0.461235	0.44399	0.0261922	-0.576852	0.00253853	0.29511	0.152107	0.500361	0.010856	0.103288	0.6232	-0.00106865	0.995955	0.497818	0.0113314	0.475485
Sobic.002G180200	similar to Putative uncharacterized protein	purple	0.500202	0.0108852	0.462517	0.0199134	0.564983	0.00325375	0.431941	0.0310691	0.509448	0.00928993	0.508483	0.00944683	0.836968	1.84e-07	-0.749704	1.6e-05	0.525506	0.00698159	0.674537	0.000217273	-0.337914	0.0985183	-0.404617	0.0448307	-0.124997	0.551622	0.524116	0.00716027	0.796717	1.88e-06	0.167168	0.424469	0.618914	0.000972463	-0.615179	0.00106472	0.237194	0.253605	0.592174	0.00181684	0.184878	0.376304	0.17964	0.39021	0.558153	0.00373803	0.750047
Sobic.001G217400	(1 of 1) PTHR12136:SF41 - PLECKSTRIN HOMOLOGY (PH) AND LIPID-BINDING START DOMAIN-CONTAINING PROTEIN	purple	0.498365	0.0112278	0.506203	0.00982615	0.524633	0.00709339	0.471301	0.0173979	0.50781	0.00955745	0.497137	0.0114617	0.886437	3.71e-09	-0.764284	8.7e-06	0.700671	9.6e-05	0.534054	0.0059631	-0.665431	0.000283552	-0.483228	0.0144043	-0.584403	0.00215712	0.884132	4.62e-09	0.529353	0.00650653	-0.339928	0.0964013	0.859715	3.68e-08	-0.210672	0.312095	0.533068	0.00607384	0.689416	0.000137839	-0.4138	0.0397553	-0.23378	0.260703	0.104923	0.617682	0.579501
Sobic.010G180100	similar to Putative uncharacterized protein	purple	0.494207	0.0120362	0.497143	0.0114605	0.536138	0.00573472	0.472867	0.0169782	0.507063	0.00968158	0.500351	0.0108579	0.924847	3.9e-11	-0.831838	2.56e-07	0.590952	0.00186707	0.626975	0.000796506	-0.516201	0.00825201	-0.576469	0.0025593	-0.38549	0.057031	0.705955	8.05e-05	0.720263	4.91e-05	-0.135525	0.518329	0.807276	1.08e-06	-0.534597	0.00590288	0.309625	0.132026	0.632147	0.000698739	-0.0885535	0.673808	-0.13275	0.527008	0.374928	0.0647925	0.730008
Sobic.004G037600	similar to Putative uncharacterized protein	purple	0.487913	0.0133509	0.473393	0.0168389	0.572122	0.00280556	0.439101	0.0280905	0.506475	0.00978008	0.524664	0.00708936	0.906714	4.28e-10	-0.816289	6.52e-07	0.520274	0.00767401	0.598861	0.00156187	-0.297671	0.148415	-0.392079	0.052568	-0.201565	0.333948	0.645728	0.000489831	0.763133	9.14e-06	-0.0914855	0.663618	0.831362	2.64e-07	-0.60729	0.00128472	0.227204	0.274736	0.605832	0.00132937	0.0256911	0.902979	-0.0574093	0.785179	0.477117	0.0158802	0.806215
Sobic.002G056500	similar to Os07g0185000 protein	purple	0.500203	0.010885	0.503936	0.0102156	0.511787	0.00891883	0.485989	0.0137756	0.506393	0.00979402	0.535683	0.00578394	0.948157	6.13e-13	-0.833065	2.37e-07	0.696633	0.000109483	0.675863	0.000208853	-0.594517	0.00172372	-0.539815	0.00534966	-0.394116	0.0512443	0.782357	3.83e-06	0.728129	3.69e-05	-0.0698025	0.74023	0.782746	3.76e-06	-0.423628	0.0348386	0.460293	0.0205951	0.723979	4.29e-05	-0.133894	0.523421	0.00563127	0.978687	0.361252	0.0760198	0.711939
Sobic.005G016800	similar to Expressed protein	purple	0.497818	0.0113316	0.478423	0.015555	0.541651	0.00516558	0.450855	0.0237021	0.506134	0.00983766	0.573562	0.00272189	0.925869	3.35e-11	-0.858702	3.97e-08	0.646803	0.000475906	0.762922	9.23e-06	-0.442426	0.0267878	-0.515334	0.00837948	-0.178364	0.393642	0.638356	0.000595236	0.828668	3.12e-07	-0.0687458	0.744033	0.691295	0.000129899	-0.617785	0.000999599	0.365384	0.0724823	0.694772	0.000116255	0.0772277	0.71368	0.0810258	0.700221	0.574251	0.00268257	0.741767
Sobic.001G324700	(1 of 5) PTHR11413//PTHR11413:SF59 - CYSTATIN FAMILY MEMBER // SUBFAMILY NOT NAMED	purple	0.511687	0.00893438	0.509201	0.00932987	0.470842	0.0175228	0.51606	0.00827255	0.505678	0.00991522	0.642865	0.000528659	0.704617	8.42e-05	-0.698718	0.000102312	0.596906	0.00163303	0.712302	6.49e-05	-0.409947	0.0418263	-0.43858	0.0282994	-0.0842976	0.688697	0.447529	0.0248835	0.698252	0.000103877	0.136602	0.51498	0.315483	0.12449	-0.433715	0.0303083	0.421893	0.0356691	0.596738	0.00163926	0.14623	0.4855	0.273575	0.185751	0.544279	0.00491158	0.492606
Sobic.001G476300	similar to Homeobox domain containing protein, expressed	purple	0.495567	0.0117667	0.497395	0.0114122	0.519619	0.00776459	0.486563	0.0136477	0.5048	0.0100658	0.530674	0.00634982	0.656303	0.000367034	-0.592933	0.00178622	0.322376	0.116031	0.584412	0.00215672	-0.333143	0.103671	-0.578259	0.00246338	-0.117109	0.577193	0.304023	0.139534	0.689892	0.000135788	0.135518	0.518351	0.39951	0.0478661	-0.631639	0.000707871	0.121437	0.563097	0.448373	0.0245793	0.255119	0.218405	0.0345896	0.869619	0.572313	0.00279434	0.600456
Sobic.001G236200	similar to Protein kinase domain containing protein, expressed	purple	0.491712	0.0125439	0.494823	0.0119135	0.52886	0.00656584	0.476797	0.015961	0.503858	0.0102292	0.541442	0.00518634	0.937771	4.75e-12	-0.877754	8.28e-09	0.717452	5.42e-05	0.775312	5.32e-06	-0.308284	0.133796	-0.377819	0.0625916	-0.11291	0.59101	0.682554	0.000170576	0.828175	3.22e-07	-0.104503	0.619099	0.709078	7.24e-05	-0.561097	0.00352227	0.414025	0.0396368	0.705889	8.07e-05	0.0723844	0.730963	0.066296	0.752871	0.563862	0.00332937	0.721667
Sobic.002G395300	similar to Putative esterase	purple	0.494911	0.0118959	0.51323	0.00869594	0.50189	0.0105781	0.494634	0.011951	0.503043	0.0103726	0.489812	0.0129423	0.928073	2.39e-11	-0.839326	1.58e-07	0.813261	7.75e-07	0.802742	1.38e-06	-0.509823	0.00922964	-0.453129	0.0229207	-0.251447	0.225333	0.717047	5.5e-05	0.764342	8.68e-06	-0.178336	0.393717	0.680693	0.000180548	-0.455107	0.0222585	0.489516	0.0130052	0.682376	0.000171504	-0.0602242	0.774905	0.112269	0.593135	0.446199	0.025369	0.605546
Sobic.004G058500	similar to LEM3 (Ligand-effect modulator 3)-like	purple	0.504769	0.010071	0.504564	0.0101065	0.485566	0.0138703	0.489698	0.0129665	0.502937	0.0103914	0.618126	0.000991318	0.829223	3.01e-07	-0.798172	1.75e-06	0.784859	3.4e-06	0.793828	2.18e-06	-0.337905	0.0985278	-0.230096	0.268505	-0.0391345	0.85266	0.652762	0.000404763	0.745888	1.87e-05	-0.0457416	0.828121	0.502921	0.0103942	-0.374146	0.0653982	0.564223	0.00330484	0.739732	2.38e-05	0.0491275	0.815604	0.274113	0.184852	0.537118	0.0056299	0.556877
Sobic.001G282600	similar to Sugar transporter family protein, expressed	purple	0.492129	0.0124577	0.498033	0.0112907	0.514313	0.00853196	0.464323	0.0193733	0.500208	0.0108842	0.514255	0.00854068	0.926083	3.24e-11	-0.837039	1.83e-07	0.78772	2.96e-06	0.655643	0.000373833	-0.616954	0.00101999	-0.44276	0.0266597	-0.461901	0.0201004	0.859559	3.72e-08	0.625308	0.000830454	-0.327661	0.109836	0.813231	7.76e-07	-0.281132	0.173406	0.553288	0.00411902	0.714307	6.05e-05	-0.314897	0.12523	-0.098154	0.640661	0.230248	0.268182	0.587053
Sobic.005G195100	expressed protein	purple	0.489241	0.013064	0.46579	0.0189435	0.543574	0.00497867	0.45028	0.0239028	0.49997	0.0109281	0.556259	0.0038826	0.797067	1.85e-06	-0.791816	2.42e-06	0.432119	0.0309921	0.54463	0.00487846	-0.136511	0.51526	-0.322537	0.115839	-0.0633069	0.763696	0.465034	0.019164	0.720261	4.91e-05	-0.113768	0.588175	0.63509	0.000647885	-0.623007	0.00087933	0.117691	0.575286	0.463172	0.0197161	0.131951	0.529523	-0.0295129	0.888629	0.535134	0.00584386	0.6739
Sobic.006G082400	similar to OSJNBa0084A10.5 protein	purple	0.488425	0.0132396	0.495272	0.0118247	0.52033	0.00766633	0.464911	0.0192002	0.499248	0.0110621	0.523283	0.00726912	0.922688	5.35e-11	-0.830543	2.78e-07	0.700163	9.76e-05	0.617122	0.00101582	-0.484963	0.0140064	-0.374284	0.065291	-0.36177	0.0755694	0.827334	3.39e-07	0.654071	0.00039044	-0.263686	0.202801	0.841281	1.38e-07	-0.365142	0.0726862	0.492207	0.0124418	0.719098	5.12e-05	-0.228463	0.272011	-0.106636	0.611919	0.294479	0.153025	0.668148
Sobic.002G122700	similar to Putative uncharacterized protein P0030H06.126	purple	0.491779	0.01253	0.477927	0.0156778	0.524282	0.00713874	0.454372	0.0225026	0.498784	0.011149	0.587042	0.00203595	0.910289	2.78e-10	-0.874505	1.1e-08	0.642936	0.000527674	0.633501	0.000674942	-0.397963	0.0488164	-0.401657	0.0465709	-0.237769	0.252422	0.689819	0.000136101	0.720385	4.89e-05	-0.201937	0.333037	0.764371	8.67e-06	-0.490879	0.0127172	0.335902	0.100668	0.618821	0.00097467	-0.0818889	0.697175	0.00964325	0.963511	0.415831	0.0386964	0.679854
Sobic.003G384351	(1 of 2) PTHR11695//PTHR11695:SF564 - ALCOHOL DEHYDROGENASE RELATED // SUBFAMILY NOT NAMED	purple	0.49294	0.0122918	0.472021	0.0172041	0.526432	0.00686467	0.437741	0.0286378	0.497944	0.0113076	0.580007	0.0023727	0.85584	4.93e-08	-0.690454	0.000133402	0.662659	0.000306944	0.665746	0.000280989	-0.483947	0.0142383	-0.291863	0.156879	-0.197221	0.344686	0.741655	2.21e-05	0.72504	4.13e-05	0.160453	0.443571	0.708152	7.48e-05	-0.346419	0.0898089	0.528561	0.00660213	0.791534	2.45e-06	-0.0242637	0.908347	0.2961	0.150672	0.428847	0.0324318	0.752707
Sobic.002G267500	similar to T19F6.4 protein	purple	0.495686	0.0117433	0.493117	0.0122558	0.497499	0.0113923	0.465708	0.0189675	0.497489	0.0113943	0.55306	0.00413763	0.920416	7.38e-11	-0.845853	1.01e-07	0.826352	3.6e-07	0.721464	4.7e-05	-0.526055	0.00691216	-0.29672	0.149778	-0.295167	0.152023	0.851276	6.89e-08	0.695791	0.000112502	-0.0963028	0.647003	0.724182	4.26e-05	-0.261462	0.206776	0.636623	0.000622689	0.811042	8.77e-07	-0.180735	0.38728	0.136901	0.51405	0.345941	0.0902821	0.631032
Sobic.002G355200	similar to Os07g0584200 protein	purple	0.487781	0.0133796	0.489422	0.0130252	0.516547	0.00820148	0.463635	0.0195776	0.497034	0.0114815	0.514391	0.00852016	0.972358	4.99e-16	-0.875987	9.68e-09	0.736088	2.74e-05	0.76301	9.19e-06	-0.596923	0.00163237	-0.55766	0.00377523	-0.344814	0.0914068	0.764083	8.78e-06	0.794661	2.09e-06	-0.0704592	0.737869	0.766885	7.76e-06	-0.490639	0.0127675	0.469541	0.01788	0.746059	1.86e-05	-0.0673852	0.748938	0.056646	0.787972	0.449128	0.0243096	0.72888
Sobic.004G203100	similar to SNF7-like protein	purple	0.489392	0.0130317	0.50522	0.00999339	0.496777	0.011531	0.483179	0.0144157	0.49681	0.0115247	0.455244	0.0222132	0.89236	2.06e-09	-0.777185	4.88e-06	0.811999	8.32e-07	0.713107	6.31e-05	-0.526227	0.00689043	-0.479385	0.0153188	-0.376701	0.0634356	0.794	2.16e-06	0.651457	0.0004195	-0.302572	0.141528	0.719439	5.05e-05	-0.326704	0.11094	0.547397	0.00462386	0.692245	0.000126037	-0.204809	0.326061	-0.09869	0.63883	0.286528	0.164951	0.544536
Sobic.003G010300	similar to Putative uncharacterized protein	purple	0.488939	0.0131287	0.50206	0.0105477	0.495635	0.0117532	0.485761	0.0138266	0.495996	0.0116827	0.482927	0.0144742	0.932013	1.28e-11	-0.834066	2.22e-07	0.749831	1.6e-05	0.743001	2.1e-05	-0.61413	0.00109196	-0.631906	0.000703051	-0.4021	0.0463072	0.732725	3.11e-05	0.730777	3.35e-05	-0.194773	0.350827	0.712548	6.43e-05	-0.451202	0.0235816	0.448845	0.0244105	0.670866	0.000242151	-0.113075	0.590467	-0.0482426	0.818871	0.383772	0.0582421	0.619944
Sobic.009G205700	similar to Os05g0527000 protein	purple	0.489008	0.013114	0.465222	0.0191091	0.528924	0.00655822	0.438691	0.0282546	0.495439	0.0117917	0.578761	0.00243709	0.942311	2.03e-12	-0.833734	2.27e-07	0.699916	9.84e-05	0.729276	3.54e-05	-0.542089	0.00512252	-0.471395	0.0173726	-0.263175	0.203709	0.731377	3.27e-05	0.798109	1.75e-06	0.0587795	0.780174	0.744593	1.97e-05	-0.469602	0.0178632	0.442984	0.0265738	0.738275	2.52e-05	-0.0194686	0.926406	0.199786	0.33832	0.47076	0.0175452	0.760968
Sobic.010G185500	similar to Putative uncharacterized protein	purple	0.487261	0.0134936	0.495812	0.0117186	0.502885	0.0104006	0.477327	0.0158275	0.495325	0.0118143	0.465151	0.0191297	0.860054	3.58e-08	-0.698844	0.000101892	0.677956	0.000196147	0.773252	5.84e-06	-0.522429	0.00738219	-0.605709	0.00133319	-0.252737	0.222883	0.628531	0.000765939	0.784519	3.45e-06	0.0811194	0.69989	0.607505	0.00127823	-0.50744	0.00961877	0.436913	0.0289753	0.693253	0.000122051	0.0797259	0.704818	0.123772	0.555559	0.499803	0.010959	0.680389
Sobic.004G006200	similar to Ferrochelatase	purple	0.485999	0.0137733	0.479779	0.0152229	0.51924	0.00781747	0.456988	0.0216428	0.49483	0.011912	0.557997	0.00374974	0.949012	5.08e-13	-0.851588	6.74e-08	0.76137	9.86e-06	0.787056	3.05e-06	-0.376952	0.0632457	-0.371057	0.0678323	-0.133932	0.523302	0.750708	1.54e-05	0.824844	3.94e-07	-0.0910333	0.665186	0.732607	3.12e-05	-0.486557	0.0136489	0.518564	0.00791243	0.791048	2.51e-06	0.038827	0.853806	0.126692	0.546196	0.556351	0.00387548	0.743208
Sobic.004G167500	similar to Putative uncharacterized protein	purple	0.482708	0.0145253	0.520282	0.00767295	0.49015	0.0128707	0.494445	0.0119887	0.494506	0.0119764	0.455488	0.0221325	0.880005	6.76e-09	-0.744868	1.95e-05	0.651955	0.000413823	0.595585	0.00168267	-0.588623	0.00196614	-0.565621	0.00321135	-0.484217	0.0141765	0.769843	6.81e-06	0.607847	0.00126798	-0.283407	0.169805	0.796989	1.86e-06	-0.37736	0.0629372	0.429	0.0323633	0.637609	0.000606948	-0.249482	0.229101	-0.221171	0.288024	0.229605	0.269558	0.606379
Sobic.002G375300	similar to Putative senescence-associated-like protein	purple	0.485221	0.0139481	0.484629	0.0140823	0.509684	0.00925194	0.459795	0.0207502	0.493002	0.0122792	0.54157	0.00517364	0.964366	8.9e-15	-0.863151	2.81e-08	0.763984	8.81e-06	0.730741	3.35e-05	-0.523873	0.00719191	-0.441476	0.0271549	-0.308018	0.134149	0.826132	3.65e-07	0.765617	8.21e-06	-0.0791833	0.706739	0.785439	3.3e-06	-0.391841	0.0527243	0.555973	0.00390488	0.800961	1.51e-06	-0.100616	0.632265	0.0546313	0.795353	0.424271	0.0345346	0.730782
Sobic.001G463400	similar to Putative uncharacterized protein	purple	0.479221	0.0153586	0.455213	0.0222235	0.545341	0.00481191	0.443759	0.0262795	0.49287	0.0123061	0.60837	0.00125245	0.719563	5.03e-05	-0.697707	0.000105736	0.400068	0.0475267	0.627204	0.000791946	-0.122314	0.560261	-0.272449	0.18764	0.110985	0.597395	0.320411	0.118399	0.775885	5.18e-06	0.0728822	0.729181	0.475956	0.0161743	-0.673523	0.000223913	0.111365	0.596131	0.450689	0.0237599	0.32279	0.115537	0.246001	0.235877	0.692327	0.000125707	0.664055
Sobic.003G010600	similar to Putative uncharacterized protein P0452F10.6	purple	0.496174	0.011648	0.49185	0.0125154	0.476065	0.0161464	0.470965	0.0174892	0.492763	0.0123278	0.534832	0.00587697	0.867178	2.04e-08	-0.839587	1.55e-07	0.822098	4.65e-07	0.747486	1.75e-05	-0.573101	0.00274842	-0.346565	0.0896643	-0.30168	0.142765	0.773763	5.71e-06	0.672965	0.000227643	-0.0678776	0.747161	0.592296	0.00181188	-0.264161	0.201958	0.619676	0.000954509	0.766334	7.95e-06	-0.158808	0.44832	0.164619	0.431666	0.344848	0.0913722	0.531888
Sobic.008G000500	similar to Exo70 exocyst complex subunit family protein	purple	0.492262	0.0124305	0.502901	0.0103977	0.472319	0.0171241	0.487797	0.0133761	0.492472	0.0123875	0.447652	0.0248388	0.811667	8.47e-07	-0.794872	2.07e-06	0.679406	0.00018774	0.795379	2.02e-06	-0.591735	0.00183476	-0.637774	0.000604333	-0.276527	0.180858	0.547064	0.00465393	0.742246	2.16e-05	0.0409533	0.845891	0.462029	0.0200613	-0.523902	0.00718815	0.407963	0.0429254	0.622309	0.000894646	0.0630086	0.764779	0.113832	0.587965	0.479252	0.0153513	0.537354
Sobic.002G036151	(1 of 2) PTHR33077//PTHR33077:SF17 - FAMILY NOT NAMED // PROTEIN TIFY 5A-RELATED	purple	0.484142	0.0141935	0.509576	0.00926938	0.477656	0.0157454	0.493172	0.0122446	0.490625	0.0127704	0.543097	0.00502449	0.822492	4.54e-07	-0.787279	3.02e-06	0.803016	1.36e-06	0.745987	1.86e-05	-0.570395	0.0029089	-0.35927	0.0777634	-0.268499	0.194374	0.723654	4.35e-05	0.641631	0.000546212	-0.156527	0.454949	0.572662	0.00277394	-0.256173	0.216442	0.624551	0.000846258	0.71433	6.05e-05	-0.163365	0.435233	0.16022	0.444243	0.351664	0.0847338	0.482259
Sobic.008G190900	similar to Putative uncharacterized protein	purple	0.482112	0.0146652	0.493168	0.0122455	0.497359	0.011419	0.470579	0.0175944	0.490305	0.0128378	0.465785	0.0189451	0.937181	5.28e-12	-0.799012	1.67e-06	0.734879	2.87e-05	0.769471	6.92e-06	-0.552341	0.00419684	-0.603602	0.00140029	-0.317723	0.121694	0.694728	0.000116419	0.777715	4.76e-06	-0.153553	0.463667	0.719059	5.12e-05	-0.524679	0.00708745	0.403184	0.0456668	0.660134	0.000329703	-0.0336625	0.873086	0.0194292	0.926554	0.450255	0.0239118	0.667385
Sobic.006G061300	similar to High-affinity potassium transporter	purple	0.489584	0.0129907	0.481306	0.0148558	0.486798	0.0135956	0.471976	0.0172161	0.490233	0.0128531	0.665398	0.000283815	0.778766	4.53e-06	-0.723395	4.39e-05	0.689131	0.000139079	0.631158	0.000716595	-0.473441	0.0168264	-0.28538	0.166725	-0.212703	0.307344	0.691598	0.000128656	0.62251	0.000890214	-0.00904797	0.965762	0.561982	0.00345951	-0.219128	0.292614	0.564671	0.00327468	0.708603	7.36e-05	-0.106386	0.612761	0.209334	0.315249	0.369184	0.0693413	0.552415
Sobic.006G086000	similar to Putative uncharacterized protein	purple	0.479703	0.0152414	0.495516	0.0117766	0.496038	0.0116745	0.481466	0.0148179	0.489743	0.0129569	0.45051	0.0238225	0.900734	8.48e-10	-0.809073	9.78e-07	0.639039	0.000584718	0.630387	0.000730788	-0.552537	0.00418064	-0.620255	0.000941058	-0.437891	0.0285771	0.689049	0.000139439	0.673082	0.000226855	-0.250958	0.226268	0.757225	1.18e-05	-0.487188	0.0135096	0.315242	0.124794	0.570161	0.00292312	-0.142148	0.497894	-0.175331	0.401864	0.316402	0.123338	0.619876
Sobic.004G226500	similar to Putative uncharacterized protein	purple	0.4842	0.0141802	0.477714	0.015731	0.505563	0.00993473	0.438475	0.0283414	0.488981	0.0131198	0.519412	0.00779342	0.921921	5.97e-11	-0.764209	8.73e-06	0.829378	2.98e-07	0.764688	8.55e-06	-0.582023	0.00227168	-0.409807	0.0419031	-0.311684	0.129341	0.854665	5.38e-08	0.726825	3.87e-05	-0.0914874	0.663612	0.742357	2.15e-05	-0.295452	0.15161	0.668593	0.000258776	0.853955	5.67e-08	-0.145028	0.489134	0.135535	0.518297	0.383801	0.0582216	0.673767
Sobic.004G272700	similar to 4-coumarate--CoA ligase 2	purple	0.480395	0.0150739	0.48152	0.0148051	0.508751	0.00940306	0.446561	0.0252359	0.488759	0.0131675	0.496703	0.0115453	0.768918	7.1e-06	-0.653379	0.000397958	0.811224	8.68e-07	0.708942	7.28e-05	-0.480675	0.0150066	-0.14588	0.486559	-0.203012	0.330415	0.737482	2.6e-05	0.589441	0.00193087	-0.150753	0.471954	0.587056	0.00203532	-0.176433	0.398865	0.660974	0.000321971	0.723851	4.31e-05	-0.169755	0.417232	0.231982	0.264494	0.311843	0.129135	0.480722
Sobic.002G393500	similar to Putative uncharacterized protein P0524G08.117	purple	0.478088	0.0156379	0.470217	0.0176937	0.522907	0.0073187	0.435253	0.0296613	0.488467	0.0132305	0.480612	0.0150218	0.918145	1.01e-10	-0.774453	5.53e-06	0.738509	2.5e-05	0.675167	0.000213237	-0.502981	0.0103836	-0.449413	0.0242085	-0.3484	0.0878657	0.78788	2.93e-06	0.710774	6.84e-05	-0.106577	0.612118	0.792566	2.33e-06	-0.349998	0.0863219	0.469603	0.0178629	0.698344	0.000103567	-0.13518	0.519404	0.0176201	0.933378	0.340255	0.0960603	0.686997
Sobic.004G039500	similar to UDP-glucoronosyl and UDP-glucosyl transferase family protein, expressed	purple	0.469729	0.017828	0.499178	0.011075	0.510855	0.00906517	0.482113	0.0146648	0.488395	0.0132461	0.477522	0.0157789	0.899576	9.64e-10	-0.791297	2.48e-06	0.594286	0.00173272	0.60054	0.00150289	-0.417497	0.0378452	-0.496355	0.0116128	-0.335532	0.101067	0.696113	0.00011134	0.684193	0.000162193	-0.256859	0.215173	0.820559	5.09e-07	-0.509676	0.00925314	0.308378	0.133672	0.589453	0.00193033	-0.10603	0.613956	-0.184468	0.377382	0.361278	0.0759979	0.690202
Sobic.002G274800	similar to Senescence-inducible chloroplast stay-green protein	purple	0.482544	0.0145637	0.480119	0.0151404	0.498709	0.011163	0.453025	0.0229561	0.487757	0.0133847	0.491526	0.0125824	0.925717	3.43e-11	-0.889598	2.72e-09	0.77015	6.72e-06	0.728982	3.58e-05	-0.567581	0.00308408	-0.509849	0.00922534	-0.357672	0.0791898	0.743633	2.04e-05	0.714072	6.1e-05	-0.237388	0.253206	0.708393	7.42e-05	-0.403193	0.0456613	0.467364	0.0184911	0.666107	0.000278088	-0.14507	0.489007	-0.00833782	0.968448	0.374885	0.0648255	0.588729
Sobic.002G126600	similar to Cytochrome P450	purple	0.473767	0.0167406	0.460973	0.0203846	0.535798	0.00577143	0.423752	0.0347799	0.487049	0.0135401	0.514691	0.00847523	0.954148	1.54e-13	-0.834354	2.18e-07	0.69839	0.000103411	0.682718	0.000169716	-0.472042	0.0171982	-0.459081	0.0209744	-0.301831	0.142555	0.772302	6.1e-06	0.746048	1.86e-05	-0.213326	0.305896	0.850115	7.49e-08	-0.483089	0.0144366	0.413076	0.0401381	0.696346	0.000110506	-0.10898	0.604074	-0.0282044	0.893538	0.40379	0.0453116	0.738611
Sobic.004G339300	similar to Putative uncharacterized protein	purple	0.476379	0.0160668	0.463489	0.0196213	0.525584	0.00697171	0.427593	0.0329974	0.486659	0.0136263	0.497965	0.0113036	0.956867	7.71e-14	-0.858838	3.93e-08	0.802341	1.41e-06	0.708806	7.31e-05	-0.592523	0.00180269	-0.445268	0.025713	-0.386104	0.0566032	0.858161	4.14e-08	0.705821	8.09e-05	-0.195476	0.349058	0.827668	3.32e-07	-0.32503	0.112889	0.558227	0.00373248	0.760357	1.03e-05	-0.214306	0.303628	0.0256437	0.903157	0.322371	0.116037	0.669449
Sobic.003G429300	similar to Probable NADPH:quinone oxidoreductase 2	purple	0.479297	0.0153401	0.480482	0.0150531	0.498257	0.0112482	0.456909	0.0216685	0.486175	0.013734	0.496747	0.0115368	0.952524	2.28e-13	-0.872234	1.34e-08	0.812224	8.21e-07	0.85139	6.83e-08	-0.558617	0.00370328	-0.561597	0.00348673	-0.257594	0.213817	0.704462	8.46e-05	0.823821	4.19e-07	-0.11345	0.589227	0.669483	0.000252152	-0.513398	0.00867041	0.479829	0.0152107	0.712674	6.4e-05	0.0023586	0.991072	0.133305	0.525266	0.511975	0.00888954	0.654894
Sobic.007G225900	(1 of 1) IPR000719//IPR002290//IPR009030//IPR011009//IPR020635//IPR025287 - Protein kinase domain // Serine/threonine/dual specificity protein kinase, catalytic domain // Insulin-like growth factor binding protein, N-terminal // Protein kinase-like domain // Tyrosine-protein kinase, catalytic domain // Wall-associated receptor kinase galacturonan-binding domain	purple	0.484065	0.0142112	0.471561	0.0173278	0.487734	0.0133899	0.46382	0.0195225	0.485426	0.0139017	0.552092	0.00421757	0.780176	4.24e-06	-0.710913	6.8e-05	0.486073	0.0137567	0.423127	0.0350765	-0.570297	0.00291481	-0.529463	0.0064934	-0.506352	0.00980084	0.666149	0.00027775	0.501288	0.0106869	-0.198057	0.342604	0.696793	0.000108918	-0.323888	0.114233	0.298266	0.147566	0.5314	0.00626506	-0.263562	0.203021	-0.211624	0.309863	0.158509	0.449185	0.546735
Sobic.009G172400	similar to Putative uncharacterized protein	purple	0.480941	0.0149428	0.46229	0.019982	0.493851	0.0121075	0.456638	0.0217564	0.483326	0.0143816	0.546745	0.00468282	0.867643	1.96e-08	-0.791046	2.51e-06	0.648868	0.000450118	0.686419	0.000151388	-0.338418	0.0979855	-0.28495	0.167393	-0.123803	0.555459	0.660315	0.000328019	0.755301	1.27e-05	0.0620072	0.768417	0.639724	0.000574307	-0.481689	0.0147649	0.413493	0.0399172	0.712143	6.52e-05	0.058032	0.782904	0.194496	0.351527	0.491454	0.0125973	0.695685
Sobic.002G304000	similar to Putative uncharacterized protein	purple	0.477755	0.0157206	0.487364	0.0134709	0.480806	0.0149753	0.470405	0.0176422	0.483048	0.0144462	0.480915	0.0149492	0.872766	1.28e-08	-0.867486	1.99e-08	0.765437	8.27e-06	0.706388	7.93e-05	-0.434593	0.0299378	-0.350503	0.0858382	-0.268833	0.193798	0.704065	8.58e-05	0.671471	0.000237889	-0.298855	0.14673	0.646227	0.000483327	-0.374772	0.0649125	0.463548	0.0196037	0.629016	0.000756601	-0.145937	0.486386	-0.0147352	0.944267	0.361034	0.0762104	0.508858
Sobic.006G199000	similar to OSIGBa0142I02-OSIGBa0101B20.21 protein	purple	0.473469	0.0168189	0.486882	0.0135771	0.493556	0.012167	0.457656	0.0214278	0.482819	0.0144994	0.451803	0.0233738	0.937449	5.03e-12	-0.819311	5.48e-07	0.717849	5.35e-05	0.631221	0.000715451	-0.597967	0.00159408	-0.507267	0.00964744	-0.468054	0.0182958	0.836429	1.91e-07	0.654304	0.000387939	-0.223494	0.282859	0.844786	1.09e-07	-0.362294	0.075116	0.477604	0.0157582	0.701724	9.27e-05	-0.252184	0.223932	-0.129734	0.536521	0.249996	0.228111	0.660814
Sobic.002G296300	similar to Putative uncharacterized protein	purple	0.476238	0.0161026	0.469641	0.0178524	0.499208	0.0110696	0.44609	0.025409	0.482387	0.0146006	0.53956	0.00537555	0.746728	1.81e-05	-0.770955	6.48e-06	0.614435	0.00108398	0.641356	0.000550182	-0.307843	0.134382	-0.396798	0.0495422	-0.119527	0.569297	0.505399	0.00996273	0.641854	0.000542998	-0.26755	0.196015	0.538682	0.00546587	-0.455013	0.0222894	0.274058	0.184944	0.473246	0.0168777	0.00596847	0.977411	0.031266	0.882057	0.441148	0.0272827	0.483377
Sobic.006G008200	similar to H0124B04.12 protein	purple	0.482126	0.0146618	0.457727	0.0214051	0.489582	0.0129911	0.452054	0.0232876	0.481968	0.014699	0.555405	0.00394938	0.670275	0.00024638	-0.639853	0.000572374	0.542473	0.00508496	0.455105	0.0222591	-0.210039	0.313585	-0.0616243	0.769809	-0.109988	0.600713	0.620103	0.000944559	0.506476	0.00977996	-0.0290597	0.890329	0.526328	0.0068777	-0.159915	0.44512	0.46103	0.0203671	0.612166	0.00114458	-0.0864901	0.681012	0.0951636	0.650918	0.304576	0.138781	0.495812
Sobic.003G251800	similar to No apical meristem (NAM) protein-like	purple	0.475331	0.0163343	0.480427	0.0150662	0.485466	0.0138929	0.460608	0.0204974	0.481148	0.0148935	0.465159	0.0191276	0.854385	5.49e-08	-0.817396	6.12e-07	0.666823	0.0002724	0.665211	0.000285344	-0.483183	0.0144148	-0.503929	0.0102168	-0.319898	0.119022	0.667135	0.000269952	0.66545	0.000283391	-0.237191	0.253612	0.652494	0.000407755	-0.431814	0.0311239	0.394002	0.0513182	0.614282	0.00108798	-0.0957327	0.648961	-0.107252	0.609853	0.372335	0.066817	0.561088
Sobic.001G501200	similar to Small GTP-binding protein RAB5B	purple	0.484102	0.0142028	0.470254	0.0176836	0.468951	0.0180441	0.459797	0.0207496	0.480455	0.0150596	0.562381	0.00343156	0.8159	6.67e-07	-0.75932	1.08e-05	0.779138	4.46e-06	0.684683	0.000159759	-0.49124	0.0126419	-0.30557	0.137432	-0.236527	0.254982	0.715924	5.72e-05	0.635316	0.000644121	-0.0826031	0.694657	0.557625	0.00377782	-0.211131	0.311019	0.569927	0.00293743	0.693659	0.00012048	-0.122733	0.558909	0.214488	0.303207	0.345858	0.090365	0.498801
Sobic.009G147800	(1 of 3) PTHR23324//PTHR23324:SF81 - SEC14 RELATED PROTEIN // SUBFAMILY NOT NAMED	purple	0.471074	0.0174596	0.510175	0.00917329	0.455156	0.0222423	0.498994	0.0111095	0.478478	0.0155413	0.45285	0.0230155	0.909037	3.24e-10	-0.72304	4.44e-05	0.736465	2.7e-05	0.765819	8.14e-06	-0.495036	0.0118712	-0.573536	0.00272339	-0.271802	0.188732	0.714096	6.1e-05	0.771285	6.39e-06	-0.0712022	0.735202	0.68773	0.000145325	-0.474305	0.0165999	0.484394	0.014136	0.725178	4.11e-05	0.00927564	0.964901	0.0392719	0.852148	0.464029	0.0194604	0.681495
Sobic.004G187300	weakly similar to Putative uncharacterized protein	purple	0.468498	0.0181708	0.437184	0.0288644	0.528961	0.00655367	0.404332	0.044996	0.477677	0.0157401	0.498542	0.0111944	0.741135	2.25e-05	-0.694659	0.00011668	0.431676	0.0311839	0.619523	0.000958073	-0.447036	0.0250624	-0.565629	0.00321081	-0.197846	0.343128	0.402102	0.0463059	0.703457	8.75e-05	0.0219407	0.917091	0.536982	0.00564428	-0.626975	0.000796509	0.120116	0.567384	0.455663	0.0220751	0.114717	0.585047	0.0845407	0.687844	0.50071	0.0107922	0.624895
Sobic.003G297400	similar to Putative enoyl-CoA-hydratase	purple	0.473674	0.0167651	0.44229	0.0268402	0.511385	0.00898165	0.411306	0.0410864	0.477521	0.015779	0.614363	0.00108588	0.778681	4.55e-06	-0.626262	0.000810871	0.533489	0.00602633	0.562125	0.00344949	-0.423642	0.0348316	-0.275456	0.182622	-0.177338	0.396411	0.681863	0.000174218	0.658529	0.000344918	0.163303	0.435408	0.659875	0.000332114	-0.324836	0.113116	0.484401	0.0141342	0.759521	1.07e-05	-0.0157677	0.940368	0.215395	0.301118	0.413398	0.0399675	0.73341
Sobic.002G263400	similar to Putative uncharacterized protein	purple	0.468483	0.018175	0.486333	0.0136988	0.47842	0.0155556	0.459357	0.0208875	0.476456	0.0160472	0.479088	0.0153914	0.803866	1.3e-06	-0.807037	1.09e-06	0.641612	0.000546477	0.615906	0.00104621	-0.318819	0.120342	-0.344245	0.0919781	-0.229973	0.26877	0.628288	0.00077063	0.618081	0.000992421	-0.35379	0.0827395	0.64791	0.000461923	-0.422225	0.0355091	0.33401	0.102721	0.54109	0.00522131	-0.114177	0.586828	-0.136658	0.514805	0.345319	0.0909012	0.506109
Sobic.009G004200	similar to Putative uncharacterized protein P0039H02.131	purple	0.466986	0.018599	0.49129	0.0126315	0.474779	0.0164768	0.463621	0.0195817	0.475771	0.0162214	0.422012	0.0356116	0.891903	2.16e-09	-0.756825	1.2e-05	0.750226	1.57e-05	0.634482	0.000658124	-0.595152	0.00169919	-0.517913	0.00800478	-0.488318	0.0132629	0.833772	2.26e-07	0.596344	0.00165398	-0.324885	0.113059	0.791909	2.4e-06	-0.305706	0.137247	0.528197	0.00664634	0.691535	0.000128914	-0.296093	0.150681	-0.206521	0.321943	0.1999	0.33804	0.571099
Sobic.004G080100	similar to Putative uncharacterized protein	purple	0.467274	0.0185167	0.461895	0.020102	0.501195	0.0107037	0.430765	0.0315816	0.475741	0.0162292	0.526367	0.00687287	0.950304	3.81e-13	-0.814103	7.39e-07	0.698191	0.000104082	0.700143	9.76e-05	-0.4557	0.022063	-0.337839	0.0985978	-0.224394	0.280875	0.791438	2.46e-06	0.775789	5.2e-06	-0.0121949	0.953864	0.811896	8.36e-07	-0.453007	0.0229622	0.491574	0.0125725	0.791114	2.5e-06	-0.0512566	0.807756	0.136595	0.515001	0.452115	0.0232666	0.791343
Sobic.001G049200	similar to Acyl-activating enzyme 18, putative%252C expressed	purple	0.466037	0.0188719	0.461355	0.0202673	0.504956	0.0100388	0.424477	0.0344375	0.475458	0.0163017	0.504327	0.0101476	0.913571	1.84e-10	-0.774232	5.59e-06	0.66108	0.000321006	0.564226	0.00330467	-0.645659	0.00049074	-0.532452	0.00614388	-0.519079	0.00783995	0.861814	3.12e-08	0.608444	0.00125029	-0.236298	0.255455	0.87794	8.14e-09	-0.309202	0.132582	0.49706	0.0114764	0.728822	3.6e-05	-0.306383	0.136335	-0.170077	0.416334	0.206874	0.321099	0.682054
Sobic.009G134500	(1 of 2) K11801 - WD repeat-containing protein 23 (WDR23)	purple	0.463066	0.0197481	0.445207	0.0257358	0.512339	0.00883303	0.415316	0.0389631	0.472601	0.017049	0.504804	0.010065	0.938956	3.83e-12	-0.818371	5.78e-07	0.637678	0.00060586	0.619918	0.00094885	-0.415552	0.0388408	-0.399252	0.0480235	-0.265328	0.199898	0.801933	1.44e-06	0.745856	1.87e-05	0.00892723	0.966218	0.848353	8.49e-08	-0.418182	0.0374994	0.44713	0.025028	0.769744	6.84e-06	-0.0654843	0.755806	0.0254558	0.903864	0.410425	0.0415645	0.813582
Sobic.006G123300	similar to H0510A06.15 protein	purple	0.472479	0.0170816	0.418331	0.0374244	0.510539	0.00911524	0.393952	0.0513499	0.471955	0.0172216	0.607503	0.00127829	0.767607	7.52e-06	-0.665539	0.000282667	0.507684	0.00957834	0.58641	0.00206444	-0.444684	0.025931	-0.451605	0.0234422	-0.193752	0.353409	0.522139	0.00742088	0.695789	0.000112511	0.170324	0.415648	0.557447	0.0037914	-0.430759	0.0315839	0.265027	0.200428	0.567313	0.00310126	0.0812607	0.699391	0.246965	0.233987	0.459986	0.0206906	0.671099
Sobic.010G227800	similar to Chromosome undetermined scaffold_69, whole genome shotgun sequence	purple	0.463746	0.0195447	0.459409	0.0208711	0.494878	0.0119026	0.422033	0.0356015	0.471313	0.0173948	0.478018	0.0156551	0.895506	1.49e-09	-0.721396	4.71e-05	0.762466	9.41e-06	0.700648	9.6e-05	-0.437675	0.0286646	-0.288724	0.161595	-0.202086	0.332672	0.822226	4.61e-07	0.711193	6.74e-05	-0.077734	0.711881	0.774923	5.41e-06	-0.314593	0.125615	0.595276	0.00169445	0.818065	5.89e-07	-0.0868326	0.679814	0.152657	0.46631	0.408767	0.0424775	0.714598
Sobic.005G033200	similar to Expressed protein	purple	0.460287	0.0205969	0.446247	0.025351	0.504678	0.0100868	0.433224	0.0305174	0.470591	0.0175911	0.572726	0.00277022	0.918306	9.86e-11	-0.821522	4.81e-07	0.651437	0.000419734	0.804817	1.23e-06	-0.277265	0.17965	-0.410984	0.0412608	-0.00629623	0.976171	0.595092	0.0017015	0.908296	3.54e-10	0.0978253	0.641786	0.640173	0.000567582	-0.633312	0.000678215	0.367326	0.0708641	0.721375	4.72e-05	0.248963	0.230103	0.229821	0.269096	0.706068	8.02e-05	0.802427
Sobic.006G163900	similar to H0501D11.4 protein	purple	0.459078	0.0209754	0.442366	0.026811	0.514616	0.00848644	0.405597	0.0442656	0.469871	0.0177887	0.484686	0.0140693	0.899237	1e-09	-0.826449	3.58e-07	0.670152	0.000247272	0.596156	0.00166106	-0.497347	0.0114214	-0.375231	0.064559	-0.351133	0.0852375	0.746618	1.82e-05	0.654591	0.000384882	-0.225956	0.277452	0.824012	4.14e-07	-0.384946	0.0574126	0.359685	0.0773959	0.604911	0.00135827	-0.196264	0.347081	0.00256804	0.99028	0.292101	0.156525	0.650164
Sobic.006G163000	(1 of 2) PTHR10663//PTHR10663:SF163 - GUANYL-NUCLEOTIDE EXCHANGE FACTOR // SUBFAMILY NOT NAMED	purple	0.46814	0.0182713	0.459413	0.02087	0.474911	0.0164427	0.428491	0.0325915	0.469365	0.0179288	0.488984	0.013119	0.924033	4.4e-11	-0.859541	3.72e-08	0.821569	4.79e-07	0.782885	3.73e-06	-0.517468	0.00806844	-0.457035	0.0216277	-0.276501	0.180901	0.79085	2.53e-06	0.748296	1.7e-05	-0.127891	0.542372	0.674245	0.000219169	-0.356341	0.0803938	0.585692	0.00209721	0.787133	3.04e-06	-0.0877163	0.676728	0.0697005	0.740597	0.426609	0.0334469	0.622767
Sobic.001G313500	similar to Putative transmembrane protein	purple	0.468409	0.0181957	0.486558	0.0136488	0.441189	0.0272667	0.46586	0.0189233	0.467918	0.0183342	0.408177	0.0428058	0.767844	7.44e-06	-0.642507	0.000533706	0.85308	6.04e-08	0.783334	3.65e-06	-0.610021	0.00120452	-0.509645	0.00925827	-0.328442	0.108942	0.674155	0.000219759	0.616354	0.00103493	-0.152555	0.466612	0.479897	0.0151942	-0.244923	0.238001	0.612039	0.00114806	0.655225	0.000378188	-0.134891	0.520305	0.123096	0.557735	0.298892	0.146677	0.393793
Sobic.001G279601		purple	0.468266	0.018236	0.444861	0.025865	0.477758	0.0157198	0.409565	0.0420361	0.466694	0.0186826	0.462398	0.0199495	0.881337	5.99e-09	-0.782824	3.74e-06	0.864531	2.52e-08	0.812847	7.93e-07	-0.517957	0.00799847	-0.441034	0.027327	-0.236494	0.255049	0.76147	9.82e-06	0.747045	1.78e-05	-0.0326836	0.876748	0.595304	0.00169338	-0.284535	0.16804	0.630927	0.000720824	0.78095	4.09e-06	-0.0467206	0.824498	0.190842	0.360823	0.432861	0.0306726	0.582912
Sobic.001G462500	similar to Integral membrane protein	purple	0.464608	0.0192891	0.465506	0.0190263	0.459987	0.0206901	0.45484	0.0223468	0.466506	0.0187366	0.53214	0.00617958	0.906656	4.31e-10	-0.871744	1.39e-08	0.709567	7.13e-05	0.689593	0.000137072	-0.424056	0.0346358	-0.362448	0.074983	-0.219233	0.292377	0.725786	4.02e-05	0.730728	3.35e-05	-0.111151	0.596843	0.687439	0.000146652	-0.416667	0.0382675	0.463486	0.0196221	0.709528	7.13e-05	-0.0610288	0.771975	0.0795778	0.705342	0.436472	0.0291561	0.648628
Sobic.004G225100	similar to Putative nitrilase 1	purple	0.456083	0.0219375	0.460367	0.020572	0.490162	0.0128682	0.426391	0.033547	0.466386	0.0187711	0.455322	0.0221874	0.919104	8.84e-11	-0.836446	1.9e-07	0.801263	1.49e-06	0.715852	5.73e-05	-0.576209	0.00257352	-0.500211	0.0108836	-0.387787	0.0554426	0.784742	3.42e-06	0.673808	0.000222033	-0.336474	0.100053	0.770676	6.56e-06	-0.36685	0.0712579	0.495196	0.0118396	0.660686	0.000324606	-0.219124	0.292623	-0.0537699	0.798515	0.307316	0.135085	0.576515
Sobic.006G120900	similar to OSIGBa0116M22.11 protein	purple	0.454391	0.0224965	0.442914	0.0266008	0.505024	0.0100271	0.412164	0.0406241	0.465501	0.0190276	0.500174	0.0108905	0.969314	1.63e-15	-0.845814	1.01e-07	0.698822	0.000101963	0.671132	0.000240268	-0.51074	0.00908335	-0.435769	0.0294466	-0.325486	0.112355	0.82296	4.41e-07	0.753748	1.36e-05	-0.0568913	0.787074	0.867856	1.93e-08	-0.440098	0.0276947	0.462057	0.0200528	0.764966	8.44e-06	-0.118246	0.573475	0.0377345	0.857877	0.385586	0.0569641	0.79165
Sobic.001G162100	similar to WRKY DNA binding domain containing protein, expressed	purple	0.459087	0.0209724	0.448651	0.0244797	0.48756	0.0134279	0.418582	0.0372984	0.465163	0.0191263	0.553556	0.00409721	0.938985	3.81e-12	-0.830129	2.85e-07	0.730745	3.35e-05	0.65473	0.000383404	-0.524263	0.00714122	-0.388445	0.0549947	-0.324454	0.113566	0.84098	1.41e-07	0.703736	8.67e-05	-0.12859	0.540149	0.8202	5.2e-07	-0.334946	0.101701	0.535623	0.00579042	0.77753	4.8e-06	-0.174652	0.40372	0.0493786	0.814678	0.351616	0.0847793	0.715371
Sobic.002G047500	similar to Putative uncharacterized protein	purple	0.458697	0.0210959	0.452122	0.0232643	0.482775	0.0145097	0.426624	0.0334401	0.464852	0.0192176	0.539905	0.00534044	0.935085	7.62e-12	-0.805695	1.18e-06	0.696104	0.000111374	0.799845	1.6e-06	-0.395726	0.050217	-0.390511	0.0536041	-0.0954281	0.650008	0.697425	0.000106709	0.869668	1.66e-08	0.120554	0.565962	0.696414	0.000110261	-0.566558	0.00314996	0.47328	0.0168689	0.808116	1.03e-06	0.131243	0.531752	0.246223	0.235439	0.605812	0.00133001	0.814194
Sobic.008G179900	similar to Cysteine synthase (EC 2.5.1.47) (O-acetylserine sulfhydrylase) (O- acetylserine (Thiol)-lyase)	purple	0.45709	0.02161	0.440102	0.0276931	0.499339	0.011045	0.406333	0.0438453	0.46481	0.0192297	0.517791	0.00802214	0.942555	1.94e-12	-0.831951	2.54e-07	0.673279	0.000225536	0.772818	5.96e-06	-0.406038	0.0440136	-0.475207	0.0163662	-0.160806	0.442557	0.669526	0.000251833	0.851773	6.65e-08	-0.0378254	0.857538	0.719278	5.08e-05	-0.59079	0.00187384	0.384656	0.0576167	0.72547	4.07e-05	0.0871255	0.678791	0.118047	0.574125	0.582251	0.0022605	0.776606
Sobic.001G373200	similar to Putative uncharacterized protein	purple	0.454921	0.0223199	0.447979	0.0247209	0.494966	0.0118851	0.41222	0.0405943	0.464119	0.0194338	0.450574	0.0238001	0.929517	1.91e-11	-0.845675	1.02e-07	0.754479	1.32e-05	0.627835	0.000779487	-0.554387	0.00403018	-0.411824	0.0408068	-0.421764	0.0357316	0.85183	6.62e-08	0.640994	0.000555453	-0.257044	0.21483	0.846124	9.92e-08	-0.30567	0.137297	0.50492	0.010045	0.701073	9.47e-05	-0.275778	0.182091	-0.0740308	0.725073	0.23744	0.253098	0.63421
Sobic.001G427100	similar to Putative uncharacterized protein	purple	0.455712	0.022059	0.458129	0.0212765	0.48255	0.0145623	0.427627	0.032982	0.464102	0.0194387	0.440142	0.0276775	0.943643	1.56e-12	-0.833758	2.26e-07	0.721451	4.7e-05	0.669669	0.000250789	-0.643731	0.000516639	-0.606492	0.001309	-0.480265	0.0151052	0.822806	4.45e-07	0.694985	0.000115464	-0.129649	0.536792	0.812668	8.01e-07	-0.376536	0.0635611	0.481757	0.0147488	0.726403	3.93e-05	-0.20115	0.334964	-0.0961829	0.647415	0.291416	0.157544	0.685566
Sobic.007G193200	similar to Methylthioadenosine/S-adenosyl homocysteine nucleosidase	purple	0.461949	0.0200855	0.46491	0.0192004	0.46079	0.020441	0.439201	0.0280508	0.464083	0.0194444	0.529428	0.00649753	0.9032	6.43e-10	-0.700027	9.8e-05	0.765197	8.36e-06	0.690198	0.000134484	-0.587651	0.00200879	-0.441014	0.0273349	-0.356273	0.0804555	0.842735	1.25e-07	0.684743	0.000159462	-0.073573	0.726709	0.749588	1.61e-05	-0.288672	0.161673	0.622836	0.000883064	0.822546	4.52e-07	-0.168906	0.419599	0.0750627	0.72139	0.336223	0.100322	0.684856
Sobic.010G049100	similar to Putative uncharacterized protein	purple	0.460215	0.0206193	0.461601	0.0201917	0.464952	0.0191882	0.439486	0.0279372	0.463662	0.0195696	0.527827	0.00669171	0.939958	3.18e-12	-0.851956	6.56e-08	0.746669	1.81e-05	0.751901	1.47e-05	-0.461992	0.0200724	-0.392864	0.0520549	-0.221617	0.287027	0.76444	8.64e-06	0.772814	5.96e-06	-0.125545	0.549867	0.724941	4.15e-05	-0.469396	0.0179201	0.519004	0.00785051	0.777855	4.73e-06	-0.0533266	0.800143	0.0789232	0.707661	0.467838	0.0183567	0.694598
Sobic.004G085800	(1 of 2) PTHR31810//PTHR31810:SF2 - FAMILY NOT NAMED // METACASPASE-9	purple	0.453352	0.0228453	0.4865	0.0136617	0.455715	0.022058	0.460104	0.0206537	0.462713	0.0198542	0.475177	0.016374	0.853459	5.88e-08	-0.762989	9.2e-06	0.681688	0.000175155	0.752541	1.43e-05	-0.454142	0.0225796	-0.472684	0.0170268	-0.219131	0.292608	0.638592	0.00059159	0.734289	2.93e-05	-0.17796	0.39473	0.62134	0.000916293	-0.501907	0.0105751	0.442373	0.0268081	0.670823	0.000242457	-0.00558172	0.978875	0.00635171	0.975961	0.478747	0.0154751	0.606133
Sobic.008G156700	(1 of 1) PTHR10285//PTHR10285:SF81 - URIDINE KINASE // SUBFAMILY NOT NAMED	purple	0.454613	0.0224223	0.467554	0.0184372	0.467343	0.0184972	0.437448	0.0287571	0.461885	0.0201051	0.431588	0.0312222	0.940917	2.66e-12	-0.811725	8.44e-07	0.858899	3.91e-08	0.798684	1.7e-06	-0.592972	0.00178464	-0.506246	0.00981876	-0.34789	0.0883634	0.8273	3.39e-07	0.739418	2.41e-05	-0.147922	0.480412	0.736422	2.7e-05	-0.355709	0.0809706	0.605989	0.00132452	0.780945	4.09e-06	-0.141289	0.500521	0.054082	0.797369	0.366652	0.0714221	0.630903
Sobic.001G334600	similar to Expressed protein	purple	0.45279	0.0230361	0.456175	0.0219074	0.477872	0.0156915	0.429854	0.0319828	0.461227	0.0203064	0.450896	0.0236879	0.904598	5.48e-10	-0.803212	1.34e-06	0.739362	2.42e-05	0.599072	0.00155435	-0.531776	0.00622154	-0.430146	0.031854	-0.444915	0.0258449	0.867841	1.93e-08	0.613745	0.00110211	-0.240359	0.247137	0.821592	4.79e-07	-0.244703	0.238436	0.543603	0.00497585	0.731151	3.3e-05	-0.280594	0.174266	-0.13564	0.51797	0.217798	0.295625	0.621174
Sobic.003G428200	similar to Putative uncharacterized protein	purple	0.455222	0.0222203	0.451138	0.0236039	0.476863	0.0159443	0.419757	0.0367137	0.460899	0.0204075	0.497046	0.0114791	0.92994	1.79e-11	-0.773611	5.75e-06	0.725914	4e-05	0.741874	2.19e-05	-0.540898	0.00524045	-0.450262	0.0239094	-0.263924	0.202378	0.770527	6.61e-06	0.784643	3.43e-06	0.0511697	0.808076	0.738041	2.54e-05	-0.407639	0.0431071	0.530642	0.00635361	0.797932	1.77e-06	-0.0312472	0.882127	0.17536	0.401787	0.464116	0.0194348	0.753521
Sobic.005G172900	similar to UDP-glucoronosyl and UDP-glucosyl transferase family protein, expressed	purple	0.447365	0.0249429	0.457583	0.0214511	0.488373	0.013251	0.425121	0.0341359	0.460651	0.0204841	0.465067	0.0191543	0.955153	1.2e-13	-0.827857	3.28e-07	0.779136	4.46e-06	0.762073	9.57e-06	-0.542766	0.00505648	-0.461939	0.0200886	-0.306924	0.135608	0.801191	1.49e-06	0.762548	9.38e-06	-0.159213	0.447148	0.795134	2.04e-06	-0.424827	0.0342734	0.528382	0.00662387	0.763435	9.03e-06	-0.107005	0.610682	0.0507818	0.809505	0.420316	0.0364379	0.70401
Sobic.006G201800	similar to OSJNba0093F12.25 protein	purple	0.449569	0.0241533	0.463936	0.019488	0.472271	0.0171371	0.437419	0.0287686	0.459756	0.0207624	0.458857	0.0210451	0.921706	6.15e-11	-0.807964	1.04e-06	0.865185	2.39e-08	0.816581	6.41e-07	-0.427228	0.0331638	-0.367288	0.0708952	-0.195587	0.348779	0.793936	2.17e-06	0.758549	1.11e-05	-0.198685	0.341045	0.704194	8.54e-05	-0.372494	0.0666914	0.619033	0.000969643	0.785617	3.27e-06	-0.0675201	0.748451	0.0851428	0.685731	0.453999	0.0226276	0.628668
Sobic.001G222200	similar to Os10g0472400 protein	purple	0.453029	0.0229548	0.457256	0.0215564	0.46364	0.0195761	0.449909	0.0240333	0.459451	0.020858	0.483345	0.0143772	0.911482	2.4e-10	-0.865313	2.37e-08	0.703296	8.8e-05	0.770774	6.53e-06	-0.406405	0.0438043	-0.496243	0.0116345	-0.187581	0.369241	0.632144	0.000698805	0.80239	1.4e-06	-0.106528	0.612282	0.633422	0.00067631	-0.5642	0.00330643	0.382769	0.0589579	0.650482	0.000430815	0.0638686	0.761659	0.0408663	0.846214	0.535574	0.00579581	0.651603
Sobic.010G253800	similar to 3-phosphoinositide-dependent protein kinase-1-like	purple	0.463726	0.0195506	0.431501	0.0312599	0.466259	0.0188077	0.406567	0.0437123	0.45925	0.0209211	0.511193	0.00901183	0.726204	3.96e-05	-0.571867	0.00282062	0.663139	0.000302779	0.588353	0.0019779	-0.409465	0.042091	-0.162989	0.436304	-0.171247	0.413087	0.733627	3.01e-05	0.594984	0.00170565	0.203497	0.329236	0.544094	0.00492912	-0.121432	0.563114	0.655939	0.000370767	0.802644	1.38e-06	-0.042999	0.838289	0.271373	0.189459	0.342683	0.0935601	0.594348
Sobic.002G258000	similar to Putative MADS-domain transcription factor	purple	0.450793	0.0237237	0.441079	0.0273097	0.486934	0.0135655	0.413562	0.0398807	0.458982	0.0210055	0.499613	0.0109942	0.977414	5.01e-17	-0.890771	2.42e-09	0.702607	9e-05	0.754331	1.33e-05	-0.453924	0.0226526	-0.504252	0.0101606	-0.242141	0.243543	0.719753	5e-05	0.825808	3.72e-07	-0.136374	0.515687	0.779592	4.36e-06	-0.58302	0.00222308	0.381537	0.0598466	0.706558	7.89e-05	-0.00117491	0.995553	0.0262001	0.901066	0.507312	0.00964002	0.754566
Sobic.004G057200	similar to Putative uncharacterized protein	purple	0.455459	0.0221422	0.450785	0.0237265	0.465679	0.018976	0.423523	0.0348883	0.458538	0.0211462	0.505877	0.00988131	0.956036	9.56e-14	-0.871994	1.37e-08	0.778707	4.55e-06	0.761675	9.74e-06	-0.511387	0.00898137	-0.467989	0.0183141	-0.274836	0.183649	0.766419	7.93e-06	0.771548	6.31e-06	-0.175886	0.400353	0.737139	2.63e-05	-0.455123	0.0222531	0.492299	0.0124229	0.736899	2.66e-05	-0.0822805	0.695794	0.0566704	0.787882	0.444068	0.0261627	0.673808
Sobic.004G268500	similar to 9-cis-epoxycarotenoid dioxygenase 2	purple	0.457776	0.0213893	0.459314	0.020901	0.444047	0.0261707	0.456213	0.0218947	0.458079	0.0212925	0.491292	0.012631	0.795742	1.98e-06	-0.785214	3.34e-06	0.588438	0.00197421	0.614009	0.00109515	-0.247834	0.232292	-0.332341	0.104556	-0.130416	0.534364	0.527415	0.00674234	0.673986	0.000220858	-0.1899	0.363243	0.554853	0.00399305	-0.495525	0.0117749	0.251764	0.224729	0.499216	0.0110681	0.0364267	0.862757	0.0094975	0.964062	0.448572	0.0245079	0.536454
Sobic.001G433200	similar to Beta-galactosidase 6 precursor	purple	0.455719	0.0220566	0.459592	0.0208137	0.450421	0.0238536	0.449653	0.0241235	0.458075	0.0212935	0.38977	0.0540996	0.556211	0.00388638	-0.629254	0.000752064	0.518204	0.00796334	0.465686	0.0189737	-0.512719	0.00877432	-0.408033	0.042886	-0.421695	0.0357652	0.463249	0.0196931	0.355868	0.0808249	-0.325531	0.112302	0.363844	0.0737863	-0.211364	0.310471	0.312154	0.128734	0.367445	0.070766	-0.25016	0.227795	-0.187126	0.370424	0.11517	0.583556	0.188408
Sobic.007G114200	similar to Putative alpha-soluble NSF attachment protein	purple	0.447705	0.0248195	0.426368	0.0335576	0.506226	0.00982225	0.382539	0.0591229	0.457657	0.0214274	0.528457	0.00661478	0.897878	1.16e-09	-0.831004	2.7e-07	0.737285	2.62e-05	0.681145	0.000178079	-0.481841	0.014729	-0.376651	0.063474	-0.284544	0.168025	0.779649	4.35e-06	0.693939	0.000119404	-0.255187	0.218277	0.764249	8.71e-06	-0.334136	0.102582	0.51392	0.0085911	0.722003	4.61e-05	-0.157719	0.451479	0.0180494	0.931758	0.383744	0.0582615	0.638695
Sobic.006G033700	similar to H0117D06-OSIGBa0088B06.9 protein	purple	0.456904	0.0216701	0.448366	0.0245817	0.456992	0.0216418	0.426244	0.0336149	0.457071	0.0216161	0.450271	0.0239061	0.813354	7.71e-07	-0.755834	1.25e-05	0.768112	7.36e-06	0.738324	2.51e-05	-0.63527	0.000644897	-0.587854	0.00199985	-0.361081	0.0761697	0.648702	0.000452135	0.655912	0.000371049	-0.168758	0.420013	0.533536	0.00602107	-0.304488	0.1389	0.490635	0.0127683	0.616815	0.00102343	-0.10421	0.620086	0.0825583	0.694815	0.353108	0.0833755	0.461857
Sobic.002G138200	Predicted protein	purple	0.45613	0.0219221	0.495178	0.0118432	0.412564	0.0404107	0.486829	0.0135886	0.456938	0.021659	0.412297	0.0405531	0.841198	1.39e-07	-0.754037	1.34e-05	0.760905	1.01e-05	0.720182	4.92e-05	-0.51128	0.00899824	-0.486285	0.0137094	-0.333309	0.103488	0.681525	0.000176025	0.64368	0.000517343	-0.268552	0.194282	0.585408	0.00211027	-0.390944	0.0533166	0.482315	0.0146173	0.623358	0.000871725	-0.132781	0.526911	-0.0682117	0.745957	0.32612	0.111617	0.472066
Sobic.009G028300	similar to Os05g0128000 protein	purple	0.445264	0.0257146	0.456955	0.0216535	0.477853	0.0156962	0.425688	0.0338722	0.456903	0.0216705	0.421355	0.0359302	0.907875	3.73e-10	-0.775308	5.32e-06	0.681343	0.000177006	0.557807	0.0037641	-0.62932	0.000750807	-0.505845	0.00988681	-0.527817	0.00669288	0.850532	7.27e-08	0.589502	0.00192826	-0.234396	0.259412	0.882339	5.46e-09	-0.298129	0.147761	0.455286	0.0221994	0.669496	0.000252057	-0.324265	0.113788	-0.157368	0.452499	0.157448	0.452265	0.645539
Sobic.001G358300	similar to Expressed protein	purple	0.446668	0.0251969	0.444935	0.0258371	0.483605	0.0143172	0.413574	0.0398746	0.456472	0.0218103	0.493037	0.0122721	0.95813	5.51e-14	-0.874713	1.08e-08	0.791819	2.41e-06	0.772475	6.05e-06	-0.475219	0.0163632	-0.368281	0.0700781	-0.223052	0.283838	0.789194	2.75e-06	0.786862	3.08e-06	-0.0913719	0.664012	0.780319	4.22e-06	-0.449225	0.0242752	0.513343	0.00867881	0.76617	8.01e-06	-0.0686951	0.744215	0.15139	0.470063	0.448542	0.0245187	0.721002
Sobic.007G091800	similar to Putative uncharacterized protein OSJNBa0012K14.10	purple	0.446149	0.0253871	0.437697	0.0286557	0.487705	0.0133961	0.417126	0.0380334	0.456351	0.0218497	0.426322	0.033579	0.830861	2.72e-07	-0.743512	2.05e-05	0.48016	0.0151306	0.58691	0.00204184	-0.527709	0.0067062	-0.668041	0.000262962	-0.378713	0.061923	0.538514	0.00548333	0.696714	0.000109197	-0.0292139	0.88975	0.668764	0.000257494	-0.566852	0.0031309	0.15955	0.446174	0.489487	0.0130115	0.006529	0.97529	-0.0840111	0.689704	0.388923	0.0546705	0.658409
Sobic.001G252000	similar to Chromosome chr9 scaffold_33, whole genome shotgun sequence	purple	0.463811	0.0195251	0.41558	0.0388262	0.466563	0.0187203	0.393809	0.0514421	0.456162	0.0219114	0.504059	0.0101942	0.516306	0.00823658	-0.552343	0.00419668	0.491279	0.0126337	0.346709	0.0895228	-0.431089	0.0314396	-0.0870964	0.678892	-0.279309	0.17633	0.542905	0.00504309	0.320283	0.118554	0.070733	0.736886	0.383517	0.0584234	0.0325723	0.877165	0.415908	0.0386569	0.47913	0.015381	-0.237485	0.253004	0.194569	0.351343	0.0808013	0.701014	0.302396
Sobic.003G404600	weakly similar to Regulatory protein, putative%252C expressed	purple	0.446402	0.0252942	0.463892	0.0195013	0.456941	0.0216583	0.460591	0.0205027	0.455882	0.022003	0.475574	0.016272	0.872992	1.25e-08	-0.77962	4.36e-06	0.550502	0.00435165	0.697623	0.000106025	-0.441038	0.0273253	-0.55405	0.00405724	-0.209934	0.313833	0.540347	0.00529575	0.802565	1.39e-06	0.0751688	0.721011	0.632364	0.000694887	-0.630577	0.000727257	0.240601	0.246648	0.583928	0.00217962	0.142932	0.4955	0.0991294	0.63733	0.547948	0.00457453	0.728658
Sobic.007G092500	similar to Putative uncharacterized protein OSJNBa0031J07.41	purple	0.450673	0.0237656	0.424621	0.0343701	0.486751	0.013606	0.399555	0.0478387	0.4555	0.0221287	0.499356	0.0110419	0.912811	2.03e-10	-0.790588	2.57e-06	0.591147	0.00185897	0.558118	0.00374066	-0.517259	0.00809851	-0.464235	0.0193994	-0.373122	0.0661968	0.75645	1.21e-05	0.678547	0.000192683	-0.0598581	0.77624	0.831923	2.54e-07	-0.42955	0.0321181	0.353329	0.0831688	0.666929	0.000271562	-0.145433	0.48791	-0.0143411	0.945756	0.312269	0.128585	0.745182
Sobic.007G052300	(1 of 1) PF03980 - Nnf1 (Nnf1)	purple	0.448098	0.0246779	0.434132	0.030132	0.486219	0.0137242	0.400549	0.0472361	0.455418	0.0221558	0.477784	0.0157135	0.94465	1.28e-12	-0.789676	2.69e-06	0.718739	5.18e-05	0.643885	0.000514537	-0.606453	0.00131018	-0.50302	0.0103767	-0.441241	0.0272463	0.854142	5.59e-08	0.690094	0.000134923	-0.111285	0.596397	0.844598	1.1e-07	-0.333108	0.103709	0.508924	0.00937481	0.761342	9.88e-06	-0.205898	0.323438	-0.0330992	0.875193	0.289384	0.160594	0.71708
Sobic.009G157900	similar to Putative uncharacterized protein	purple	0.444317	0.0260686	0.432473	0.0308393	0.491476	0.0125928	0.414859	0.0392002	0.455327	0.0221856	0.480727	0.0149941	0.602364	0.00144102	-0.685045	0.000157977	0.328675	0.108676	0.510907	0.00905693	0.11962	0.568997	-0.154777	0.460067	0.178595	0.393019	0.190128	0.362658	0.6333	0.000678421	-0.243783	0.240263	0.394328	0.0511086	-0.689254	0.000138541	-0.0709058	0.736266	0.220223	0.290147	0.259829	0.209729	0.000407306	0.998458	0.579943	0.00237596	0.452028
Sobic.003G019200	similar to Putative uncharacterized protein	purple	0.447423	0.0249218	0.451986	0.023311	0.466656	0.0186937	0.429365	0.0322004	0.454914	0.0223223	0.472769	0.0170043	0.92639	3.1e-11	-0.890171	2.57e-09	0.741667	2.21e-05	0.807438	1.07e-06	-0.459952	0.0207012	-0.500979	0.010743	-0.197424	0.34418	0.630878	0.000721712	0.81334	7.71e-07	-0.143655	0.493301	0.662726	0.000306359	-0.593161	0.00177709	0.353815	0.0827169	0.622013	0.000901222	0.0326193	0.876989	0.106107	0.613699	0.514825	0.00845515	0.644003
Sobic.003G237201	(1 of 2) IPR005202//IPR030006 - Transcription factor GRAS // Transcriptional factor DELLA	purple	0.439376	0.0279808	0.4334	0.0304426	0.503313	0.010325	0.404295	0.0450175	0.454872	0.0223361	0.455119	0.0222543	0.886703	3.61e-09	-0.764969	8.44e-06	0.482761	0.0145129	0.541754	0.00515545	-0.516372	0.008227	-0.617204	0.0010138	-0.4153	0.0389713	0.672162	0.0002331	0.686687	0.00015013	-0.128643	0.539983	0.833858	2.25e-07	-0.531264	0.00628081	0.240793	0.246259	0.595696	0.00167844	-0.083334	0.692084	-0.187662	0.369031	0.358114	0.0787937	0.759539
Sobic.001G066000	similar to Glutathione-S-transferase	purple	0.444918	0.0258435	0.469743	0.0178241	0.444928	0.0258399	0.482582	0.0145549	0.454524	0.0224521	0.438187	0.0284573	0.541886	0.00514249	-0.538894	0.00544401	0.430681	0.0316183	0.526899	0.00680639	-0.121604	0.562558	-0.363654	0.0739476	-0.0828487	0.693792	0.223448	0.282962	0.507926	0.00953823	-0.297098	0.149234	0.278057	0.178359	-0.487374	0.0134687	0.0368106	0.861324	0.186403	0.37231	0.127828	0.542575	-0.130789	0.533185	0.385781	0.0568279	0.255683
Sobic.001G158500	similar to Zinc finger protein, putative	purple	0.449182	0.0242904	0.449671	0.0241172	0.462641	0.0198758	0.424729	0.034319	0.454262	0.0225395	0.404279	0.0450269	0.887051	3.5e-09	-0.830367	2.81e-07	0.796102	1.94e-06	0.796236	1.93e-06	-0.570716	0.00288941	-0.535204	0.00583615	-0.305682	0.13728	0.702268	9.1e-05	0.743401	2.06e-05	-0.026111	0.901401	0.62252	0.000889988	-0.415464	0.0388863	0.488913	0.0131343	0.688491	0.000141902	-0.051211	0.807924	0.125401	0.550327	0.399375	0.0479486	0.590686
Sobic.010G086400	(1 of 10) K10664 - E3 ubiquitin-protein ligase ATL6/9/15/31/42/55 [EC:6.3.2.19] (ATL6S)	purple	0.435281	0.0296496	0.44546	0.0256417	0.499011	0.0111063	0.41147	0.0409977	0.453838	0.0226815	0.436976	0.0289496	0.920381	7.41e-11	-0.816539	6.43e-07	0.670618	0.000243923	0.65394	0.00039186	-0.537546	0.0055846	-0.539307	0.00540151	-0.381506	0.0598689	0.745632	1.89e-05	0.693127	0.000122542	-0.2696	0.192481	0.843225	1.21e-07	-0.466638	0.0186989	0.377164	0.0630851	0.63074	0.00072425	-0.163345	0.43529	-0.109704	0.601658	0.336535	0.0999877	0.678082
Sobic.004G207400	similar to Hydroxymethylbutenyl 4-diphosphate synthase	purple	0.44866	0.0244763	0.413735	0.0397892	0.4963	0.0116234	0.37584	0.0640917	0.453479	0.0228026	0.503583	0.0102775	0.918748	9.29e-11	-0.80047	1.55e-06	0.735615	2.79e-05	0.741335	2.24e-05	-0.492254	0.012432	-0.325111	0.112794	-0.191311	0.359623	0.799884	1.6e-06	0.790134	2.63e-06	0.169723	0.417322	0.7323	3.16e-05	-0.364964	0.0728362	0.590572	0.00188296	0.870097	1.6e-08	-0.00192328	0.99272	0.290172	0.159406	0.482533	0.0145663	0.791454
Sobic.004G153600	similar to Putative uncharacterized protein	purple	0.446472	0.0252685	0.435241	0.0296664	0.47749	0.0157868	0.411684	0.0408824	0.453337	0.0228505	0.525018	0.00704393	0.971283	7.69e-16	-0.875775	9.86e-09	0.7485	1.68e-05	0.768481	7.24e-06	-0.498271	0.0112455	-0.506258	0.00981673	-0.250158	0.2278	0.765615	8.21e-06	0.81962	5.38e-07	-0.0719153	0.732644	0.764076	8.78e-06	-0.48649	0.0136639	0.477889	0.0156872	0.770952	6.48e-06	-0.0149929	0.943294	0.0904885	0.667077	0.501722	0.0106085	0.755025
Sobic.003G287500	similar to Putative uncharacterized protein	purple	0.449104	0.0243181	0.451465	0.0234905	0.445351	0.0256822	0.442439	0.0267829	0.451519	0.0234717	0.51009	0.00918678	0.842892	1.24e-07	-0.781287	4.03e-06	0.797042	1.85e-06	0.802821	1.37e-06	-0.404666	0.0448024	-0.424864	0.034256	-0.145198	0.488619	0.620864	0.000927081	0.745454	1.9e-05	-0.126933	0.545428	0.533763	0.0059956	-0.439475	0.0279416	0.468329	0.0182183	0.636854	0.000618975	0.0383352	0.855638	0.155228	0.458747	0.487978	0.0133366	0.538162
Sobic.004G290150	(1 of 2) 1.11.1.12//1.11.1.9 - Phospholipid-hydroperoxide glutathione peroxidase / Peroxidation-inhibiting protein // Glutathione peroxidase	purple	0.439784	0.027819	0.432951	0.0306342	0.492012	0.0124819	0.392309	0.0524173	0.451494	0.0234805	0.501402	0.0106663	0.946979	7.89e-13	-0.839442	1.56e-07	0.711138	6.75e-05	0.715698	5.77e-05	-0.514152	0.00855619	-0.457212	0.0215706	-0.28586	0.165981	0.756011	1.24e-05	0.766868	7.77e-06	-0.157143	0.453152	0.812758	7.97e-07	-0.472407	0.0171007	0.430515	0.0316914	0.711187	6.74e-05	-0.088087	0.675434	0.066519	0.752065	0.435222	0.0296742	0.734578
Sobic.003G339300	similar to Os01g0823700 protein	purple	0.445498	0.0256278	0.448841	0.0244119	0.455731	0.0220527	0.428983	0.0323707	0.450731	0.0237452	0.493695	0.0121389	0.680732	0.000180334	-0.605519	0.00133913	0.60205	0.00145152	0.707863	7.55e-05	-0.485863	0.0138037	-0.514501	0.00850363	-0.199803	0.338279	0.483108	0.0144323	0.642724	0.000530649	-0.0409262	0.845991	0.383267	0.0586013	-0.4005	0.0472655	0.446808	0.0251456	0.590366	0.00189161	0.065913	0.754256	0.0821368	0.696301	0.47642	0.0160564	0.467312
Sobic.002G377100	similar to Putative uncharacterized protein	purple	0.439677	0.0278612	0.437174	0.0288685	0.475199	0.0163684	0.425712	0.0338611	0.450274	0.0239052	0.502331	0.0104992	0.874028	1.15e-08	-0.828158	3.22e-07	0.553864	0.00407229	0.692263	0.000125963	-0.296912	0.149502	-0.492636	0.0123538	-0.104545	0.618957	0.544867	0.00485618	0.815344	6.88e-07	0.0174355	0.934074	0.659102	0.000339418	-0.65287	0.000403571	0.224071	0.281587	0.590394	0.00189043	0.177248	0.396657	0.0625302	0.766516	0.58721	0.00202842	0.754072
Sobic.003G275300	similar to Cytidine/deoxycytidine deaminase-like	purple	0.4328	0.0306987	0.448181	0.0246481	0.486723	0.0136122	0.410042	0.0417744	0.449812	0.0240677	0.423817	0.034749	0.90892	3.29e-10	-0.808928	9.86e-07	0.712247	6.5e-05	0.676569	0.000204492	-0.531894	0.00620791	-0.47322	0.0168847	-0.361669	0.075657	0.755933	1.24e-05	0.688385	0.000142375	-0.268086	0.195087	0.810267	9.16e-07	-0.411994	0.0407154	0.43135	0.0313258	0.649499	0.000442483	-0.173646	0.406475	-0.0568777	0.787124	0.335754	0.100827	0.64284
Sobic.002G299000	similar to OsIre1p	purple	0.441388	0.0271892	0.440373	0.0275862	0.472183	0.0171606	0.407345	0.0432723	0.449713	0.0241024	0.508291	0.00947822	0.698086	0.000104441	-0.640979	0.000555681	0.693688	0.000120365	0.561085	0.00352315	-0.329004	0.108301	-0.154483	0.460933	-0.2276	0.273876	0.719054	5.12e-05	0.482797	0.0145046	-0.374843	0.0648581	0.598325	0.00158109	-0.151859	0.468672	0.59559	0.00168247	0.662906	0.000304792	-0.237285	0.253417	-0.0814164	0.698842	0.232625	0.263134	0.419449
Sobic.002G262900	similar to Putative uncharacterized protein	purple	0.443666	0.0263144	0.429379	0.0321939	0.474431	0.0165673	0.398146	0.0487032	0.44927	0.0242592	0.492167	0.01245	0.983063	1.88e-18	-0.847928	8.75e-08	0.735863	2.76e-05	0.764709	8.54e-06	-0.503279	0.0103308	-0.484012	0.0142234	-0.26196	0.205881	0.795649	1.99e-06	0.831856	2.56e-07	0.00626239	0.976299	0.790639	2.56e-06	-0.493666	0.0121448	0.501531	0.0106429	0.821119	4.92e-07	-0.00503792	0.980932	0.103386	0.622872	0.49971	0.0109762	0.809603
Sobic.003G436300	similar to Membrane protein-like	purple	0.439683	0.0278589	0.430098	0.0318752	0.476664	0.0159945	0.415505	0.0388649	0.448896	0.0243923	0.526059	0.00691164	0.953101	1.98e-13	-0.855952	4.89e-08	0.718552	5.22e-05	0.805327	1.2e-06	-0.310316	0.131121	-0.379446	0.0613786	-0.0613808	0.770695	0.692484	0.000125084	0.89117	2.33e-09	0.0744084	0.723724	0.696824	0.000108807	-0.557141	0.00381469	0.454658	0.0224075	0.783131	3.69e-06	0.158009	0.450635	0.205822	0.323622	0.638523	0.000592656	0.806094
Sobic.001G185500	similar to Os03g0571900 protein	purple	0.439724	0.0278426	0.445722	0.0255447	0.466532	0.0187292	0.41519	0.0390284	0.448753	0.0244431	0.464601	0.0192914	0.962883	1.41e-14	-0.853413	5.9e-08	0.76297	9.21e-06	0.748062	1.71e-05	-0.495439	0.0117917	-0.452162	0.0232503	-0.29846	0.14729	0.805743	1.17e-06	0.767199	7.66e-06	-0.151879	0.468613	0.792085	2.38e-06	-0.456105	0.0219302	0.512943	0.0087399	0.77436	5.56e-06	-0.0932602	0.657479	-0.00712496	0.973036	0.423852	0.0347321	0.721868
Sobic.005G173200	similar to UDP-glucoronosyl and UDP-glucosyl transferase family protein, expressed	purple	0.434982	0.0297746	0.434769	0.0298638	0.485377	0.0139129	0.405345	0.0444107	0.448399	0.0245699	0.469894	0.0177824	0.96282	1.44e-14	-0.851409	6.82e-08	0.68738	0.000146922	0.759121	1.09e-05	-0.423461	0.0349175	-0.481415	0.01483	-0.195943	0.347884	0.693406	0.000121457	0.833783	2.26e-07	-0.114373	0.586182	0.789406	2.72e-06	-0.604617	0.00136762	0.359695	0.0773867	0.68763	0.000145777	0.0371679	0.859991	0.0663905	0.752529	0.532756	0.0061092	0.773358
Sobic.010G192432	(1 of 1) PTHR22952//PTHR22952:SF207 - CAMP-RESPONSE ELEMENT BINDING PROTEIN-RELATED // SUBFAMILY NOT NAMED	purple	0.437247	0.0288389	0.449605	0.0241404	0.464972	0.0191824	0.426496	0.0334987	0.44835	0.0245874	0.425172	0.034112	0.938844	3.91e-12	-0.822692	4.48e-07	0.661011	0.000321633	0.634819	0.00065243	-0.556938	0.00383022	-0.577379	0.00251017	-0.433042	0.0305954	0.771668	6.28e-06	0.691255	0.000130063	-0.22981	0.269118	0.837578	1.77e-07	-0.468452	0.0181835	0.382841	0.0589064	0.659284	0.000337689	-0.16974	0.417274	-0.166395	0.426646	0.314726	0.125446	0.693006
Sobic.006G181400	(1 of 1) 1.10.3.1//1.14.18.1 - Catechol oxidase / Tyrosinase // Tyrosinase / Tyrosine-dopa oxidase	purple	0.434465	0.0299917	0.431989	0.031048	0.490712	0.0127523	0.39275	0.0521293	0.448135	0.0246648	0.459629	0.0208021	0.731197	3.29e-05	-0.670655	0.000243655	0.498448	0.0112122	0.614353	0.00108611	-0.432108	0.0309967	-0.511993	0.00888676	-0.255363	0.217949	0.512104	0.00886949	0.639883	0.000571924	-0.155304	0.458524	0.566296	0.00316704	-0.489071	0.0131004	0.290196	0.159371	0.541529	0.00517765	0.0104039	0.960634	-0.0804291	0.70233	0.425773	0.0338327	0.56472
Sobic.001G391200	similar to ABC transporter family protein, expressed	purple	0.438424	0.0283621	0.438027	0.0285219	0.475851	0.0162011	0.397991	0.0487994	0.447981	0.0247199	0.439186	0.0280567	0.9325	1.18e-11	-0.804349	1.26e-06	0.851449	6.8e-08	0.728313	3.67e-05	-0.632746	0.000688122	-0.452882	0.0230046	-0.421876	0.0356775	0.88765	3.3e-09	0.674144	0.00021983	-0.201644	0.333755	0.803112	1.35e-06	-0.256692	0.21548	0.635759	0.000636792	0.790271	2.61e-06	-0.257477	0.214032	0.0232854	0.912028	0.271755	0.188811	0.629519
Sobic.006G232500	similar to H0410G08.16 protein	purple	0.443801	0.0262633	0.470274	0.0176781	0.426645	0.0334302	0.45128	0.0235546	0.447453	0.0249108	0.41643	0.0383884	0.86058	3.44e-08	-0.783586	3.61e-06	0.736238	2.72e-05	0.644815	0.000501941	-0.497549	0.0113828	-0.4437	0.0263016	-0.379705	0.0611876	0.729799	3.47e-05	0.607498	0.00127845	-0.363321	0.0742327	0.697806	0.000105395	-0.36794	0.0703577	0.436126	0.0292987	0.596233	0.00165816	-0.221318	0.287694	-0.143257	0.494512	0.253666	0.22113	0.499388
Sobic.006G187401	similar to Os03g0126900 protein	purple	0.446243	0.0253527	0.438337	0.0283968	0.443959	0.0262038	0.432828	0.030687	0.447022	0.0250677	0.50548	0.00994891	0.664192	0.000293809	-0.637304	0.000611774	0.535597	0.00579331	0.66921	0.000254167	-0.370272	0.0684616	-0.340148	0.0961721	-0.0918873	0.662226	0.375991	0.0639766	0.684215	0.000162083	0.241559	0.244714	0.322064	0.116404	-0.445267	0.0257136	0.273102	0.186543	0.485389	0.0139102	0.194763	0.350852	0.34845	0.0878176	0.504307	0.0101511	0.499536
Sobic.001G036800	similar to Indeterminate spikelet 1	purple	0.430856	0.0315417	0.441734	0.0270547	0.484487	0.0141146	0.403622	0.0454098	0.446816	0.0251428	0.396904	0.0494758	0.923226	4.95e-11	-0.780537	4.17e-06	0.680149	0.000183561	0.599899	0.00152517	-0.558904	0.00368196	-0.500288	0.0108694	-0.455535	0.0221171	0.845825	1.01e-07	0.647091	0.000472228	-0.201199	0.334845	0.893619	1.81e-09	-0.352095	0.0843263	0.470869	0.0175153	0.710851	6.82e-05	-0.239576	0.248727	-0.162511	0.43767	0.248795	0.230427	0.709238
Sobic.003G245201	(1 of 1) KOG0252 - Inorganic phosphate transporter	purple	0.437406	0.028774	0.406677	0.04365	0.491238	0.0126423	0.397363	0.0491892	0.446475	0.0252676	0.586419	0.00206402	0.698072	0.000104489	-0.658516	0.000345046	0.385137	0.0572783	0.523265	0.0072715	-0.126779	0.545919	-0.128979	0.538915	0.0610653	0.771843	0.370866	0.0679849	0.684122	0.000162546	0.105959	0.614194	0.532267	0.006165	-0.586136	0.00207688	0.0834051	0.691834	0.422669	0.0352956	0.205181	0.325162	0.265679	0.19928	0.537586	0.00558035	0.653646
Sobic.003G116600	similar to Syntaxin related protein	purple	0.440722	0.0274491	0.427866	0.0328736	0.471635	0.0173077	0.392122	0.0525397	0.44634	0.0253169	0.477186	0.0158631	0.954417	1.44e-13	-0.851985	6.55e-08	0.859609	3.71e-08	0.847856	8.79e-08	-0.499329	0.0110469	-0.456365	0.0218451	-0.202379	0.331958	0.785253	3.33e-06	0.824041	4.14e-07	-0.0553053	0.792882	0.711039	6.78e-05	-0.417523	0.0378317	0.579526	0.00239739	0.80462	1.25e-06	-0.0114041	0.956853	0.194842	0.350655	0.504327	0.0101475	0.700485
Sobic.010G239900	similar to Os09g0248900 protein	purple	0.442235	0.0268612	0.440737	0.0274431	0.453733	0.0227169	0.409056	0.0423172	0.445904	0.0254774	0.477762	0.0157188	0.931329	1.43e-11	-0.863638	2.71e-08	0.79455	2.1e-06	0.792882	2.29e-06	-0.491005	0.0126909	-0.473865	0.016715	-0.221546	0.287186	0.739455	2.41e-05	0.783696	3.59e-06	-0.181691	0.38473	0.696962	0.000108324	-0.447056	0.0250553	0.513549	0.00864742	0.738202	2.53e-05	-0.0389566	0.853323	0.098714	0.638748	0.486904	0.0135722	0.649047
Sobic.002G201900	similar to Glucose transporter	purple	0.43894	0.0281551	0.435331	0.0296287	0.463622	0.0195816	0.410827	0.0413456	0.445795	0.025518	0.45831	0.0212187	0.932542	1.17e-11	-0.867843	1.93e-08	0.721032	4.78e-05	0.72875	3.61e-05	-0.591239	0.00185516	-0.610575	0.00118878	-0.383579	0.0583791	0.718974	5.14e-05	0.739903	2.37e-05	-0.217852	0.295504	0.722917	4.46e-05	-0.472692	0.0170247	0.413912	0.0396962	0.660832	0.000323273	-0.105158	0.61689	-0.0596932	0.776841	0.401394	0.0467283	0.63309
Sobic.003G247200	(1 of 1) PTHR12599//PTHR12599:SF2 - PTERIN-4-ALPHA-CARBINOLAMINE DEHYDRATASE // PCD/DCOH-LIKE PROTEIN 2	purple	0.440284	0.0276213	0.439534	0.0279181	0.459355	0.0208882	0.404674	0.0447979	0.445708	0.02555	0.430688	0.0316153	0.918399	9.74e-11	-0.778204	4.65e-06	0.869828	1.64e-08	0.759885	1.05e-05	-0.638089	0.000599407	-0.480815	0.014973	-0.387722	0.0554877	0.856329	4.75e-08	0.692924	0.000123342	-0.169953	0.416679	0.730039	3.44e-05	-0.229336	0.270135	0.658296	0.000347183	0.792962	2.28e-06	-0.201512	0.334076	0.0841676	0.689154	0.320856	0.117859	0.595147
Sobic.001G021000	similar to Putative nicotinate phosphoribosyltransferase	purple	0.439617	0.027885	0.43882	0.028203	0.459264	0.0209169	0.408426	0.0426668	0.445468	0.0256389	0.492047	0.0124748	0.943373	1.65e-12	-0.819175	5.52e-07	0.736117	2.74e-05	0.659921	0.000331686	-0.538784	0.00545533	-0.365161	0.0726704	-0.347093	0.0891438	0.86423	2.58e-08	0.697324	0.000107058	-0.123784	0.555521	0.832824	2.4e-07	-0.340624	0.0956776	0.559008	0.00367425	0.805092	1.21e-06	-0.195042	0.350151	0.0283591	0.892958	0.326106	0.111632	0.719473
Sobic.003G287400	similar to Respiratory burst oxidase protein B	purple	0.4407	0.027458	0.482221	0.0146395	0.406869	0.0435409	0.469637	0.0178534	0.443981	0.0261955	0.390085	0.0538886	0.794893	2.07e-06	-0.73238	3.15e-05	0.809425	9.59e-07	0.70276	8.96e-05	-0.566426	0.00315859	-0.428659	0.0325162	-0.377377	0.0629242	0.756791	1.2e-05	0.56319	0.00337541	-0.291239	0.157809	0.568877	0.00300229	-0.212161	0.308608	0.638539	0.0005924	0.700642	9.61e-05	-0.232547	0.263298	-0.0793752	0.70606	0.250662	0.226834	0.410525
Sobic.003G023000	similar to RNA-binding protein-like	purple	0.429053	0.0323396	0.408717	0.0425051	0.504526	0.0101131	0.364962	0.072838	0.443168	0.0265039	0.425022	0.0341819	0.933943	9.26e-12	-0.786418	3.15e-06	0.661178	0.000320119	0.587482	0.00201631	-0.564967	0.00325482	-0.472269	0.0171374	-0.432826	0.0306876	0.855112	5.2e-08	0.669875	0.000249279	-0.117085	0.577269	0.918186	1e-10	-0.351505	0.0848845	0.464331	0.019371	0.740932	2.27e-05	-0.217732	0.295776	-0.0690555	0.742917	0.270443	0.191039	0.766448
Sobic.006G244700	similar to 6%252C7-dimethyl-8-ribityllumazine synthase	purple	0.447862	0.0247632	0.406229	0.0439046	0.453005	0.0229628	0.388978	0.0546329	0.442393	0.0268004	0.619366	0.000961773	0.749906	1.59e-05	-0.685411	0.000156199	0.641943	0.000541726	0.736917	2.65e-05	-0.292212	0.156361	-0.194226	0.352208	0.0860121	0.682685	0.555775	0.0039203	0.763485	9.01e-06	0.240155	0.24755	0.431557	0.0312357	-0.392108	0.0525488	0.515833	0.00830586	0.759163	1.08e-05	0.195972	0.347811	0.470643	0.0175769	0.620262	0.000940897	0.644336
Sobic.002G249000	similar to AT-hook motif nuclear localized protein 2	purple	0.449947	0.0240201	0.423805	0.0347543	0.429935	0.0319473	0.407819	0.0430059	0.441849	0.0270104	0.532461	0.00614286	0.78422	3.5e-06	-0.776558	5.02e-06	0.726724	3.89e-05	0.770838	6.51e-06	-0.407083	0.0434203	-0.280297	0.174742	-0.0509231	0.808984	0.586311	0.00206891	0.736537	2.69e-05	0.0677913	0.747473	0.421371	0.0359224	-0.35692	0.0798683	0.529194	0.0065256	0.713901	6.14e-05	0.0975534	0.642716	0.358614	0.0783465	0.550643	0.00433959	0.534365
Sobic.003G117600	similar to FPF1 protein-like	purple	0.43738	0.0287847	0.378364	0.062183	0.503623	0.0102704	0.329745	0.107461	0.440687	0.027463	0.469285	0.0179511	0.550696	0.00433506	-0.54314	0.00502032	0.358108	0.0787984	0.468119	0.0182772	-0.419271	0.0369548	-0.482122	0.0146628	-0.259377	0.21055	0.346269	0.0899569	0.498192	0.0112604	-0.0618858	0.768858	0.370503	0.0682756	-0.359216	0.0778109	0.173794	0.406068	0.378822	0.0618419	0.0105519	0.960075	-0.0185238	0.929969	0.329858	0.107334	0.404708
Sobic.001G253300	similar to Phosphofructokinase family protein, expressed	purple	0.431064	0.0314506	0.414132	0.0395807	0.481772	0.0147452	0.377045	0.063175	0.440411	0.0275713	0.471843	0.0172517	0.912974	1.99e-10	-0.785541	3.29e-06	0.673753	0.000222392	0.540229	0.00530763	-0.57084	0.00288194	-0.406725	0.0436227	-0.450685	0.0237614	0.871816	1.39e-08	0.60076	0.00149533	-0.224172	0.281365	0.905823	4.75e-10	-0.282925	0.170564	0.483435	0.0143564	0.71578	5.75e-05	-0.309267	0.132497	-0.0929938	0.658399	0.196277	0.347046	0.691256
Sobic.001G115900	Predicted protein	purple	0.432558	0.0308028	0.490871	0.012719	0.396973	0.0494327	0.495702	0.0117401	0.440147	0.0276751	0.389747	0.0541151	0.709762	7.08e-05	-0.623142	0.0008764	0.566105	0.00317956	0.658125	0.000348842	-0.498674	0.0111696	-0.521544	0.00750085	-0.260185	0.209083	0.505067	0.0100196	0.630981	0.000719838	0.0763509	0.716799	0.447066	0.0250514	-0.423672	0.0348176	0.377986	0.0624664	0.553119	0.0041328	0.038181	0.856213	0.0675007	0.748521	0.388342	0.0550644	0.496331
Sobic.004G071500	similar to Putative uncharacterized protein	purple	0.433054	0.0305902	0.42034	0.0364264	0.468449	0.0181844	0.387889	0.0553732	0.439948	0.027754	0.474199	0.0166275	0.920442	7.35e-11	-0.831193	2.66e-07	0.796837	1.87e-06	0.698149	0.000104225	-0.512525	0.00880428	-0.327742	0.109743	-0.292102	0.156524	0.861226	3.27e-08	0.695601	0.000113194	-0.132629	0.527388	0.778479	4.59e-06	-0.267825	0.195538	0.626984	0.000796339	0.818373	5.78e-07	-0.172625	0.409281	0.0842585	0.688835	0.358443	0.0784995	0.670849
Sobic.010G083300	(1 of 2) PTHR23024//PTHR23024:SF199 - MEMBER OF GDXG FAMILY OF LIPOLYTIC ENZYMES // SUBFAMILY NOT NAMED	purple	0.432084	0.0310072	0.446615	0.0252163	0.440841	0.0274025	0.43134	0.0313298	0.439576	0.0279013	0.472174	0.0171629	0.933723	9.61e-12	-0.886787	3.59e-09	0.718088	5.3e-05	0.790333	2.6e-06	-0.477715	0.0157307	-0.469632	0.0178549	-0.186874	0.371081	0.672158	0.000233125	0.825037	3.9e-07	-0.0277299	0.895319	0.67582	0.000209123	-0.540971	0.00523316	0.425848	0.033798	0.708267	7.45e-05	0.0553677	0.792653	0.16032	0.443955	0.549672	0.00442303	0.707299
Sobic.003G373600	similar to Putative uncharacterized protein	purple	0.433249	0.0305067	0.4179	0.0376413	0.466635	0.0186996	0.390727	0.0534609	0.439452	0.0279505	0.504623	0.0100963	0.946994	7.86e-13	-0.804117	1.28e-06	0.705655	8.13e-05	0.761495	9.81e-06	-0.577401	0.00250898	-0.562312	0.00343634	-0.284331	0.168358	0.727016	3.85e-05	0.81823	5.83e-07	0.0620006	0.768441	0.729023	3.57e-05	-0.483968	0.0142335	0.451574	0.0234528	0.758411	1.12e-05	0.00778949	0.970522	0.174865	0.403137	0.493294	0.0122198	0.76892
Sobic.001G402600	(1 of 2) IPR006597//IPR011990 - Sel1-like repeat // Tetratricopeptide-like helical domain	purple	0.433794	0.0302751	0.429738	0.0320346	0.45174	0.0233955	0.408589	0.042576	0.439118	0.0280838	0.502359	0.0104942	0.959099	4.23e-14	-0.865778	2.28e-08	0.690709	0.000132328	0.766381	7.94e-06	-0.449316	0.024243	-0.491219	0.0126462	-0.196919	0.345439	0.687617	0.000145837	0.850741	7.16e-08	0.00566303	0.978567	0.718116	5.3e-05	-0.557315	0.00380141	0.390194	0.0538161	0.720042	4.95e-05	0.0721004	0.731981	0.14634	0.485169	0.555393	0.00395031	0.768321
Sobic.003G101850	similar to Os01g0109300 protein	purple	0.42819	0.0327274	0.43895	0.0281509	0.457827	0.021373	0.412362	0.0405185	0.439104	0.0280891	0.409086	0.0423006	0.922848	5.23e-11	-0.799163	1.66e-06	0.71483	5.94e-05	0.599265	0.00154749	-0.573947	0.00269984	-0.445782	0.0255226	-0.455086	0.0222652	0.859718	3.67e-08	0.632235	0.000697171	-0.173406	0.407134	0.864822	2.46e-08	-0.308447	0.13358	0.498999	0.0111086	0.716169	5.67e-05	-0.264139	0.201997	-0.0941028	0.654571	0.21916	0.292541	0.675254
Sobic.002G233000	similar to Os09g0468800 protein	purple	0.422516	0.0353692	0.421069	0.0360694	0.482629	0.0145438	0.405926	0.0440778	0.438885	0.0281771	0.51611	0.00826526	0.869427	1.69e-08	-0.736418	2.7e-05	0.601312	0.00147643	0.655311	0.00037729	-0.346351	0.0898757	-0.390803	0.0534099	-0.135577	0.518167	0.671535	0.000237446	0.773089	5.89e-06	0.0924339	0.660335	0.739752	2.38e-05	-0.458672	0.0211035	0.404207	0.0450686	0.70614	8e-05	0.0757385	0.71898	0.159501	0.446315	0.518657	0.0078993	0.793437
Sobic.001G519201	(1 of 1) PTHR33270:SF5 - GB|AAC00605.1	purple	0.424668	0.0343479	0.428883	0.0324155	0.475393	0.0163184	0.388592	0.0548949	0.4383	0.028412	0.41929	0.0369454	0.939941	3.19e-12	-0.827461	3.36e-07	0.740875	2.28e-05	0.676874	0.000202628	-0.596754	0.00163867	-0.532758	0.00610902	-0.434157	0.0301212	0.821514	4.81e-07	0.68177	0.000174717	-0.290473	0.158955	0.850182	7.45e-08	-0.389607	0.054209	0.47801	0.0156572	0.701154	9.45e-05	-0.228677	0.271551	-0.116685	0.578581	0.297678	0.148404	0.661915
Sobic.009G202400	weakly similar to Putative uncharacterized protein P0483D07.9	purple	0.438961	0.0281463	0.399118	0.0481055	0.467588	0.0184277	0.363423	0.0741454	0.438216	0.0284459	0.410847	0.041335	0.789452	2.72e-06	-0.708134	7.48e-05	0.580796	0.00233273	0.675664	0.000210102	-0.516944	0.0081439	-0.594081	0.00174074	-0.274107	0.184861	0.543975	0.00494036	0.705958	8.05e-05	0.0271903	0.897346	0.538519	0.00548277	-0.489612	0.0129849	0.314941	0.125175	0.580996	0.00232268	0.0583572	0.781716	0.0748748	0.72206	0.443166	0.0265044	0.594301
Sobic.004G357400	similar to Putative uncharacterized protein	purple	0.432058	0.0310184	0.422197	0.0355226	0.457613	0.0214416	0.40444	0.0449335	0.438185	0.0284584	0.500901	0.0107572	0.875294	1.03e-08	-0.738407	2.51e-05	0.701745	9.26e-05	0.785753	3.25e-06	-0.30223	0.142001	-0.379273	0.0615071	-0.0419964	0.842013	0.687702	0.000145452	0.826197	3.63e-07	0.103112	0.623798	0.641545	0.000547442	-0.517044	0.00812946	0.519818	0.00773699	0.82511	3.88e-07	0.156966	0.45367	0.193138	0.354965	0.599593	0.00153593	0.774035
Sobic.004G154466		purple	0.427344	0.0331106	0.448139	0.0246633	0.441395	0.0271864	0.437367	0.02879	0.437729	0.0286428	0.415476	0.0388797	0.888332	3.09e-09	-0.769069	7.05e-06	0.575774	0.00259744	0.689326	0.00013823	-0.249889	0.228317	-0.392162	0.0525132	-0.0873902	0.677866	0.587008	0.00203744	0.805716	1.17e-06	-0.00404415	0.984693	0.70976	7.08e-05	-0.671918	0.000234783	0.252308	0.223696	0.613089	0.00111959	0.150493	0.472729	0.0501224	0.811935	0.550438	0.00435713	0.767755
Sobic.001G452200	similar to Os03g0222600 protein	purple	0.433637	0.0303416	0.430941	0.0315043	0.445182	0.0257452	0.4077	0.0430729	0.437568	0.0287082	0.449467	0.0241894	0.947491	7.07e-13	-0.875418	1.02e-08	0.810985	8.8e-07	0.824069	4.13e-07	-0.520907	0.00758731	-0.525486	0.00698419	-0.236295	0.255462	0.718673	5.19e-05	0.804971	1.22e-06	-0.133101	0.525907	0.68749	0.000146418	-0.503423	0.0103056	0.472815	0.016992	0.710816	6.83e-05	-0.015647	0.940824	0.128182	0.541448	0.48337	0.0143715	0.652726
Sobic.006G121800	similar to OSIGBa0158F13.10 protein	purple	0.432788	0.0307038	0.440853	0.0273979	0.435434	0.0295859	0.426594	0.0334539	0.437492	0.0287391	0.476227	0.0161054	0.917886	1.04e-10	-0.830596	2.77e-07	0.778011	4.7e-06	0.826113	3.65e-07	-0.457442	0.0214964	-0.394631	0.050914	-0.117283	0.576621	0.675574	0.000210667	0.828855	3.08e-07	0.0260027	0.901808	0.647254	0.000470168	-0.514008	0.00857786	0.471701	0.0172899	0.727177	3.82e-05	0.0757068	0.719093	0.306256	0.136505	0.550239	0.00437414	0.689873
Sobic.007G137700	similar to S-like RNase	purple	0.429527	0.0321283	0.473629	0.0167768	0.409474	0.0420864	0.473284	0.0168677	0.437429	0.0287645	0.401055	0.0469311	0.675689	0.000209946	-0.647347	0.00046899	0.541497	0.00518081	0.572166	0.002803	-0.538863	0.00544714	-0.623157	0.000876081	-0.379652	0.0612268	0.447726	0.0248121	0.515431	0.00836524	-0.357519	0.0793275	0.479003	0.0154121	-0.429926	0.0319513	0.212769	0.307191	0.352771	0.0836909	-0.119977	0.567836	-0.174071	0.405309	0.261524	0.206664	0.336187
Sobic.010G016400	similar to Os06g0127000 protein	purple	0.428355	0.0326529	0.419452	0.0368648	0.467819	0.018362	0.392663	0.0521856	0.437398	0.0287773	0.480944	0.0149421	0.968638	2.09e-15	-0.907493	3.9e-10	0.681131	0.000178154	0.733844	2.98e-05	-0.44015	0.0276743	-0.486152	0.013739	-0.237537	0.252898	0.702865	8.93e-05	0.817916	5.94e-07	-0.132337	0.528306	0.782502	3.8e-06	-0.593018	0.0017828	0.350972	0.0853907	0.678543	0.000192705	-0.00389498	0.985258	0.0255409	0.903544	0.49906	0.0110972	0.752398
Sobic.007G060700	similar to Os08g0176100 protein	purple	0.428361	0.03265	0.417894	0.0376442	0.46971	0.0178333	0.386487	0.0563373	0.437208	0.0288546	0.464187	0.0194137	0.953688	1.72e-13	-0.848175	8.6e-08	0.710801	6.83e-05	0.740014	2.36e-05	-0.474215	0.0166236	-0.444719	0.025918	-0.238823	0.250261	0.748283	1.7e-05	0.803906	1.29e-06	-0.0377593	0.857785	0.78163	3.96e-06	-0.51162	0.00894493	0.444457	0.0260163	0.744748	1.96e-05	-0.0190285	0.928065	0.107939	0.607554	0.472655	0.0170346	0.763592
Sobic.002G041533	similar to Putative uncharacterized protein	purple	0.418722	0.0372283	0.418954	0.0371123	0.491018	0.0126882	0.383678	0.0583084	0.436991	0.0289433	0.437847	0.0285947	0.887012	3.51e-09	-0.787291	3.02e-06	0.683862	0.000163857	0.655693	0.000373309	-0.443371	0.0264266	-0.352804	0.08366	-0.245171	0.237511	0.724377	4.23e-05	0.703183	8.83e-05	-0.14438	0.4911	0.803136	1.35e-06	-0.407212	0.0433473	0.407506	0.0431818	0.645492	0.000492941	-0.0988785	0.638186	0.0936904	0.655994	0.383213	0.0586401	0.689194
Sobic.006G143100	similar to Ammonium transporter 1-1	purple	0.419777	0.0367038	0.416157	0.0385286	0.482027	0.0146852	0.409237	0.0422169	0.436731	0.0290498	0.512953	0.00873835	0.711689	6.63e-05	-0.71887	5.16e-05	0.494413	0.011995	0.556239	0.00388421	-0.37654	0.0635582	-0.489236	0.0130651	-0.225336	0.278807	0.43636	0.0292024	0.594694	0.00171684	-0.290487	0.158934	0.557307	0.00380201	-0.483229	0.0144042	0.154529	0.460797	0.367484	0.0707336	-0.0106062	0.95987	-0.0703215	0.738364	0.39191	0.0526789	0.474694
Sobic.001G474200	similar to Ras-related protein Rab-6A, putative%252C expressed	purple	0.423911	0.0347045	0.421836	0.0356968	0.475862	0.0161982	0.384795	0.0575189	0.436701	0.0290623	0.454747	0.0223777	0.883049	5.11e-09	-0.758684	1.11e-05	0.656621	0.000363801	0.597611	0.00160706	-0.563881	0.0033281	-0.531097	0.00630034	-0.431122	0.031425	0.790949	2.52e-06	0.620369	0.00093842	-0.280086	0.17508	0.824797	3.95e-07	-0.361694	0.0756353	0.452227	0.0232282	0.679942	0.000184715	-0.241097	0.245644	-0.180368	0.388261	0.260642	0.208255	0.64778
Sobic.001G318500	similar to Glutathione S-transferase GST 42	purple	0.434086	0.0301512	0.378962	0.0617374	0.487267	0.0134922	0.353584	0.0829309	0.436636	0.0290888	0.534536	0.00590958	0.719931	4.97e-05	-0.663236	0.00030194	0.49588	0.0117054	0.596261	0.00165711	-0.253696	0.221073	-0.152608	0.466455	0.0590868	0.779053	0.473921	0.0167003	0.715894	5.73e-05	0.319728	0.119229	0.527956	0.00667587	-0.458784	0.0210682	0.267622	0.195892	0.575862	0.00259257	0.203601	0.328985	0.479146	0.0153771	0.539252	0.00540717	0.695935
Sobic.010G188100	similar to SNF7 protein-like	purple	0.429669	0.0320653	0.416014	0.0386022	0.46713	0.0185578	0.380645	0.0604965	0.436634	0.0290895	0.48809	0.0133123	0.979863	1.35e-17	-0.857136	4.47e-08	0.762512	9.39e-06	0.735674	2.78e-05	-0.59384	0.00175018	-0.518602	0.00790699	-0.352971	0.0835036	0.841925	1.32e-07	0.775133	5.36e-06	-0.0853787	0.684904	0.824324	4.07e-07	-0.408902	0.0424025	0.54006	0.0053247	0.809886	9.35e-07	-0.125107	0.551271	0.054459	0.795985	0.406965	0.0434867	0.757237
Sobic.006G209400	similar to H0702G05.9 protein	purple	0.431112	0.0314295	0.417141	0.0380256	0.462278	0.0199858	0.381505	0.0598695	0.436485	0.0291507	0.468709	0.0181116	0.903417	6.28e-10	-0.846752	9.5e-08	0.764075	8.78e-06	0.68495	0.000158443	-0.636399	0.000626331	-0.464496	0.0193222	-0.396881	0.0494904	0.806004	1.16e-06	0.675019	0.000214184	-0.097672	0.64231	0.743247	2.08e-05	-0.28088	0.173809	0.525985	0.0069209	0.728503	3.64e-05	-0.199922	0.337986	0.086618	0.680565	0.30725	0.135172	0.625445
Sobic.003G049200	similar to Chromosome chr11 scaffold_13, whole genome shotgun sequence	purple	0.43431	0.0300569	0.421989	0.0356229	0.447681	0.0248284	0.394892	0.0507471	0.436354	0.0292048	0.588415	0.00197519	0.786895	3.08e-06	-0.64886	0.000450208	0.59043	0.00188889	0.638118	0.000598946	-0.394435	0.0510399	-0.251914	0.224443	-0.109123	0.603597	0.655664	0.000373616	0.697737	0.000105634	0.107115	0.610314	0.612298	0.00114098	-0.366949	0.0711756	0.488517	0.0132198	0.756253	1.22e-05	0.0347072	0.86918	0.266809	0.197304	0.477788	0.0157124	0.697626
Sobic.001G178500	(1 of 1) K02965 - small subunit ribosomal protein S19 (RP-S19, rpsS)	purple	0.430634	0.0316389	0.396707	0.0495992	0.477639	0.0157495	0.369901	0.0687603	0.43613	0.0292973	0.515337	0.00837904	0.835782	1.99e-07	-0.588166	0.00198611	0.648701	0.000452153	0.698658	0.00010251	-0.356082	0.0806295	-0.395072	0.0506327	-0.101465	0.62938	0.665118	0.000286106	0.778313	4.63e-06	0.154532	0.460787	0.666271	0.000276776	-0.427802	0.0329026	0.46508	0.0191505	0.759959	1.05e-05	0.137145	0.513293	0.259811	0.209761	0.543621	0.00497419	0.79304
Sobic.005G044300	(1 of 1) PTHR12542:SF41 - EXOCYST SUBUNIT EXO70 FAMILY PROTEIN A3-RELATED	purple	0.4298	0.0320069	0.430283	0.0317936	0.450266	0.0239078	0.3987	0.0483618	0.435968	0.0293642	0.457593	0.0214479	0.91344	1.87e-10	-0.806272	1.14e-06	0.813993	7.43e-07	0.761249	9.91e-06	-0.652966	0.000402504	-0.509693	0.00925053	-0.38039	0.0606832	0.850133	7.48e-08	0.716876	5.53e-05	-0.0580032	0.783009	0.723031	4.44e-05	-0.2886	0.161782	0.667529	0.000266893	0.849106	8.05e-08	-0.150944	0.471387	0.0826507	0.69449	0.367047	0.071095	0.660658
Sobic.002G159700		purple	0.428169	0.0327367	0.42245	0.035401	0.456863	0.0216833	0.39278	0.0521094	0.435104	0.0297235	0.419394	0.0368934	0.942717	1.88e-12	-0.831762	2.57e-07	0.767173	7.67e-06	0.698697	0.000102382	-0.606671	0.00130353	-0.532292	0.00616215	-0.412486	0.0404519	0.807235	1.08e-06	0.709998	7.02e-05	-0.143081	0.495049	0.793412	2.23e-06	-0.372566	0.0666345	0.485615	0.0138593	0.707728	7.58e-05	-0.177998	0.394628	0.00893628	0.966184	0.31507	0.125011	0.662279
Sobic.001G265401		purple	0.426664	0.0334219	0.39464	0.0509086	0.480958	0.0149389	0.358097	0.0788083	0.433634	0.030343	0.513023	0.00872769	0.92345	4.79e-11	-0.835802	1.98e-07	0.67211	0.000233461	0.667317	0.000268532	-0.59652	0.00164738	-0.588631	0.00196579	-0.374946	0.0647785	0.749471	1.62e-05	0.733035	3.07e-05	-0.12368	0.555855	0.775603	5.25e-06	-0.408186	0.0428005	0.429976	0.0319291	0.703719	8.68e-05	-0.111769	0.59479	0.0116524	0.955915	0.399259	0.0480192	0.712679
Sobic.004G329300	similar to Leucine aminopeptidase 2, chloroplast precursor	purple	0.421889	0.0356713	0.420672	0.0362631	0.466521	0.0187325	0.381967	0.0595352	0.432971	0.0306256	0.439	0.028131	0.960901	2.54e-14	-0.82625	3.62e-07	0.759558	1.07e-05	0.696369	0.000110422	-0.624003	0.000857882	-0.523176	0.00728321	-0.424678	0.0343434	0.844366	1.12e-07	0.715222	5.86e-05	-0.194627	0.351196	0.850091	7.5e-08	-0.366834	0.0712716	0.515658	0.00833167	0.749508	1.62e-05	-0.205108	0.32534	-0.021747	0.91782	0.32589	0.111884	0.70219
Sobic.003G262700	(1 of 4) IPR001138 - Zn(2)-C6 fungal-type DNA-binding domain	purple	0.424026	0.03465	0.406597	0.0436955	0.470185	0.0177023	0.378865	0.0618096	0.432752	0.0307194	0.446893	0.0251146	0.874697	1.08e-08	-0.75394	1.35e-05	0.4797	0.0152421	0.480665	0.015009	-0.46633	0.0187875	-0.538362	0.0054991	-0.40117	0.0468623	0.695103	0.000115026	0.634614	0.000655902	-0.176175	0.399567	0.857477	4.36e-08	-0.502643	0.0104436	0.225786	0.277822	0.578975	0.0024259	-0.139296	0.506644	-0.204127	0.327708	0.289729	0.160074	0.74187
Sobic.001G359700	similar to Expressed protein	purple	0.431627	0.0312049	0.455425	0.0221533	0.401901	0.0464257	0.452471	0.0231449	0.432672	0.0307539	0.436524	0.0291347	0.837344	1.8e-07	-0.790312	2.6e-06	0.690897	0.000131544	0.777332	4.85e-06	-0.372646	0.0665714	-0.511862	0.00890711	-0.134414	0.521796	0.52023	0.00768005	0.758173	1.13e-05	-0.201787	0.333403	0.509299	0.00931395	-0.589235	0.00193968	0.318655	0.120544	0.545058	0.00483827	0.0940382	0.654794	0.052704	0.802431	0.528883	0.00656309	0.522237
Sobic.005G208100	(1 of 23) K04733 - interleukin-1 receptor-associated kinase 4 (IRAK4)	purple	0.424063	0.0346326	0.41202	0.0407016	0.4637	0.0195583	0.38864	0.054862	0.432671	0.0307541	0.486193	0.0137299	0.847529	9e-08	-0.768129	7.35e-06	0.536859	0.00565737	0.58481	0.00213805	-0.30675	0.135842	-0.423619	0.0348427	-0.212411	0.308025	0.629836	0.000741064	0.696184	0.000111084	-0.212579	0.307633	0.730426	3.39e-05	-0.534019	0.00596699	0.274694	0.183886	0.605877	0.00132797	0.000143069	0.999458	-0.123547	0.556285	0.444175	0.0261221	0.691816
Sobic.K023134	(1 of 4) K01601 - ribulose-bisphosphate carboxylase large chain (rbcL)	purple	0.427591	0.0329985	0.379138	0.0616066	0.488757	0.0131679	0.340375	0.0959359	0.432541	0.0308102	0.482502	0.0145736	0.247231	0.233466	-0.20113	0.335013	0.0366822	0.861803	0.117632	0.575481	-0.0254288	0.903965	-0.159143	0.447349	-0.115939	0.581028	0.13	0.53568	0.209693	0.314401	-0.133193	0.525618	0.220899	0.288633	-0.231261	0.266022	-0.0287438	0.891514	0.129422	0.537509	0.0237479	0.910287	-0.2124	0.308052	0.162773	0.436919	0.236792
Sobic.003G416400	similar to Putative WD repeat domain 45	purple	0.426313	0.0335829	0.418592	0.0372936	0.454157	0.0225745	0.387122	0.0558994	0.432476	0.0308378	0.493991	0.0120795	0.976746	6.98e-17	-0.854084	5.61e-08	0.771807	6.24e-06	0.795964	1.96e-06	-0.494378	0.0120019	-0.442979	0.0265759	-0.224024	0.28169	0.789036	2.77e-06	0.840154	1.49e-07	-0.0114547	0.956662	0.762086	9.57e-06	-0.472193	0.0171578	0.53382	0.00598929	0.820674	5.05e-07	0.000571938	0.997835	0.153104	0.464991	0.516394	0.00822375	0.776473
Sobic.007G115600	similar to Serine/threonine protein kinase-like protein	purple	0.418777	0.0372011	0.432802	0.0306979	0.454129	0.0225839	0.416456	0.0383755	0.432395	0.0308729	0.386822	0.0561057	0.800767	1.53e-06	-0.716114	5.68e-05	0.454852	0.0223431	0.497739	0.0113466	-0.288593	0.161793	-0.496635	0.0115584	-0.26908	0.193373	0.530092	0.00641846	0.617873	0.000997463	-0.28459	0.167954	0.730546	3.37e-05	-0.582258	0.00226014	0.0886572	0.673446	0.399923	0.047615	-0.0418922	0.8424	-0.248178	0.231624	0.334207	0.102505	0.610352
Sobic.004G198800	similar to Phosphodiesterase/alkaline phosphatase D-like protein	purple	0.426267	0.0336044	0.45142	0.0235061	0.418487	0.0373463	0.43956	0.0279078	0.432245	0.0309374	0.41696	0.0381176	0.914015	1.74e-10	-0.789078	2.77e-06	0.761125	9.97e-06	0.734392	2.92e-05	-0.560338	0.00357683	-0.506367	0.00979844	-0.328062	0.109376	0.776986	4.92e-06	0.723157	4.42e-05	-0.0726332	0.730072	0.715519	5.8e-05	-0.40093	0.0470063	0.544767	0.0048656	0.751581	1.49e-05	-0.101617	0.628863	0.0397183	0.850486	0.373028	0.0662709	0.653498
Sobic.004G114400	Predicted protein	purple	0.421677	0.0357737	0.404516	0.044889	0.474454	0.0165611	0.374082	0.0654472	0.431854	0.0311065	0.46711	0.0185636	0.943437	1.63e-12	-0.798907	1.68e-06	0.576003	0.0025848	0.597429	0.00161372	-0.554853	0.003993	-0.597655	0.00160544	-0.40784	0.0429941	0.75398	1.35e-05	0.730993	3.32e-05	-0.0644402	0.759586	0.867791	1.94e-08	-0.503987	0.0102068	0.328914	0.108403	0.683443	0.000165981	-0.0993491	0.63658	-0.0878082	0.676407	0.364604	0.0731407	0.805242
Sobic.002G187300	(1 of 1) PTHR36039//PTHR36039:SF2 - FAMILY NOT NAMED // GENOMIC DNA, CHROMOSOME 3, P1 CLONE:MMG15	purple	0.412496	0.0404467	0.419609	0.0367869	0.474236	0.0166179	0.413773	0.0397693	0.431653	0.0311937	0.386855	0.0560833	0.797418	1.82e-06	-0.659784	0.000332972	0.501524	0.0106442	0.661305	0.000318968	-0.251124	0.225951	-0.404487	0.0449062	-0.0518639	0.805521	0.489326	0.0130457	0.776316	5.08e-06	0.126674	0.546255	0.61761	0.00100386	-0.603809	0.00139357	0.222266	0.285582	0.558123	0.00374028	0.238359	0.25121	0.150926	0.471442	0.577405	0.00250878	0.730574
Sobic.002G161800	similar to Putative uncharacterized protein	purple	0.429239	0.0322565	0.419386	0.0368974	0.440764	0.0274326	0.38955	0.0542476	0.431144	0.0314153	0.421123	0.0360429	0.823192	4.35e-07	-0.61617	0.00103954	0.821085	4.93e-07	0.652444	0.000408318	-0.683634	0.000165009	-0.441765	0.0270429	-0.451776	0.0233831	0.863946	2.64e-08	0.571748	0.00282767	-0.0367567	0.861525	0.68223	0.000172277	-0.0504742	0.810638	0.691907	0.000127398	0.786545	3.13e-06	-0.272727	0.187173	0.119134	0.570579	0.180812	0.387073	0.545207
Sobic.008G150400	(1 of 2) PTHR22844//PTHR22844:SF145 - F-BOX AND WD40 DOMAIN PROTEIN // SUBFAMILY NOT NAMED	purple	0.417532	0.0378271	0.440253	0.0276336	0.442647	0.026703	0.422628	0.0353156	0.430457	0.0317169	0.420442	0.0363759	0.851746	6.66e-08	-0.717604	5.39e-05	0.650477	0.000430869	0.813835	7.5e-07	-0.461609	0.0201894	-0.582836	0.00223199	-0.146319	0.485233	0.576923	0.00253469	0.838223	1.69e-07	0.138632	0.508692	0.577353	0.00251156	-0.564743	0.0032698	0.418153	0.0375139	0.705538	8.16e-05	0.190377	0.362017	0.190483	0.361746	0.610213	0.00119904	0.722873
Sobic.001G524500	similar to HAD-superfamily hydrolase, subfamily IA, variant 3 containing protein, expressed	purple	0.424367	0.0344891	0.403318	0.0455881	0.461977	0.0200771	0.378325	0.0622128	0.430443	0.0317228	0.494161	0.0120454	0.938577	4.11e-12	-0.817176	6.2e-07	0.665401	0.00028379	0.755281	1.28e-05	-0.254278	0.219979	-0.354133	0.0824216	-0.0330424	0.875405	0.699017	0.000101317	0.871861	1.38e-08	0.0692462	0.742231	0.731639	3.24e-05	-0.578373	0.00245741	0.430519	0.0316893	0.797695	1.79e-06	0.16724	0.424265	0.161073	0.441789	0.62961	0.00074532	0.847629
Sobic.004G188600	similar to Ubiquitin carboxyl-terminal hydrolase	purple	0.419495	0.0368436	0.413234	0.0400544	0.462806	0.019826	0.393352	0.0517376	0.430434	0.0317267	0.470307	0.0176691	0.929186	2.01e-11	-0.826496	3.56e-07	0.586222	0.00207296	0.766112	8.03e-06	-0.364256	0.0734356	-0.572174	0.00280251	-0.124906	0.551913	0.571614	0.00283564	0.899135	1.01e-09	0.084622	0.687558	0.691589	0.00012869	-0.709729	7.09e-05	0.251838	0.224588	0.654343	0.000387521	0.223088	0.283758	0.123964	0.554941	0.652636	0.000406166	0.828452
Sobic.007G136100	similar to F24J5.11 protein	purple	0.418196	0.0374921	0.407775	0.0430306	0.476013	0.0161597	0.368599	0.0698183	0.430416	0.0317346	0.46623	0.0188163	0.922068	5.84e-11	-0.781992	3.9e-06	0.721518	4.69e-05	0.64696	0.000473894	-0.432753	0.0307191	-0.308313	0.133757	-0.274963	0.183438	0.870023	1.61e-08	0.709806	7.07e-05	-0.0626111	0.766222	0.852081	6.5e-08	-0.298525	0.147198	0.580534	0.00234594	0.833248	2.34e-07	-0.13742	0.51244	0.0454888	0.829057	0.368726	0.0697141	0.770861
Sobic.004G309600	similar to Putative uncharacterized protein	purple	0.42422	0.0345586	0.451666	0.023421	0.41461	0.0393301	0.429658	0.0320701	0.429545	0.03212	0.375707	0.0641937	0.797424	1.82e-06	-0.771686	6.27e-06	0.862292	3.01e-08	0.735976	2.75e-05	-0.541534	0.00517721	-0.350922	0.0854387	-0.322509	0.115872	0.717395	5.43e-05	0.580264	0.00235962	-0.308902	0.132978	0.568826	0.00300549	-0.223295	0.2833	0.565145	0.00324292	0.614053	0.001094	-0.226806	0.275599	0.0542983	0.796575	0.244021	0.239788	0.374178
Sobic.008G021000	similar to Secondary cell wall-related glycosyltransferase family 47, putative%252C expressed	purple	0.420481	0.0363572	0.435405	0.0295981	0.435611	0.0295124	0.411717	0.0408644	0.428933	0.0323932	0.411954	0.040737	0.912329	2.16e-10	-0.77035	6.66e-06	0.842697	1.26e-07	0.794465	2.11e-06	-0.561233	0.0035126	-0.483835	0.0142641	-0.306933	0.135596	0.838345	1.68e-07	0.74873	1.67e-05	0.0136417	0.948397	0.700399	9.68e-05	-0.285499	0.16654	0.672996	0.000227429	0.855977	4.88e-08	-0.0706207	0.737289	0.112828	0.591281	0.410706	0.0414117	0.68141
Sobic.004G068851	(1 of 6) 1.14.13.143 - Ent-isokaurene C2-hydroxylase / CYP71Z6	purple	0.431638	0.0312003	0.36975	0.0688826	0.462146	0.0200257	0.354507	0.0820754	0.42794	0.0328403	0.556116	0.00389371	0.75055	1.55e-05	-0.663311	0.000301292	0.41467	0.0392987	0.582786	0.00223438	-0.323708	0.114447	-0.414581	0.0393453	-0.053263	0.800376	0.473986	0.0166832	0.758522	1.11e-05	0.404777	0.0447379	0.52125	0.00754071	-0.546732	0.00468401	0.24257	0.242682	0.630178	0.000734669	0.24582	0.236232	0.314768	0.125393	0.567702	0.00307641	0.778651
Sobic.001G358500	similar to Putative uncharacterized protein	purple	0.43032	0.0317771	0.414732	0.0392667	0.422365	0.0354416	0.404761	0.0447475	0.427656	0.032969	0.431532	0.0312464	0.749053	1.65e-05	-0.564478	0.00328764	0.704331	8.5e-05	0.778004	4.7e-06	-0.434438	0.0300028	-0.509508	0.00928034	-0.0795133	0.70557	0.594851	0.00171077	0.754209	1.33e-05	0.293404	0.1546	0.450429	0.0238507	-0.370051	0.0686391	0.571404	0.00284816	0.767699	7.49e-06	0.199761	0.338382	0.353607	0.0829101	0.550694	0.00433522	0.648226
Sobic.001G159600	similar to Major facilitator superfamily protein	purple	0.421697	0.0357638	0.440768	0.0274313	0.424398	0.0344749	0.406858	0.0435472	0.427361	0.0331031	0.402069	0.0463258	0.908356	3.52e-10	-0.802178	1.42e-06	0.866544	2.14e-08	0.758389	1.12e-05	-0.661544	0.000316821	-0.505213	0.00999471	-0.431275	0.0313585	0.840654	1.44e-07	0.656922	0.000360772	-0.28671	0.164671	0.721592	4.68e-05	-0.276241	0.181329	0.631149	0.000716763	0.75008	1.58e-05	-0.255986	0.216791	-0.0204711	0.922627	0.273347	0.186131	0.539053
Sobic.009G149800	similar to Pi starvation-induced protein	purple	0.423698	0.0348051	0.419105	0.0370371	0.432032	0.0310295	0.406407	0.0438033	0.427088	0.0332277	0.537145	0.00562698	0.783981	3.54e-06	-0.711521	6.66e-05	0.605018	0.00135488	0.77737	4.84e-06	-0.489555	0.012997	-0.580339	0.00235583	-0.105577	0.61548	0.460106	0.0206531	0.79955	1.63e-06	0.138751	0.508324	0.454345	0.0225116	-0.556565	0.00385894	0.326375	0.11132	0.588677	0.00196383	0.201264	0.334684	0.303969	0.139609	0.60965	0.00121514	0.619377
Sobic.003G097000	(1 of 2) PF00069//PF00314 - Protein kinase domain (Pkinase) // Thaumatin family (Thaumatin)	purple	0.422755	0.0352547	0.422412	0.0354191	0.433583	0.0303647	0.401097	0.0469058	0.427066	0.0332374	0.484394	0.014136	0.919061	8.9e-11	-0.817399	6.12e-07	0.710802	6.83e-05	0.617199	0.00101394	-0.57656	0.0025544	-0.448797	0.0244277	-0.42126	0.035976	0.829488	2.96e-07	0.65234	0.000409486	-0.182778	0.381845	0.795497	2.01e-06	-0.307552	0.134769	0.51116	0.00901708	0.729515	3.51e-05	-0.236689	0.254648	-0.0523859	0.8036	0.27701	0.180067	0.651605
Sobic.001G339900		purple	0.426297	0.0335905	0.366754	0.0713381	0.474974	0.0164264	0.345245	0.0909757	0.427015	0.0332611	0.468638	0.0181314	0.677055	0.000201529	-0.679097	0.000189504	0.485309	0.0139282	0.544667	0.00487495	-0.367164	0.0709975	-0.491273	0.012635	-0.171309	0.412916	0.454653	0.0224089	0.604849	0.00136024	-0.0280215	0.894225	0.486513	0.0136586	-0.412953	0.0402033	0.245096	0.237659	0.479989	0.0151719	0.0573417	0.785427	0.0876637	0.676911	0.408869	0.0424209	0.533447
Sobic.002G294400	(1 of 1) PTHR13832//PTHR13832:SF297 - PROTEIN PHOSPHATASE 2C // SUBFAMILY NOT NAMED	purple	0.422219	0.0355117	0.389446	0.0543174	0.467485	0.0184568	0.349157	0.0871318	0.426564	0.0334676	0.425087	0.0341519	0.915346	1.46e-10	-0.764842	8.49e-06	0.793173	2.26e-06	0.748403	1.69e-05	-0.630212	0.000734041	-0.55912	0.00366593	-0.366846	0.0712611	0.834981	2.09e-07	0.743143	2.08e-05	0.0446285	0.832245	0.728233	3.68e-05	-0.282392	0.171406	0.625661	0.000823161	0.840555	1.45e-07	-0.097077	0.644348	0.124736	0.552459	0.384638	0.0576289	0.706993
Sobic.004G187200	similar to Latex-abundant protein, putative%252C expressed	purple	0.411445	0.0410111	0.431413	0.0312981	0.452405	0.0231672	0.393809	0.0514424	0.426192	0.0336387	0.436024	0.0293412	0.674833	0.000215371	-0.574748	0.00265451	0.443886	0.0262314	0.544178	0.00492114	-0.415402	0.0389181	-0.437153	0.0288772	-0.245636	0.236594	0.504545	0.0101097	0.574523	0.00266718	-0.111346	0.596194	0.56056	0.00356082	-0.423463	0.0349169	0.303015	0.140918	0.531174	0.00629129	-0.0240527	0.909141	-0.0660386	0.753802	0.370164	0.0685483	0.552076
Sobic.009G001400	similar to Putative uncharacterized protein	purple	0.418143	0.0375188	0.405576	0.0442779	0.45608	0.0219381	0.375829	0.0641005	0.425751	0.0338427	0.459438	0.0208621	0.966813	3.97e-15	-0.883076	5.1e-09	0.819509	5.41e-07	0.859717	3.67e-08	-0.472082	0.0171877	-0.481316	0.0148536	-0.183932	0.378795	0.737418	2.6e-05	0.858364	4.08e-08	-0.0711258	0.735476	0.705977	8.05e-05	-0.522181	0.00741528	0.51032	0.00915002	0.773683	5.73e-06	0.0387959	0.853921	0.163031	0.436185	0.551242	0.00428882	0.719405
Sobic.009G100900	similar to Putative uncharacterized protein	purple	0.415863	0.0386802	0.438139	0.0284766	0.423964	0.0346791	0.434236	0.0300881	0.425511	0.0339541	0.397234	0.0492698	0.836856	1.85e-07	-0.786139	3.19e-06	0.632544	0.000691692	0.693855	0.000119725	-0.320938	0.11776	-0.533382	0.00603843	-0.197859	0.343096	0.540726	0.00525763	0.721207	4.75e-05	-0.259727	0.209915	0.60624	0.00131675	-0.583459	0.00220195	0.245957	0.235964	0.497569	0.0113789	0.052066	0.804777	-0.112522	0.592295	0.46342	0.0196418	0.559522
Sobic.002G292100	similar to Os09g0554300 protein	purple	0.421799	0.0357147	0.392699	0.0521622	0.457536	0.0214663	0.36174	0.0755955	0.425268	0.0340674	0.484267	0.0141649	0.922231	5.71e-11	-0.833459	2.31e-07	0.691011	0.00013107	0.610495	0.00119104	-0.580289	0.00235834	-0.524865	0.00706354	-0.423379	0.0349565	0.807896	1.04e-06	0.663147	0.000302706	-0.188916	0.365781	0.818524	5.73e-07	-0.365893	0.0720555	0.447618	0.0248511	0.697322	0.000107067	-0.21608	0.299547	-0.0674472	0.748714	0.281629	0.172616	0.676266
Sobic.010G184600	similar to Putative heme oxygenase 1	purple	0.419899	0.0366436	0.42076	0.0362202	0.431015	0.031472	0.406885	0.0435322	0.425022	0.0341819	0.461549	0.0202076	0.917971	1.03e-10	-0.877706	8.31e-09	0.700236	9.74e-05	0.819909	5.29e-07	-0.295977	0.150848	-0.352421	0.0840202	-0.017561	0.9336	0.593171	0.00177669	0.876573	9.19e-09	0.00115526	0.995627	0.60883	0.00123895	-0.630227	0.000733758	0.371036	0.0678488	0.68196	0.000173704	0.182632	0.382231	0.224699	0.280204	0.651187	0.000422611	0.708515
Sobic.003G328600	similar to Os01g0805700 protein	purple	0.418652	0.0372632	0.429161	0.0322913	0.427091	0.0332264	0.399602	0.0478099	0.42413	0.0346009	0.400708	0.0471398	0.899294	9.94e-10	-0.761431	9.84e-06	0.880628	6.39e-09	0.747207	1.77e-05	-0.648882	0.000449946	-0.458572	0.0211353	-0.413201	0.0400717	0.869486	1.68e-08	0.657542	0.000354583	-0.171167	0.413311	0.727283	3.81e-05	-0.216947	0.297563	0.680116	0.000183744	0.789788	2.67e-06	-0.242426	0.242972	0.0625395	0.766482	0.262541	0.20484	0.56772
Sobic.004G167400	similar to Putative uncharacterized protein	purple	0.414688	0.0392893	0.429119	0.0323099	0.434843	0.0298329	0.402948	0.0458053	0.424033	0.0346468	0.437402	0.0287758	0.962437	1.62e-14	-0.863891	2.65e-08	0.734235	2.94e-05	0.71801	5.32e-05	-0.548836	0.00449597	-0.514734	0.00846878	-0.331955	0.104985	0.797367	1.82e-06	0.758246	1.13e-05	-0.13632	0.515856	0.808544	1.01e-06	-0.445982	0.0254489	0.487081	0.013533	0.74699	1.79e-05	-0.111948	0.594196	0.0032653	0.987641	0.4058	0.0441495	0.723492
Sobic.005G100600	similar to BZIP transcription factor family protein, expressed	purple	0.413541	0.0398917	0.409021	0.0423367	0.45348	0.0228023	0.386284	0.0564785	0.423803	0.0347555	0.431073	0.0314465	0.855887	4.91e-08	-0.572144	0.00280427	0.674306	0.000218771	0.640994	0.000555467	-0.349128	0.0871598	-0.368195	0.0701489	-0.194095	0.35254	0.806308	1.14e-06	0.712772	6.38e-05	0.0795795	0.705336	0.764986	8.44e-06	-0.297159	0.149147	0.594223	0.00173518	0.848765	8.25e-08	0.00284157	0.989244	0.0770128	0.714444	0.426133	0.033666	0.793042
Sobic.005G193800	similar to Putative uncharacterized protein SB40L16.1	purple	0.40694	0.0435009	0.402972	0.0457914	0.4737	0.0167583	0.377342	0.0629504	0.423537	0.0348814	0.418306	0.0374368	0.943936	1.48e-12	-0.824736	3.97e-07	0.653962	0.000391619	0.753372	1.38e-05	-0.365589	0.0723102	-0.504663	0.0100893	-0.155455	0.458081	0.660147	0.000329581	0.850146	7.47e-08	-0.0300785	0.886508	0.779748	4.33e-06	-0.636161	0.000630198	0.325557	0.112273	0.675024	0.000214151	0.112013	0.593983	0.0707091	0.736972	0.562814	0.00340141	0.807056
Sobic.001G012500	similar to Glutathione S-transferase 1	purple	0.422853	0.0352075	0.44219	0.0268787	0.391112	0.0532054	0.450412	0.0238568	0.423145	0.0350681	0.601753	0.00146149	0.670561	0.000244331	-0.614976	0.00106995	0.477456	0.0157953	0.602473	0.00143739	-0.32459	0.113405	-0.242685	0.242453	-0.0171847	0.93502	0.424489	0.0344318	0.663967	0.000295702	0.194802	0.350754	0.390464	0.0536354	-0.429588	0.0321009	0.333146	0.103668	0.561124	0.00352034	0.147577	0.481446	0.344502	0.0917193	0.522403	0.00738567	0.5619
Sobic.006G072000	similar to Putative uncharacterized protein	purple	0.407194	0.0433577	0.403729	0.0453472	0.468673	0.0181218	0.378859	0.061814	0.42268	0.0352904	0.412831	0.040268	0.88019	6.65e-09	-0.755358	1.27e-05	0.446619	0.0252145	0.604383	0.00137509	-0.347636	0.088611	-0.518976	0.00785439	-0.204634	0.326482	0.556734	0.00384594	0.786366	3.16e-06	0.0146531	0.944577	0.774903	5.42e-06	-0.713584	6.21e-05	0.141585	0.499616	0.564412	0.0032921	0.11692	0.577811	-0.0322946	0.878205	0.517285	0.00809468	0.827239
Sobic.010G069900	similar to Cytochrome P450	purple	0.413026	0.0401647	0.430905	0.0315199	0.426768	0.0333739	0.419707	0.0367385	0.422571	0.0353428	0.441319	0.027216	0.881139	6.1e-09	-0.819878	5.3e-07	0.624527	0.000846772	0.770175	6.71e-06	-0.476851	0.0159472	-0.631736	0.000706111	-0.209724	0.314328	0.584809	0.00213808	0.810907	8.84e-07	-0.0320676	0.879055	0.615695	0.00105155	-0.614631	0.00107888	0.349714	0.0865949	0.657321	0.000356773	0.115315	0.58308	0.0278028	0.895046	0.568108	0.00305064	0.690328
Sobic.009G190000	similar to Putative uncharacterized protein	purple	0.418964	0.0371074	0.385284	0.057175	0.455203	0.0222267	0.36792	0.0703747	0.422471	0.0353907	0.478812	0.015459	0.690138	0.000134738	-0.565399	0.00322608	0.337662	0.0987859	0.540893	0.00524095	-0.374807	0.064886	-0.636168	0.00063008	-0.182979	0.381312	0.30593	0.136946	0.684535	0.000160487	0.0808397	0.700878	0.474642	0.0165122	-0.634463	0.000658456	0.00128426	0.995139	0.355657	0.0810176	0.198781	0.340807	0.0853718	0.684928	0.497745	0.0113454	0.616383
Sobic.001G445800	similar to Expressed protein	purple	0.415937	0.038642	0.403624	0.0454088	0.44603	0.0254311	0.383156	0.0586808	0.422323	0.0354619	0.43685	0.0290011	0.80531	1.2e-06	-0.711668	6.63e-05	0.611387	0.00116602	0.670886	0.000242009	-0.462911	0.0197946	-0.573623	0.00271837	-0.246134	0.235614	0.604984	0.00135595	0.702666	8.99e-05	0.0306266	0.884453	0.622665	0.000886819	-0.489452	0.0130189	0.361477	0.0758242	0.628104	0.000774221	0.0385582	0.854807	0.0375019	0.858745	0.427661	0.0329666	0.669599
Sobic.008G191200	similar to Cell Division Protein AAA ATPase family	purple	0.408276	0.0427505	0.417097	0.0380479	0.449281	0.0242554	0.39953	0.0478538	0.421974	0.0356299	0.481871	0.0147218	0.886805	3.58e-09	-0.81875	5.66e-07	0.60151	0.00146972	0.627374	0.000788565	-0.236207	0.255643	-0.264833	0.20077	-0.126473	0.546896	0.682578	0.000170449	0.733326	3.04e-05	-0.167179	0.424438	0.772246	6.11e-06	-0.531763	0.00622303	0.350501	0.0858398	0.658807	0.000342237	0.000834451	0.996841	-0.0375205	0.858676	0.467738	0.018385	0.727966
Sobic.007G010550		purple	0.410367	0.0415966	0.420814	0.0361938	0.440357	0.0275926	0.398417	0.048536	0.421448	0.0358847	0.448267	0.024617	0.915883	1.36e-10	-0.821323	4.86e-07	0.622832	0.000883154	0.653427	0.000397434	-0.42529	0.034057	-0.466151	0.018839	-0.238857	0.250193	0.70358	8.72e-05	0.757341	1.17e-05	-0.111576	0.59543	0.792723	2.31e-06	-0.500336	0.0108606	0.358504	0.0784444	0.674039	0.000220514	-0.0167151	0.936792	0.0226161	0.914547	0.460727	0.0204605	0.750063
Sobic.007G041400	(1 of 1) PTHR12136//PTHR12136:SF61 - STEROIDOGENIC ACUTE REGULATORY PROTEIN STAR // SUBFAMILY NOT NAMED	purple	0.417784	0.0376997	0.433032	0.0305993	0.403867	0.0452668	0.437308	0.0288138	0.421186	0.0360125	0.452885	0.0230036	0.87909	7.35e-09	-0.798692	1.7e-06	0.683523	0.000165576	0.838246	1.69e-07	-0.347406	0.0888369	-0.499294	0.0110535	-0.0556313	0.791687	0.563556	0.00335026	0.875603	1e-08	0.128835	0.539373	0.521239	0.0075422	-0.616122	0.00104074	0.408105	0.042846	0.710351	6.94e-05	0.243259	0.241305	0.206677	0.32157	0.662698	0.000306601	0.700324
Sobic.001G097500	expressed protein	purple	0.411697	0.0408751	0.407376	0.0432548	0.450036	0.0239885	0.374775	0.0649108	0.420932	0.036136	0.472145	0.0171708	0.971184	8e-16	-0.858376	4.07e-08	0.781828	3.93e-06	0.748012	1.72e-05	-0.527221	0.00676643	-0.426485	0.0335041	-0.298704	0.146943	0.852068	6.51e-08	0.776406	5.06e-06	-0.0904732	0.66713	0.811443	8.58e-07	-0.387545	0.0556086	0.58612	0.00207762	0.8371	1.82e-07	-0.106541	0.61224	0.0673547	0.749048	0.428932	0.0323936	0.752117
Sobic.001G148300	similar to 3-glucanase	purple	0.413929	0.0396873	0.398652	0.0483917	0.448903	0.0243899	0.377995	0.0624596	0.420826	0.0361882	0.47724	0.0158494	0.9569	7.65e-14	-0.882664	5.3e-09	0.650893	0.000426007	0.715068	5.89e-05	-0.494537	0.0119702	-0.543513	0.00498451	-0.26879	0.193871	0.686409	0.000151433	0.810518	9.03e-07	-0.0799692	0.703956	0.759144	1.08e-05	-0.575944	0.00258804	0.339136	0.0972296	0.674652	0.000216533	0.00840267	0.968202	0.0462605	0.8262	0.498745	0.0111563	0.753919
Sobic.006G126000	similar to 26S proteasome non-ATPase regulatory subunit 6	purple	0.409757	0.0419303	0.405825	0.0441354	0.452853	0.0230147	0.377036	0.0631818	0.420466	0.0363642	0.436439	0.0291699	0.96654	4.36e-15	-0.806947	1.1e-06	0.701243	9.42e-05	0.749356	1.63e-05	-0.453643	0.0227471	-0.529837	0.00644874	-0.253171	0.222063	0.764263	8.71e-06	0.836694	1.87e-07	0.0277691	0.895172	0.80572	1.17e-06	-0.52972	0.00646268	0.446225	0.0253592	0.781846	3.92e-06	0.0362984	0.863236	0.0562402	0.789457	0.503596	0.0102751	0.83387
Sobic.002G140600	similar to Putative phragmoplastin 12	purple	0.410143	0.041719	0.41633	0.0384399	0.440638	0.0274822	0.390371	0.0536974	0.420186	0.0365018	0.440505	0.0275344	0.939528	3.45e-12	-0.848833	8.21e-08	0.703802	8.65e-05	0.646795	0.000476003	-0.476317	0.0160825	-0.451422	0.0235051	-0.36302	0.0744907	0.804983	1.22e-06	0.693565	0.000120841	-0.258131	0.212829	0.836703	1.87e-07	-0.425904	0.0337719	0.437696	0.028656	0.700074	9.79e-05	-0.175437	0.401576	-0.131901	0.529679	0.325444	0.112404	0.684435
Sobic.006G185700	(1 of 1) K04569 - copper chaperone for superoxide dismutase (CCS)	purple	0.420357	0.036418	0.425332	0.0340376	0.407252	0.0433248	0.405133	0.0445324	0.420102	0.0365434	0.420468	0.0363635	0.772514	6.04e-06	-0.596752	0.00163874	0.743127	2.09e-05	0.814639	7.17e-07	-0.430517	0.0316903	-0.364641	0.0731093	-0.0607205	0.773098	0.599139	0.00155197	0.763083	9.16e-06	0.218488	0.294061	0.467857	0.0183513	-0.40143	0.0467063	0.55708	0.00381938	0.744778	1.95e-05	0.150745	0.471979	0.406065	0.0439982	0.530381	0.00638432	0.610964
Sobic.006G173900	similar to Glutathione peroxidase 1	purple	0.4097	0.041962	0.390618	0.0535334	0.467336	0.0184992	0.353677	0.0828446	0.420101	0.0365437	0.504472	0.0101224	0.941545	2.36e-12	-0.849792	7.66e-08	0.63729	0.000611998	0.627396	0.000788137	-0.448253	0.0246221	-0.367654	0.0705935	-0.272154	0.188137	0.76231	9.47e-06	0.740553	2.31e-05	-0.122136	0.560837	0.855453	5.07e-08	-0.469898	0.0177815	0.379309	0.0614804	0.698896	0.000101718	-0.108483	0.605733	0.0417511	0.842924	0.402208	0.0462431	0.774095
Sobic.001G057600	similar to Expressed protein	purple	0.413476	0.0399262	0.40806	0.0428709	0.436878	0.0289897	0.390998	0.0532807	0.419945	0.0366207	0.401399	0.0467253	0.871638	1.41e-08	-0.875536	1.01e-08	0.689874	0.000135866	0.781908	3.91e-06	-0.310595	0.130757	-0.431492	0.031264	-0.0827462	0.694153	0.537199	0.00562123	0.809399	9.61e-07	-0.135766	0.517577	0.582039	0.0022709	-0.615599	0.00105399	0.280282	0.174767	0.554119	0.0040517	0.128412	0.540716	0.121438	0.563095	0.568328	0.0030367	0.600547
Sobic.009G016800	similar to Putative uncharacterized protein OJ1654_B10.11-1	purple	0.403871	0.0452641	0.41785	0.0376665	0.452776	0.0230407	0.387554	0.0556022	0.419684	0.0367497	0.450724	0.0237476	0.925276	3.66e-11	-0.822184	4.62e-07	0.625336	0.000829862	0.585283	0.00211607	-0.522413	0.00738429	-0.48859	0.0132039	-0.398435	0.0485249	0.790273	2.61e-06	0.670829	0.000242416	-0.244255	0.239325	0.887299	3.41e-09	-0.418661	0.0372587	0.393383	0.0517176	0.670539	0.000244486	-0.201508	0.334087	-0.140656	0.502463	0.307216	0.135219	0.721147
Sobic.008G142600	similar to Putative uncharacterized protein	purple	0.408166	0.0428117	0.401639	0.0465815	0.452794	0.0230345	0.379077	0.0616519	0.419098	0.0370409	0.441847	0.027011	0.95227	2.42e-13	-0.879422	7.13e-09	0.600761	0.00149529	0.66588	0.000279911	-0.450621	0.0237836	-0.543689	0.00496769	-0.280998	0.17362	0.691036	0.000130968	0.79282	2.3e-06	-0.0678104	0.747404	0.807135	1.09e-06	-0.589127	0.00194434	0.295516	0.151517	0.65693	0.000360682	0.00482442	0.98174	-0.0307311	0.884061	0.4712	0.0174255	0.789148
Sobic.001G339500	similar to Expressed protein	purple	0.407539	0.0431631	0.407491	0.0431904	0.450234	0.0239192	0.371749	0.0672805	0.418498	0.0373408	0.436365	0.0292002	0.884556	4.44e-09	-0.820496	5.11e-07	0.842826	1.25e-07	0.7979	1.77e-06	-0.505468	0.00995094	-0.430257	0.0318048	-0.244447	0.238944	0.738732	2.47e-05	0.723945	4.3e-05	-0.260547	0.208427	0.668832	0.000256979	-0.351191	0.085183	0.565015	0.00325159	0.703977	8.6e-05	-0.106541	0.612238	0.0863185	0.681612	0.421997	0.0356192	0.561395
Sobic.003G281900	(1 of 1) PTHR22870//PTHR22870:SF155 - REGULATOR OF CHROMOSOME CONDENSATION // SUBFAMILY NOT NAMED	purple	0.414529	0.0393725	0.412875	0.0402447	0.427609	0.0329902	0.375415	0.0644174	0.417942	0.03762	0.389945	0.0539827	0.847866	8.79e-08	-0.81979	5.32e-07	0.902061	7.32e-10	0.793857	2.18e-06	-0.587146	0.0020313	-0.34237	0.0938804	-0.299593	0.145686	0.794667	2.09e-06	0.656284	0.000367232	-0.163496	0.43486	0.592482	0.00180434	-0.182898	0.381525	0.692661	0.000124377	0.765612	8.21e-06	-0.191334	0.359563	0.172692	0.409096	0.324054	0.114038	0.472413
Sobic.002G352600	similar to Expressed protein	purple	0.409435	0.0421075	0.394918	0.0507309	0.451164	0.0235945	0.365316	0.0725393	0.417482	0.0378528	0.436431	0.0291731	0.927808	2.49e-11	-0.748286	1.7e-05	0.765401	8.29e-06	0.74621	1.85e-05	-0.472886	0.0169731	-0.549534	0.00443499	-0.266633	0.197611	0.783349	3.65e-06	0.784609	3.44e-06	-0.00387572	0.985331	0.757393	1.17e-05	-0.386072	0.0566254	0.514698	0.00847416	0.776393	5.06e-06	-0.00507705	0.980784	0.0820213	0.696708	0.450503	0.023825	0.750149
Sobic.009G235600	similar to Putative integral membrane protein	purple	0.414131	0.0395808	0.431114	0.0314286	0.405408	0.0443746	0.408824	0.0424455	0.417325	0.0379324	0.432771	0.0307112	0.896082	1.4e-09	-0.786856	3.08e-06	0.728648	3.62e-05	0.628877	0.000759277	-0.658117	0.000348928	-0.496817	0.0115233	-0.476674	0.0159919	0.850717	7.17e-08	0.6198	0.000951617	-0.168231	0.421488	0.769052	7.06e-06	-0.26741	0.196259	0.574978	0.00264163	0.762791	9.28e-06	-0.267147	0.196715	-0.0739375	0.725407	0.237649	0.252668	0.618227
Sobic.004G272800	similar to Chromosome chr19 scaffold_4, whole genome shotgun sequence	purple	0.413807	0.0397516	0.397254	0.049257	0.435534	0.0295444	0.375303	0.0645039	0.417148	0.0380221	0.499859	0.0109486	0.955928	9.83e-14	-0.893224	1.89e-09	0.796689	1.89e-06	0.862609	2.94e-08	-0.420073	0.0365575	-0.437497	0.0287371	-0.100702	0.631971	0.695335	0.000114169	0.884619	4.41e-09	0.00396355	0.984998	0.654863	0.000381992	-0.536179	0.00573035	0.484001	0.014226	0.772963	5.92e-06	0.112011	0.593988	0.254321	0.219898	0.614863	0.00107288	0.730984
Sobic.006G182100	similar to OSIGBa0103M18.2 protein	purple	0.406239	0.0438992	0.393269	0.0517917	0.45415	0.0225769	0.37391	0.0655815	0.416779	0.0382102	0.546379	0.00471621	0.874099	1.14e-08	-0.861715	3.15e-08	0.604188	0.00138135	0.72758	3.77e-05	-0.258428	0.212284	-0.385884	0.0567563	-0.0176307	0.933337	0.55794	0.00375407	0.829686	2.93e-07	-0.0633705	0.763465	0.645476	0.000493147	-0.615434	0.00105819	0.295961	0.150872	0.625221	0.000832261	0.158104	0.450361	0.147196	0.482593	0.636848	0.000619064	0.726847
Sobic.001G472600	similar to Chitin-inducible gibberellin-responsive protein 2, putative%252C expressed	purple	0.41162	0.0409166	0.418796	0.0371913	0.414378	0.0394515	0.397424	0.0491511	0.415515	0.0388597	0.502992	0.0103817	0.879265	7.23e-09	-0.774576	5.5e-06	0.772798	5.96e-06	0.76496	8.45e-06	-0.325866	0.111912	-0.197188	0.344768	-0.0602782	0.774709	0.769452	6.93e-06	0.771329	6.37e-06	0.0174624	0.933972	0.662575	0.000307678	-0.36568	0.072234	0.621534	0.000911917	0.857375	4.39e-08	0.0325432	0.877274	0.249602	0.228869	0.523124	0.00729004	0.707901
Sobic.007G001100	similar to Putative uncharacterized protein	purple	0.405607	0.04426	0.418254	0.0374632	0.428628	0.0325298	0.396631	0.0496471	0.415498	0.0388683	0.404049	0.0451608	0.965458	6.25e-15	-0.848991	8.11e-08	0.730884	3.33e-05	0.721261	4.74e-05	-0.576376	0.00256437	-0.568057	0.00305386	-0.375144	0.0646262	0.796032	1.95e-06	0.757148	1.18e-05	-0.122456	0.559802	0.807983	1.04e-06	-0.459755	0.0207628	0.472442	0.0170914	0.7425	2.14e-05	-0.109252	0.603165	-0.0305422	0.884769	0.390349	0.0537122	0.725972
Sobic.001G034900	similar to Actin-depolymerizing factor 3	purple	0.39818	0.0486823	0.399746	0.0477221	0.465015	0.0191697	0.362991	0.074516	0.415163	0.0390423	0.389955	0.0539757	0.894421	1.67e-09	-0.814351	7.28e-07	0.662495	0.000308383	0.609993	0.00120531	-0.540943	0.00523596	-0.497003	0.0114875	-0.411534	0.0409632	0.729052	3.57e-05	0.648619	0.000453163	-0.291387	0.157587	0.834715	2.13e-07	-0.424751	0.0343088	0.337578	0.0988744	0.568417	0.00303113	-0.213576	0.305318	-0.107733	0.608242	0.270074	0.191669	0.630758
Sobic.009G036000	similar to Hydrophobic protein LTI6B	purple	0.417907	0.0376379	0.377929	0.0625092	0.434752	0.0298709	0.355092	0.0815356	0.415006	0.0391238	0.550696	0.0043351	0.696932	0.000108427	-0.706329	7.95e-05	0.630973	0.000719973	0.691718	0.000128167	-0.445653	0.0255705	-0.30299	0.140952	-0.0770086	0.714459	0.488618	0.0131978	0.683101	0.000167733	0.231895	0.264676	0.381402	0.0599449	-0.317247	0.122285	0.412043	0.0406893	0.596045	0.00166521	0.1019	0.627902	0.469834	0.0177989	0.488224	0.0132831	0.525902
Sobic.004G027100	similar to Putative ADP-ribosylation factor	purple	0.407394	0.0432447	0.391787	0.0527597	0.44691	0.0251083	0.360157	0.076979	0.414519	0.0393776	0.479071	0.0153955	0.969813	1.36e-15	-0.864547	2.52e-08	0.728298	3.67e-05	0.79845	1.72e-06	-0.368512	0.0698894	-0.381213	0.0600817	-0.0922078	0.661117	0.735788	2.77e-05	0.884596	4.42e-09	0.0647255	0.758553	0.75465	1.31e-05	-0.548947	0.0044862	0.469871	0.0177889	0.808684	9.99e-07	0.106977	0.610776	0.224921	0.279717	0.603384	0.00140739	0.832965
Sobic.009G143900	(1 of 38) IPR025846//IPR026057//IPR029962 - PMR5 N-terminal domain // PC-Esterase // Trichome birefringence-like family	purple	0.408652	0.0425414	0.369347	0.0692092	0.465841	0.0189288	0.326397	0.111295	0.414181	0.0395548	0.416659	0.0382716	0.894947	1.58e-09	-0.836917	1.85e-07	0.791675	2.43e-06	0.81309	7.82e-07	-0.509957	0.00920816	-0.472465	0.0170853	-0.213932	0.304493	0.730921	3.33e-05	0.788499	2.85e-06	-0.0176201	0.933378	0.643805	0.000515627	-0.402124	0.0462928	0.561298	0.00350793	0.785314	3.32e-06	0.0117851	0.955413	0.16762	0.4232	0.501181	0.0107064	0.66592
Sobic.008G011600	similar to GRF zinc finger family protein	purple	0.405099	0.0445523	0.381518	0.0598607	0.455563	0.0221079	0.363505	0.0740754	0.414055	0.0396208	0.519724	0.00774998	0.887674	3.29e-09	-0.788737	2.81e-06	0.518171	0.00796809	0.589706	0.00191955	-0.24548	0.236901	-0.337263	0.0992102	-0.106217	0.613327	0.632056	0.000700379	0.77655	5.02e-06	0.0293388	0.889282	0.767839	7.44e-06	-0.574436	0.00267211	0.260815	0.207943	0.642645	0.00053175	0.0923585	0.660596	0.065331	0.756361	0.518415	0.0079334	0.824044
Sobic.008G003900		purple	0.408226	0.0427784	0.37586	0.0640765	0.459293	0.0209077	0.336413	0.100119	0.414007	0.0396464	0.456561	0.0217814	0.922297	5.65e-11	-0.797019	1.86e-06	0.662998	0.000303998	0.604225	0.00138014	-0.617961	0.000995308	-0.501856	0.0105843	-0.424019	0.0346533	0.815049	7e-07	0.681979	0.000173603	-0.0633177	0.763657	0.837134	1.82e-07	-0.34062	0.0956819	0.458213	0.0212496	0.731779	3.22e-05	-0.199682	0.338576	0.0331382	0.875047	0.293839	0.153962	0.728224
Sobic.006G220900	similar to Autophagy-related protein 8C precursor	purple	0.411797	0.0408212	0.41548	0.0388778	0.407947	0.0429342	0.403508	0.0454768	0.413989	0.0396559	0.452735	0.0230548	0.93462	8.26e-12	-0.84842	8.45e-08	0.761716	9.72e-06	0.762908	9.23e-06	-0.505063	0.0100204	-0.478786	0.0154655	-0.260245	0.208975	0.737869	2.56e-05	0.785643	3.27e-06	-0.0266555	0.899355	0.678437	0.000193324	-0.433808	0.0302689	0.494929	0.0118924	0.738922	2.46e-05	-0.0193642	0.926799	0.114268	0.586526	0.461656	0.0201751	0.674551
Sobic.001G433700	similar to Chorismate synthase	purple	0.403684	0.0453733	0.3738	0.065667	0.470004	0.0177523	0.329411	0.107839	0.413304	0.0400171	0.478005	0.0156584	0.903689	6.08e-10	-0.723758	4.33e-05	0.604033	0.00138633	0.552986	0.00414372	-0.51023	0.00916438	-0.385208	0.0572284	-0.354391	0.0821824	0.836065	1.95e-07	0.668689	0.000258054	-0.0352401	0.867188	0.894342	1.68e-09	-0.346018	0.0902057	0.465128	0.0191365	0.776041	5.14e-06	-0.170871	0.414131	0.0107981	0.959144	0.306532	0.136134	0.807589
Sobic.009G213000	(1 of 3) PTHR13832//PTHR13832:SF335 - PROTEIN PHOSPHATASE 2C // PROTEIN PHOSPHATASE 2C 16-RELATED	purple	0.402871	0.0458506	0.396063	0.0500042	0.44573	0.0255417	0.363914	0.0737262	0.412624	0.0403783	0.405446	0.0443525	0.95758	6.39e-14	-0.88934	2.79e-09	0.728137	3.69e-05	0.748979	1.65e-05	-0.577224	0.00251849	-0.537469	0.00559266	-0.340699	0.0956001	0.767403	7.59e-06	0.789248	2.74e-06	-0.0235781	0.910927	0.768537	7.22e-06	-0.463252	0.0196922	0.461249	0.0202997	0.749413	1.62e-05	-0.0579887	0.783062	0.0652444	0.756674	0.434591	0.0299386	0.738021
Sobic.002G289200	weakly similar to Putative uncharacterized protein	purple	0.410746	0.0413898	0.427516	0.0330324	0.389325	0.054399	0.423308	0.0349906	0.412036	0.0406929	0.460082	0.0206607	0.72552	4.06e-05	-0.648919	0.00044949	0.571909	0.00281815	0.694312	0.000117985	-0.29627	0.150425	-0.38142	0.0599312	-0.00852572	0.967737	0.416397	0.0384055	0.714654	5.98e-05	-0.0108321	0.959015	0.448801	0.0244261	-0.567116	0.00311392	0.259669	0.210019	0.490582	0.0127796	0.184625	0.376969	0.234112	0.260007	0.544527	0.00488813	0.543873
Sobic.001G399100	similar to Peroxisomal biogenesis factor 11 family protein, expressed	purple	0.400363	0.0473484	0.4256	0.0339127	0.417497	0.0378448	0.410562	0.04149	0.41195	0.0407392	0.397502	0.0491029	0.939997	3.16e-12	-0.820975	4.97e-07	0.642122	0.000539161	0.74034	2.33e-05	-0.441372	0.0271954	-0.566253	0.00316989	-0.229568	0.269637	0.660304	0.000328127	0.830773	2.74e-07	-0.000855336	0.996762	0.747413	1.76e-05	-0.617523	0.00100598	0.329959	0.10722	0.671334	0.000238847	0.0818	0.697488	0.042802	0.839021	0.524075	0.00716564	0.779245
Sobic.004G096700	similar to Putative uncharacterized protein	purple	0.403467	0.0455006	0.393721	0.0514989	0.441207	0.0272598	0.360106	0.077024	0.411259	0.0411114	0.484099	0.0142035	0.922789	5.27e-11	-0.785031	3.37e-06	0.628288	0.000770646	0.57378	0.00270938	-0.541205	0.00520978	-0.415733	0.0387469	-0.397511	0.0490972	0.838735	1.64e-07	0.673495	0.000224098	-0.0935778	0.656382	0.864786	2.47e-08	-0.347655	0.0885929	0.479393	0.0153168	0.76943	6.94e-06	-0.1987	0.341007	-0.0455749	0.828738	0.305397	0.137665	0.763941
Sobic.001G268200	similar to Zinc finger, C3HC4 type (RING finger), putative	purple	0.405009	0.0446042	0.382289	0.0593026	0.443151	0.0265103	0.363042	0.0744719	0.411097	0.0411996	0.5357	0.00578205	0.877247	8.66e-09	-0.792813	2.3e-06	0.648464	0.000455058	0.665569	0.000282428	-0.215575	0.300704	-0.21265	0.30747	-0.0197585	0.925313	0.694011	0.000119128	0.786196	3.18e-06	0.0364547	0.862652	0.710855	6.82e-05	-0.432707	0.0307389	0.43787	0.0285854	0.745975	1.86e-05	0.0976954	0.64223	0.213498	0.305497	0.55279	0.00415981	0.771431
Sobic.001G413200	similar to Expressed protein	purple	0.402146	0.0462798	0.397418	0.0491551	0.438297	0.0284129	0.365094	0.0727266	0.410712	0.0414082	0.373951	0.0655492	0.919457	8.43e-11	-0.741367	2.23e-05	0.759088	1.09e-05	0.641776	0.000544126	-0.505802	0.009894	-0.408224	0.0427796	-0.373088	0.0662242	0.869086	1.74e-08	0.666182	0.000277485	-0.140033	0.504375	0.838725	1.64e-07	-0.274625	0.184	0.554396	0.00402948	0.763788	8.89e-06	-0.198218	0.342205	-0.0338791	0.872275	0.274277	0.184579	0.688212
Sobic.005G070400	similar to At5g63940	purple	0.399278	0.0480079	0.403594	0.0454262	0.435693	0.0294783	0.381779	0.0596713	0.410544	0.0414997	0.353012	0.0834656	0.893142	1.91e-09	-0.70619	7.99e-05	0.642904	0.00052812	0.680577	0.000181189	-0.502935	0.0103917	-0.629404	0.000749211	-0.344688	0.0915324	0.707256	7.71e-05	0.731878	3.21e-05	-0.109265	0.603122	0.756274	1.22e-05	-0.495661	0.0117481	0.39011	0.0538721	0.684483	0.000160748	-0.0300184	0.886733	-0.102248	0.626724	0.404999	0.0446096	0.715168
Sobic.001G332300	similar to Expressed protein	purple	0.406357	0.0438319	0.392984	0.0519767	0.429539	0.032123	0.365224	0.0726167	0.410281	0.0416434	0.477242	0.0158488	0.919861	7.97e-11	-0.804359	1.26e-06	0.775151	5.36e-06	0.815146	6.96e-07	-0.394658	0.0508966	-0.455615	0.0220907	-0.112976	0.590793	0.727318	3.8e-05	0.834072	2.22e-07	-0.0317319	0.880312	0.67698	0.000201984	-0.470763	0.0175444	0.534227	0.00594384	0.80742	1.07e-06	0.086821	0.679855	0.170342	0.415598	0.580776	0.00233373	0.740797
Sobic.004G067200	similar to Putative uncharacterized protein	purple	0.401148	0.0468752	0.395665	0.0502561	0.428638	0.0325253	0.400563	0.0472276	0.409986	0.0418048	0.485404	0.0139068	0.780217	4.24e-06	-0.718405	5.24e-05	0.337487	0.0989715	0.617149	0.00101517	-0.150924	0.471447	-0.502104	0.0105399	0.0389439	0.85337	0.324532	0.113473	0.834824	2.11e-07	0.17685	0.397735	0.530213	0.00640419	-0.801662	1.46e-06	0.00235097	0.991101	0.457363	0.0215219	0.390309	0.0537388	0.122526	0.559575	0.707589	7.62e-05	0.772566
Sobic.001G026900	(1 of 3) 3.5.4.3 - Guanine deaminase / Guanine aminase	purple	0.405027	0.0445936	0.405333	0.0444176	0.418102	0.0375392	0.378112	0.0623722	0.409483	0.0420811	0.429035	0.0323477	0.881081	6.13e-09	-0.794238	2.14e-06	0.799494	1.63e-06	0.715585	5.79e-05	-0.649132	0.000446904	-0.5561	0.00389496	-0.414854	0.0392027	0.752679	1.42e-05	0.657641	0.000353602	-0.24711	0.233703	0.695329	0.00011419	-0.318068	0.121267	0.497728	0.0113486	0.648439	0.000455364	-0.215012	0.301999	0.0243653	0.907965	0.287146	0.164001	0.535805
Sobic.003G401200	similar to Selenium binding protein	purple	0.400666	0.0471653	0.37222	0.0669078	0.459897	0.0207182	0.336754	0.099753	0.40947	0.0420886	0.419798	0.0366935	0.898789	1.05e-09	-0.76801	7.39e-06	0.5714	0.00284839	0.58238	0.00225415	-0.54091	0.00523923	-0.603426	0.00140601	-0.411633	0.0409098	0.684039	0.000162962	0.690082	0.000134977	-0.153783	0.462989	0.815233	6.93e-07	-0.501303	0.0106841	0.249109	0.229821	0.578837	0.00243311	-0.122568	0.55944	-0.0946277	0.652763	0.32433	0.113711	0.714824
Sobic.009G192000	similar to Putative transcription initiation factor	purple	0.395388	0.0504313	0.373627	0.0658021	0.470514	0.0176122	0.330909	0.106151	0.408927	0.0423886	0.418173	0.0375037	0.948144	6.14e-13	-0.805681	1.18e-06	0.759764	1.06e-05	0.691277	0.000129971	-0.484758	0.0140531	-0.384788	0.0575234	-0.288443	0.162021	0.861979	3.08e-08	0.742998	2.1e-05	-0.05052	0.810469	0.866647	2.13e-08	-0.336873	0.099626	0.552347	0.00419635	0.806859	1.1e-06	-0.120486	0.566183	0.0915176	0.663507	0.378823	0.0618407	0.776131
Sobic.001G403600	similar to Expressed protein	purple	0.398126	0.0487158	0.386043	0.0566455	0.447968	0.0247247	0.354222	0.0823388	0.408414	0.0426738	0.437717	0.0286478	0.964024	9.91e-15	-0.868785	1.79e-08	0.726869	3.87e-05	0.770579	6.59e-06	-0.570761	0.00288675	-0.563965	0.00332238	-0.29218	0.156408	0.733628	3.01e-05	0.818191	5.84e-07	-0.050616	0.810116	0.768814	7.13e-06	-0.508168	0.00949838	0.428278	0.0326874	0.72444	4.22e-05	-0.0233252	0.911878	0.11802	0.574213	0.483768	0.0142795	0.746331
Sobic.003G081100	similar to Os01g0136800 protein	purple	0.390662	0.0535041	0.373749	0.0657073	0.474078	0.0166593	0.34755	0.0886954	0.408327	0.0427222	0.440361	0.0275909	0.899996	9.2e-10	-0.777333	4.85e-06	0.486139	0.013742	0.545556	0.004792	-0.374639	0.0650158	-0.46099	0.0203793	-0.249945	0.22821	0.670681	0.000243469	0.7331	3.07e-05	-0.0524506	0.803363	0.876774	9.03e-09	-0.573797	0.00270841	0.226068	0.277206	0.615317	0.0010612	-0.00163577	0.993808	-0.0402327	0.848572	0.430311	0.0317811	0.836419
Sobic.008G031300	similar to Nucleotidyltransferase family protein, putative%252C expressed	purple	0.395793	0.0501747	0.415205	0.0390204	0.416173	0.0385207	0.406931	0.043506	0.407334	0.0432783	0.344	0.0922247	0.826983	3.46e-07	-0.646418	0.000480849	0.5588	0.00368966	0.688565	0.000141575	-0.288151	0.162465	-0.465735	0.0189595	-0.0968247	0.645213	0.576331	0.00256682	0.771768	6.25e-06	0.08056	0.701867	0.658784	0.00034246	-0.630256	0.000733214	0.315214	0.124829	0.656636	0.000363649	0.179908	0.38949	0.0625329	0.766506	0.535625	0.00579021	0.756227
Sobic.003G270300	similar to Os01g0702700 protein	purple	0.399849	0.0476597	0.407402	0.0432402	0.417066	0.0380639	0.38709	0.0559211	0.407292	0.0433025	0.350505	0.085836	0.849181	8.01e-08	-0.742603	2.13e-05	0.791743	2.42e-06	0.755413	1.27e-05	-0.372135	0.066975	-0.405291	0.0444416	-0.161726	0.439914	0.679694	0.00018611	0.715264	5.85e-05	-0.165099	0.430306	0.633613	0.000673	-0.379882	0.0610564	0.473802	0.0167315	0.650541	0.000430118	0.000280154	0.99894	0.0968992	0.644957	0.438827	0.0282002	0.57416
Sobic.004G132300	similar to Putative uncharacterized protein OJ1654_A02.17	purple	0.394527	0.0509805	0.392121	0.0525402	0.44752	0.0248866	0.354717	0.0818817	0.407248	0.043327	0.409005	0.0423455	0.927689	2.54e-11	-0.837672	1.76e-07	0.762892	9.24e-06	0.688306	0.000142726	-0.408555	0.0425949	-0.349351	0.0869447	-0.271805	0.188727	0.819709	5.35e-07	0.705785	8.1e-05	-0.268056	0.195139	0.827884	3.27e-07	-0.38506	0.0573326	0.510865	0.00906366	0.735526	2.8e-05	-0.152183	0.467713	-0.0523835	0.803609	0.361961	0.0754036	0.677975
Sobic.004G069200	similar to Receptor protein kinase PERK1-like protein	purple	0.404486	0.0449067	0.375045	0.0647024	0.422906	0.0351822	0.393225	0.0518201	0.406914	0.0435155	0.561529	0.00349152	0.370255	0.0684748	-0.334399	0.102296	0.0368915	0.861022	0.139145	0.507109	-0.214419	0.303366	-0.371146	0.0677607	-0.20585	0.323553	0.174009	0.405479	0.313989	0.126382	0.129857	0.536131	0.279571	0.175908	-0.30565	0.137323	-0.0505376	0.810404	0.174601	0.403859	0.0659704	0.754048	-0.109706	0.601652	0.218618	0.293767	0.373877
Sobic.001G061102		purple	0.386896	0.0560546	0.395941	0.0500815	0.44784	0.0247709	0.396793	0.0495456	0.406536	0.0437299	0.424315	0.0345137	0.646817	0.000475729	-0.635226	0.000645614	0.305429	0.137622	0.520249	0.00767746	-0.144426	0.490958	-0.440701	0.0274575	-0.0512793	0.807673	0.220863	0.288712	0.662864	0.000305155	-0.0660328	0.753822	0.450552	0.0238078	-0.684119	0.00016256	-0.0747533	0.722493	0.232467	0.263468	0.258573	0.212019	-0.0280754	0.894023	0.541434	0.00518705	0.544796
Sobic.003G395100	(1 of 1) PTHR22904//PTHR22904:SF356 - TPR REPEAT CONTAINING PROTEIN // TETRATRICOPEPTIDE REPEAT PROTEIN 1	purple	0.397683	0.0489903	0.410878	0.0413182	0.411515	0.0409735	0.392363	0.052382	0.405628	0.0442479	0.393118	0.0518899	0.861085	3.31e-08	-0.788421	2.86e-06	0.813497	7.64e-07	0.832894	2.39e-07	-0.461422	0.0202467	-0.496464	0.0115916	-0.195532	0.348917	0.654954	0.00038103	0.766701	7.83e-06	-0.091339	0.664126	0.580184	0.00236371	-0.448536	0.0245208	0.495727	0.0117353	0.669166	0.000254492	0.0199311	0.924662	0.13501	0.519935	0.468987	0.0180339	0.566753
Sobic.001G186925		purple	0.408272	0.0427527	0.382745	0.0589752	0.411181	0.041154	0.367754	0.0705107	0.40558	0.0442759	0.435156	0.0297018	0.843687	1.17e-07	-0.726052	3.98e-05	0.718434	5.24e-05	0.758112	1.13e-05	-0.407731	0.0430552	-0.416486	0.0383598	-0.124365	0.553653	0.682471	0.000171008	0.76751	7.55e-06	0.139176	0.507015	0.586062	0.00208026	-0.445691	0.0255561	0.530777	0.0063378	0.789226	2.75e-06	0.0970464	0.644453	0.222523	0.285012	0.511024	0.0090385	0.697331
Sobic.003G354000	similar to Putative uncharacterized protein	purple	0.386347	0.0564345	0.392809	0.0520907	0.456839	0.021691	0.360989	0.0762501	0.405509	0.0443165	0.370081	0.0686155	0.901161	8.09e-10	-0.79916	1.66e-06	0.714057	6.11e-05	0.648472	0.000454969	-0.529678	0.0064677	-0.437948	0.0285541	-0.372416	0.0667526	0.799028	1.67e-06	0.669982	0.000248503	-0.189459	0.364381	0.822154	4.63e-07	-0.325187	0.112705	0.489028	0.0131096	0.695477	0.000113647	-0.174807	0.403295	-0.0486137	0.817501	0.316933	0.122676	0.664829
Sobic.001G041900	similar to Putative uncharacterized protein	purple	0.399109	0.0481112	0.404898	0.0446681	0.413132	0.0401081	0.384562	0.0576827	0.405395	0.0443817	0.412979	0.0401894	0.867238	2.03e-08	-0.763575	8.97e-06	0.572451	0.00278626	0.490966	0.0126991	-0.468541	0.0181588	-0.466605	0.0187082	-0.433776	0.0302824	0.763694	8.92e-06	0.584706	0.00214292	-0.255634	0.217445	0.834432	2.17e-07	-0.381419	0.0599325	0.341754	0.0945113	0.614168	0.00109097	-0.235835	0.256414	-0.236865	0.254284	0.212319	0.308239	0.654078
Sobic.001G333300	similar to Expressed protein	purple	0.401967	0.046386	0.370049	0.0686411	0.437324	0.0288072	0.349743	0.0865668	0.405311	0.0444301	0.423072	0.0351028	0.551669	0.00425285	-0.370605	0.0681937	0.486901	0.0135729	0.560254	0.00358296	-0.0814267	0.698806	-0.26815	0.194976	0.091535	0.663447	0.436945	0.0289621	0.582719	0.00223766	0.0944387	0.653414	0.365142	0.0726862	-0.3156	0.124343	0.428191	0.0327266	0.603962	0.00138861	0.212861	0.306977	0.160605	0.443133	0.503326	0.0103226	0.526267
Sobic.006G217300	similar to Probable UDP-arabinose 4-epimerase 2	purple	0.395787	0.0501787	0.397399	0.0491669	0.428622	0.0325325	0.361166	0.0760954	0.404603	0.0448386	0.433024	0.0306028	0.934522	8.39e-12	-0.829245	3.01e-07	0.794849	2.07e-06	0.67136	0.000238666	-0.606755	0.00130095	-0.460184	0.0206288	-0.429949	0.0319408	0.883418	4.94e-09	0.651639	0.000417422	-0.293664	0.154219	0.838991	1.61e-07	-0.286948	0.164305	0.584664	0.00214486	0.763564	8.97e-06	-0.283961	0.168937	-0.0773061	0.713401	0.259687	0.209987	0.634316
Sobic.006G249700	similar to OSIGBa0132E09-OSIGBa0108L24.16 protein	purple	0.398426	0.0485306	0.404124	0.0451166	0.413046	0.0401537	0.378824	0.0618401	0.404494	0.0449017	0.40498	0.0446207	0.893442	1.85e-09	-0.830824	2.73e-07	0.893469	1.84e-09	0.883594	4.86e-09	-0.453921	0.0226538	-0.434162	0.0301192	-0.159595	0.446044	0.707036	7.76e-05	0.784853	3.4e-06	-0.192879	0.355623	0.591232	0.00185547	-0.412265	0.0405705	0.578944	0.00242754	0.729428	3.52e-05	0.00061013	0.997691	0.159374	0.446684	0.502886	0.0104004	0.555008
Sobic.008G087500	similar to Expressed protein	purple	0.394038	0.0512946	0.411442	0.0410129	0.411447	0.0410098	0.402878	0.0458468	0.404399	0.0449571	0.345666	0.0905553	0.755158	1.28e-05	-0.718037	5.31e-05	0.665925	0.000279548	0.818491	5.74e-07	-0.413198	0.0400731	-0.548218	0.00455049	-0.109853	0.60116	0.430623	0.0316437	0.773936	5.66e-06	0.0712935	0.734874	0.396883	0.0494892	-0.535175	0.00583936	0.320337	0.118488	0.527476	0.00673483	0.220577	0.289353	0.220639	0.289213	0.579685	0.00238921	0.523836
Sobic.004G302800	similar to Putative vesicle-associated membrane protein-associated protein	purple	0.396487	0.0497376	0.415602	0.0388149	0.406424	0.0437938	0.389182	0.0544956	0.40422	0.0450609	0.371642	0.0673658	0.862431	2.98e-08	-0.741404	2.23e-05	0.909919	2.91e-10	0.817947	5.93e-07	-0.446984	0.0250812	-0.3549	0.0817126	-0.186164	0.372935	0.780251	4.23e-06	0.708718	7.33e-05	-0.186927	0.370943	0.636798	0.000619877	-0.267792	0.195596	0.665346	0.000284246	0.763085	9.16e-06	-0.0844271	0.688242	0.162657	0.437252	0.401378	0.0467376	0.53989
Sobic.007G215100		purple	0.389047	0.0545863	0.371549	0.0674396	0.463023	0.0197607	0.3369	0.0995973	0.403725	0.0453495	0.474868	0.0164538	0.826458	3.57e-07	-0.730429	3.39e-05	0.386093	0.056611	0.429192	0.0322773	-0.452811	0.023029	-0.5427	0.00506296	-0.400299	0.0473868	0.630376	0.000730984	0.605876	0.00132801	-0.226937	0.275315	0.83578	1.99e-07	-0.503097	0.010363	0.165585	0.428932	0.522541	0.00736729	-0.1388	0.508175	-0.257009	0.214895	0.300403	0.144548	0.72024
Sobic.010G217800	weakly similar to Putative uncharacterized protein OSJNBa0051O02.35	purple	0.389709	0.0541404	0.411629	0.040912	0.416349	0.0384302	0.407986	0.0429125	0.403567	0.0454421	0.371787	0.0672504	0.604633	0.00136712	-0.507826	0.00955481	0.454944	0.0223126	0.630509	0.000728527	-0.243774	0.24028	-0.49896	0.0111158	-0.0718384	0.73292	0.276334	0.181175	0.634596	0.000656203	-0.0634831	0.763057	0.348709	0.0875656	-0.564514	0.00328518	0.132002	0.52936	0.337329	0.0991399	0.213453	0.305603	0.0477751	0.820598	0.484026	0.0142201	0.428997
Sobic.003G008300	similar to Putative uncharacterized protein	purple	0.3966	0.0496666	0.396537	0.0497062	0.416722	0.0382391	0.374867	0.0648392	0.402988	0.045782	0.4294	0.0321847	0.769649	6.87e-06	-0.730128	3.43e-05	0.716946	5.52e-05	0.806732	1.11e-06	-0.103734	0.621693	-0.0475428	0.821457	0.208122	0.318122	0.554475	0.00402316	0.810872	8.85e-07	0.206281	0.322519	0.458797	0.0210641	-0.428339	0.03266	0.511788	0.00891861	0.731851	3.21e-05	0.272239	0.187995	0.459821	0.020742	0.668791	0.000257289	0.64467
Sobic.004G319100	similar to Putative uncharacterized protein OJ1293_A01.14	purple	0.390536	0.0535878	0.406519	0.0437395	0.42162	0.0358016	0.384988	0.0573832	0.402979	0.0457873	0.393052	0.0519328	0.949509	4.55e-13	-0.83179	2.57e-07	0.706617	7.87e-05	0.703761	8.66e-05	-0.535803	0.00577097	-0.562556	0.00341936	-0.351567	0.0848258	0.745594	1.89e-05	0.748377	1.69e-05	-0.18892	0.365772	0.805559	1.18e-06	-0.492421	0.0123978	0.400219	0.0474351	0.666119	0.000277992	-0.0982987	0.640167	-0.0442735	0.833561	0.393858	0.0514105	0.701144
Sobic.007G085300	weakly similar to WRKY transcription factor 25	purple	0.387062	0.0559402	0.429987	0.031924	0.404683	0.0447926	0.421161	0.0360244	0.40289	0.0458395	0.385538	0.0569974	0.772666	6e-06	-0.627867	0.000778851	0.654484	0.000386018	0.717841	5.35e-05	-0.356511	0.0802393	-0.307317	0.135084	-0.112004	0.594012	0.559965	0.00360395	0.713685	6.18e-05	0.0763746	0.716715	0.558126	0.00374003	-0.414856	0.039202	0.376257	0.0637738	0.593261	0.00177311	0.107163	0.610151	0.244709	0.238424	0.473597	0.0167853	0.602059
Sobic.004G177250	(1 of 1) PTHR12864:SF14 - RAN-BINDING PROTEINS 9/10 HOMOLOG	purple	0.40036	0.0473499	0.378418	0.0621429	0.426737	0.0333881	0.341815	0.0944491	0.402565	0.0460313	0.425024	0.0341809	0.888263	3.11e-09	-0.735293	2.82e-05	0.763719	8.91e-06	0.675044	0.000214025	-0.633235	0.000679555	-0.463336	0.0196669	-0.396833	0.0495203	0.889417	2.77e-09	0.680863	0.000179617	0.0992676	0.636858	0.745308	1.91e-05	-0.184718	0.376724	0.689335	0.00013819	0.89014	2.58e-09	-0.168873	0.419693	0.117375	0.576321	0.305708	0.137245	0.711001
Sobic.004G216600	similar to Glutaredoxin-C4, chloroplast precursor	purple	0.391815	0.0527412	0.382464	0.059177	0.43674	0.0290461	0.3632	0.0743361	0.40231	0.0461824	0.450554	0.0238071	0.860894	3.36e-08	-0.735891	2.76e-05	0.505576	0.00993249	0.612243	0.00114248	-0.389639	0.0541879	-0.519423	0.00779195	-0.192015	0.357824	0.571537	0.00284021	0.76593	8.1e-06	0.0799385	0.704065	0.745324	1.91e-05	-0.625447	0.000827578	0.179303	0.391115	0.564106	0.00331276	0.097468	0.643009	0.0970859	0.644318	0.475228	0.0163607	0.795156
Sobic.002G270200	similar to F-box family protein	purple	0.39355	0.0516095	0.381345	0.0599862	0.431188	0.0313962	0.366035	0.0719367	0.401957	0.0463919	0.457607	0.0214436	0.88953	2.74e-09	-0.83232	2.48e-07	0.58804	0.00199162	0.659264	0.00033788	-0.393007	0.0519616	-0.563572	0.00334915	-0.230386	0.267886	0.618118	0.000991513	0.771226	6.4e-06	-0.0897457	0.669658	0.702379	9.07e-05	-0.563049	0.00338515	0.287651	0.163228	0.606191	0.00131825	0.0613708	0.770731	-0.0315671	0.880929	0.500492	0.010832	0.713936
Sobic.006G192700	similar to OSJNBa0013K16.4 protein	purple	0.391697	0.0528191	0.403757	0.0453311	0.419301	0.0369399	0.373622	0.0658063	0.401882	0.0464369	0.457282	0.021548	0.892388	2.06e-09	-0.765875	8.12e-06	0.783802	3.57e-06	0.681505	0.000176135	-0.459935	0.0207063	-0.348521	0.0877487	-0.299286	0.146119	0.850836	7.11e-08	0.668913	0.000256372	-0.197526	0.343926	0.779397	4.4e-06	-0.266407	0.198006	0.60731	0.00128412	0.793799	2.19e-06	-0.18829	0.367402	-0.00669412	0.974666	0.327516	0.110003	0.651915
Sobic.001G220400	similar to Putative uncharacterized protein OSJNBb0044B19.7	purple	0.395235	0.0505287	0.386861	0.0560787	0.428591	0.0325467	0.348492	0.0877763	0.401881	0.0464377	0.440024	0.0277241	0.93118	1.46e-11	-0.863761	2.68e-08	0.794243	2.14e-06	0.686289	0.000151999	-0.601171	0.00148124	-0.385547	0.0569915	-0.36405	0.0736104	0.878711	7.6e-09	0.689795	0.000136202	-0.104429	0.619347	0.807538	1.06e-06	-0.2494	0.229259	0.610237	0.00119834	0.806962	1.1e-06	-0.223075	0.283787	0.107899	0.607686	0.312838	0.127853	0.673637
Sobic.007G126400	similar to Homeodomain leucine zipper protein	purple	0.386582	0.0562719	0.38024	0.0607935	0.446858	0.0251273	0.350482	0.0858584	0.40067	0.0471626	0.428757	0.032472	0.912183	2.2e-10	-0.823877	4.18e-07	0.587259	0.00202621	0.57681	0.00254079	-0.331314	0.105699	-0.327133	0.110444	-0.236419	0.255205	0.705894	8.07e-05	0.709291	7.19e-05	-0.197704	0.343483	0.855856	4.92e-08	-0.510415	0.00913499	0.280503	0.174412	0.603228	0.00141248	-0.081005	0.700295	-0.048852	0.816621	0.386918	0.0560398	0.743652
Sobic.005G225100	Predicted protein	purple	0.392008	0.0526144	0.386014	0.0566656	0.423079	0.0350997	0.375042	0.0647047	0.400451	0.0472949	0.435854	0.0294115	0.881897	5.69e-09	-0.786014	3.21e-06	0.517156	0.00811333	0.641886	0.000542546	-0.237595	0.252778	-0.386185	0.0565467	-0.0949935	0.651503	0.588699	0.00196286	0.797099	1.85e-06	-0.00292312	0.988936	0.716555	5.6e-05	-0.66257	0.000307722	0.23324	0.261837	0.636224	0.000629169	0.151878	0.468616	0.0105074	0.960243	0.561141	0.00351912	0.795812
Sobic.009G200300		purple	0.391825	0.0527345	0.407164	0.0433745	0.406858	0.0435472	0.386624	0.0562424	0.400339	0.0473628	0.398404	0.0485444	0.962399	1.63e-14	-0.850092	7.5e-08	0.702667	8.98e-05	0.730465	3.39e-05	-0.533699	0.00600279	-0.541924	0.00513873	-0.303295	0.140532	0.752607	1.42e-05	0.792169	2.37e-06	-0.0286615	0.891823	0.790167	2.62e-06	-0.515388	0.00837147	0.419467	0.0368573	0.726875	3.86e-05	-0.0362801	0.863304	0.0549531	0.794173	0.440397	0.0275769	0.760618
Sobic.003G126300	similar to Putative uncharacterized protein P0011D01.31	purple	0.389379	0.0543625	0.38733	0.0557559	0.432615	0.0307784	0.352328	0.0841073	0.399949	0.0475987	0.398282	0.0486193	0.965583	6e-15	-0.827226	3.41e-07	0.743713	2.04e-05	0.689174	0.000138892	-0.543957	0.00494212	-0.479986	0.0151725	-0.374009	0.0655043	0.859702	3.68e-08	0.729119	3.56e-05	-0.157407	0.452386	0.870908	1.5e-08	-0.404861	0.0446894	0.519841	0.00773384	0.785988	3.22e-06	-0.167205	0.424365	-0.0491614	0.815479	0.342907	0.0933327	0.747846
Sobic.003G081000	similar to Transcription factor HBP-1b	purple	0.384335	0.0578432	0.386724	0.0561733	0.440418	0.0275684	0.356883	0.0799017	0.399268	0.0480141	0.388022	0.0552827	0.942147	2.1e-12	-0.804051	1.28e-06	0.699069	0.000101146	0.644108	0.000511494	-0.488584	0.0132053	-0.511313	0.00899297	-0.378278	0.0622473	0.810114	9.23e-07	0.713342	6.26e-05	-0.202	0.332884	0.868193	1.87e-08	-0.400611	0.0471984	0.441847	0.0270111	0.703619	8.71e-05	-0.14331	0.494351	-0.113287	0.589765	0.344363	0.091859	0.731398
Sobic.003G341800	similar to Leucine zipper protein-like	purple	0.393606	0.0515731	0.416058	0.0385794	0.388208	0.0551556	0.399611	0.0478044	0.399017	0.0481671	0.403084	0.0457252	0.9273	2.7e-11	-0.84556	1.03e-07	0.802376	1.4e-06	0.821136	4.92e-07	-0.527998	0.00667066	-0.55209	0.00421768	-0.248164	0.23165	0.727491	3.78e-05	0.788055	2.91e-06	-0.126928	0.545442	0.667744	0.000265237	-0.473373	0.0168442	0.522272	0.00740316	0.741577	2.22e-05	-0.0127941	0.9516	0.0770204	0.714417	0.484267	0.0141649	0.647216
Sobic.005G110473		purple	0.388717	0.05481	0.362194	0.0752027	0.451172	0.0235919	0.331521	0.105468	0.398945	0.0482113	0.438733	0.0282378	0.895652	1.47e-09	-0.721635	4.67e-05	0.50939	0.00929929	0.60968	0.00121428	-0.311806	0.129183	-0.485122	0.0139706	-0.172955	0.408372	0.615514	0.00105616	0.782415	3.82e-06	-0.0403528	0.848124	0.803561	1.32e-06	-0.642948	0.000527501	0.198297	0.342007	0.609956	0.00120636	0.0886013	0.673641	-0.00486778	0.981576	0.504379	0.0101385	0.833822
Sobic.003G274200	similar to Os01g0709400 protein	purple	0.389738	0.0541209	0.379333	0.061462	0.432846	0.030679	0.348336	0.0879279	0.398756	0.0483275	0.354852	0.0817569	0.87156	1.42e-08	-0.701207	9.43e-05	0.692216	0.000126152	0.625102	0.000834732	-0.646122	0.000484682	-0.550776	0.00432823	-0.466973	0.0186028	0.805699	1.18e-06	0.650932	0.000425563	0.0609378	0.772307	0.776078	5.13e-06	-0.282183	0.171736	0.499376	0.0110382	0.728906	3.59e-05	-0.175075	0.402563	0.0333004	0.87444	0.243601	0.240623	0.693164
Sobic.009G068000	late embryogenesis abundant protein, putative, expressed	purple	0.380389	0.0606837	0.396417	0.0497811	0.438391	0.0283752	0.363163	0.0743679	0.398455	0.0485127	0.397304	0.0492258	0.920765	7.02e-11	-0.760439	1.03e-05	0.616109	0.00104107	0.60848	0.00124922	-0.48237	0.0146045	-0.496162	0.0116502	-0.356666	0.0800991	0.747643	1.74e-05	0.701749	9.26e-05	-0.2034	0.329471	0.881451	5.93e-09	-0.470717	0.0175568	0.337385	0.0990802	0.639235	0.000581714	-0.129039	0.538726	-0.100908	0.63127	0.346722	0.0895093	0.747054
Sobic.009G164500	similar to Nonclathrin coat protein zeta1-COP	purple	0.389637	0.0541889	0.385027	0.0573556	0.426161	0.0336531	0.354841	0.0817674	0.398368	0.0485661	0.397217	0.0492802	0.905472	4.95e-10	-0.778828	4.52e-06	0.836852	1.85e-07	0.814809	7.1e-07	-0.388303	0.0550912	-0.43984	0.0277967	-0.169881	0.416881	0.735556	2.8e-05	0.781979	3.9e-06	-0.166135	0.427378	0.685693	0.000154841	-0.423689	0.0348096	0.528989	0.00655031	0.731771	3.22e-05	0.00212655	0.991951	0.0921337	0.661374	0.482136	0.0146595	0.645719
Sobic.004G299300	similar to Putative uncharacterized protein	purple	0.388728	0.0548021	0.371549	0.0674395	0.440452	0.0275552	0.332383	0.10451	0.397803	0.0489157	0.425817	0.0338121	0.962446	1.61e-14	-0.867507	1.98e-08	0.768605	7.2e-06	0.686131	0.000152747	-0.6284	0.000768461	-0.516788	0.00816653	-0.425268	0.0340674	0.860419	3.48e-08	0.70653	7.9e-05	-0.195326	0.349436	0.85568	4.99e-08	-0.348285	0.0879783	0.524036	0.00717068	0.757787	1.15e-05	-0.224462	0.280726	-0.0138108	0.947759	0.308649	0.133312	0.698209
Sobic.008G115500	similar to Putative uncharacterized protein	purple	0.388032	0.0552754	0.369209	0.0693212	0.435567	0.0295305	0.359415	0.0776345	0.397734	0.0489585	0.478125	0.0156287	0.911622	2.36e-10	-0.848053	8.67e-08	0.524608	0.00709662	0.667378	0.00026806	-0.362157	0.0752345	-0.543068	0.00502727	-0.172237	0.410352	0.567652	0.00307955	0.832334	2.48e-07	0.0184117	0.930391	0.712673	6.4e-05	-0.672196	0.000232864	0.193423	0.354243	0.59689	0.00163361	0.147744	0.480946	0.0474102	0.821947	0.57641	0.00256252	0.794729
Sobic.006G115300	similar to H0418A01.2 protein	purple	0.38544	0.0570663	0.403774	0.0453207	0.414947	0.0391545	0.370534	0.068251	0.397174	0.0493071	0.337659	0.0987891	0.892478	2.04e-09	-0.791147	2.5e-06	0.767589	7.53e-06	0.677171	0.000200834	-0.579588	0.00239419	-0.509174	0.00933424	-0.423955	0.0346838	0.797668	1.79e-06	0.636149	0.000630395	-0.304014	0.139548	0.791149	2.5e-06	-0.360338	0.0768204	0.491873	0.0125106	0.664908	0.000287843	-0.241019	0.245802	-0.112592	0.592065	0.245437	0.236986	0.582664
Sobic.004G133202	(1 of 2) KOG3808 - Uncharacterized conserved protein	purple	0.385258	0.0571936	0.380559	0.0605598	0.430268	0.0317998	0.36205	0.0753266	0.396775	0.0495565	0.451902	0.0233399	0.904878	5.31e-10	-0.713311	6.27e-05	0.733635	3.01e-05	0.773487	5.78e-06	-0.51815	0.00797099	-0.584056	0.00217351	-0.224933	0.279691	0.719718	5e-05	0.802467	1.4e-06	0.0532483	0.800431	0.711903	6.58e-05	-0.42887	0.0324212	0.49403	0.0120717	0.761899	9.64e-06	0.0401721	0.848797	0.177841	0.395052	0.503263	0.0103338	0.752387
Sobic.002G393200	similar to CaMK1	purple	0.391527	0.052931	0.365719	0.0722015	0.434004	0.0301858	0.329931	0.107252	0.396769	0.0495604	0.420023	0.0365822	0.885541	4.04e-09	-0.762274	9.49e-06	0.809523	9.54e-07	0.722477	4.53e-05	-0.432788	0.0307041	-0.264942	0.200578	-0.189383	0.364575	0.848999	8.11e-08	0.709103	7.24e-05	-0.0262087	0.901034	0.725262	4.1e-05	-0.242314	0.243195	0.683069	0.000167898	0.866473	2.16e-08	-0.0969854	0.644662	0.174474	0.404205	0.398425	0.0485315	0.68323
Sobic.004G278600	similar to Putative uncharacterized protein	purple	0.391432	0.0529938	0.389323	0.0544002	0.410204	0.0416855	0.362438	0.0749918	0.396661	0.0496281	0.362813	0.0746689	0.861237	3.27e-08	-0.790797	2.54e-06	0.849154	8.02e-08	0.794548	2.1e-06	-0.646402	0.000481053	-0.587852	0.00199994	-0.37182	0.067224	0.724708	4.18e-05	0.684485	0.000160735	-0.200377	0.336864	0.614256	0.00108867	-0.337689	0.0987565	0.555335	0.00395487	0.672018	0.000234094	-0.144351	0.491186	0.0617987	0.769175	0.33596	0.100605	0.500516
Sobic.002G260800	Predicted protein	purple	0.392251	0.0524547	0.395643	0.0502695	0.39808	0.048744	0.382568	0.0591019	0.396489	0.0497363	0.433589	0.030362	0.777439	4.82e-06	-0.846671	9.55e-08	0.554119	0.00405169	0.595648	0.00168026	-0.337833	0.0986041	-0.445494	0.0256293	-0.221526	0.28723	0.486557	0.0136489	0.636111	0.000631016	-0.337274	0.0991983	0.553972	0.00406357	-0.523934	0.00718397	0.180345	0.388321	0.411191	0.0411486	-0.0427396	0.839253	-0.11817	0.573722	0.392963	0.0519903	0.460376
Sobic.003G322700	similar to Putative uncharacterized protein P0684C02.6-1	purple	0.38725	0.0558115	0.381612	0.0597923	0.422647	0.0353062	0.360229	0.0769155	0.396068	0.0500009	0.433331	0.0304716	0.974547	1.95e-16	-0.891704	2.21e-09	0.688816	0.000140464	0.717799	5.36e-05	-0.477282	0.015839	-0.49373	0.0121319	-0.276972	0.180129	0.751235	1.51e-05	0.809441	9.58e-07	-0.054016	0.797611	0.801297	1.49e-06	-0.525687	0.00695869	0.401179	0.0468567	0.728962	3.58e-05	-0.021283	0.919568	0.0410674	0.845466	0.470098	0.0177264	0.780179
Sobic.010G163600	similar to Ras-related protein RIC2	purple	0.385807	0.0568099	0.38406	0.0580378	0.422074	0.0355819	0.357396	0.0794386	0.395302	0.0504862	0.413774	0.0397688	0.861456	3.21e-08	-0.743842	2.03e-05	0.699711	9.9e-05	0.839555	1.55e-07	-0.381537	0.0598466	-0.596963	0.0016309	-0.100003	0.63435	0.553528	0.00409949	0.852455	6.33e-08	-0.030586	0.884605	0.578614	0.00244475	-0.602963	0.00142118	0.355594	0.0810759	0.645664	0.000490674	0.200638	0.336221	0.143564	0.493578	0.629858	0.000740645	0.684754
Sobic.002G104100	similar to LAs17 Binding protein-like	purple	0.389293	0.0544202	0.38833	0.0550725	0.4092	0.0422373	0.365475	0.0724063	0.3953	0.0504876	0.453009	0.0229614	0.963533	1.16e-14	-0.860547	3.45e-08	0.730202	3.42e-05	0.762876	9.25e-06	-0.366562	0.0714976	-0.370666	0.0681448	-0.135057	0.519789	0.746305	1.84e-05	0.845435	1.04e-07	0.0022555	0.991463	0.751539	1.49e-05	-0.501097	0.0107216	0.465464	0.0190385	0.778541	4.58e-06	0.0559986	0.790342	0.155792	0.457096	0.54838	0.00453612	0.785859
Sobic.010G023800	similar to 3-phosphoshikimate 1-carboxyvinyltransferase	purple	0.378638	0.0619787	0.356158	0.0805605	0.468355	0.0182109	0.311354	0.129768	0.395269	0.0505073	0.445684	0.0255588	0.887152	3.46e-09	-0.754669	1.31e-05	0.510213	0.00916718	0.486778	0.0136001	-0.430763	0.0315824	-0.389191	0.0544896	-0.346759	0.0894728	0.768433	7.25e-06	0.647465	0.000467498	-0.140075	0.504246	0.933819	9.46e-12	-0.435191	0.0296873	0.318131	0.12119	0.662313	0.000309978	-0.168961	0.419446	-0.114368	0.586195	0.297504	0.148653	0.804565
Sobic.010G132100	(1 of 1) KOG3425 - Uncharacterized conserved protein	purple	0.382724	0.0589899	0.388134	0.0552064	0.422942	0.0351653	0.369507	0.0690792	0.395232	0.0505304	0.45796	0.0213304	0.947741	6.7e-13	-0.841817	1.33e-07	0.622555	0.000889227	0.729284	3.54e-05	-0.368809	0.0696468	-0.387371	0.0557283	-0.128501	0.540432	0.66618	0.000277499	0.857045	4.5e-08	0.064482	0.759435	0.766721	7.82e-06	-0.616408	0.00103358	0.340341	0.0959713	0.712718	6.39e-05	0.114372	0.586184	0.172477	0.409691	0.581452	0.00229991	0.839387
Sobic.001G044500	(1 of 11) KOG1330 - Sugar transporter/spinster transmembrane protein	purple	0.397346	0.0491999	0.372367	0.0667916	0.399096	0.048119	0.361341	0.0759425	0.394678	0.0508841	0.450857	0.0237015	0.759463	1.07e-05	-0.773979	5.65e-06	0.68121	0.000177727	0.679367	0.000187966	-0.302342	0.141846	-0.281045	0.173545	-0.105161	0.616881	0.572376	0.00279068	0.672042	0.000233929	-0.0570759	0.786399	0.466902	0.0186231	-0.349418	0.0868803	0.41532	0.0389609	0.610293	0.00119675	0.0461288	0.826687	0.168256	0.421417	0.455811	0.0220264	0.497185
Sobic.001G185400	similar to MATE efflux family protein, expressed	purple	0.381485	0.059884	0.40496	0.044632	0.409744	0.0419376	0.379728	0.0611701	0.394538	0.0509737	0.385575	0.0569718	0.946379	8.95e-13	-0.822283	4.6e-07	0.716433	5.62e-05	0.689073	0.000139333	-0.537545	0.0055847	-0.507379	0.00962884	-0.366672	0.071406	0.795247	2.03e-06	0.719542	5.04e-05	-0.208241	0.31784	0.836575	1.89e-07	-0.45752	0.0214713	0.453276	0.0228712	0.711421	6.69e-05	-0.150866	0.471618	-0.0772854	0.713475	0.351378	0.085005	0.705916
Sobic.008G095000	similar to ABA-responsive protein, putative%252C expressed	purple	0.385532	0.0570014	0.425755	0.0338411	0.380739	0.0604278	0.403866	0.0452672	0.394479	0.0510117	0.289163	0.160929	0.697485	0.000106502	-0.677188	0.00020073	0.729766	3.47e-05	0.625931	0.000817625	-0.622978	0.000879974	-0.463409	0.0196451	-0.436239	0.0292523	0.632513	0.000692234	0.48097	0.0149359	-0.207631	0.319292	0.52498	0.00704874	-0.196506	0.346475	0.461039	0.0203643	0.499597	0.010997	-0.26322	0.203628	-0.0139403	0.94727	0.127471	0.543713	0.325185
Sobic.004G003550	OsMADS60 - MADS-box family gene with MIKCc type-box, expressed	purple	0.383797	0.0582243	0.376904	0.0632816	0.432077	0.0310102	0.339829	0.0965049	0.394358	0.0510893	0.426174	0.0336471	0.957867	5.92e-14	-0.858682	3.98e-08	0.748193	1.7e-05	0.656194	0.000368156	-0.570899	0.00287843	-0.464816	0.019228	-0.402489	0.0460764	0.873468	1.2e-08	0.70166	9.29e-05	-0.165321	0.429678	0.874012	1.15e-08	-0.325128	0.112774	0.531666	0.00623417	0.770033	6.75e-06	-0.214537	0.303094	-0.0297986	0.887557	0.310829	0.13045	0.726184
Sobic.007G005600	similar to Putative uncharacterized protein	purple	0.389188	0.0544917	0.411071	0.0412134	0.383532	0.0584127	0.393599	0.0515779	0.394311	0.0511193	0.383892	0.0581565	0.932015	1.28e-11	-0.840431	1.46e-07	0.737776	2.57e-05	0.801693	1.45e-06	-0.385826	0.0567969	-0.419519	0.0368316	-0.134118	0.522722	0.673285	0.000225497	0.824707	3.97e-07	-0.0817933	0.697512	0.681311	0.000177182	-0.581988	0.00227342	0.410894	0.0413094	0.703689	8.68e-05	0.0735247	0.726882	0.122193	0.560653	0.539387	0.00539333	0.697163
Sobic.007G106900	similar to CAF protein-like	purple	0.387518	0.0556271	0.379748	0.0611554	0.414596	0.0393377	0.364433	0.073285	0.394288	0.0511342	0.423186	0.0350487	0.940744	2.75e-12	-0.869013	1.75e-08	0.735081	2.85e-05	0.770469	6.62e-06	-0.476538	0.0160265	-0.523293	0.00726786	-0.2277	0.27366	0.711429	6.69e-05	0.82186	4.71e-07	0.0331402	0.87504	0.704587	8.43e-05	-0.484204	0.0141794	0.428968	0.0323774	0.724509	4.21e-05	0.0420704	0.841738	0.149857	0.474624	0.50239	0.0104886	0.730679
Sobic.004G162400	similar to ATP-dependent Clp protease ATP-binding subunit	purple	0.390878	0.0533601	0.386678	0.0562056	0.401195	0.0468471	0.365391	0.0724762	0.393996	0.0513217	0.379857	0.0610754	0.941007	2.61e-12	-0.856748	4.6e-08	0.742127	2.17e-05	0.795631	1.99e-06	-0.515248	0.00839228	-0.565102	0.00324581	-0.26284	0.204306	0.707517	7.64e-05	0.816566	6.42e-07	-0.00916061	0.965336	0.682637	0.00017014	-0.53712	0.00562962	0.443845	0.0262469	0.731853	3.21e-05	0.0284026	0.892794	0.0833969	0.691863	0.488548	0.0132131	0.706678
Sobic.003G153700	similar to Putative uncharacterized protein	purple	0.386195	0.05654	0.348432	0.087835	0.450463	0.023839	0.309628	0.132022	0.393872	0.0514017	0.455894	0.0219991	0.944484	1.32e-12	-0.813818	7.51e-07	0.742593	2.13e-05	0.694861	0.000115922	-0.504359	0.0101421	-0.42539	0.0340104	-0.283654	0.169419	0.845107	1.06e-07	0.761583	9.77e-06	0.0274624	0.896324	0.825247	3.85e-07	-0.343282	0.0929517	0.544026	0.00493554	0.826162	3.64e-07	-0.080284	0.702843	0.131027	0.532435	0.411319	0.0410791	0.793952
Sobic.009G050600	(1 of 2) PTHR10071:SF203 - GATA TRANSCRIPTION FACTOR 15-RELATED	purple	0.391672	0.0528352	0.387299	0.0557778	0.388266	0.0551159	0.396988	0.0494234	0.393556	0.0516055	0.505361	0.00996935	0.668993	0.00025578	-0.645295	0.000495543	0.260426	0.208647	0.521558	0.00749903	-0.037649	0.858197	-0.32709	0.110493	0.0887536	0.67311	0.259369	0.210566	0.719774	4.99e-05	0.102832	0.624743	0.407095	0.0434132	-0.735818	2.77e-05	0.00703886	0.973361	0.410948	0.0412801	0.34909	0.0871964	0.0410212	0.845638	0.647563	0.000466268	0.649475
Sobic.002G270500	similar to Putative uncharacterized protein	purple	0.381619	0.0597869	0.373144	0.0661797	0.43679	0.0290257	0.33271	0.104148	0.393256	0.0518001	0.410453	0.0415496	0.916393	1.27e-10	-0.808964	9.84e-07	0.722616	4.51e-05	0.611194	0.00117142	-0.556854	0.00383672	-0.416202	0.0385055	-0.422633	0.0353129	0.885559	4.03e-09	0.634305	0.000661136	-0.255342	0.217988	0.86749	1.99e-08	-0.272822	0.187012	0.562311	0.00343641	0.775915	5.17e-06	-0.274376	0.184414	-0.122172	0.560721	0.254638	0.219305	0.674303
Sobic.007G121300	similar to Putative uncharacterized protein	purple	0.378294	0.062236	0.38236	0.0592519	0.434342	0.0300433	0.342481	0.093767	0.39285	0.0520636	0.377196	0.0630608	0.921652	6.2e-11	-0.826746	3.51e-07	0.735992	2.75e-05	0.66949	0.000252102	-0.590283	0.00189508	-0.569102	0.00298828	-0.425095	0.0341478	0.792224	2.37e-06	0.678428	0.000193375	-0.296326	0.150345	0.838203	1.7e-07	-0.381357	0.0599771	0.444419	0.0260304	0.657767	0.000352359	-0.213621	0.305213	-0.101692	0.628608	0.295646	0.151328	0.64335
Sobic.001G080700	similar to Putative uncharacterized protein	purple	0.389063	0.0545759	0.378881	0.061798	0.40838	0.0426927	0.353767	0.0827609	0.39279	0.0521032	0.411172	0.0411585	0.952017	2.56e-13	-0.836296	1.92e-07	0.812244	8.2e-07	0.791003	2.51e-06	-0.491418	0.0126049	-0.504367	0.0101406	-0.255739	0.21725	0.774991	5.4e-06	0.795952	1.96e-06	-0.105961	0.614188	0.732239	3.17e-05	-0.43698	0.0289479	0.508739	0.00940499	0.759361	1.07e-05	-0.033841	0.872418	0.0976684	0.642323	0.456339	0.0218538	0.692158
Sobic.001G344400	similar to Beta-ketoacyl-ACP synthase	purple	0.388305	0.0550895	0.375418	0.064415	0.41551	0.0388624	0.337785	0.098655	0.392495	0.0522955	0.467932	0.0183302	0.938521	4.15e-12	-0.819907	5.29e-07	0.767081	7.7e-06	0.727215	3.82e-05	-0.488688	0.0131828	-0.353173	0.0833148	-0.230865	0.266865	0.845445	1.04e-07	0.754866	1.3e-05	-0.0483228	0.818575	0.791144	2.5e-06	-0.371238	0.0676873	0.596696	0.00164081	0.854982	5.25e-08	-0.0976387	0.642424	0.142433	0.497023	0.419774	0.0367054	0.750172
Sobic.001G071100	similar to DNAJ protein, putative%252C expressed	purple	0.382768	0.0589585	0.365886	0.0720613	0.435246	0.0296641	0.332285	0.104619	0.392421	0.0523437	0.366805	0.0712952	0.789303	2.74e-06	-0.691068	0.000130833	0.622514	0.000890136	0.631761	0.000705659	-0.459681	0.0207859	-0.424306	0.0345179	-0.269574	0.192525	0.616897	0.00102139	0.653863	0.000392691	-0.0235466	0.911045	0.658998	0.000340409	-0.437749	0.0286348	0.339748	0.0965892	0.569389	0.0029705	-0.0530867	0.801024	0.087102	0.678873	0.327068	0.110519	0.605873
Sobic.010G026500	similar to Os06g0136300 protein	purple	0.383988	0.0580882	0.387857	0.0553954	0.411155	0.0411677	0.357859	0.0790225	0.392257	0.0524508	0.383163	0.0586755	0.901774	7.56e-10	-0.827307	3.39e-07	0.783438	3.64e-06	0.750497	1.55e-05	-0.624037	0.000857144	-0.505521	0.00994196	-0.354636	0.0819564	0.741825	2.19e-05	0.718673	5.19e-05	-0.0984606	0.639613	0.708044	7.5e-05	-0.385838	0.0567883	0.484735	0.0140582	0.678934	0.000190442	-0.132396	0.528121	0.125847	0.548897	0.350174	0.0861532	0.608272
Sobic.005G175500	(1 of 26) PF01657//PF07714 - Salt stress response/antifungal (Stress-antifung) // Protein tyrosine kinase (Pkinase_Tyr)	purple	0.383472	0.0584551	0.346041	0.0901832	0.450214	0.0239262	0.313717	0.126729	0.392236	0.0524647	0.463596	0.0195893	0.856586	4.66e-08	-0.773591	5.75e-06	0.457002	0.0216382	0.451139	0.0236035	-0.502529	0.0104638	-0.417368	0.0379105	-0.387317	0.0557654	0.716523	5.6e-05	0.620363	0.00093856	-0.0561741	0.789699	0.845513	1.04e-07	-0.413639	0.0398399	0.277075	0.17996	0.628469	0.000767135	-0.164903	0.430861	-0.0784969	0.709173	0.282662	0.17098	0.754292
Sobic.008G112000	similar to Os03g0690500 protein	purple	0.381385	0.0599572	0.371815	0.0672282	0.426983	0.0332754	0.357218	0.079599	0.392233	0.0524671	0.419979	0.0366039	0.908003	3.67e-10	-0.798522	1.72e-06	0.613405	0.00111114	0.662179	0.000311163	-0.37084	0.0680056	-0.342207	0.0940463	-0.180222	0.38865	0.68838	0.000142398	0.783495	3.63e-06	0.101774	0.62833	0.744244	2e-05	-0.494191	0.0120393	0.370451	0.0683178	0.702767	8.96e-05	0.0575474	0.784675	0.145871	0.486586	0.488376	0.0132503	0.788577
Sobic.001G050500	similar to Galactosyltransferase family protein, putative%252C expressed	purple	0.381315	0.0600078	0.38632	0.0564532	0.41785	0.0376666	0.356528	0.0802242	0.39208	0.0525674	0.336967	0.0995258	0.815617	6.78e-07	-0.632412	0.000694038	0.797609	1.8e-06	0.775137	5.36e-06	-0.630744	0.000724189	-0.591828	0.00183095	-0.336903	0.0995938	0.764491	8.62e-06	0.680399	0.000182171	0.0329365	0.875802	0.618795	0.000975278	-0.256787	0.215305	0.665617	0.000282036	0.80219	1.42e-06	-0.0690823	0.742821	0.106049	0.613894	0.360482	0.0766933	0.602709
Sobic.002G130700	similar to Putative uncharacterized protein	purple	0.381563	0.0598278	0.391018	0.0532674	0.406292	0.0438686	0.385244	0.0572032	0.392073	0.0525718	0.418808	0.0371854	0.918407	9.73e-11	-0.837082	1.83e-07	0.605655	0.00133489	0.749327	1.63e-05	-0.351866	0.0845431	-0.542689	0.00506394	-0.130548	0.533946	0.570894	0.00287872	0.852505	6.3e-08	-0.0543603	0.796348	0.67945	0.000187492	-0.688212	0.000143146	0.255002	0.218624	0.614658	0.00107818	0.170358	0.415554	0.0527744	0.802172	0.60891	0.00123659	0.748729
Sobic.003G198200	similar to Protein phosphatase 2C	purple	0.378699	0.0619332	0.399034	0.0481569	0.413646	0.0398361	0.361522	0.0757852	0.391833	0.0527295	0.347011	0.0892249	0.899258	9.98e-10	-0.791105	2.5e-06	0.801486	1.47e-06	0.653298	0.000398846	-0.663478	0.000299866	-0.505061	0.0100208	-0.511797	0.00891715	0.876993	8.86e-09	0.594957	0.0017067	-0.324345	0.113694	0.825201	3.86e-07	-0.228382	0.272186	0.585007	0.00212886	0.715114	5.88e-05	-0.341822	0.0944413	-0.133292	0.525309	0.178502	0.393268	0.569445
Sobic.001G082200	similar to P450	purple	0.380094	0.0609006	0.376542	0.0635566	0.426715	0.0333982	0.349662	0.0866445	0.391638	0.0528578	0.395596	0.0502994	0.965263	6.67e-15	-0.846834	9.45e-08	0.683036	0.000168069	0.662385	0.000309342	-0.505234	0.00999105	-0.512482	0.00881083	-0.349126	0.0871617	0.792064	2.39e-06	0.751645	1.48e-05	-0.102598	0.625537	0.865218	2.39e-08	-0.472316	0.017125	0.400711	0.0471382	0.710514	6.9e-05	-0.103293	0.623186	-0.029532	0.888557	0.376323	0.0637233	0.775391
Sobic.009G118600	similar to Putative uncharacterized protein	purple	0.38029	0.0607566	0.381285	0.0600299	0.422943	0.0351648	0.347197	0.0890418	0.391367	0.0530365	0.403676	0.0453783	0.961835	1.93e-14	-0.838812	1.63e-07	0.780605	4.16e-06	0.761048	1e-05	-0.560016	0.00360026	-0.495518	0.0117763	-0.303827	0.139803	0.826147	3.64e-07	0.78044	4.19e-06	-0.0626298	0.766154	0.805245	1.2e-06	-0.399116	0.048107	0.558392	0.00372006	0.809517	9.54e-07	-0.0843922	0.688365	0.0884716	0.674093	0.435262	0.0296573	0.754248
Sobic.005G114300	(1 of 2) PTHR35728:SF1 - MICROTUBULE-BINDING PROTEIN TANGLED-RELATED	purple	0.378336	0.0622043	0.374048	0.065474	0.425809	0.033816	0.36648	0.0715653	0.391225	0.0531301	0.396362	0.0498157	0.892188	2.1e-09	-0.747843	1.73e-05	0.564398	0.00329303	0.60665	0.00130415	-0.421964	0.0356348	-0.570367	0.00291059	-0.268149	0.194979	0.69413	0.000118675	0.741509	2.22e-05	0.0397421	0.850398	0.791938	2.4e-06	-0.497302	0.01143	0.33559	0.101004	0.673919	0.000221303	0.0281286	0.893823	-0.0194041	0.926649	0.434675	0.0299031	0.796624
Sobic.006G242900	(1 of 2) PTHR11926:SF253 - UDP-GLYCOSYLTRANSFERASE 89B1	purple	0.377617	0.0627438	0.391164	0.0531708	0.420357	0.0364176	0.351998	0.0844182	0.391048	0.0532473	0.381653	0.0597626	0.882897	5.18e-09	-0.781147	4.05e-06	0.792444	2.34e-06	0.691105	0.000130683	-0.565032	0.00325051	-0.440394	0.0275779	-0.394032	0.0512987	0.819037	5.56e-07	0.630879	0.000721705	-0.336643	0.0998717	0.771104	6.44e-06	-0.290534	0.158863	0.57096	0.00287472	0.711057	6.77e-05	-0.252723	0.222909	-0.0924246	0.660367	0.272106	0.188218	0.57038
Sobic.001G182850		purple	0.387559	0.055599	0.426016	0.0337202	0.350373	0.0859627	0.443056	0.0265466	0.39098	0.0532929	0.454156	0.0225751	0.74156	2.22e-05	-0.633229	0.000679669	0.412352	0.0405239	0.615927	0.00104566	-0.262974	0.204067	-0.460336	0.0205817	-0.0505821	0.81024	0.388821	0.0547393	0.744877	1.95e-05	0.149473	0.47577	0.468925	0.0180512	-0.64158	0.00054695	0.163623	0.434497	0.503662	0.0102636	0.257741	0.213546	0.122264	0.560424	0.582583	0.00224429	0.654274
Sobic.001G380400	similar to Reticulon family protein, putative%252C expressed	purple	0.380657	0.0604879	0.339449	0.0969018	0.4545	0.0224599	0.310573	0.130785	0.390533	0.0535897	0.458927	0.0210229	0.926341	3.12e-11	-0.803899	1.29e-06	0.609396	0.00122246	0.67577	0.00020944	-0.298313	0.147499	-0.362343	0.0750734	-0.088726	0.673207	0.701153	9.45e-05	0.834035	2.22e-07	0.122181	0.560689	0.80236	1.4e-06	-0.551171	0.0042948	0.353374	0.0831272	0.742754	2.12e-05	0.122357	0.560122	0.184425	0.377496	0.552322	0.00419846	0.876352
Sobic.004G345800	similar to Chromosome chr5 scaffold_2, whole genome shotgun sequence	purple	0.381312	0.06001	0.374589	0.0650545	0.420718	0.0362409	0.345921	0.0903025	0.390323	0.0537297	0.408285	0.0427457	0.975067	1.54e-16	-0.883367	4.96e-09	0.711886	6.58e-05	0.696792	0.000108922	-0.510265	0.00915893	-0.48599	0.0137754	-0.336031	0.100529	0.801841	1.44e-06	0.768065	7.37e-06	-0.127243	0.544437	0.837584	1.77e-07	-0.468819	0.0180807	0.440148	0.0276748	0.743145	2.08e-05	-0.106702	0.611699	-0.0204394	0.922747	0.401849	0.0464566	0.754303
Sobic.002G264100	similar to Transcription factor RF2a	purple	0.374565	0.0650733	0.384244	0.0579069	0.422144	0.0355481	0.372049	0.0670427	0.39014	0.053852	0.40904	0.042326	0.900122	9.08e-10	-0.769664	6.87e-06	0.650712	0.00042812	0.777765	4.75e-06	-0.167408	0.423796	-0.351905	0.0845062	0.0185495	0.929872	0.614602	0.00107964	0.871713	1.4e-08	-0.00524576	0.980146	0.689845	0.000135987	-0.645306	0.000495393	0.361571	0.0757426	0.70909	7.24e-05	0.231215	0.26612	0.106841	0.611231	0.659282	0.000337704	0.796171
Sobic.004G182800	similar to Glutathione S-transferase GST 17	purple	0.381129	0.0601431	0.375272	0.0645272	0.419692	0.0367458	0.343982	0.0922434	0.389944	0.0539833	0.411506	0.0409783	0.972187	5.35e-16	-0.831842	2.56e-07	0.73074	3.35e-05	0.737294	2.62e-05	-0.579102	0.00241929	-0.546143	0.00473782	-0.341098	0.0951869	0.812545	8.07e-07	0.79567	1.99e-06	-0.00386384	0.985375	0.816482	6.45e-07	-0.448138	0.0246635	0.505808	0.00989309	0.800554	1.54e-06	-0.0690527	0.742927	0.0674753	0.748612	0.431413	0.031298	0.790115
Sobic.003G017700	similar to Os01g0217800 protein	purple	0.378675	0.0619509	0.382691	0.0590138	0.422381	0.035434	0.336971	0.099521	0.389853	0.054044	0.351936	0.0844766	0.907939	3.7e-10	-0.796567	1.9e-06	0.742532	2.13e-05	0.637825	0.000603536	-0.58588	0.00208856	-0.507004	0.00969142	-0.445102	0.0257751	0.840786	1.43e-07	0.640964	0.000555905	-0.266245	0.198289	0.848303	8.52e-08	-0.314072	0.126276	0.500764	0.0107822	0.700849	9.54e-05	-0.263383	0.203339	-0.109479	0.602407	0.235989	0.256095	0.637148
Sobic.003G327400	similar to Putative uncharacterized protein	purple	0.385288	0.0571723	0.377416	0.0628947	0.402383	0.0461391	0.364538	0.0731961	0.389779	0.0540939	0.314051	0.126303	0.607672	0.00127323	-0.47965	0.0152542	0.498042	0.0112889	0.432348	0.030893	-0.685806	0.000154297	-0.620984	0.00092435	-0.555709	0.00392552	0.554852	0.00399313	0.406444	0.0437823	0.0413669	0.844353	0.489306	0.0130501	-0.116757	0.578344	0.33544	0.101166	0.451112	0.0236128	-0.212202	0.308512	-0.0646863	0.758695	0.0826358	0.694542	0.401464
Sobic.006G176600	(1 of 1) PTHR11825//PTHR11825:SF41 - SUBGROUP IIII AMINOTRANSFERASE // SUBFAMILY NOT NAMED	purple	0.376634	0.0634869	0.349191	0.0870988	0.45363	0.0227515	0.31164	0.129398	0.38961	0.0542075	0.428014	0.0328067	0.920221	7.58e-11	-0.777541	4.8e-06	0.532318	0.00615918	0.539844	0.00534663	-0.486256	0.0137158	-0.451648	0.0234274	-0.346513	0.0897159	0.769826	6.82e-06	0.714069	6.1e-05	0.0173599	0.934359	0.904557	5.51e-10	-0.450159	0.0239456	0.34035	0.0959623	0.707956	7.53e-05	-0.0956331	0.649304	-0.00950133	0.964047	0.359149	0.0778701	0.850501
Sobic.001G026400	similar to Chromosome chr7 scaffold_42, whole genome shotgun sequence	purple	0.385619	0.0569413	0.340002	0.0963243	0.434255	0.0300799	0.31412	0.126216	0.388714	0.0548122	0.49767	0.0113597	0.605381	0.00134347	-0.45874	0.021082	0.370998	0.0678795	0.381085	0.0601753	-0.485738	0.0138316	-0.312569	0.128199	-0.268246	0.194811	0.580483	0.00234855	0.496698	0.0115463	0.336249	0.100294	0.545054	0.00483868	-0.138035	0.510538	0.411931	0.0407494	0.648323	0.000456798	-0.0374441	0.85896	0.22933	0.270148	0.28294	0.170541	0.645855
Sobic.001G222250		purple	0.380094	0.0609005	0.35264	0.0838143	0.432644	0.0307659	0.335169	0.101459	0.388567	0.0549118	0.441349	0.0272043	0.746299	1.84e-05	-0.558895	0.00368261	0.556322	0.00387773	0.624115	0.000855504	-0.376533	0.063563	-0.40567	0.0442239	-0.159745	0.445613	0.550937	0.0043146	0.675684	0.000209977	0.0142112	0.946246	0.57605	0.00258224	-0.425139	0.0341273	0.354984	0.081635	0.60014	0.00151677	0.105212	0.616707	0.123279	0.557146	0.473178	0.0168959	0.643347
Sobic.007G166100	similar to Putative uncharacterized protein	purple	0.377664	0.0627082	0.370931	0.0679327	0.422912	0.0351793	0.349646	0.0866605	0.388555	0.05492	0.481343	0.014847	0.939033	3.78e-12	-0.805949	1.16e-06	0.60946	0.00122061	0.670024	0.000248199	-0.303707	0.139967	-0.401807	0.0464817	-0.143232	0.494588	0.705818	8.09e-05	0.814961	7.04e-07	-0.0602243	0.774905	0.809902	9.34e-07	-0.567342	0.00309936	0.3517	0.0846995	0.720945	4.79e-05	0.068098	0.746367	0.0281997	0.893556	0.538642	0.00547002	0.835985
Sobic.007G118000	Predicted protein	purple	0.376001	0.0639691	0.361597	0.07572	0.434226	0.030092	0.339305	0.0970529	0.388288	0.055101	0.458179	0.0212605	0.955214	1.18e-13	-0.835755	1.99e-07	0.592226	0.00181473	0.681119	0.000178221	-0.366424	0.0716119	-0.475981	0.0161678	-0.196368	0.346819	0.691507	0.000129026	0.83292	2.39e-07	-0.0323423	0.878026	0.819683	5.36e-07	-0.622776	0.000884387	0.31107	0.130137	0.705385	8.21e-05	0.0715053	0.734114	0.022949	0.913294	0.536338	0.00571319	0.85075
Sobic.007G152500	similar to Putative uncharacterized protein	purple	0.371114	0.0677864	0.387634	0.0555474	0.423295	0.0349966	0.359495	0.0775637	0.38816	0.0551887	0.424677	0.0343436	0.902515	6.95e-10	-0.808247	1.02e-06	0.606635	0.00130463	0.734443	2.92e-05	-0.387757	0.0554637	-0.485131	0.0139684	-0.159958	0.444996	0.619582	0.000956691	0.819619	5.38e-07	-0.0741348	0.724702	0.729499	3.51e-05	-0.620175	0.000942892	0.321675	0.116872	0.658287	0.000347265	0.0918152	0.662476	0.0490864	0.815756	0.564823	0.00326446	0.762845
Sobic.002G217400	similar to Plastid (P)ppGpp synthase	purple	0.380801	0.0603823	0.382702	0.0590059	0.401171	0.0468617	0.368187	0.0701548	0.388037	0.0552724	0.405869	0.0441102	0.892113	2.12e-09	-0.852195	6.45e-08	0.642259	0.000537214	0.633334	0.000677831	-0.378684	0.0619448	-0.461299	0.0202843	-0.277967	0.178504	0.684626	0.00016004	0.701326	9.39e-05	-0.226776	0.275666	0.735896	2.76e-05	-0.493154	0.0122483	0.330323	0.10681	0.608669	0.00124366	-0.0706835	0.737064	-0.11987	0.568181	0.387551	0.0556046	0.646112
Sobic.004G300300	similar to Putative uncharacterized protein	purple	0.374725	0.0649488	0.391591	0.0528884	0.409219	0.0422268	0.360953	0.0762809	0.387441	0.0556802	0.341348	0.0949294	0.883387	4.95e-09	-0.828003	3.25e-07	0.765714	8.17e-06	0.672594	0.000230151	-0.622027	0.000900899	-0.523838	0.00719652	-0.450991	0.0236547	0.758811	1.1e-05	0.625748	0.00082138	-0.317686	0.12174	0.759971	1.05e-05	-0.338564	0.0978317	0.443441	0.0264	0.599592	0.00153596	-0.25966	0.210035	-0.0790428	0.707238	0.233721	0.260828	0.534545
Sobic.009G212600	similar to Putative uncharacterized protein	purple	0.3755	0.0643526	0.376463	0.0636167	0.423569	0.0348662	0.335878	0.100693	0.387397	0.0557099	0.434422	0.0300094	0.854844	5.31e-08	-0.701522	9.33e-05	0.575008	0.00263992	0.492962	0.0122872	-0.53837	0.00549831	-0.382264	0.0593212	-0.437891	0.028577	0.819534	5.4e-07	0.570653	0.00289323	-0.205344	0.324771	0.872138	1.35e-08	-0.29872	0.14692	0.454279	0.0225338	0.704426	8.47e-05	-0.287794	0.163009	-0.149165	0.476689	0.203266	0.329798	0.694341
Sobic.003G273600	similar to Casein kinase I-like	purple	0.382155	0.0593992	0.373202	0.0661343	0.40946	0.0420941	0.338363	0.0980437	0.387358	0.055737	0.402462	0.0460924	0.954525	1.4e-13	-0.84875	8.25e-08	0.785946	3.22e-06	0.684024	0.000163039	-0.581459	0.00229955	-0.413073	0.0401394	-0.38526	0.0571923	0.893914	1.76e-09	0.697239	0.000107354	-0.138544	0.508964	0.835416	2.04e-07	-0.30205	0.142251	0.591804	0.00183193	0.817595	6.05e-07	-0.221548	0.287182	0.0171059	0.935318	0.304373	0.139056	0.699334
Sobic.001G512900	similar to DnaJ domain containing protein, expressed	purple	0.372819	0.0664353	0.35979	0.0773029	0.442839	0.0266293	0.323661	0.114501	0.38728	0.0557904	0.430106	0.0318717	0.913648	1.82e-10	-0.775459	5.28e-06	0.665363	0.000284102	0.675583	0.00021061	-0.305819	0.137095	-0.32296	0.115334	-0.117797	0.574942	0.743353	2.07e-05	0.780802	4.12e-06	-0.0500067	0.812361	0.834151	2.21e-07	-0.48242	0.0145927	0.413879	0.0397138	0.737271	2.62e-05	0.0270926	0.897713	0.118	0.574277	0.493523	0.0121736	0.81534
Sobic.003G141700	similar to Putative ribosomal protein L15	purple	0.372747	0.0664916	0.359988	0.0771278	0.440446	0.0275577	0.327948	0.109506	0.386984	0.055994	0.443985	0.0261939	0.947793	6.63e-13	-0.79331	2.24e-06	0.65032	0.00043271	0.722943	4.46e-05	-0.357566	0.0792856	-0.408875	0.0424176	-0.124684	0.552628	0.722098	4.6e-05	0.856162	4.81e-08	0.096041	0.647902	0.821116	4.92e-07	-0.550169	0.00438015	0.39374	0.0514866	0.762491	9.4e-06	0.106263	0.613173	0.181949	0.384043	0.566964	0.00312369	0.885958
Sobic.004G084600	similar to Putative uncharacterized protein	purple	0.38487	0.057466	0.409946	0.0418268	0.356204	0.0805182	0.413337	0.0399998	0.386519	0.0563154	0.461043	0.0203629	0.586369	0.00206629	-0.625706	0.000822241	0.364761	0.0730073	0.477178	0.0158649	-0.277941	0.178547	-0.416069	0.0385741	-0.114874	0.584531	0.274917	0.183515	0.526235	0.00688943	-0.253097	0.222203	0.389789	0.0540871	-0.543596	0.00497657	0.0421994	0.841259	0.259152	0.210961	0.0761288	0.71759	-0.0337841	0.872631	0.399225	0.0480399	0.381085
Sobic.008G190700	(1 of 4) IPR002625//IPR002885 - Smr domain // Pentatricopeptide repeat	purple	0.38663	0.0562385	0.383726	0.0582747	0.383693	0.058298	0.356951	0.0798401	0.386427	0.0563788	0.461208	0.0203123	0.864392	2.55e-08	-0.693328	0.000121759	0.82118	4.91e-07	0.704153	8.55e-05	-0.52597	0.0069228	-0.325257	0.112623	-0.269178	0.193204	0.874933	1.06e-08	0.671919	0.000234774	0.029749	0.887743	0.693302	0.000121859	-0.15304	0.46518	0.733197	3.06e-05	0.891219	2.32e-09	-0.140621	0.50257	0.185401	0.374932	0.345881	0.0903416	0.664582
Sobic.005G176000	similar to Zinc finger protein, putative%252C expressed	purple	0.378624	0.061989	0.353744	0.0827827	0.429582	0.0321036	0.323301	0.114929	0.386374	0.0564157	0.466633	0.0187002	0.930768	1.56e-11	-0.828788	3.1e-07	0.664647	0.000290002	0.776281	5.09e-06	-0.282682	0.170947	-0.267418	0.196245	-0.000415661	0.998427	0.662733	0.000306301	0.885927	3.89e-09	0.124736	0.552461	0.720544	4.86e-05	-0.60649	0.00130905	0.385742	0.0568549	0.765851	8.12e-06	0.181625	0.384907	0.29662	0.149921	0.641969	0.00054135	0.844784
Sobic.001G040500	similar to Putative uncharacterized protein	purple	0.373382	0.0659932	0.364841	0.0729399	0.430586	0.0316599	0.331895	0.105052	0.38594	0.0567169	0.485078	0.0139804	0.92172	6.14e-11	-0.874954	1.06e-08	0.665418	0.000283658	0.67174	0.000236012	-0.38334	0.0585493	-0.342127	0.094129	-0.188636	0.366505	0.739384	2.41e-05	0.756562	1.21e-05	-0.160564	0.443253	0.800305	1.56e-06	-0.467012	0.0185915	0.423248	0.035019	0.715498	5.81e-05	-0.0548625	0.794505	0.0475638	0.82138	0.467502	0.0184518	0.743247
Sobic.005G064600	(1 of 128) PF02365 - No apical meristem (NAM) protein (NAM)	purple	0.381747	0.0596944	0.386747	0.0561577	0.390033	0.0539238	0.352486	0.0839586	0.385403	0.0570923	0.356177	0.0805428	0.77776	4.75e-06	-0.735887	2.76e-05	0.832236	2.49e-07	0.648901	0.000449711	-0.624926	0.0008384	-0.349276	0.0870173	-0.416474	0.038366	0.790851	2.53e-06	0.517148	0.00811438	-0.195434	0.349164	0.622433	0.00089191	-0.0879124	0.676043	0.611073	0.00117479	0.658601	0.000344223	-0.31966	0.119312	0.0667223	0.751331	0.140016	0.504427	0.410643
Sobic.002G363600	similar to Putative uncharacterized protein OJ1579_C03.19	purple	0.385708	0.0568791	0.394895	0.0507455	0.359995	0.0771217	0.394874	0.0507589	0.384427	0.057778	0.428979	0.0323726	0.784456	3.46e-06	-0.702988	8.89e-05	0.739011	2.45e-05	0.814164	7.36e-07	-0.29477	0.152601	-0.35346	0.0830473	0.028962	0.890695	0.575298	0.00262378	0.812416	8.12e-07	0.281377	0.173016	0.42405	0.0346389	-0.387504	0.0556365	0.536891	0.00565396	0.744203	2e-05	0.244896	0.238054	0.401851	0.0464553	0.619334	0.000962523	0.633839
Sobic.001G447600	similar to Os03g0231800 protein	purple	0.380625	0.0605115	0.3971	0.0493534	0.373006	0.0662884	0.377526	0.0628119	0.383904	0.0581482	0.393338	0.0517468	0.928056	2.4e-11	-0.852984	6.09e-08	0.860261	3.52e-08	0.837474	1.78e-07	-0.516079	0.00826974	-0.483693	0.0142967	-0.240441	0.246971	0.755891	1.24e-05	0.778639	4.56e-06	-0.141534	0.499772	0.659984	0.000331098	-0.425631	0.0338984	0.564956	0.00325559	0.751248	1.51e-05	-0.0491272	0.815605	0.114034	0.587297	0.450063	0.0239792	0.611836
Sobic.004G093800	similar to Integral membrane family protein-like	purple	0.370516	0.0682649	0.368398	0.0699821	0.424381	0.0344826	0.329683	0.107531	0.383237	0.0586228	0.360314	0.076841	0.875608	1e-08	-0.814745	7.12e-07	0.681941	0.000173803	0.569791	0.00294578	-0.525006	0.00704551	-0.405066	0.0445713	-0.405454	0.0443482	0.804919	1.23e-06	0.593745	0.00175396	-0.335808	0.100769	0.835618	2.01e-07	-0.291159	0.157928	0.454482	0.022466	0.64811	0.000459441	-0.277999	0.178453	-0.147133	0.482782	0.230767	0.267074	0.595167
Sobic.006G225600	similar to H0815C01.7 protein	purple	0.370443	0.0683239	0.336323	0.100215	0.451663	0.0234222	0.297032	0.14933	0.382835	0.0589103	0.46894	0.018047	0.916767	1.21e-10	-0.832688	2.42e-07	0.557415	0.00379381	0.533894	0.00598103	-0.400923	0.0470107	-0.363897	0.0737408	-0.294672	0.152744	0.764962	8.45e-06	0.69734	0.000107003	-0.115684	0.581867	0.898207	1.12e-09	-0.438542	0.0283146	0.32504	0.112878	0.676215	0.000206671	-0.124073	0.55459	-0.0417019	0.843107	0.358687	0.0782813	0.801818
Sobic.003G095200	similar to Glycosyltransferase	purple	0.377709	0.0626744	0.374326	0.0652584	0.390785	0.0534222	0.37124	0.0676862	0.382803	0.0589331	0.456717	0.0217308	0.843766	1.17e-07	-0.791776	2.42e-06	0.656448	0.000365556	0.74259	2.13e-05	-0.537696	0.00556877	-0.527455	0.00673743	-0.206635	0.32167	0.610152	0.00120078	0.769906	6.79e-06	0.127178	0.544647	0.573927	0.00270099	-0.479496	0.0152917	0.433982	0.0301952	0.683999	0.000163165	0.0636004	0.762631	0.228289	0.272388	0.501265	0.010691	0.65689
Sobic.010G243400	similar to Putative uncharacterized protein	purple	0.369567	0.0690305	0.363044	0.0744699	0.427699	0.0329492	0.327586	0.109922	0.382583	0.0590912	0.421043	0.0360821	0.971705	6.5e-16	-0.835712	2e-07	0.707437	7.66e-05	0.709234	7.21e-05	-0.515723	0.00832214	-0.510119	0.00918215	-0.312013	0.128916	0.81985	5.31e-07	0.792696	2.31e-06	-0.0578854	0.783439	0.856176	4.81e-08	-0.433785	0.0302789	0.487999	0.013332	0.796494	1.91e-06	-0.0659041	0.754288	0.026003	0.901807	0.443638	0.0263253	0.811125
Sobic.008G130000	(1 of 4) IPR002625//IPR002885 - Smr domain // Pentatricopeptide repeat	purple	0.378573	0.0620271	0.370877	0.0679758	0.397588	0.0490492	0.342277	0.0939747	0.382445	0.0591906	0.439517	0.0279248	0.975062	1.55e-16	-0.873957	1.15e-08	0.800065	1.58e-06	0.822661	4.49e-07	-0.499415	0.0110309	-0.431507	0.0312573	-0.181787	0.384476	0.789056	2.77e-06	0.85285	6.15e-08	0.0319031	0.87967	0.7399	2.37e-05	-0.464249	0.0193952	0.56073	0.00354859	0.843519	1.19e-07	0.0247227	0.90662	0.238351	0.251227	0.53932	0.00540011	0.776446
Sobic.007G189500	similar to Proline-rich protein family-like	purple	0.374798	0.0648931	0.352655	0.0837995	0.421131	0.0360392	0.327008	0.110588	0.382318	0.0592818	0.44229	0.0268401	0.962232	1.72e-14	-0.880215	6.64e-09	0.688247	0.000142992	0.789521	2.71e-06	-0.453913	0.0226563	-0.506777	0.00972936	-0.164036	0.433322	0.672653	0.000229751	0.884667	4.39e-09	0.0866277	0.680531	0.724807	4.17e-05	-0.5914	0.00184854	0.374107	0.0654279	0.727808	3.73e-05	0.122805	0.558677	0.212033	0.308908	0.593642	0.001758	0.812962
Sobic.002G305000	similar to Auxin-regulated protein-like	purple	0.374724	0.0649503	0.385759	0.0568431	0.389632	0.0541922	0.367328	0.0708624	0.382295	0.0592987	0.372638	0.0665779	0.900818	8.41e-10	-0.800161	1.58e-06	0.83417	2.21e-07	0.839563	1.55e-07	-0.356545	0.0802088	-0.394204	0.051188	-0.114177	0.586827	0.70704	7.76e-05	0.798139	1.75e-06	-0.126081	0.548151	0.647726	0.000464226	-0.477471	0.0157917	0.520542	0.00763722	0.730362	3.4e-05	0.0464793	0.82539	0.132105	0.529037	0.509361	0.00930397	0.63404
Sobic.007G203300	similar to Putative uncharacterized protein P0675A05.28	purple	0.373849	0.0656288	0.362645	0.0748134	0.410432	0.0415611	0.340368	0.0959434	0.381594	0.0598055	0.455018	0.022288	0.938411	4.23e-12	-0.875736	9.89e-09	0.706413	7.93e-05	0.796618	1.89e-06	-0.506213	0.00982434	-0.52622	0.00689131	-0.202773	0.330997	0.705961	8.05e-05	0.855937	4.89e-08	0.12096	0.564644	0.681251	0.000177508	-0.509519	0.00927843	0.483608	0.0143164	0.790168	2.62e-06	0.0827262	0.694224	0.190252	0.362339	0.566276	0.00316833	0.779129
Sobic.006G205200	similar to OSIGBa0118P15.3 protein	purple	0.369103	0.0694069	0.332346	0.104551	0.449281	0.0242554	0.305606	0.137383	0.38152	0.059859	0.435597	0.0295182	0.844374	1.12e-07	-0.812637	8.02e-07	0.542973	0.00503649	0.638958	0.000585952	-0.427005	0.0332657	-0.462178	0.0200159	-0.193161	0.354908	0.56683	0.00313236	0.760243	1.03e-05	0.0207425	0.921604	0.671676	0.000236458	-0.519079	0.00783991	0.26503	0.200422	0.581808	0.00228229	0.0753285	0.720442	0.149893	0.474515	0.509537	0.00927559	0.709874
Sobic.001G323000	similar to Putative uncharacterized protein OSJNBb0018B10.16	purple	0.37177	0.0672642	0.378877	0.061801	0.401269	0.046803	0.353521	0.0829898	0.381519	0.0598593	0.401727	0.0465289	0.97496	1.62e-16	-0.853431	5.89e-08	0.759892	1.05e-05	0.80534	1.2e-06	-0.497058	0.0114769	-0.530324	0.00639103	-0.234052	0.260132	0.744367	1.99e-05	0.841837	1.33e-07	-0.0751033	0.721244	0.773424	5.8e-06	-0.552451	0.00418774	0.448682	0.0244686	0.749461	1.62e-05	0.0150249	0.943173	0.102953	0.624337	0.512024	0.00888193	0.76067
Sobic.002G301100	(1 of 1) K09660 - mannose-P-dolichol utilization defect 1 (MPDU1)	purple	0.373391	0.0659868	0.352031	0.084387	0.421998	0.0356185	0.324579	0.113419	0.381494	0.0598776	0.455772	0.0220393	0.956441	8.62e-14	-0.813858	7.49e-07	0.639282	0.000581011	0.737059	2.64e-05	-0.338279	0.0981321	-0.461244	0.0203013	-0.122103	0.560943	0.706198	7.99e-05	0.876976	8.87e-09	0.0632743	0.763815	0.776678	4.99e-06	-0.587371	0.00202123	0.387344	0.0557468	0.777791	4.74e-06	0.143648	0.493322	0.118778	0.571739	0.60503	0.00135452	0.873539
Sobic.003G363100	similar to Putative uncharacterized protein	purple	0.375629	0.0642534	0.381382	0.0599594	0.385213	0.0572252	0.365374	0.0724912	0.380953	0.0602718	0.407822	0.0430046	0.944269	1.38e-12	-0.831052	2.69e-07	0.673297	0.000225414	0.668754	0.000257568	-0.543653	0.00497106	-0.569125	0.00298688	-0.362482	0.0749538	0.765418	8.28e-06	0.742212	2.16e-05	-0.0812065	0.699583	0.793712	2.2e-06	-0.469552	0.0178768	0.413359	0.0399879	0.714275	6.06e-05	-0.0895125	0.670469	-0.031468	0.8813	0.381969	0.0595336	0.737674
Sobic.001G265600	similar to Aldose 1-epimerase family protein, expressed	purple	0.372375	0.0667847	0.377973	0.0624757	0.398292	0.0486132	0.350128	0.086197	0.380773	0.0604031	0.436978	0.0289486	0.918595	9.48e-11	-0.774137	5.61e-06	0.610699	0.00118529	0.593682	0.00175641	-0.462544	0.0199053	-0.403375	0.0455543	-0.323607	0.114566	0.774868	5.43e-06	0.700297	9.72e-05	-0.130087	0.535405	0.843014	1.23e-07	-0.44309	0.0265335	0.401463	0.046687	0.71221	6.51e-05	-0.134817	0.520538	-0.0440244	0.834484	0.351125	0.0852456	0.752666
Sobic.003G288100	similar to Putative uncharacterized protein	purple	0.364655	0.073097	0.337807	0.0986316	0.448509	0.0245303	0.30657	0.136084	0.379749	0.0611548	0.464768	0.0192422	0.812911	7.9e-07	-0.77221	6.12e-06	0.457429	0.0215006	0.402784	0.0459023	-0.303509	0.140239	-0.303806	0.139832	-0.290859	0.158376	0.660251	0.000328612	0.566385	0.00316123	-0.283959	0.16894	0.844852	1.08e-07	-0.407316	0.0432886	0.197142	0.344883	0.49498	0.0118823	-0.181259	0.385882	-0.180052	0.389104	0.261142	0.207352	0.664118
Sobic.007G132400	similar to Putative transcriptional coactivator	purple	0.370167	0.0685463	0.345386	0.0908345	0.430492	0.0317013	0.303906	0.139695	0.379381	0.0614268	0.4358	0.0294336	0.916242	1.3e-10	-0.745348	1.91e-05	0.756692	1.2e-05	0.679438	0.000187558	-0.479114	0.0153849	-0.353325	0.0831732	-0.284901	0.167469	0.878417	7.8e-09	0.728478	3.64e-05	0.0282733	0.89328	0.822599	4.51e-07	-0.261932	0.205931	0.614814	0.00107415	0.866024	2.24e-08	-0.112085	0.593744	0.121353	0.563369	0.372906	0.0663666	0.780654
Sobic.003G314800	similar to Putative aspartic proteinase nepenthesin II	purple	0.373386	0.0659905	0.351056	0.0853105	0.412855	0.0402555	0.319843	0.119089	0.378823	0.0618408	0.378976	0.0617275	0.923771	4.57e-11	-0.865999	2.24e-08	0.762674	9.33e-06	0.771941	6.2e-06	-0.468468	0.0181792	-0.46099	0.0203794	-0.235447	0.257221	0.711795	6.6e-05	0.784592	3.44e-06	-0.088696	0.673311	0.70488	8.35e-05	-0.494494	0.0119789	0.434101	0.030145	0.692941	0.000123272	-0.0196219	0.925828	0.104802	0.618089	0.449601	0.0241419	0.669285
Sobic.001G199900	similar to Putative uncharacterized protein	purple	0.366234	0.0717708	0.342124	0.0941316	0.436123	0.0293002	0.311582	0.129472	0.37861	0.0619995	0.40873	0.0424978	0.933923	9.29e-12	-0.802709	1.38e-06	0.609393	0.00122257	0.663296	0.000301423	-0.347903	0.0883508	-0.386773	0.0561398	-0.160163	0.444406	0.732873	3.09e-05	0.823506	4.27e-07	0.149989	0.47423	0.817729	6e-07	-0.499524	0.0110106	0.390801	0.0534117	0.761434	9.84e-06	0.0833134	0.692157	0.148195	0.479594	0.519802	0.00773918	0.880578
Sobic.002G076866	(1 of 18) PF04782//PF04783 - Protein of unknown function (DUF632) (DUF632) // Protein of unknown function (DUF630) (DUF630)	purple	0.369076	0.0694293	0.348124	0.0881344	0.425917	0.0337658	0.311405	0.129702	0.378589	0.0620153	0.423101	0.0350889	0.875579	1e-08	-0.790097	2.63e-06	0.724455	4.22e-05	0.763258	9.09e-06	-0.554245	0.00404154	-0.481818	0.0147345	-0.236858	0.254297	0.741529	2.22e-05	0.77556	5.26e-06	0.152372	0.467154	0.675935	0.000208408	-0.372395	0.0667694	0.550403	0.0043601	0.810914	8.83e-07	0.0180539	0.931741	0.23023	0.268221	0.47421	0.0166248	0.733811
Sobic.004G082600	(1 of 692) IPR001810 - F-box domain	purple	0.363161	0.0743701	0.370386	0.0683694	0.417742	0.037721	0.331157	0.105874	0.377972	0.0624768	0.333111	0.103706	0.900597	8.61e-10	-0.798548	1.71e-06	0.685114	0.000157644	0.622511	0.000890205	-0.640948	0.000556135	-0.596175	0.00166034	-0.503096	0.0103633	0.776427	5.05e-06	0.63911	0.000583628	-0.277281	0.179623	0.836712	1.87e-07	-0.374795	0.0648948	0.399321	0.0479812	0.620367	0.000938467	-0.250592	0.226967	-0.154566	0.460689	0.232308	0.263804	0.626068
Sobic.004G322800	(1 of 2) PTHR10641//PTHR10641:SF561 - MYB-LIKE DNA-BINDING PROTEIN MYB // SUBFAMILY NOT NAMED	purple	0.371086	0.0678085	0.360994	0.076245	0.397382	0.0491776	0.359007	0.0779968	0.377948	0.0624947	0.418032	0.0375745	0.751878	1.47e-05	-0.687364	0.000146993	0.436356	0.0292038	0.676504	0.00020489	-0.316381	0.123364	-0.586636	0.00205419	-0.0677651	0.747567	0.365759	0.0721676	0.79666	1.89e-06	0.145974	0.486273	0.462718	0.0198525	-0.676198	0.000206774	0.142653	0.496353	0.505421	0.0099591	0.323459	0.114741	0.138055	0.510474	0.651779	0.000415822	0.677081
Sobic.007G115500	weakly similar to Putative uncharacterized protein	purple	0.363996	0.0736563	0.363444	0.0741274	0.41178	0.0408308	0.35475	0.0818511	0.377578	0.0627729	0.415323	0.0389594	0.848682	8.29e-08	-0.781333	4.02e-06	0.482063	0.0146767	0.694333	0.000117905	-0.33972	0.0966185	-0.606735	0.00130156	-0.145353	0.488151	0.46458	0.0192974	0.822119	4.64e-07	-0.00962382	0.963584	0.620845	0.000927521	-0.742677	2.12e-05	0.138227	0.509944	0.52928	0.0065153	0.218211	0.294689	-0.0162706	0.93847	0.606958	0.00129475	0.732487
Sobic.003G280300	similar to Protein kinase ZmMEK1	purple	0.376747	0.0634007	0.361946	0.0754172	0.383947	0.0581173	0.350512	0.0858293	0.377396	0.0629098	0.525545	0.00697672	0.843281	1.21e-07	-0.734147	2.95e-05	0.696299	0.000110674	0.793221	2.25e-06	-0.220615	0.289268	-0.206384	0.322273	0.111527	0.595594	0.635032	0.000648862	0.853915	5.68e-08	0.210913	0.31153	0.549849	0.00440769	-0.466892	0.0186258	0.544898	0.00485329	0.833832	2.25e-07	0.243957	0.239917	0.405057	0.0445765	0.690192	0.000134509	0.764477
Sobic.006G252200	similar to 26S proteasome regulatory particle non-ATPase subunit8	purple	0.370451	0.0683172	0.360581	0.0766064	0.406183	0.0439309	0.325426	0.112425	0.377377	0.0629244	0.434507	0.0299737	0.966701	4.13e-15	-0.827552	3.34e-07	0.801608	1.46e-06	0.805588	1.18e-06	-0.485019	0.0139937	-0.427575	0.0330056	-0.199286	0.339556	0.81874	5.66e-07	0.831812	2.56e-07	-0.0127074	0.951928	0.774211	5.59e-06	-0.425804	0.0338182	0.585106	0.00212425	0.862253	3.02e-08	-0.00193949	0.992659	0.187539	0.36935	0.516734	0.00817431	0.787022
Sobic.007G118500	similar to Putative Avr9 elicitor response protein	purple	0.370724	0.0680986	0.348594	0.0876769	0.420396	0.0363987	0.296626	0.149913	0.377233	0.0630333	0.351754	0.0846492	0.836257	1.93e-07	-0.711167	6.75e-05	0.859203	3.82e-08	0.736104	2.74e-05	-0.518688	0.00789485	-0.355835	0.0808554	-0.284199	0.168564	0.849769	7.68e-08	0.644523	0.000505869	-0.119731	0.568635	0.694877	0.000115865	-0.174506	0.404119	0.703389	8.77e-05	0.824567	4.01e-07	-0.174375	0.404477	0.103002	0.62417	0.3038	0.139839	0.584904
Sobic.009G199800	similar to Putative uncharacterized protein	purple	0.367396	0.0708063	0.388647	0.0548575	0.381581	0.0598147	0.371203	0.0677157	0.377	0.063209	0.377399	0.062908	0.840455	1.46e-07	-0.67673	0.000203506	0.693074	0.000122753	0.811472	8.56e-07	-0.352796	0.0836676	-0.446695	0.025187	-0.0324989	0.87744	0.585957	0.00208503	0.847722	8.88e-08	0.218865	0.293207	0.579623	0.00239241	-0.519872	0.00772957	0.432086	0.0310064	0.70778	7.57e-05	0.228986	0.270886	0.340131	0.0961898	0.615528	0.00105579	0.739216
Sobic.009G099500	similar to Putative uncharacterized protein	purple	0.377348	0.0629464	0.368546	0.0698614	0.373142	0.0661813	0.362965	0.0745379	0.37694	0.0632543	0.404869	0.0446849	0.874901	1.06e-08	-0.802884	1.37e-06	0.687794	0.000145033	0.829038	3.05e-07	-0.475821	0.0162089	-0.569572	0.0029592	-0.128292	0.541098	0.572946	0.0027574	0.862154	3.04e-08	0.196471	0.346561	0.521446	0.00751419	-0.567342	0.00309937	0.409965	0.0418166	0.710108	6.99e-05	0.204838	0.325989	0.285686	0.166252	0.623463	0.000869463	0.699232
Sobic.009G158000	similar to Putative auxin-independent growth promoter	purple	0.377431	0.0628836	0.388543	0.0549279	0.352925	0.0835464	0.378465	0.062108	0.376109	0.0638867	0.33147	0.105524	0.86254	2.95e-08	-0.746192	1.85e-05	0.751619	1.48e-05	0.732622	3.12e-05	-0.490627	0.0127701	-0.564572	0.0032813	-0.286462	0.165052	0.696593	0.000109625	0.709653	7.1e-05	-0.0844344	0.688217	0.618038	0.000993454	-0.416771	0.0382144	0.477956	0.0156705	0.682642	0.000170114	-0.0359236	0.864635	0.0241698	0.9087	0.385035	0.0573496	0.588708
Sobic.002G400000	similar to Putative zinc finger POZ domain protein	purple	0.365355	0.0725065	0.350767	0.0855857	0.418609	0.0372847	0.320521	0.118265	0.375784	0.0641349	0.388433	0.0550026	0.941415	2.42e-12	-0.856872	4.56e-08	0.700437	9.67e-05	0.799074	1.67e-06	-0.483929	0.0142425	-0.597338	0.00161707	-0.216256	0.299144	0.662712	0.000306485	0.856489	4.7e-08	-0.012643	0.952171	0.720011	4.95e-05	-0.595632	0.00168086	0.363328	0.0742268	0.695562	0.000113336	0.0866142	0.680578	0.116269	0.579945	0.553655	0.00408915	0.759107
Sobic.002G215700	similar to Aldehyde dehydrogenase	purple	0.366157	0.071835	0.358173	0.0787406	0.414395	0.0394426	0.312803	0.127898	0.375775	0.0641415	0.341464	0.0948097	0.903837	5.98e-10	-0.795983	1.96e-06	0.723946	4.3e-05	0.587993	0.00199369	-0.674131	0.000219912	-0.533959	0.00597378	-0.545382	0.00480809	0.868375	1.85e-08	0.59253	0.00180243	-0.277863	0.178675	0.859184	3.83e-08	-0.241567	0.244697	0.507727	0.00957116	0.697138	0.000107705	-0.345391	0.09083	-0.155458	0.458072	0.164057	0.433262	0.613186
Sobic.009G101300	similar to Putative uncharacterized protein	purple	0.36128	0.0759957	0.352718	0.0837411	0.428335	0.0326619	0.310222	0.131243	0.375466	0.0643781	0.371555	0.0674345	0.944404	1.34e-12	-0.804035	1.28e-06	0.748396	1.69e-05	0.655274	0.000377676	-0.617513	0.00100622	-0.494284	0.0120208	-0.445551	0.025608	0.887898	3.22e-09	0.67842	0.000193422	-0.177664	0.39553	0.892709	1.99e-09	-0.310134	0.131358	0.549996	0.00439505	0.779389	4.4e-06	-0.243927	0.239975	-0.059708	0.776787	0.275885	0.181915	0.722168
Sobic.010G133400	similar to Pantothenate kinase-like	purple	0.36894	0.0695401	0.35529	0.0813543	0.406782	0.0435905	0.318117	0.121207	0.375412	0.0644196	0.429539	0.0321227	0.905535	4.91e-10	-0.745927	1.87e-05	0.756678	1.2e-05	0.771986	6.19e-06	-0.4761	0.0161376	-0.386933	0.0560297	-0.166074	0.427551	0.800923	1.52e-06	0.802336	1.41e-06	0.122503	0.55965	0.71525	5.86e-05	-0.342865	0.0933755	0.636444	0.000625596	0.895777	1.45e-09	0.0286673	0.891801	0.256388	0.216044	0.519263	0.00781424	0.783156
Sobic.001G118300	similar to Expressed protein	purple	0.365128	0.0726982	0.348894	0.0873861	0.422022	0.0356071	0.307916	0.134286	0.375349	0.0644686	0.37707	0.0631564	0.970848	9.13e-16	-0.866488	2.15e-08	0.742848	2.11e-05	0.743255	2.07e-05	-0.558543	0.00370879	-0.546615	0.00469468	-0.319771	0.119177	0.788787	2.81e-06	0.787551	2.98e-06	-0.112325	0.592948	0.832454	2.46e-07	-0.483273	0.014394	0.448277	0.0246136	0.741828	2.19e-05	-0.081905	0.697118	0.0486505	0.817365	0.423606	0.034849	0.756273
Sobic.002G111200	similar to Putative NADPH-dependent retinol dehydrogenase/reductase	purple	0.364408	0.0733063	0.343302	0.0929309	0.425664	0.033883	0.308672	0.133283	0.375058	0.0646919	0.437238	0.0288424	0.953637	1.74e-13	-0.850425	7.32e-08	0.633499	0.000674965	0.632229	0.000697281	-0.443462	0.026392	-0.411635	0.0409088	-0.270498	0.190946	0.762202	9.52e-06	0.766777	7.8e-06	-0.0652662	0.756595	0.865101	2.41e-08	-0.472361	0.0171128	0.363504	0.0740758	0.704134	8.56e-05	-0.0680973	0.746369	0.0545406	0.795686	0.423634	0.0348357	0.808721
Sobic.004G086600	similar to 26S proteasome ATPase subunit Rpt6	purple	0.363948	0.0736974	0.347448	0.0887952	0.421248	0.0359821	0.318836	0.120321	0.375041	0.0647056	0.448711	0.0244583	0.972077	5.6e-16	-0.867769	1.94e-08	0.699549	9.96e-05	0.791792	2.42e-06	-0.335213	0.101411	-0.41309	0.0401305	-0.0854472	0.684664	0.720172	4.92e-05	0.89839	1.1e-09	0.0438855	0.835	0.776138	5.12e-06	-0.593779	0.00175259	0.427197	0.0331779	0.795406	2.02e-06	0.13856	0.508915	0.175621	0.401073	0.625318	0.000830249	0.860385
Sobic.004G321900	similar to 26S protease regulatory subunit 7	purple	0.366124	0.0718625	0.351217	0.0851582	0.411892	0.0407704	0.320228	0.118621	0.374635	0.0650188	0.444418	0.0260307	0.943806	1.51e-12	-0.77933	4.42e-06	0.753604	1.37e-05	0.823115	4.37e-07	-0.423202	0.0350412	-0.440034	0.02772	-0.117838	0.574805	0.759585	1.06e-05	0.875073	1.05e-08	0.103609	0.622116	0.730056	3.44e-05	-0.490513	0.012794	0.55954	0.00363499	0.872403	1.32e-08	0.116879	0.577944	0.236234	0.255588	0.603994	0.00138759	0.836634
Sobic.002G402000	expressed protein	purple	0.367415	0.0707905	0.354279	0.0822856	0.403593	0.045427	0.330317	0.106816	0.374483	0.0651364	0.477958	0.0156702	0.909134	3.2e-10	-0.822291	4.59e-07	0.635276	0.000644796	0.764657	8.56e-06	-0.225481	0.278489	-0.284557	0.168006	0.0473766	0.822072	0.647939	0.000461558	0.897433	1.22e-09	0.207653	0.319239	0.681879	0.000174137	-0.584072	0.00217275	0.415767	0.0387298	0.792651	2.32e-06	0.235618	0.256867	0.299209	0.146229	0.680283	0.000182815	0.866294
Sobic.001G147300	similar to Putative uncharacterized protein	purple	0.359905	0.0772012	0.350906	0.0854533	0.426917	0.0333057	0.31471	0.125466	0.374405	0.0651969	0.380794	0.0603877	0.941032	2.6e-12	-0.803747	1.3e-06	0.581427	0.00230117	0.609364	0.0012234	-0.517025	0.00813216	-0.555539	0.00393886	-0.357459	0.0793822	0.745513	1.9e-05	0.750491	1.55e-05	-0.0395868	0.850976	0.88939	2.78e-09	-0.514296	0.00853439	0.318299	0.120982	0.674827	0.000215409	-0.0743019	0.724105	-0.0303846	0.88536	0.384116	0.0579981	0.824795
Sobic.004G192800	similar to Prohibitin	purple	0.357867	0.0790147	0.355883	0.0808112	0.425636	0.0338961	0.321117	0.117544	0.374139	0.0654031	0.369994	0.0686858	0.953987	1.6e-13	-0.848177	8.6e-08	0.693688	0.000120368	0.714934	5.92e-05	-0.489657	0.0129752	-0.506667	0.00974784	-0.2985	0.147233	0.74769	1.74e-05	0.781068	4.07e-06	-0.123589	0.556149	0.838938	1.62e-07	-0.525928	0.0069282	0.387139	0.0558872	0.691039	0.000130956	-0.0581046	0.782639	0.00373167	0.985876	0.42736	0.0331036	0.762667
Sobic.004G332900	(1 of 1) PTHR13832//PTHR13832:SF299 - PROTEIN PHOSPHATASE 2C // SUBFAMILY NOT NAMED	purple	0.365565	0.0723304	0.348697	0.0875772	0.411197	0.0411454	0.320144	0.118723	0.373783	0.0656805	0.435355	0.0296186	0.963668	1.11e-14	-0.851383	6.84e-08	0.693487	0.000121142	0.684022	0.000163048	-0.57281	0.00276532	-0.481484	0.0148136	-0.338568	0.0978268	0.815294	6.9e-07	0.766573	7.87e-06	0.00394821	0.985056	0.832813	2.4e-07	-0.422115	0.0355619	0.4815	0.0148098	0.788724	2.81e-06	-0.0992539	0.636905	0.0863149	0.681625	0.403942	0.0452229	0.793027
Sobic.007G068900	similar to Autophagy-related protein 8C precursor	purple	0.365974	0.0719874	0.365324	0.0725328	0.385247	0.0572014	0.364397	0.0733162	0.373207	0.0661306	0.424331	0.0345061	0.856176	4.81e-08	-0.827724	3.31e-07	0.499062	0.0110967	0.64499	0.000499596	-0.230154	0.268382	-0.413871	0.0397179	-0.0826159	0.694612	0.487157	0.0135163	0.79999	1.59e-06	-0.0248223	0.906246	0.626408	0.000807927	-0.692083	0.000126686	0.139539	0.505895	0.516538	0.00820278	0.182422	0.382788	0.0402928	0.848348	0.577295	0.00251469	0.710244
Sobic.001G393800	similar to Enoyl-CoA hydratase/isomerase family protein, expressed	purple	0.356838	0.0799431	0.339541	0.096805	0.434212	0.0300981	0.31158	0.129476	0.372587	0.0666182	0.42953	0.032127	0.935849	6.68e-12	-0.834459	2.16e-07	0.517475	0.00806745	0.590669	0.00187889	-0.433766	0.0302868	-0.507328	0.00963731	-0.290497	0.158919	0.688912	0.000140041	0.776881	4.95e-06	-0.0149437	0.94348	0.869138	1.73e-08	-0.58008	0.00236899	0.243769	0.240289	0.646967	0.000473808	-0.00634802	0.975975	-0.0215395	0.918602	0.449549	0.0241603	0.851596
Sobic.005G116602	(1 of 4) 2.1.1.112 - Glucuronoxylan 4-O-methyltransferase	purple	0.353563	0.0829512	0.383481	0.0584485	0.40294	0.04581	0.352216	0.0842127	0.372467	0.0667122	0.299918	0.145228	0.876992	8.86e-09	-0.746229	1.84e-05	0.693759	0.000120094	0.598524	0.00157394	-0.601499	0.0014701	-0.523138	0.00728818	-0.487656	0.013407	0.79693	1.86e-06	0.594068	0.00174125	-0.310238	0.131222	0.843742	1.17e-07	-0.31891	0.120231	0.443566	0.0263524	0.626415	0.000807779	-0.282812	0.170742	-0.177654	0.395557	0.1944	0.35177	0.600028
Sobic.002G259600	similar to Os09g0509100 protein	purple	0.375939	0.0640164	0.331672	0.1053	0.390517	0.0536004	0.324484	0.11353	0.372313	0.0668343	0.437187	0.0288634	0.339837	0.0964961	-0.413156	0.0400957	0.206588	0.321784	0.266112	0.198523	0.0856169	0.684069	-0.126864	0.545647	0.0449123	0.831193	0.0904363	0.667258	0.320714	0.118031	-0.295976	0.15085	0.140526	0.502861	-0.334	0.102732	-0.0517634	0.805891	0.0734838	0.727028	0.110216	0.599952	-0.129361	0.537704	0.306209	0.136569	0.146824
Sobic.008G030200	(1 of 4) PTHR14155//PTHR14155:SF74 - RING FINGER DOMAIN-CONTAINING // RING-H2 FINGER PROTEIN ATL45-RELATED	purple	0.361061	0.0761867	0.371062	0.0678281	0.389656	0.054176	0.358893	0.0780981	0.372029	0.0670584	0.373131	0.0661904	0.839437	1.56e-07	-0.653529	0.000396326	0.520031	0.00770759	0.707527	7.64e-05	-0.426214	0.0336286	-0.645296	0.000495533	-0.193503	0.354039	0.5219	0.00745296	0.808002	1.04e-06	0.101372	0.629695	0.623546	0.000867668	-0.651466	0.000419401	0.244659	0.238523	0.609534	0.00121848	0.200553	0.336431	0.0548136	0.794685	0.573889	0.00270314	0.760895
Sobic.003G432900	similar to RNA recognition motif (RRM)-containing protein-like	purple	0.37114	0.0677656	0.38945	0.0543148	0.345095	0.0911252	0.393703	0.0515105	0.37192	0.0671451	0.461212	0.020311	0.786451	3.15e-06	-0.692804	0.000123813	0.645186	0.000496991	0.615541	0.00105548	-0.456349	0.0218504	-0.334365	0.102332	-0.26793	0.195357	0.688861	0.000140265	0.611272	0.00116924	-0.10325	0.623332	0.576614	0.00255142	-0.295677	0.151282	0.520311	0.00766894	0.704937	8.33e-05	-0.100743	0.631834	0.0200046	0.924385	0.344888	0.0913325	0.546518
Sobic.005G000100	similar to Hydrolase, alpha/beta fold family protein	purple	0.370643	0.068163	0.375495	0.064356	0.359432	0.0776194	0.376564	0.0635401	0.371884	0.0671735	0.413175	0.0400856	0.876686	9.1e-09	-0.79936	1.64e-06	0.681622	0.000175507	0.849214	7.99e-08	-0.318012	0.121337	-0.461644	0.0201787	0.00805379	0.969522	0.544226	0.00491654	0.889063	2.87e-09	0.117655	0.575406	0.519159	0.00782882	-0.652996	0.000402176	0.388482	0.0549695	0.706924	7.79e-05	0.277637	0.179042	0.257143	0.214647	0.699299	0.000100387	0.711144
Sobic.001G152600	(1 of 13) PTHR24056//PTHR24056:SF195 - CELL DIVISION PROTEIN KINASE // SUBFAMILY NOT NAMED	purple	0.360138	0.0769958	0.367372	0.0708259	0.388869	0.0547067	0.373654	0.065781	0.371791	0.0672476	0.37998	0.0609842	0.71062	6.87e-05	-0.647909	0.000461941	0.437203	0.0288567	0.648269	0.000457473	-0.199737	0.33844	-0.452853	0.0230145	-0.0471926	0.822752	0.332502	0.104379	0.743963	2.02e-05	0.0256894	0.902985	0.41992	0.0366331	-0.635107	0.000647608	0.126267	0.547555	0.441098	0.0273021	0.28918	0.160904	0.0566812	0.787843	0.611326	0.00116772	0.586052
Sobic.001G237000	similar to Lectin protein kinase, putative%252C expressed	purple	0.368241	0.0701113	0.35801	0.0788864	0.383572	0.0583844	0.346562	0.0896672	0.371766	0.0672672	0.430265	0.0318014	0.913599	1.83e-10	-0.862356	2.99e-08	0.689183	0.000138853	0.767263	7.64e-06	-0.417228	0.0379815	-0.492928	0.0122942	-0.150023	0.474127	0.624012	0.000857684	0.830458	2.79e-07	-0.0162683	0.938479	0.641544	0.000547461	-0.552291	0.00420104	0.357582	0.0792707	0.664853	0.000288297	0.105224	0.61667	0.168059	0.421969	0.564797	0.0032662	0.700371
Sobic.001G261530	(1 of 2) PTHR27001//PTHR27001:SF126 - FAMILY NOT NAMED // BR-SIGNALING KINASE 3-RELATED	purple	0.363137	0.0743908	0.351963	0.0844512	0.404001	0.0451886	0.327393	0.110144	0.371682	0.0673339	0.304042	0.139509	0.801764	1.45e-06	-0.539023	0.00543064	0.625467	0.000827151	0.631898	0.000703201	-0.201064	0.335176	-0.226601	0.276045	-0.0464631	0.82545	0.695785	0.000112526	0.71948	5.05e-05	0.15845	0.449356	0.696714	0.000109198	-0.361219	0.076049	0.471092	0.0174548	0.757151	1.18e-05	0.117863	0.574724	0.176757	0.397987	0.472385	0.0171065	0.769242
Sobic.008G079300	similar to Glutathione-S-transferase 19E50	purple	0.367657	0.0705905	0.354481	0.0820995	0.387873	0.055384	0.33565	0.100939	0.371221	0.0677014	0.399266	0.0480151	0.900644	8.57e-10	-0.83853	1.66e-07	0.712095	6.53e-05	0.825391	3.81e-07	-0.542544	0.00507808	-0.644069	0.000512017	-0.203786	0.328536	0.60132	0.00147616	0.845298	1.05e-07	0.044361	0.833236	0.590381	0.00189097	-0.556364	0.0038745	0.386178	0.0565516	0.67233	0.000231946	0.123537	0.556315	0.202737	0.331085	0.576259	0.0025708	0.6803
Sobic.003G343900	similar to Putative uncharacterized protein	purple	0.359762	0.0773275	0.341086	0.0951997	0.422923	0.0351743	0.298046	0.147879	0.370787	0.0680481	0.393237	0.0518123	0.878236	7.93e-09	-0.713852	6.15e-05	0.523174	0.00728353	0.484139	0.0141942	-0.556523	0.00386222	-0.546593	0.00469666	-0.462913	0.0197939	0.801244	1.49e-06	0.619317	0.000962916	-0.111912	0.594317	0.902584	6.9e-10	-0.361715	0.0756174	0.378031	0.0624326	0.699116	0.000100989	-0.206923	0.320981	-0.175711	0.40083	0.246915	0.234084	0.77701
Sobic.010G186200	(1 of 2) K14515 - EIN3-binding F-box protein (EBF1_2)	purple	0.362262	0.0751433	0.352847	0.0836195	0.40004	0.0475437	0.331052	0.105992	0.370624	0.0681787	0.459683	0.0207854	0.918126	1.01e-10	-0.864117	2.61e-08	0.725242	4.1e-05	0.820727	5.04e-07	-0.340742	0.0955548	-0.407082	0.0434208	-0.05345	0.799689	0.644372	0.000507906	0.87438	1.11e-08	-0.00128721	0.995128	0.64215	0.000538768	-0.543562	0.00497985	0.441646	0.0270888	0.73655	2.69e-05	0.159944	0.445038	0.214468	0.303252	0.649692	0.00044017	0.741268
Sobic.001G104000	similar to Putative uncharacterized protein	purple	0.356224	0.0805004	0.34708	0.0891573	0.423143	0.0350689	0.308919	0.132955	0.370509	0.0682713	0.396203	0.0499158	0.942404	2e-12	-0.826297	3.61e-07	0.701527	9.33e-05	0.646772	0.000476298	-0.513183	0.00870326	-0.491308	0.0126278	-0.354987	0.081633	0.83179	2.57e-07	0.71243	6.46e-05	-0.194352	0.351891	0.886244	3.78e-09	-0.388611	0.0548815	0.474107	0.0166515	0.742185	2.16e-05	-0.157012	0.453534	-0.0690885	0.742798	0.352143	0.084281	0.752513
Sobic.005G145201	similar to 14-3-3-like protein GF14-D	purple	0.356882	0.079903	0.346317	0.0899097	0.421791	0.0357185	0.309275	0.132486	0.370458	0.0683121	0.446204	0.025367	0.929478	1.92e-11	-0.848606	8.34e-08	0.686642	0.000150342	0.761494	9.81e-06	-0.404103	0.0451289	-0.395255	0.0505162	-0.133657	0.524163	0.692081	0.000126696	0.833001	2.38e-07	-0.0447933	0.831634	0.759463	1.07e-05	-0.547938	0.00457544	0.406427	0.043792	0.727725	3.75e-05	0.0546238	0.795381	0.17205	0.410869	0.555069	0.00397591	0.778153
Sobic.007G108400	similar to Os08g0359300 protein	purple	0.359403	0.0776451	0.342739	0.0935029	0.419115	0.0370323	0.303545	0.14019	0.370288	0.0684486	0.384042	0.0580499	0.974606	1.9e-16	-0.867742	1.94e-08	0.759017	1.09e-05	0.738238	2.52e-05	-0.540724	0.00525789	-0.46328	0.0196837	-0.308384	0.133663	0.833051	2.37e-07	0.78672	3.1e-06	-0.0460304	0.827052	0.845846	1.01e-07	-0.435302	0.029641	0.514264	0.00853934	0.799047	1.67e-06	-0.0938265	0.655524	0.0881647	0.675163	0.412253	0.0405765	0.781636
Sobic.006G148900	similar to Phenylalanine ammonia-lyase	purple	0.354245	0.0823171	0.3368	0.0997036	0.431809	0.031126	0.309576	0.13209	0.370038	0.0686497	0.420987	0.0361092	0.89314	1.91e-09	-0.816829	6.32e-07	0.519892	0.00772681	0.651912	0.00041431	-0.276534	0.180847	-0.443855	0.0262429	-0.1146	0.585431	0.540713	0.00525897	0.80957	9.52e-07	-0.127921	0.542278	0.757532	1.16e-05	-0.7049	8.34e-05	0.136638	0.514867	0.525374	0.00699845	0.124667	0.55268	0.0236702	0.91058	0.558783	0.00369094	0.769391
Sobic.010G148501		purple	0.365297	0.0725556	0.316884	0.122736	0.421567	0.0358271	0.293891	0.153886	0.369672	0.0689459	0.335039	0.1016	0.564063	0.00331569	-0.535307	0.00582488	0.30745	0.134906	0.377717	0.0626685	-0.287728	0.16311	-0.36965	0.0689635	-0.156935	0.453759	0.388058	0.0552578	0.490805	0.0127327	0.170674	0.414677	0.467206	0.0185361	-0.379325	0.0614681	0.147246	0.482443	0.40482	0.044713	0.0348201	0.868758	0.0941799	0.654306	0.275264	0.182941	0.520719
Sobic.010G042100	similar to Transcription elongation factor 1 homolog	purple	0.360661	0.0765368	0.341927	0.0943335	0.410619	0.0414589	0.311485	0.129599	0.369354	0.0692029	0.449077	0.0243277	0.974545	1.95e-16	-0.878012	8.09e-09	0.710767	6.84e-05	0.748187	1.7e-05	-0.464504	0.0193198	-0.481428	0.0148268	-0.207192	0.320339	0.750298	1.57e-05	0.844287	1.13e-07	0.00261579	0.990099	0.802209	1.42e-06	-0.517557	0.00805559	0.427761	0.0329214	0.757876	1.14e-05	0.0208702	0.921123	0.155394	0.458261	0.522334	0.00739491	0.816299
Sobic.002G301800	(1 of 80) PF03514 - GRAS domain family (GRAS)	purple	0.356243	0.0804831	0.347696	0.0885531	0.411433	0.0410176	0.323562	0.114619	0.368782	0.0696683	0.395021	0.0506651	0.954781	1.31e-13	-0.83209	2.52e-07	0.640894	0.000556927	0.671085	0.0002406	-0.438133	0.0284794	-0.532335	0.00615724	-0.289935	0.159764	0.739638	2.39e-05	0.778949	4.49e-06	-0.124658	0.552712	0.846681	9.55e-08	-0.556644	0.00385287	0.343612	0.0926167	0.692744	0.00012405	-0.0292959	0.889442	-0.0616231	0.769813	0.437792	0.0286173	0.794545
Sobic.003G326800	similar to Glycerol-3-phosphate dehydrogenase-like protein	purple	0.36231	0.0751017	0.358823	0.0781603	0.384002	0.0580784	0.332727	0.10413	0.367778	0.070491	0.370541	0.0682455	0.96815	2.49e-15	-0.872524	1.31e-08	0.770798	6.53e-06	0.790819	2.54e-06	-0.548445	0.00453038	-0.570791	0.00288493	-0.296129	0.15063	0.756588	1.21e-05	0.818172	5.85e-07	-0.0604474	0.774092	0.743911	2.02e-05	-0.489784	0.0129482	0.469226	0.0179674	0.748958	1.65e-05	-0.0214982	0.918757	0.0843595	0.68848	0.470152	0.0177114	0.724464
Sobic.002G346400	similar to Putative uncharacterized protein	purple	0.371453	0.0675163	0.382016	0.0594999	0.3368	0.0997037	0.373119	0.0661998	0.367602	0.0706364	0.411338	0.0410691	0.860755	3.39e-08	-0.768359	7.28e-06	0.75752	1.16e-05	0.714494	6.01e-05	-0.370343	0.0684046	-0.31333	0.127222	-0.156175	0.455976	0.742733	2.12e-05	0.713128	6.3e-05	-0.0629308	0.765061	0.62041	0.000937468	-0.346493	0.0897361	0.566351	0.00316347	0.772867	5.95e-06	-0.0190733	0.927896	0.120478	0.566206	0.437214	0.0288524	0.619707
Sobic.002G238600		purple	0.362066	0.0753129	0.39499	0.0506846	0.344291	0.0919316	0.392136	0.0525305	0.367429	0.0707787	0.343189	0.0930451	0.834782	2.12e-07	-0.714669	5.98e-05	0.561074	0.00352395	0.61583	0.00104814	-0.498329	0.0112346	-0.561048	0.00352578	-0.331079	0.105961	0.596491	0.00164849	0.676824	0.000202935	-0.0665108	0.752095	0.65278	0.00040457	-0.517927	0.00800284	0.278786	0.177176	0.552838	0.00415584	-0.0331723	0.874919	-0.0502688	0.811395	0.361657	0.0756678	0.621747
Sobic.003G285500	similar to Putative WRKY transcription factor	purple	0.362341	0.0750753	0.360616	0.0765764	0.375795	0.0641261	0.343142	0.0930938	0.366789	0.0713091	0.389602	0.0542128	0.881381	5.96e-09	-0.800872	1.52e-06	0.600228	0.0015137	0.550749	0.00433054	-0.447551	0.0248754	-0.426063	0.0336983	-0.344913	0.0913068	0.73051	3.38e-05	0.641276	0.000551348	-0.185333	0.375109	0.792434	2.34e-06	-0.417337	0.037926	0.329347	0.107912	0.619275	0.000963922	-0.152865	0.465696	-0.101131	0.630514	0.29308	0.155079	0.664467
Sobic.002G257300	similar to Ribulose-phosphate 3-epimerase, cytoplasmic isoform	purple	0.354719	0.0818797	0.34073	0.0955675	0.415558	0.0388377	0.305271	0.137836	0.366669	0.0714087	0.428538	0.0325703	0.922599	5.42e-11	-0.778775	4.53e-06	0.543033	0.00503069	0.551454	0.00427095	-0.444844	0.0258714	-0.413913	0.0396956	-0.298575	0.147127	0.774196	5.6e-06	0.720845	4.81e-05	-0.00904681	0.965766	0.907789	3.77e-10	-0.471648	0.0173044	0.351583	0.0848109	0.723702	4.34e-05	-0.0881985	0.675045	-0.00387567	0.985331	0.377151	0.063095	0.857345
Sobic.001G328000	similar to Phenazine biosynthesis family protein	purple	0.352145	0.0842796	0.341799	0.0944649	0.419993	0.0365971	0.307656	0.134632	0.366637	0.0714351	0.469231	0.017966	0.830267	2.82e-07	-0.753712	1.36e-05	0.419889	0.0366483	0.414367	0.0394571	-0.454142	0.0225796	-0.455655	0.0220777	-0.402244	0.0462215	0.688172	0.000143326	0.580563	0.00234448	-0.237638	0.252691	0.866608	2.13e-08	-0.440276	0.0276244	0.232175	0.264084	0.561271	0.00350989	-0.207024	0.32074	-0.237619	0.25273	0.253691	0.221082	0.714924
Sobic.009G255200	weakly similar to Putative uncharacterized protein	purple	0.350651	0.0856967	0.339944	0.0963843	0.424425	0.0344618	0.303734	0.13993	0.366342	0.0716807	0.45088	0.0236935	0.5437	0.00496663	-0.513843	0.00860286	0.333372	0.10342	0.45813	0.021276	-0.373474	0.0659214	-0.429178	0.0322838	-0.182419	0.382797	0.376033	0.0639443	0.500617	0.010809	-0.0294915	0.888709	0.431355	0.0313234	-0.351358	0.0850238	0.242361	0.243102	0.432324	0.0309035	0.020797	0.921399	-0.0120743	0.95432	0.364167	0.0735114	0.472978
Sobic.007G004300	similar to Putative uncharacterized protein	purple	0.362486	0.0749502	0.36408	0.073585	0.369525	0.0690643	0.346524	0.0897046	0.366097	0.071885	0.49075	0.0127444	0.789949	2.65e-06	-0.653517	0.000396449	0.75895	1.09e-05	0.620195	0.000942444	-0.484128	0.0141969	-0.245582	0.2367	-0.240523	0.246805	0.811258	8.67e-07	0.583322	0.00220853	-0.101691	0.628611	0.671329	0.000238887	-0.122822	0.558621	0.674808	0.00021553	0.790978	2.52e-06	-0.188358	0.367225	0.168158	0.421691	0.295875	0.150996	0.579188
Sobic.001G274800	similar to NADH-dependent oxidoreductase 2, putative%252C expressed	purple	0.362165	0.0752274	0.349816	0.0864963	0.382489	0.0591591	0.333358	0.103435	0.366051	0.071923	0.418952	0.0371136	0.932744	1.13e-11	-0.848012	8.7e-08	0.657574	0.000354264	0.774802	5.44e-06	-0.491767	0.0125324	-0.545346	0.00481142	-0.193456	0.354159	0.657769	0.000352337	0.856803	4.59e-08	0.114147	0.586925	0.668498	0.000259489	-0.575869	0.00259215	0.398782	0.0483115	0.743467	2.06e-05	0.118096	0.573965	0.177233	0.396696	0.579451	0.00240127	0.780045
Sobic.003G367300	similar to Actin-1	purple	0.361645	0.0756781	0.341704	0.0945626	0.389696	0.0541496	0.328619	0.108739	0.365986	0.0719774	0.47797	0.0156671	0.883084	5.09e-09	-0.901243	8.02e-10	0.610401	0.00119369	0.756211	1.23e-05	-0.298539	0.147177	-0.427665	0.0329648	-0.024089	0.909004	0.511226	0.0090066	0.859816	3.65e-08	-0.00312268	0.988181	0.591302	0.00185257	-0.66384	0.000296778	0.236576	0.25488	0.585157	0.0021219	0.204233	0.327453	0.216231	0.299201	0.653034	0.00040176	0.705395
Sobic.004G307700	similar to Cyclin-dependent kinase inhibitor 2	purple	0.358169	0.0787438	0.354313	0.0822543	0.387132	0.0558925	0.333706	0.103053	0.365651	0.072258	0.397015	0.0494065	0.916492	1.26e-10	-0.782803	3.75e-06	0.800433	1.55e-06	0.807852	1.05e-06	-0.491662	0.0125541	-0.344714	0.0915071	-0.171263	0.413045	0.792442	2.34e-06	0.810145	9.22e-07	0.164315	0.43253	0.688508	0.000141826	-0.362636	0.0748209	0.626679	0.000802448	0.869113	1.74e-08	0.0426737	0.839497	0.292654	0.155707	0.507122	0.0096717	0.753319
Sobic.008G089900	similar to Lysosomal Cystine Transporter family protein, expressed	purple	0.361233	0.0760368	0.348281	0.0879815	0.386847	0.0560885	0.322209	0.116231	0.365604	0.0722973	0.431521	0.0312512	0.95105	3.21e-13	-0.828975	3.06e-07	0.648796	0.000450991	0.640207	0.000567084	-0.535685	0.00578369	-0.512719	0.00877431	-0.343558	0.0926717	0.792282	2.36e-06	0.749349	1.63e-05	-0.0187364	0.929167	0.833029	2.37e-07	-0.445202	0.0257378	0.4213	0.035957	0.752121	1.45e-05	-0.0917049	0.662858	0.027704	0.895417	0.386044	0.0566449	0.793792
Sobic.006G264300	similar to H0124B04.9 protein	purple	0.359769	0.077321	0.36516	0.0726712	0.374918	0.0648005	0.334581	0.102098	0.365245	0.0725993	0.320097	0.118781	0.852266	6.41e-08	-0.751628	1.48e-05	0.854456	5.46e-08	0.7945	2.11e-06	-0.558002	0.00374933	-0.497346	0.0114215	-0.299408	0.145947	0.738514	2.5e-05	0.6928	0.000123829	-0.171612	0.412079	0.626347	0.00080916	-0.326237	0.111481	0.578996	0.00242484	0.702125	9.15e-05	-0.113937	0.58762	0.094621	0.652786	0.350733	0.0856185	0.525234
Sobic.007G182000	similar to Putative hydroxymethylglutaryl coenzyme A synthase	purple	0.367678	0.0705737	0.374251	0.0653164	0.339139	0.0972261	0.355117	0.0815133	0.363718	0.0738935	0.368395	0.0699845	0.849227	7.98e-08	-0.763908	8.84e-06	0.868754	1.79e-08	0.758222	1.13e-05	-0.587389	0.00202046	-0.413106	0.0401219	-0.296119	0.150644	0.828055	3.24e-07	0.668095	0.000262545	-0.0190323	0.928051	0.596603	0.0016443	-0.156291	0.455637	0.730037	3.44e-05	0.840782	1.43e-07	-0.137682	0.511629	0.197712	0.343463	0.342076	0.0941809	0.546036
Sobic.001G388200	similar to Phagocytosis and cell motility protein ELMO1, putative%252C expressed	purple	0.358014	0.0788826	0.356445	0.0802996	0.379486	0.061349	0.326048	0.1117	0.363517	0.0740654	0.395042	0.0506517	0.919269	8.65e-11	-0.84479	1.09e-07	0.846119	9.93e-08	0.838072	1.71e-07	-0.378797	0.0618602	-0.382753	0.0589693	-0.116515	0.579138	0.754372	1.32e-05	0.809698	9.45e-07	-0.0907986	0.666	0.675672	0.000210051	-0.434678	0.0299018	0.567724	0.00307497	0.785802	3.25e-06	0.0232863	0.912024	0.164264	0.432676	0.511539	0.00895752	0.668331
[truncated: 20,072 more rows]
[truncated: 21 more columns]
