# Supplementary material for: UV-induced reactive oxygen species and transcriptional control of 3-deoxyanthocyanidin biosynthesis in black sorghum pericarp
Source: Front Plant Sci. 2024 Oct 7;15:1451215. doi: 10.3389/fpls.2024.1451215 (PMC11491397; doi:10.3389/fpls.2024.1451215)
Supplement: Supplementary file 2 [file DataSheet2.zip]

Archive with 3 entries (3 files):
- Data Sheet 7.xlsx
- Data Sheet 8.xlsx
- Data Sheet 9.xlsx
