# Supplementary material for: UV-induced reactive oxygen species and transcriptional control of 3-deoxyanthocyanidin biosynthesis in black sorghum pericarp
Source: Front Plant Sci. 2024 Oct 7;15:1451215. doi: 10.3389/fpls.2024.1451215 (PMC11491397; doi:10.3389/fpls.2024.1451215)
Supplement: Supplementary file 2 [file DataSheet2.zip › Data Sheet 7.xlsx]

## Sheet: Exp 2
Supplementary Data Sheet 7. WGCNA results showing Gene Significance (GS) and Module membership (MM) of all genes from experiment 2
Gene significance was determined as the Pearson correlation coefficient between the 3-DOA compounds and expression profile of a gene while MM was determied as the Pearson correlation coefficient between module eigengene and the expression profile of a gene.
MM_'module color' indicates MM of a gene in that module.
p_GS and p_MM indicatethe p-value associated with the GS or MM, respectively.
Gene name and annotation based on Sbicolor_730_v5.0 (https://phytozome-next.jgi.doe.gov/info/Sbicolor_v5_1)
Gene Name	Annotation	moduleColor	GS.LUT	p.GS.LUT	GS.API	p.GS.API	GS.5-MeLu	p.GS.5-MeLu	GS.7-MeAp	p.GS.7-MeAp	GS.Total	p.GS.Total	MM.lightyellow	p.MM.lightyellow	MM.darkgrey	p.MM.darkgrey	MM.orange	p.MM.orange	MM.white	p.MM.white	MM.green	p.MM.green	MM.greenyellow	p.MM.greenyellow	MM.sienna3	p.MM.sienna3	MM.blue	p.MM.blue	MM.royalblue	p.MM.royalblue	MM.cyan	p.MM.cyan	MM.black	p.MM.black	MM.skyblue	p.MM.skyblue	MM.darkmagenta	p.MM.darkmagenta	MM.pink	p.MM.pink	MM.darkolivegreen	p.MM.darkolivegreen	MM.darkgreen	p.MM.darkgreen	MM.darkred	p.MM.darkred	MM.brown	p.MM.brown	MM.saddlebrown
Sobic.010G004200	similar to Os06g0105700 protein	lightyellow	0.986555	1.34e-19	0.777681	4.76825e-06	0.969083	1.77935e-15	0.707774	7.57221e-05	0.981965	3.85071e-18	0.8822	5.53e-09	0.794531	2.11e-06	0.683037	0.000168067	-0.396968	0.0494359	-0.42354	0.0348803	0.310259	0.131194	-0.294053	0.153649	-0.387725	0.0554855	-0.362631	0.0748249	-0.29475	0.15263	0.312637	0.128111	0.33012	0.107039	-0.279369	0.176234	-0.26889	0.1937	0.217555	0.296179	0.155737	0.457255	0.251569	0.225101	0.120465	0.566251	-0.0891929
Sobic.003G031100	weakly similar to Basic helix-loop-helix protein-like	lightyellow	0.989228	1.06e-20	0.733696	2.99917e-05	0.971841	6.15759e-16	0.670545	0.000244446	0.981275	5.90881e-18	0.9111	2.51e-10	0.793049	2.27e-06	0.641887	0.000542523	-0.370464	0.0683067	-0.371317	0.0676243	0.374147	0.0653973	-0.328366	0.109029	-0.336038	0.100521	-0.323394	0.114818	-0.279171	0.176553	0.295215	0.151953	0.270812	0.190411	-0.263966	0.202303	-0.21102	0.311279	0.155925	0.456707	0.178682	0.392785	0.190456	0.361814	0.153108	0.464981	-0.129425
Sobic.002G004700	similar to Putative quinone oxidoreductase	lightyellow	0.974103	2.38e-16	0.748992	1.6505e-05	0.955521	1.091e-13	0.69365	0.000120511	0.968127	2.5132e-15	0.917321	1.13e-10	0.794455	2.11e-06	0.609566	0.00121757	-0.379994	0.0609744	-0.369289	0.069256	0.392584	0.0522373	-0.394245	0.0511619	-0.347698	0.0885509	-0.32783	0.109642	-0.280329	0.174691	0.278189	0.178143	0.214338	0.303553	-0.279276	0.176383	-0.208483	0.317266	0.170191	0.416017	0.167939	0.422305	0.136907	0.514032	0.150233	0.473503	-0.146709
Sobic.003G327700	similar to Cystatin	lightyellow	0.951221	3.09e-13	0.865381	2.35522e-08	0.966385	4.59585e-15	0.826648	3.53195e-07	0.965354	6.47132e-15	0.810239	9.17e-07	0.71441	6.03e-05	0.555514	0.00394078	-0.434702	0.0298918	-0.336798	0.0997062	0.320488	0.118305	-0.369165	0.0693565	-0.309327	0.132417	-0.265806	0.199059	-0.213618	0.30522	0.277793	0.178788	0.228334	0.272291	-0.236924	0.254161	-0.195147	0.349885	0.374433	0.0651748	0.170374	0.415509	0.174865	0.403138	0.139557	0.505841	-0.198626
Sobic.010G231000	(1 of 17) PTHR11746//PTHR11746:SF86 - O-METHYLTRANSFERASE // SUBFAMILY NOT NAMED	lightyellow	0.975752	1.12e-16	0.671794	0.00023564	0.950883	3.33624e-13	0.614274	0.0010882	0.961895	1.90076e-14	0.938899	3.87e-12	0.788022	2.91e-06	0.60898	0.00123455	-0.334699	0.101969	-0.325342	0.112523	0.425423	0.0339952	-0.349025	0.0872597	-0.306833	0.135731	-0.288087	0.162563	-0.268172	0.194938	0.264906	0.200641	0.223326	0.283232	-0.268035	0.195176	-0.158635	0.44882	0.0727792	0.72955	0.203642	0.328884	0.126543	0.546673	0.165679	0.428667	-0.156528
Sobic.001G451500	similar to Glutamine synthetase root isozyme 1	lightyellow	0.969148	1.74e-15	0.696849	0.000108722	0.948826	5.29321e-13	0.636517	0.000624417	0.958794	4.60317e-14	0.923578	4.7e-11	0.820252	5.18e-07	0.663582	0.000298975	-0.408799	0.0424593	-0.40352	0.0454696	0.364125	0.0735472	-0.304606	0.138739	-0.364028	0.0736293	-0.323739	0.114409	-0.252323	0.223667	0.330068	0.107097	0.295145	0.152054	-0.243057	0.241708	-0.248034	0.231903	0.116602	0.578852	0.124167	0.554288	0.23205	0.26435	0.166557	0.426189	-0.131541
Sobic.010G230900	similar to Putative uncharacterized protein	lightyellow	0.976742	6.99e-17	0.648437	0.000455392	0.941675	2.29955e-12	0.586395	0.00206508	0.95809	5.57294e-14	0.931413	1.41e-11	0.789297	2.74e-06	0.603626	0.00139948	-0.333234	0.103572	-0.316134	0.123673	0.421509	0.035855	-0.338513	0.0978854	-0.29188	0.156854	-0.273359	0.186112	-0.249074	0.229888	0.280497	0.174421	0.225759	0.277881	-0.236573	0.254886	-0.157255	0.452827	0.0311614	0.882449	0.188596	0.36661	0.140263	0.503668	0.182496	0.382593	-0.159022
Sobic.005G137400		lightyellow	0.957979	5.74e-14	0.729894	3.45783e-05	0.959725	3.55493e-14	0.68256	0.000170542	0.957264	6.94795e-14	0.877303	8.62e-09	0.761334	9.88e-06	0.639166	0.000582769	-0.342164	0.0940903	-0.375864	0.0640735	0.344457	0.0917649	-0.304192	0.139303	-0.361743	0.0755926	-0.34201	0.0942489	-0.291859	0.156886	0.274604	0.184035	0.279883	0.175406	-0.299594	0.145685	-0.230649	0.267325	0.197812	0.343214	0.174835	0.403219	0.190623	0.361387	0.126667	0.546277	-0.101212
Sobic.003G216166	similar to Pleiotropic drug resistance protein 3	lightyellow	0.943361	1.65e-12	0.79546	2.00962e-06	0.957625	6.31368e-14	0.740862	2.27872e-05	0.951827	2.68108e-13	0.830763	2.74e-07	0.672136	0.000233278	0.533785	0.00599311	-0.39483	0.0507871	-0.352589	0.0838621	0.32079	0.11794	-0.333786	0.102966	-0.273388	0.186063	-0.291073	0.158056	-0.271898	0.188569	0.19097	0.360496	0.196138	0.347395	-0.22368	0.28245	-0.174667	0.403679	0.331891	0.105056	0.174975	0.402836	0.107873	0.607774	0.074048	0.725012	-0.130442
Sobic.006G226800	similar to OSJNBb0015D13.3 protein	lightyellow	0.975013	1.58e-16	0.642734	0.0005305	0.925347	3.62296e-11	0.572847	0.00276316	0.951801	2.6974e-13	0.911135	2.5e-10	0.787804	2.94e-06	0.602147	0.00144828	-0.345865	0.0903576	-0.316854	0.122773	0.402165	0.0462683	-0.316694	0.122973	-0.280409	0.174563	-0.255819	0.2171	-0.226202	0.276914	0.300599	0.144272	0.237171	0.253651	-0.200159	0.3374	-0.162251	0.438411	0.0135755	0.948648	0.162711	0.437098	0.166517	0.426302	0.196189	0.347267	-0.152618
Sobic.009G076700	expressed protein	lightyellow	0.955699	1.04e-13	0.732401	3.14889e-05	0.937445	5.03718e-12	0.681682	0.000175186	0.949742	4.32043e-13	0.919954	7.87e-11	0.813373	7.7e-07	0.638695	0.000589989	-0.395219	0.050539	-0.378218	0.0622924	0.414232	0.0395282	-0.409574	0.0420314	-0.35341	0.0830937	-0.35063	0.0857164	-0.306716	0.135887	0.273266	0.186267	0.230694	0.267229	-0.291778	0.157005	-0.20136	0.334448	0.150057	0.474027	0.205281	0.324922	0.133405	0.524954	0.147343	0.482151	-0.148921
Sobic.002G000400	similar to Putative uncharacterized protein	lightyellow	0.972129	5.48e-16	0.630071	0.000736662	0.926491	3.05105e-11	0.564554	0.00328254	0.949329	4.73609e-13	0.928496	2.24e-11	0.798298	1.74e-06	0.59782	0.00159943	-0.347035	0.0892011	-0.315098	0.124976	0.418387	0.0373961	-0.342631	0.093614	-0.284982	0.167343	-0.257537	0.213922	-0.223272	0.283351	0.304893	0.138348	0.222372	0.285346	-0.206108	0.322933	-0.163175	0.435774	-0.00404927	0.984674	0.159367	0.446702	0.154907	0.459688	0.203542	0.329126	-0.169384
Sobic.005G136300	similar to Chalcone synthase WHP1	lightyellow	0.971905	6e-16	0.635741	0.000637084	0.920761	7.02893e-11	0.559111	0.0036666	0.947737	6.70669e-13	0.914976	1.54e-10	0.81111	8.74e-07	0.629131	0.000754419	-0.373613	0.0658134	-0.343837	0.092389	0.392057	0.0525825	-0.339128	0.0972383	-0.304674	0.138647	-0.260793	0.207983	-0.203359	0.329571	0.338879	0.0974992	0.268423	0.194505	-0.188322	0.367319	-0.188565	0.36669	-0.00439848	0.983352	0.157458	0.452237	0.207537	0.319515	0.210271	0.31304	-0.167402
Sobic.001G136300	similar to Nodulin family protein, putative	lightyellow	0.960874	2.56e-14	0.657257	0.000357416	0.923816	4.54098e-11	0.596812	0.00163651	0.943345	1.65991e-12	0.936646	5.81e-12	0.803371	1.33e-06	0.593162	0.00177705	-0.363811	0.0738141	-0.337347	0.0991208	0.417917	0.0376328	-0.391645	0.0528532	-0.316062	0.123764	-0.271304	0.189576	-0.219972	0.290711	0.300229	0.144791	0.201378	0.334406	-0.229128	0.270581	-0.185099	0.375725	0.0361527	0.86378	0.146795	0.4838	0.137499	0.512196	0.190229	0.362398	-0.177286
Sobic.008G183900	weakly similar to No apical meristem protein	lightyellow	0.955239	1.17e-13	0.658711	0.000343163	0.925965	3.30284e-11	0.585613	0.00210084	0.939929	3.19993e-12	0.937251	5.21e-12	0.823406	4.3e-07	0.68943	0.000137775	-0.342565	0.0936805	-0.404575	0.0448548	0.400095	0.0475105	-0.328179	0.109242	-0.385772	0.0568345	-0.364462	0.0732611	-0.320995	0.117691	0.286881	0.164408	0.2872	0.163918	-0.320111	0.118763	-0.218763	0.293437	0.0713075	0.734824	0.214178	0.303922	0.176893	0.397618	0.14432	0.49128	-0.0908376
Sobic.005G101800	(1 of 4) PTHR21495//PTHR21495:SF59 - NUCLEOPORIN-RELATED // DIRIGENT PROTEIN 20-RELATED	lightyellow	0.951042	3.22e-13	0.604408	0.00137428	0.915273	1.47712e-10	0.536926	0.00565026	0.93014	1.73005e-11	0.932942	1.1e-11	0.776898	4.94e-06	0.616472	0.00103196	-0.300414	0.144532	-0.322706	0.115637	0.417601	0.0377921	-0.298851	0.146735	-0.304036	0.139517	-0.290894	0.158325	-0.278503	0.177635	0.256466	0.215899	0.236643	0.254742	-0.271774	0.188779	-0.156702	0.454439	0.0109776	0.958466	0.203399	0.329474	0.135178	0.519412	0.153559	0.463651	-0.128029
Sobic.005G101500	(1 of 4) PTHR21495:SF59 - DIRIGENT PROTEIN 20-RELATED	lightyellow	0.958554	4.91e-14	0.588264	0.00198183	0.899059	1.01973e-09	0.51522	0.00839645	0.9293	1.97667e-11	0.90895	3.27e-10	0.792993	2.28e-06	0.593119	0.00177878	-0.340594	0.0957087	-0.297687	0.148392	0.419927	0.0366298	-0.322091	0.116372	-0.259297	0.210698	-0.230902	0.266787	-0.199488	0.339057	0.31961	0.119373	0.231088	0.26639	-0.171997	0.411013	-0.144073	0.492031	-0.0581929	0.782316	0.163179	0.435763	0.168962	0.419444	0.227927	0.273169	-0.172822
Sobic.004G190800	similar to Os02g0577300 protein	lightyellow	0.942409	1.99e-12	0.684443	0.000160947	0.906522	4.3773e-10	0.597486	0.00161163	0.927655	2.55425e-11	0.861301	3.25e-08	0.872514	1.31e-08	0.668361	0.000260527	-0.488299	0.0132668	-0.42184	0.0356948	0.334808	0.10185	-0.436601	0.0291032	-0.384513	0.0577174	-0.259928	0.209549	-0.0963947	0.646688	0.536297	0.00571762	0.303193	0.140672	-0.157474	0.45219	-0.294015	0.153704	0.068836	0.743708	0.0763102	0.716944	0.356841	0.07994	0.325006	0.112917	-0.230098
Sobic.004G304200	similar to OSJNBa0081C01.25 protein	lightyellow	0.901579	7.72e-10	0.835057	2.08298e-07	0.948632	5.52363e-13	0.809124	9.75248e-07	0.92538	3.60504e-11	0.793976	2.17e-06	0.650488	0.000430738	0.559354	0.0036487	-0.3162	0.123591	-0.364475	0.0732495	0.296162	0.150582	-0.349022	0.0872625	-0.36644	0.0715989	-0.379568	0.0612883	-0.351746	0.0846563	0.163142	0.435868	0.218772	0.293419	-0.371533	0.0674524	-0.215928	0.299895	0.4134	0.0399665	0.223105	0.283719	0.10018	0.633749	0.0222101	0.916076	-0.076506
Sobic.005G101600	(1 of 4) PTHR21495//PTHR21495:SF59 - NUCLEOPORIN-RELATED // DIRIGENT PROTEIN 20-RELATED	lightyellow	0.950364	3.75e-13	0.565651	0.00320939	0.898623	1.06922e-09	0.496857	0.0115157	0.922079	5.83398e-11	0.937394	5.08e-12	0.78564	3.27e-06	0.567112	0.00311414	-0.328527	0.108844	-0.280724	0.174059	0.455734	0.0220517	-0.348651	0.0876218	-0.236142	0.255779	-0.219025	0.292845	-0.203607	0.328969	0.284436	0.168194	0.185566	0.374499	-0.175137	0.402395	-0.117376	0.576317	-0.0669636	0.750459	0.170387	0.415475	0.113843	0.58793	0.217741	0.295756	-0.190974
Sobic.001G071000	similar to Putative uncharacterized protein	lightyellow	0.942158	2.09e-12	0.618981	0.000970872	0.904165	5.76034e-10	0.533335	0.00604366	0.92179	6.07879e-11	0.910983	2.55e-10	0.838706	1.64e-07	0.665379	0.000283969	-0.415594	0.0388188	-0.405339	0.0444138	0.358897	0.0780945	-0.353035	0.0834441	-0.366432	0.0716052	-0.271569	0.189127	-0.161517	0.440515	0.42101	0.0360982	0.294825	0.15252	-0.205335	0.324793	-0.256112	0.216557	0.0140694	0.946782	0.11068	0.598408	0.282084	0.171894	0.240982	0.245877	-0.174556
Sobic.001G401300	similar to Pathogenesis-related protein 10a	lightyellow	0.947088	7.71e-13	0.57404	0.00269455	0.894874	1.59291e-09	0.50159	0.0106322	0.919416	8.47299e-11	0.953435	1.83e-13	0.809478	9.56e-07	0.576146	0.00257695	-0.338305	0.0981041	-0.286474	0.165033	0.470883	0.0175116	-0.362651	0.0748075	-0.27924	0.176441	-0.221599	0.287067	-0.193613	0.353761	0.312332	0.128505	0.177205	0.396771	-0.229357	0.27009	-0.122324	0.560227	-0.0576017	0.784476	0.191523	0.35908	0.12002	0.567696	0.235851	0.256383	-0.219617
Sobic.009G236300	similar to Putative receptor-type protein kinase LRK1	lightyellow	0.932911	1.1e-11	0.695256	0.000114461	0.896229	1.38164e-09	0.605572	0.00133748	0.919263	8.653e-11	0.894592	1.64e-09	0.880411	6.52e-09	0.763762	8.9e-06	-0.513424	0.00866643	-0.514967	0.00843398	0.331791	0.105167	-0.376781	0.0633749	-0.400726	0.0471291	-0.371623	0.0673809	-0.253543	0.22136	0.428222	0.0327126	0.40865	0.0425423	-0.184763	0.376606	-0.30496	0.138258	0.0973534	0.643401	0.125495	0.550026	0.347778	0.0884722	0.205781	0.32372	-0.106188
Sobic.003G413700	similar to Putative potassium transporter	lightyellow	0.946142	9.4e-13	0.59708	0.00162658	0.885956	3.88386e-09	0.52156	0.00749879	0.918046	1.02146e-10	0.907935	3.7e-10	0.826469	3.57e-07	0.600026	0.00152076	-0.399537	0.0478498	-0.322878	0.115432	0.413717	0.0397991	-0.367547	0.0706812	-0.283454	0.169731	-0.215605	0.300636	-0.145161	0.488731	0.391998	0.0526209	0.231005	0.266567	-0.14876	0.477901	-0.176795	0.397883	-0.0519195	0.805316	0.11834	0.573168	0.213691	0.30505	0.275097	0.183217	-0.215483
Sobic.009G043800	similar to NADPH-dependent reductase A1-a	lightyellow	0.942364	2.01e-12	0.598723	0.0015668	0.889213	2.82959e-09	0.519719	0.00775076	0.916447	1.26548e-10	0.85664	4.64e-08	0.753003	1.4e-05	0.59932	0.00154554	-0.309198	0.132587	-0.30428	0.139183	0.375161	0.0646127	-0.267764	0.195645	-0.265693	0.199256	-0.254087	0.220338	-0.225406	0.278655	0.298002	0.147941	0.2591	0.211056	-0.187821	0.368618	-0.154438	0.461064	-0.00969818	0.963303	0.183867	0.378966	0.187357	0.369823	0.192395	0.356856	-0.1238
Sobic.005G209400	(1 of 47) IPR000719//IPR002290//IPR011009//IPR013320//IPR020635 - Protein kinase domain // Serine/threonine/dual specificity protein kinase, catalytic domain // Protein kinase-like domain // Concanavalin A-like lectin/glucanase domain // Tyrosine-protein kinase, catalytic domain	lightyellow	0.924461	4.13e-11	0.703173	8.83545e-05	0.900494	8.7121e-10	0.643852	0.000514983	0.916269	1.2958e-10	0.874814	1.07e-08	0.823847	4.19e-07	0.672497	0.000230812	-0.481418	0.0148293	-0.359496	0.0775625	0.407101	0.0434098	-0.295227	0.151936	-0.269408	0.19281	-0.211237	0.310771	-0.172913	0.408488	0.391521	0.0529349	0.321715	0.116823	-0.163645	0.434433	-0.162506	0.437684	0.150844	0.471684	0.170615	0.414842	0.272691	0.187233	0.267333	0.196393	-0.198987
Sobic.006G181300	similar to Polyphenol oxidase	lightyellow	0.938524	4.15e-12	0.629208	0.00075294	0.89008	2.59642e-09	0.537336	0.00560674	0.916128	1.32016e-10	0.929709	1.85e-11	0.899838	9.37e-10	0.737095	2.64e-05	-0.445122	0.0257675	-0.457697	0.0214144	0.387935	0.0553416	-0.392682	0.0521733	-0.408443	0.0426575	-0.353687	0.0828354	-0.243313	0.241197	0.439326	0.0280006	0.334063	0.102662	-0.243405	0.241015	-0.274996	0.183385	0.00702283	0.973422	0.151414	0.469992	0.296735	0.149757	0.242789	0.242244	-0.146744
Sobic.003G413600	similar to Putative potassium transporter	lightyellow	0.936834	5.62e-12	0.6308	0.00072315	0.889699	2.69673e-09	0.552395	0.00419236	0.915401	1.45249e-10	0.909113	3.21e-10	0.870098	1.6e-08	0.638445	0.000593851	-0.460243	0.0206107	-0.377938	0.0625024	0.40662	0.043682	-0.404707	0.0447787	-0.344992	0.0912282	-0.234493	0.25921	-0.123649	0.555955	0.469912	0.0177774	0.250963	0.226257	-0.174856	0.403161	-0.223313	0.28326	0.00753096	0.9715	0.102567	0.625642	0.271319	0.18955	0.317759	0.121649	-0.236211
Sobic.004G200744	(1 of 4) K05280 - flavonoid 3'-monooxygenase (E1.14.13.21)	lightyellow	0.942689	1.89e-12	0.552714	0.00416604	0.893043	1.92497e-09	0.488709	0.0131784	0.914561	1.62053e-10	0.9415	2.38e-12	0.79086	2.53e-06	0.575202	0.00262914	-0.318305	0.120975	-0.28056	0.17432	0.454626	0.022418	-0.33934	0.0970162	-0.260011	0.209397	-0.231022	0.26653	-0.211217	0.310817	0.289194	0.160881	0.196768	0.345817	-0.20489	0.325866	-0.125236	0.550857	-0.0851967	0.685542	0.17785	0.395028	0.121592	0.562596	0.215373	0.301167	-0.192088
Sobic.003G216000	similar to Pleiotropic drug resistance protein 3	lightyellow	0.939081	3.74e-12	0.592613	0.00179907	0.883903	4.71888e-09	0.510523	0.00911779	0.91224	2.17988e-10	0.886729	3.61e-09	0.852793	6.17e-08	0.622123	0.000898757	-0.443415	0.0264099	-0.359665	0.0774134	0.380703	0.0604544	-0.424322	0.0345104	-0.310813	0.130472	-0.200476	0.336621	-0.0729806	0.728829	0.488251	0.0132774	0.255653	0.217409	-0.103635	0.62203	-0.229233	0.270355	-0.0634074	0.763331	0.0743654	0.723878	0.289457	0.160485	0.334387	0.102309	-0.240148
Sobic.007G058800	similar to Os12g0240900 protein	lightyellow	0.911257	2.47e-10	0.674913	0.000214858	0.921787	6.0813e-11	0.639162	0.000582832	0.911761	2.31529e-10	0.908174	3.6e-10	0.728117	3.69e-05	0.564525	0.00328449	-0.293752	0.15409	-0.319513	0.119492	0.413953	0.0396747	-0.363239	0.0743028	-0.330786	0.106289	-0.32609	0.111651	-0.313771	0.126659	0.193157	0.354916	0.177284	0.396558	-0.3463	0.0899266	-0.161189	0.441455	0.16099	0.442026	0.221079	0.288229	0.0627204	0.765825	0.0981143	0.640797	-0.142248
Sobic.005G101700	weakly similar to Dirigent-like protein, expressed	lightyellow	0.942287	2.04e-12	0.566399	0.00316035	0.879111	7.33225e-09	0.496834	0.01152	0.911385	2.4268e-10	0.91441	1.65e-10	0.784431	3.47e-06	0.577126	0.00252377	-0.335778	0.100801	-0.290557	0.158829	0.42306	0.0351088	-0.311804	0.129186	-0.252347	0.223623	-0.216947	0.297565	-0.193647	0.353675	0.303424	0.140355	0.212924	0.306831	-0.168325	0.421223	-0.137857	0.511087	-0.0756375	0.71934	0.141016	0.501359	0.149722	0.475027	0.220121	0.290376	-0.169559
Sobic.010G042300	similar to Os06g0152700 protein	lightyellow	0.94054	2.85e-12	0.58597	0.00208443	0.877773	8.26494e-09	0.512451	0.00881571	0.911262	2.46425e-10	0.888334	3.09e-09	0.806165	1.15e-06	0.576862	0.002538	-0.390689	0.0534861	-0.307066	0.135418	0.40125	0.0468143	-0.368678	0.0697539	-0.260763	0.208037	-0.192882	0.355617	-0.123347	0.556927	0.387778	0.0554488	0.219316	0.29219	-0.113375	0.589473	-0.169676	0.417453	-0.069918	0.739815	0.101271	0.630037	0.207306	0.320068	0.280797	0.173942	-0.210868
Sobic.007G141200	similar to Cinnamoyl CoA reductase	lightyellow	0.933698	9.65e-12	0.564259	0.00330242	0.895758	1.45196e-09	0.514164	0.00855437	0.910598	2.67592e-10	0.942785	1.85e-12	0.756891	1.19e-05	0.510951	0.00905001	-0.302182	0.142068	-0.214315	0.303606	0.52287	0.00732362	-0.368067	0.0702533	-0.170681	0.414657	-0.178308	0.393791	-0.208504	0.317215	0.23425	0.259719	0.115744	0.581669	-0.19559	0.34877	-0.0399944	0.849458	-0.0420861	0.84168	0.214303	0.303635	0.0298281	0.887446	0.22911	0.27062	-0.234206
Sobic.003G422200	(1 of 60) 3.2.1.39 - Glucan endo-1,3-beta-D-glucosidase / Laminarinase	lightyellow	0.93618	6.3e-12	0.581283	0.00230833	0.885949	3.88619e-09	0.506569	0.00976427	0.910194	2.81263e-10	0.938824	3.93e-12	0.7927	2.31e-06	0.564935	0.00325698	-0.309986	0.131552	-0.290836	0.158411	0.451348	0.0235309	-0.374309	0.0652712	-0.306652	0.135973	-0.268643	0.194126	-0.227294	0.274539	0.287153	0.163991	0.164072	0.433221	-0.2641	0.202065	-0.146358	0.485116	-0.0450023	0.830859	0.203743	0.32864	0.106704	0.611691	0.189067	0.365393	-0.206864
Sobic.001G453100	similar to Homocysteine S-methyltransferase 1	lightyellow	0.90954	3.05e-10	0.72124	4.73973e-05	0.899034	1.02251e-09	0.662783	0.000305864	0.907343	3.97129e-10	0.887297	3.41e-09	0.725986	3.99e-05	0.564922	0.00325786	-0.354481	0.0820995	-0.373258	0.0660907	0.368679	0.0697527	-0.354153	0.0824031	-0.384405	0.0577933	-0.383615	0.0583536	-0.349622	0.0866831	0.194911	0.35048	0.188912	0.365791	-0.381209	0.0600849	-0.195971	0.347815	0.208076	0.318233	0.229283	0.270248	0.0947826	0.652229	0.0481269	0.819299	-0.123676
Sobic.007G148800	similar to Putative uncharacterized protein	lightyellow	0.923626	4.67e-11	0.639779	0.000573489	0.880298	6.58533e-09	0.552481	0.00418527	0.904462	5.56677e-10	0.948771	5.36e-13	0.861458	3.21e-08	0.755012	1.29e-05	-0.448565	0.0245103	-0.449845	0.0240557	0.421053	0.0360773	-0.370924	0.0679381	-0.345655	0.0905663	-0.371289	0.0676468	-0.338664	0.0977259	0.315956	0.123896	0.401023	0.0469502	-0.251513	0.225208	-0.19197	0.357939	0.014993	0.943294	0.262391	0.205109	0.243252	0.24132	0.156728	0.454361	-0.122019
Sobic.001G074800	similar to Putative receptor-type protein kinase LRK1	lightyellow	0.920248	7.55e-11	0.667492	0.000267174	0.880669	6.36621e-09	0.578779	0.00243613	0.904424	5.59079e-10	0.937953	4.6e-12	0.865916	2.26e-08	0.729959	3.45e-05	-0.422689	0.035286	-0.444438	0.0260232	0.377822	0.0625896	-0.381179	0.0601064	-0.416307	0.0384519	-0.352506	0.0839401	-0.272104	0.188222	0.367316	0.0708717	0.374812	0.0648819	-0.287923	0.162812	-0.25269	0.222972	0.0530144	0.80129	0.191461	0.359238	0.275047	0.1833	0.171487	0.412425	-0.154909
Sobic.005G169400	similar to Pathogenesis-related protein	lightyellow	0.914007	1.74e-10	0.618686	0.000977879	0.898632	1.06825e-09	0.559018	0.00367345	0.902208	7.19657e-10	0.917123	1.16e-10	0.755142	1.28e-05	0.564449	0.00328957	-0.288083	0.162568	-0.304489	0.138899	0.434171	0.0301155	-0.373514	0.0658904	-0.332285	0.104619	-0.310237	0.131224	-0.281586	0.172684	0.23887	0.250167	0.1647	0.431438	-0.33531	0.101306	-0.151248	0.470484	0.064303	0.760084	0.240454	0.246943	0.0790527	0.707202	0.140232	0.503764	-0.176011
Sobic.005G137133	(1 of 17) K00660 - chalcone synthase (CHS)	lightyellow	0.929943	1.79e-11	0.546987	0.0046609	0.862056	3.06557e-08	0.478304	0.0155844	0.896996	1.2736e-09	0.898386	1.1e-09	0.775024	5.39e-06	0.554961	0.00398442	-0.335019	0.101622	-0.269015	0.193485	0.427848	0.0328821	-0.317892	0.121484	-0.228113	0.272768	-0.194374	0.351835	-0.171151	0.413354	0.307904	0.134301	0.199966	0.337877	-0.139245	0.506802	-0.121724	0.562169	-0.100984	0.631012	0.136446	0.515463	0.144001	0.492249	0.237203	0.253585	-0.187395
Sobic.008G182800	similar to Thaumatin-like pathogenesis-related protein 4 precursor	lightyellow	0.916534	1.25e-10	0.575707	0.00260113	0.883037	5.11736e-09	0.524053	0.00716851	0.896509	1.3412e-09	0.95556	1.08e-13	0.770546	6.6e-06	0.542251	0.00510665	-0.302465	0.141676	-0.274754	0.183786	0.482683	0.0145311	-0.372809	0.0664428	-0.267412	0.196256	-0.249899	0.228298	-0.250732	0.226699	0.228279	0.272408	0.13872	0.50842	-0.265289	0.199967	-0.107688	0.608393	-0.0183442	0.930646	0.19304	0.355214	0.0435077	0.836401	0.175901	0.400311	-0.19305
Sobic.004G200788	(1 of 5) PTHR24298//PTHR24298:SF104 - FAMILY NOT NAMED // FLAVONOID 3'-MONOOXYGENASE	lightyellow	0.917703	1.07e-10	0.551263	0.00428705	0.885554	4.03591e-09	0.494954	0.0118875	0.895947	1.42345e-09	0.913688	1.81e-10	0.766573	7.87e-06	0.591503	0.00184429	-0.315842	0.12404	-0.333038	0.103786	0.369187	0.0693389	-0.272435	0.187663	-0.305471	0.137565	-0.277417	0.179401	-0.223582	0.282666	0.292292	0.156243	0.245262	0.237332	-0.200738	0.335975	-0.212848	0.307009	-0.0514216	0.807149	0.0857385	0.683643	0.18639	0.372345	0.159459	0.446439	-0.123811
Sobic.003G111900	similar to Laccase LAC2-1	lightyellow	0.914624	1.61e-10	0.586253	0.00207154	0.87659	9.17745e-09	0.520235	0.00767936	0.893883	1.76557e-09	0.930446	1.65e-11	0.705551	8.16e-05	0.579601	0.00239353	-0.239059	0.24978	-0.265814	0.199044	0.440461	0.0275518	-0.247768	0.232421	-0.2755	0.18255	-0.292803	0.155486	-0.352413	0.0840276	0.116032	0.580724	0.263355	0.203389	-0.338423	0.0979799	-0.0613915	0.770656	0.00769144	0.970893	0.338584	0.0978097	0.0528961	0.801725	0.0531373	0.800838	-0.137442
Sobic.005G137200	similar to Chalcone synthase WHP1	lightyellow	0.926519	3.04e-11	0.519979	0.00771473	0.865447	2.34286e-08	0.440706	0.0274553	0.893241	1.88635e-09	0.920265	7.53e-11	0.772668	6e-06	0.601397	0.00147354	-0.285365	0.166748	-0.293465	0.154512	0.426199	0.0336355	-0.271563	0.189136	-0.267102	0.196795	-0.244656	0.238529	-0.235781	0.256527	0.274133	0.184819	0.242309	0.243205	-0.214471	0.303246	-0.127615	0.543251	-0.107923	0.607608	0.19574	0.348395	0.147421	0.481915	0.186981	0.370803	-0.138436
Sobic.002G024100	similar to Os07g0130200 protein	lightyellow	0.912936	2e-10	0.57787	0.00248397	0.879103	7.33786e-09	0.510976	0.00904603	0.892768	1.97983e-09	0.9281	2.38e-11	0.740336	2.33e-05	0.584035	0.00217452	-0.261203	0.207243	-0.290267	0.159263	0.472409	0.0171001	-0.16226	0.438385	-0.261896	0.205995	-0.293503	0.154456	-0.356537	0.0802159	0.167678	0.423035	0.191373	0.359464	-0.309772	0.131832	-0.0749565	0.721768	0.0386385	0.854508	0.252419	0.223484	0.0592357	0.778509	0.126622	0.546419	-0.064732
Sobic.007G092400	(1 of 8) PTHR22950//PTHR22950:SF235 - AMINO ACID TRANSPORTER // LYSINE HISTIDINE TRANSPORTER 1-RELATED	lightyellow	0.917317	1.13e-10	0.58413	0.00217	0.853695	5.77713e-08	0.494418	0.011994	0.888575	3.01295e-09	0.893742	1.79e-09	0.839407	1.57e-07	0.587563	0.00201271	-0.462141	0.0200273	-0.295683	0.151275	0.475304	0.0163414	-0.346739	0.0894929	-0.25137	0.22548	-0.144071	0.492037	-0.0813716	0.699	0.429444	0.0321651	0.217706	0.295835	-0.133321	0.525217	-0.101023	0.63088	-0.0179831	0.932008	0.192031	0.357784	0.223225	0.283455	0.343949	0.0922767	-0.303235
Sobic.003G216232	similar to Pleiotropic drug resistance protein 3	lightyellow	0.919187	8.74e-11	0.540699	0.00526034	0.85666	4.6354e-08	0.454985	0.0222989	0.887372	3.38819e-09	0.904345	5.64e-10	0.864212	2.59e-08	0.637121	0.000614692	-0.44277	0.0266558	-0.360729	0.0764769	0.4011	0.0469039	-0.384744	0.0575546	-0.316079	0.123742	-0.206141	0.322854	-0.0820095	0.696749	0.482115	0.0146645	0.278267	0.178017	-0.110054	0.600493	-0.218501	0.294031	-0.120632	0.565708	0.0939074	0.655245	0.300685	0.144152	0.326659	0.110991	-0.243499
Sobic.002G072100	similar to Putative uncharacterized protein	lightyellow	0.901209	8.05e-10	0.605147	0.00135081	0.873737	1.17643e-08	0.528631	0.00659359	0.885324	4.12521e-09	0.981898	4.02e-18	0.850823	7.12e-08	0.714849	5.94e-05	-0.385914	0.0567352	-0.407887	0.0429677	0.500121	0.0109002	-0.308533	0.133466	-0.366098	0.0718843	-0.386475	0.0563459	-0.387155	0.0558762	0.256063	0.216647	0.314723	0.125451	-0.37331	0.0660498	-0.138271	0.509807	0.0447144	0.831926	0.328749	0.108591	0.155862	0.456891	0.137182	0.513177	-0.135734
Sobic.007G223900	similar to Putative uncharacterized protein	lightyellow	0.912956	1.99e-10	0.516556	0.00820011	0.853923	5.68107e-08	0.445262	0.0257153	0.880997	6.17843e-09	0.950319	3.79e-13	0.829311	3e-07	0.594581	0.00172125	-0.355733	0.0809483	-0.30525	0.137865	0.461335	0.0202733	-0.381621	0.0597853	-0.287911	0.162831	-0.225616	0.278194	-0.172574	0.409422	0.348586	0.0876849	0.204113	0.327742	-0.192577	0.356393	-0.151363	0.470143	-0.136853	0.514199	0.152564	0.466585	0.156505	0.455011	0.251832	0.2246	-0.225755
Sobic.002G074400	(1 of 3) PTHR30546//PTHR30546:SF4 - FLAVODOXIN-RELATED PROTEIN WRBA-RELATED // SUBFAMILY NOT NAMED	lightyellow	0.895595	1.48e-09	0.617563	0.001005	0.859784	3.65619e-08	0.543729	0.00496386	0.878799	7.54086e-09	0.883863	4.74e-09	0.787483	2.99e-06	0.674839	0.00021533	-0.429186	0.0322801	-0.344989	0.091231	0.459516	0.0208376	-0.410904	0.0413039	-0.225304	0.278878	-0.27048	0.190976	-0.259822	0.209741	0.288857	0.161392	0.376787	0.0633709	-0.180949	0.386707	-0.079431	0.705862	0.00751218	0.971571	0.360882	0.0763432	0.2053	0.324876	0.191853	0.358238	-0.214525
Sobic.006G273600	similar to H0913C04.5 protein	lightyellow	0.897336	1.23e-09	0.542912	0.00504237	0.86509	2.41082e-08	0.49218	0.0124473	0.876265	9.44367e-09	0.948329	5.9e-13	0.764124	8.76e-06	0.538088	0.00552766	-0.276524	0.180863	-0.281142	0.173392	0.468918	0.0180532	-0.382658	0.0590378	-0.291556	0.157335	-0.280096	0.175064	-0.265049	0.200389	0.226877	0.275446	0.132906	0.526521	-0.28105	0.173537	-0.131688	0.530349	-0.0507951	0.809456	0.186567	0.371882	0.0443815	0.83316	0.157365	0.452506	-0.180526
Sobic.003G104600	similar to Isoflavone reductase homolog IRL	lightyellow	0.859565	3.72e-08	0.820327	5.15872e-07	0.875507	1.00916e-08	0.769372	6.95554e-06	0.875477	1.01186e-08	0.78483	3.4e-06	0.708273	7.45e-05	0.582363	0.00225499	-0.444435	0.0260245	-0.406648	0.0436663	0.248943	0.230141	-0.381713	0.0597186	-0.423043	0.0351169	-0.267506	0.196092	-0.161809	0.439676	0.308385	0.133662	0.263088	0.203864	-0.303171	0.140703	-0.273249	0.186297	0.381103	0.060162	0.121852	0.561756	0.217867	0.29547	0.10999	0.600704	-0.190965
Sobic.003G349600	similar to Os01g0838600 protein	lightyellow	0.903775	6.02e-10	0.545922	0.00475811	0.849195	7.99701e-08	0.459458	0.0208558	0.875431	1.01593e-08	0.890387	2.52e-09	0.841929	1.32e-07	0.615251	0.00106287	-0.456185	0.021904	-0.381983	0.0595236	0.359885	0.0772189	-0.44851	0.0245301	-0.339031	0.0973399	-0.200745	0.335958	-0.0373834	0.859187	0.474145	0.0166417	0.264542	0.201283	-0.090481	0.667103	-0.255292	0.218081	-0.114809	0.584744	0.0642131	0.76041	0.293103	0.155044	0.297871	0.148129	-0.257122
Sobic.008G182700	similar to Thaumatin-like pathogenesis-related protein 4 precursor	lightyellow	0.897068	1.26e-09	0.528263	0.00663839	0.854563	5.41916e-08	0.475485	0.0162947	0.872008	1.36355e-08	0.956537	8.41e-14	0.768853	7.12e-06	0.533785	0.00599311	-0.294593	0.152858	-0.259584	0.210174	0.490954	0.0127016	-0.36376	0.0738577	-0.253914	0.220663	-0.223443	0.282973	-0.227838	0.273362	0.233914	0.260423	0.133531	0.524558	-0.247872	0.232218	-0.0939853	0.654977	-0.0730671	0.728519	0.184054	0.378472	0.0417009	0.843111	0.190401	0.361956	-0.202824
Sobic.001G400800	(1 of 7) IPR000916//IPR023393//IPR024949 - Bet v I/Major latex protein // START-like domain // Bet v I type allergen	lightyellow	0.904229	5.72e-10	0.499591	0.0109982	0.845562	1.03199e-07	0.429285	0.0322361	0.871595	1.41199e-08	0.941057	2.59e-12	0.769162	7.02e-06	0.514562	0.00849446	-0.292427	0.156043	-0.214337	0.303555	0.515352	0.0083769	-0.345157	0.0910629	-0.224044	0.281646	-0.186113	0.373067	-0.193074	0.355129	0.263469	0.203186	0.123865	0.555259	-0.23693	0.254149	-0.046509	0.82528	-0.124442	0.553406	0.241333	0.245167	0.0539464	0.797867	0.234357	0.259495	-0.253053
Sobic.006G220500	similar to H0215F08.7 protein	lightyellow	0.899536	9.68e-10	0.557579	0.00378137	0.833338	2.32594e-07	0.478376	0.0155665	0.869373	1.70052e-08	0.856974	4.53e-08	0.831111	2.68e-07	0.55766	0.00377519	-0.452597	0.0231016	-0.298032	0.147899	0.417011	0.0380916	-0.470404	0.0176424	-0.235977	0.256121	-0.129307	0.537875	0.00716043	0.972901	0.478849	0.01545	0.205216	0.325079	-0.015873	0.939971	-0.179377	0.390915	-0.119863	0.568204	0.0730437	0.728603	0.25061	0.226934	0.364656	0.0730969	-0.314577
Sobic.005G216000	(1 of 14) IPR000877 - Proteinase inhibitor I12, Bowman-Birk	lightyellow	0.905023	5.22e-10	0.485174	0.0139587	0.83999	1.50721e-07	0.407198	0.0433552	0.869261	1.7163e-08	0.965323	6.54e-15	0.820196	5.2e-07	0.617921	0.000996285	-0.302932	0.141032	-0.309269	0.132494	0.479105	0.0153871	-0.339711	0.0966274	-0.294373	0.153181	-0.254741	0.219112	-0.238487	0.250949	0.290443	0.159001	0.210846	0.311686	-0.245571	0.236722	-0.127595	0.543316	-0.151945	0.468417	0.200326	0.33699	0.115628	0.582051	0.212627	0.307522	-0.167325
Sobic.003G278000	(1 of 12) PF06376 - Protein of unknown function (DUF1070) (DUF1070)	lightyellow	0.877815	8.23e-09	0.573683	0.00271493	0.858459	4.04606e-08	0.526587	0.00684535	0.863922	2.64634e-08	0.937929	4.62e-12	0.720043	4.95e-05	0.493851	0.0121076	-0.255995	0.216774	-0.240346	0.247164	0.490241	0.0128514	-0.362976	0.0745287	-0.283728	0.169302	-0.269157	0.193241	-0.291076	0.158053	0.161156	0.441551	0.0877266	0.676691	-0.356844	0.0799372	-0.0755515	0.719646	0.0369977	0.860626	0.25859	0.211989	-0.0219073	0.917216	0.118991	0.571044	-0.206971
Sobic.001G292000	(1 of 1) PTHR18901:SF42 - HALOACID DEHALOGENASE-LIKE HYDROLASE DOMAIN-CONTAINING PROTEIN SGPP	lightyellow	0.888481	3.04e-09	0.600862	0.00149182	0.826157	3.63947e-07	0.506961	0.00969853	0.86298	2.851e-08	0.890738	2.43e-09	0.911608	2.36e-10	0.638248	0.000596927	-0.526307	0.00688037	-0.366755	0.0713365	0.483046	0.0144465	-0.566432	0.00315819	-0.340207	0.0961105	-0.202324	0.332091	-0.0484793	0.817997	0.530476	0.00637318	0.245837	0.236199	-0.14609	0.485923	-0.170751	0.414462	-0.0629313	0.76506	0.22619	0.276941	0.274395	0.184383	0.388995	0.0546215	-0.365516
Sobic.004G165200	similar to Hydrolase, alpha/beta fold protein-like	lightyellow	0.878087	8.04e-09	0.56317	0.0033768	0.840331	1.47326e-07	0.476169	0.01612	0.857192	4.45356e-08	0.861841	3.12e-08	0.760803	1.01e-05	0.617657	0.00100271	-0.44666	0.0251996	-0.271177	0.18979	0.429111	0.0323136	-0.265266	0.200006	-0.17406	0.405338	-0.127664	0.543098	-0.11401	0.587379	0.332125	0.104796	0.37814	0.0623507	-0.0900826	0.668487	-0.0568764	0.787128	-0.0174978	0.933839	0.281043	0.173548	0.267185	0.196649	0.237904	0.252144	-0.310167
Sobic.008G189200	(1 of 2) PTHR10992//PTHR10992:SF826 - ALPHA/BETA HYDROLASE FOLD-CONTAINING PROTEIN // SUBFAMILY NOT NAMED	lightyellow	0.879194	7.28e-09	0.553164	0.00412918	0.82895	3.06522e-07	0.464429	0.019342	0.853987	5.65433e-08	0.933064	1.07e-11	0.906448	4.42e-10	0.653717	0.00039427	-0.479818	0.0152133	-0.402554	0.0460379	0.453891	0.0226637	-0.519842	0.00773363	-0.389878	0.0540274	-0.239594	0.24869	-0.0928202	0.658999	0.496918	0.0115039	0.221075	0.288238	-0.211506	0.310138	-0.224492	0.28066	-0.0685355	0.74479	0.152658	0.466309	0.247207	0.233514	0.338902	0.0974754	-0.292996
Sobic.005G169200	similar to Pathogenesis-related protein 4	lightyellow	0.870853	1.5e-08	0.533466	0.006029	0.851075	6.99052e-08	0.474678	0.0165029	0.853798	5.73365e-08	0.918122	1.01e-10	0.732251	3.17e-05	0.571813	0.00282382	-0.246747	0.234414	-0.301372	0.143194	0.437891	0.0285769	-0.292062	0.156584	-0.316579	0.123117	-0.323193	0.115057	-0.327156	0.110417	0.194673	0.351081	0.174996	0.402778	-0.354641	0.0819516	-0.134971	0.520055	0.00872192	0.966995	0.238768	0.250374	0.0638264	0.761812	0.106726	0.61162	-0.121034
Sobic.002G107900	similar to Putative uncharacterized protein	lightyellow	0.872334	1.33e-08	0.594475	0.00172536	0.827926	3.26559e-07	0.493313	0.012216	0.85199	6.5428e-08	0.837085	1.83e-07	0.833263	2.34e-07	0.808028	1.04e-06	-0.462128	0.0200313	-0.551659	0.00425368	0.221325	0.287679	-0.215114	0.301764	-0.445407	0.0256616	-0.443627	0.0263295	-0.316983	0.122613	0.402162	0.04627	0.525467	0.00698655	-0.179906	0.389497	-0.36807	0.0702512	-0.00225427	0.991467	0.102685	0.625241	0.443511	0.0263734	0.109168	0.603447	0.0124686
Sobic.007G222400		lightyellow	0.877748	8.28e-09	0.569159	0.00298476	0.812428	8.11779e-07	0.506663	0.00974859	0.850485	7.29314e-08	0.779826	4.31e-06	0.727781	3.74e-05	0.480992	0.0149307	-0.399149	0.0480865	-0.234796	0.258578	0.396589	0.049673	-0.308499	0.133512	-0.170787	0.414363	-0.126604	0.546478	-0.0779111	0.711252	0.363858	0.0737741	0.16358	0.434619	-0.0275832	0.89587	-0.0972133	0.643881	-0.0224828	0.915049	0.0992678	0.636857	0.18137	0.385585	0.302364	0.141816	-0.231611
Sobic.003G111200	(1 of 3) PF02428 - Potato type II proteinase inhibitor family (Prot_inhib_II)	lightyellow	0.829259	3.01e-07	0.803847	1.29792e-06	0.860959	3.33895e-08	0.754586	1.31269e-05	0.850043	7.52804e-08	0.65197	0.00041365	0.575557	0.00260941	0.567208	0.00310798	-0.271133	0.189866	-0.374279	0.0652945	0.198969	0.340342	-0.231572	0.265362	-0.365418	0.0724539	-0.41589	0.0386662	-0.384094	0.0580135	0.151796	0.46886	0.277451	0.179346	-0.362103	0.0752813	-0.23457	0.259049	0.447904	0.0247479	0.245593	0.236679	0.161661	0.440103	-0.02243	0.915248	0.0178115
Sobic.004G191000	similar to Os02g0578100 protein	lightyellow	0.878397	7.82e-09	0.527473	0.00673521	0.82203	4.66489e-07	0.452086	0.0232766	0.849942	7.58245e-08	0.877923	8.16e-09	0.866616	2.13e-08	0.560273	0.00358154	-0.497623	0.0113687	-0.315164	0.124893	0.472718	0.0170178	-0.547282	0.00463421	-0.257652	0.213709	-0.129281	0.537958	0.0236683	0.910587	0.52892	0.00655861	0.169095	0.419071	-0.0475772	0.82133	-0.163857	0.433831	-0.131354	0.531403	0.115251	0.583288	0.247148	0.233628	0.418225	0.0374778	-0.366907
Sobic.009G000200	similar to Putative phospholipid-transporting ATPase 9	lightyellow	0.873942	1.16e-08	0.561296	0.0035081	0.819425	5.43893e-07	0.46248	0.0199244	0.848223	8.56753e-08	0.869735	1.65e-08	0.926338	3.12e-11	0.749207	1.64e-05	-0.535481	0.00580586	-0.458903	0.0210307	0.381764	0.0596818	-0.389527	0.0542633	-0.370552	0.0682361	-0.250887	0.226402	-0.0999641	0.634484	0.585694	0.00209711	0.394017	0.051308	-0.106778	0.611443	-0.264492	0.201371	-0.0688104	0.7438	0.110454	0.599161	0.421275	0.0359689	0.38457	0.0576772	-0.210782
Sobic.010G044700	(1 of 13) PTHR12542//PTHR12542:SF40 - EXOCYST COMPLEX PROTEIN EXO70 // SUBFAMILY NOT NAMED	lightyellow	0.877233	8.67e-09	0.527318	0.00675436	0.815682	6.75236e-07	0.456618	0.0217628	0.847548	8.98449e-08	0.899517	9.7e-10	0.864972	2.43e-08	0.575093	0.00263521	-0.479084	0.0153923	-0.292883	0.155369	0.592996	0.0017837	-0.440278	0.0276237	-0.207546	0.319495	-0.175572	0.401208	-0.145906	0.48648	0.423883	0.0347177	0.137979	0.510711	-0.156618	0.454682	-0.0290059	0.89053	-0.0664596	0.75228	0.265817	0.199039	0.141103	0.501092	0.406497	0.0437519	-0.296487
Sobic.002G148700	similar to Os09g0272000 protein	lightyellow	0.878675	7.63e-09	0.541392	0.00519124	0.807494	1.06622e-06	0.457705	0.021412	0.846995	9.33988e-08	0.929847	1.81e-11	0.852251	6.42e-08	0.686503	0.00015099	-0.371012	0.0678675	-0.37092	0.0679419	0.499317	0.0110491	-0.394253	0.0511564	-0.334756	0.101907	-0.348623	0.087649	-0.322001	0.11648	0.300378	0.144582	0.275526	0.182508	-0.29411	0.153565	-0.125018	0.551554	-0.0846648	0.687408	0.318682	0.120511	0.149656	0.475223	0.193822	0.35323	-0.154782
Sobic.002G024400	similar to Putative serine carboxypeptidase II	lightyellow	0.860134	3.56e-08	0.536026	0.00574676	0.82933	2.99375e-07	0.476204	0.0161112	0.840863	1.42173e-07	0.951795	2.7e-13	0.762934	9.22e-06	0.572162	0.00280321	-0.314614	0.125588	-0.296331	0.150337	0.483177	0.0144161	-0.25614	0.216503	-0.300141	0.144915	-0.233904	0.260444	-0.261847	0.206084	0.218546	0.29393	0.16274	0.437016	-0.341459	0.0948147	-0.0909335	0.665532	0.0302942	0.885699	0.216497	0.298591	0.0602646	0.774758	0.161866	0.439515	-0.171881
Sobic.003G215800	similar to Pleiotropic drug resistance protein 3	lightyellow	0.871637	1.41e-08	0.501361	0.0106737	0.814224	7.33655e-07	0.40641	0.0438014	0.840711	1.43623e-07	0.850299	7.39e-08	0.859512	3.73e-08	0.627837	0.000779436	-0.505279	0.0099833	-0.396227	0.049901	0.337648	0.0988009	-0.401145	0.0468772	-0.319458	0.11956	-0.161816	0.439656	0.0261457	0.901271	0.578008	0.00247666	0.294928	0.15237	-0.010336	0.960891	-0.275953	0.181802	-0.141674	0.499343	-0.00173724	0.993424	0.390381	0.053691	0.381431	0.0599238	-0.26326
Sobic.009G034200	(1 of 2) PTHR24343//PTHR24343:SF143 - SERINE/THREONINE KINASE // CBL-INTERACTING SERINE/THREONINE-PROTEIN KINASE 1-RELATED	lightyellow	0.85708	4.49e-08	0.594038	0.0017424	0.822137	4.63529e-07	0.500155	0.0108939	0.840401	1.46639e-07	0.834981	2.09e-07	0.888768	2.96e-09	0.739571	2.4e-05	-0.560503	0.00356494	-0.458695	0.0210965	0.307969	0.134215	-0.335425	0.101182	-0.398654	0.0483904	-0.235607	0.256888	-0.0528749	0.801803	0.591576	0.00184126	0.449767	0.0240832	-0.11187	0.594456	-0.300328	0.144652	-0.00651076	0.975359	0.0878922	0.676114	0.481789	0.0147413	0.344181	0.0920424	-0.252745
Sobic.008G088803	(1 of 1) PTHR23306//PTHR23306:SF19 - TUMOR SUSCEPTIBILITY GENE 101 PROTEIN-RELATED // UBIQUITIN-CONJUGATING ENZYME/RWD-LIKE PROTEIN	lightyellow	0.848201	8.58e-08	0.684805	0.000159154	0.815397	6.86304e-07	0.614872	0.00107265	0.840365	1.46987e-07	0.82979	2.91e-07	0.80503	1.22e-06	0.580415	0.00235196	-0.475584	0.0162695	-0.352354	0.0840823	0.412777	0.0402967	-0.482371	0.0146042	-0.350091	0.0862325	-0.237472	0.253031	-0.13508	0.519717	0.404526	0.0448833	0.230611	0.267406	-0.233944	0.26036	-0.165556	0.429013	0.149099	0.476886	0.213673	0.305092	0.210424	0.312678	0.267161	0.196692	-0.300659
Sobic.009G241000	similar to Putative uncharacterized protein	lightyellow	0.867057	2.06e-08	0.564648	0.00327619	0.799933	1.59573e-06	0.458231	0.0212438	0.838337	1.68174e-07	0.839225	1.59e-07	0.905805	4.76e-10	0.724211	4.26e-05	-0.540215	0.0053091	-0.454184	0.0225657	0.311019	0.130204	-0.405431	0.0443609	-0.38881	0.0547469	-0.244526	0.238786	-0.0488494	0.816631	0.60505	0.00135389	0.409167	0.0422556	-0.0841155	0.689337	-0.318514	0.120717	-0.0792997	0.706327	0.0479452	0.81997	0.464334	0.01937	0.351756	0.0846466	-0.252453
Sobic.009G234100	weakly similar to WRKY transcription factor	lightyellow	0.865752	2.29e-08	0.507193	0.00965983	0.817642	6.03288e-07	0.408769	0.042476	0.838076	1.71095e-07	0.936451	6.01e-12	0.892271	2.08e-09	0.711913	6.57e-05	-0.43981	0.0278085	-0.467523	0.0184461	0.393577	0.0515924	-0.39104	0.0532528	-0.4346	0.0299346	-0.316854	0.122773	-0.182039	0.383805	0.464146	0.0194257	0.303498	0.140254	-0.233965	0.260315	-0.279491	0.176037	-0.0903878	0.667426	0.120061	0.567561	0.295236	0.151923	0.268942	0.19361	-0.15745
Sobic.006G178500	similar to H0211B05.6 protein	lightyellow	0.85891	3.91e-08	0.47103	0.0174715	0.815781	6.7141e-07	0.408063	0.0428697	0.831195	2.66408e-07	0.947474	7.1e-13	0.722685	4.5e-05	0.48581	0.0138155	-0.219782	0.291139	-0.190457	0.361811	0.535416	0.00581303	-0.316794	0.122849	-0.234398	0.259408	-0.208563	0.317075	-0.256949	0.215007	0.170406	0.415421	0.084643	0.687484	-0.33049	0.106622	-0.0121735	0.953945	-0.0909333	0.665533	0.292879	0.155374	-0.0298957	0.887193	0.166186	0.427234	-0.228471
Sobic.004G200900	similar to Flavonoid 3'-hydroxylase	lightyellow	0.860781	3.39e-08	0.526376	0.00687177	0.79269	2.31169e-06	0.426234	0.0336196	0.82937	2.98629e-07	0.800249	1.57e-06	0.868494	1.83e-08	0.656837	0.000361621	-0.532829	0.0061009	-0.436575	0.0291138	0.273078	0.186583	-0.408719	0.0425039	-0.364711	0.0730502	-0.187542	0.369343	0.0407995	0.846462	0.631421	0.000711813	0.335991	0.100572	-0.00786866	0.970222	-0.338902	0.0974759	-0.112067	0.593804	-0.0464121	0.825639	0.457195	0.0215761	0.386861	0.0560789	-0.244941
Sobic.001G401800	similar to Putative uncharacterized protein	lightyellow	0.85723	4.44e-08	0.491337	0.0126217	0.80545	1.19106e-06	0.410487	0.041531	0.828318	3.18751e-07	0.962869	1.42e-14	0.857023	4.51e-08	0.629006	0.000756807	-0.373215	0.0661243	-0.332536	0.104341	0.496677	0.0115504	-0.419841	0.036672	-0.350289	0.0860429	-0.242105	0.243615	-0.166219	0.42714	0.357897	0.0789878	0.213186	0.306221	-0.269265	0.193055	-0.15171	0.469112	-0.118835	0.571554	0.223156	0.283608	0.151926	0.468473	0.252388	0.223544	-0.267103
Sobic.003G203200	(1 of 12) PF06376 - Protein of unknown function (DUF1070) (DUF1070)	lightyellow	0.803096	1.35e-06	0.768942	7.08982e-06	0.848715	8.27455e-08	0.752745	1.4164e-05	0.827459	3.36072e-07	0.74572	1.88e-05	0.53806	0.00553066	0.409799	0.0419075	-0.194797	0.350767	-0.238384	0.251159	0.324023	0.114073	-0.318956	0.120175	-0.338844	0.0975368	-0.350062	0.08626	-0.378744	0.0618995	0.0294223	0.888968	0.0725541	0.730356	-0.487687	0.0134002	-0.12166	0.562377	0.423477	0.0349103	0.287981	0.162724	-0.0608692	0.772557	-0.0543399	0.796422	-0.126646
Sobic.008G066200	similar to Phage head-tail adaptor family protein, expressed	lightyellow	0.849328	7.92e-08	0.54685	0.00467324	0.799318	1.64769e-06	0.467509	0.01845	0.825725	3.73627e-07	0.807481	1.07e-06	0.713569	6.21e-05	0.594865	0.00171025	-0.288988	0.161193	-0.380347	0.0607149	0.281212	0.173279	-0.214145	0.303999	-0.329427	0.107821	-0.324306	0.11374	-0.277973	0.178495	0.283931	0.168983	0.266203	0.198363	-0.175501	0.4014	-0.234826	0.258514	-0.0470845	0.823152	0.0690001	0.743117	0.203234	0.329875	0.133096	0.525922	0.0298269
Sobic.004G281300	similar to Putative uncharacterized protein	lightyellow	0.861222	3.27e-08	0.448767	0.0244383	0.788212	2.88633e-06	0.350548	0.0857954	0.82246	4.54719e-07	0.920222	7.58e-11	0.848112	8.63e-08	0.620434	0.000936936	-0.416096	0.0385599	-0.315197	0.124852	0.476655	0.0159968	-0.324432	0.113591	-0.235817	0.256452	-0.131474	0.531025	-0.0834752	0.691588	0.438194	0.0284545	0.23538	0.257361	-0.107438	0.609231	-0.11857	0.572418	-0.167816	0.42265	0.134197	0.522474	0.232936	0.262478	0.352696	0.083761	-0.241517
Sobic.003G319700	similar to Quinone reductase 2	lightyellow	0.801397	1.48e-06	0.803364	1.33174e-06	0.823083	4.38126e-07	0.756172	1.22888e-05	0.821105	4.92757e-07	0.797747	1.79e-06	0.65632	0.00036687	0.531234	0.00628429	-0.327619	0.109884	-0.323052	0.115225	0.418062	0.0375596	-0.418119	0.0375311	-0.359772	0.0773189	-0.351245	0.0851309	-0.391114	0.0532042	0.106841	0.611232	0.144537	0.490621	-0.496532	0.0115783	-0.0826842	0.694372	0.455648	0.0220801	0.386992	0.0559888	-0.0241654	0.908717	0.0312405	0.882152	-0.168793
Sobic.004G037800	similar to Auxin response factor 5	lightyellow	0.8231	4.38e-07	0.664799	0.000288739	0.8105	9.03877e-07	0.586847	0.00204468	0.820497	5.10735e-07	0.789989	2.64e-06	0.783793	3.58e-06	0.816513	6.44e-07	-0.444212	0.0261083	-0.517338	0.00808704	0.29665	0.149878	-0.230126	0.268443	-0.355617	0.0810548	-0.455775	0.0220383	-0.432631	0.0307715	0.281249	0.17322	0.529649	0.00647113	-0.242276	0.243271	-0.249436	0.229188	0.162728	0.437049	0.252882	0.222609	0.331346	0.105664	0.0850728	0.685977	0.0386231
Sobic.003G241500	(1 of 1) PTHR11822//PTHR11822:SF8 - NADP-SPECIFIC ISOCITRATE DEHYDROGENASE // SUBFAMILY NOT NAMED	lightyellow	0.796737	1.88e-06	0.782085	3.87825e-06	0.825927	3.69071e-07	0.754729	1.30497e-05	0.817683	6.01843e-07	0.713348	6.26e-05	0.651936	0.000414039	0.644341	0.000508328	-0.354381	0.0821916	-0.545756	0.00477346	0.114047	0.587256	-0.328813	0.108519	-0.558541	0.00370895	-0.491106	0.0126698	-0.383688	0.0583017	0.233419	0.261462	0.280817	0.173909	-0.444564	0.025976	-0.41859	0.0372944	0.394349	0.0510948	0.0519557	0.805183	0.216659	0.298221	-0.0377723	0.857737	0.118933
Sobic.009G064400	similar to Cytochrome P450 family protein, expressed	lightyellow	0.849287	7.94e-08	0.463757	0.0195412	0.787989	2.91794e-06	0.395825	0.0501548	0.81646	6.4579e-07	0.966932	3.81e-15	0.773245	5.84e-06	0.489095	0.0130953	-0.286627	0.164798	-0.156987	0.453609	0.658602	0.000344219	-0.387195	0.0558486	-0.14331	0.49435	-0.121349	0.563383	-0.205892	0.323452	0.202774	0.330994	0.0542181	0.796869	-0.25898	0.211274	0.0948891	0.651863	-0.111326	0.59626	0.357405	0.0794301	-0.067017	0.750267	0.272361	0.187788	-0.314804
Sobic.010G020200	similar to Pathogenesis-related protein PRMS precursor	lightyellow	0.849915	7.6e-08	0.451617	0.0234379	0.779347	4.41231e-06	0.369656	0.0689586	0.813172	7.78572e-07	0.904664	5.44e-10	0.752537	1.43e-05	0.555156	0.00396899	-0.30124	0.143378	-0.268608	0.194185	0.461491	0.0202255	-0.319114	0.11998	-0.202952	0.330562	-0.148573	0.478459	-0.161413	0.440813	0.26486	0.200722	0.162591	0.437439	-0.163802	0.433989	-0.0765661	0.716033	-0.138974	0.507638	0.157982	0.450714	0.0812198	0.699536	0.227831	0.273377	-0.168445
Sobic.009G181200	similar to Putative uncharacterized protein OSJNBa0088I06.18	lightyellow	0.84052	1.45e-07	0.527877	0.00668556	0.778926	4.49993e-06	0.420069	0.0365594	0.811985	8.32177e-07	0.854907	5.28e-08	0.911268	2.46e-10	0.667583	0.000266476	-0.555277	0.00395942	-0.419005	0.0370872	0.378268	0.0622553	-0.457414	0.0215054	-0.366783	0.0713136	-0.174769	0.403398	0.0149133	0.943595	0.634688	0.000654647	0.308201	0.133906	-0.0772435	0.713624	-0.261546	0.206624	-0.0921296	0.661387	0.0610295	0.771973	0.406529	0.0437341	0.42884	0.0324347	-0.3139
Sobic.007G011700	similar to Putative Bile acid beta-glucosidase	lightyellow	0.830019	2.87e-07	0.431249	0.0313699	0.806241	1.14127e-06	0.390757	0.0534404	0.806853	1.10404e-06	0.847448	9.05e-08	0.628246	0.000771457	0.4816	0.0147859	-0.17763	0.395622	-0.198269	0.342076	0.436441	0.0291691	-0.105079	0.617155	-0.0902862	0.667779	-0.199693	0.338551	-0.283984	0.168901	0.131853	0.529831	0.153843	0.462812	-0.128747	0.539652	-0.0420726	0.84173	-0.0791616	0.706816	0.122426	0.5599	0.0382789	0.855848	0.143376	0.494151	-0.0322482
Sobic.010G230800	weakly similar to O-methyltransferase ZRP4	lightyellow	0.829847	2.9e-07	0.488633	0.0131946	0.790288	2.60569e-06	0.412007	0.0407085	0.805808	1.16828e-06	0.923771	4.57e-11	0.752157	1.45e-05	0.63698	0.000616948	-0.263813	0.202574	-0.349692	0.086616	0.418268	0.0374558	-0.25304	0.222311	-0.333303	0.103495	-0.287611	0.16329	-0.292699	0.155641	0.215273	0.301398	0.248984	0.230061	-0.322934	0.115365	-0.148843	0.477652	-0.0301559	0.886217	0.209747	0.314274	0.112055	0.593843	0.111077	0.597087	-0.0791175
Sobic.004G296900	(1 of 34) K09286 - EREBP-like factor (EREBP)	lightyellow	0.807367	1.07e-06	0.588787	0.00195904	0.8157	6.74536e-07	0.511062	0.00903241	0.805523	1.18637e-06	0.806989	1.1e-06	0.71309	6.31e-05	0.698054	0.000104549	-0.351419	0.0849662	-0.478143	0.0156241	0.225336	0.278808	-0.162761	0.436955	-0.466305	0.0187945	-0.423077	0.0351005	-0.321817	0.116701	0.274003	0.185035	0.404517	0.0448884	-0.334471	0.102218	-0.320977	0.117713	0.15183	0.468758	0.167882	0.422464	0.309091	0.132729	0.0215834	0.918436	-0.0151667
Sobic.007G152500	similar to Putative uncharacterized protein	lightyellow	0.785347	3.32e-06	0.785613	3.27543e-06	0.808343	1.01794e-06	0.739234	2.42733e-05	0.805005	1.21989e-06	0.79659	1.9e-06	0.745113	1.93e-05	0.621375	0.000915494	-0.373627	0.0658025	-0.410739	0.0413937	0.396609	0.0496609	-0.467518	0.0184473	-0.455577	0.0221033	-0.412973	0.0401926	-0.373375	0.0659987	0.253215	0.221979	0.199305	0.339509	-0.504088	0.0101892	-0.192102	0.357603	0.404463	0.04492	0.321886	0.116618	0.0978561	0.64168	0.105276	0.616494	-0.14527
Sobic.006G087900	similar to OJ000114_01.11 protein	lightyellow	0.836816	1.86e-07	0.485349	0.0139192	0.770873	6.50441e-06	0.402011	0.04636	0.804696	1.24032e-06	0.917694	1.07e-10	0.86608	2.23e-08	0.672365	0.000231709	-0.422106	0.0355662	-0.396489	0.0497363	0.438474	0.0283417	-0.380748	0.0604212	-0.336015	0.100546	-0.283036	0.17039	-0.21697	0.29751	0.391301	0.05308	0.26299	0.204038	-0.205725	0.323854	-0.197895	0.343008	-0.115561	0.582271	0.131565	0.530737	0.213956	0.304436	0.257962	0.21314	-0.167276
Sobic.004G087700	similar to Putative pleiotropic drug resistance protein 7	lightyellow	0.832867	2.4e-07	0.468449	0.0181846	0.784462	3.46216e-06	0.380145	0.0608629	0.804328	1.26501e-06	0.874465	1.1e-08	0.79163	2.44e-06	0.496964	0.0114949	-0.360985	0.0762528	-0.222729	0.284554	0.51704	0.00812996	-0.380295	0.0607533	-0.241669	0.244491	-0.0994702	0.636167	-0.0508188	0.809368	0.422649	0.0353053	0.0912854	0.664312	-0.190912	0.360645	-0.0497931	0.813149	-0.0945826	0.652918	0.214047	0.304226	0.131678	0.530381	0.387784	0.0554448	-0.326341
Sobic.006G054900	similar to Putative uncharacterized protein	lightyellow	0.791264	2.48e-06	0.71532	5.84256e-05	0.80975	9.42179e-07	0.658241	0.000347716	0.803571	1.31715e-06	0.730139	3.43e-05	0.605241	0.00134785	0.465169	0.0191245	-0.33496	0.101686	-0.291687	0.157142	0.375201	0.0645823	-0.328379	0.109014	-0.304835	0.138428	-0.299934	0.145206	-0.291095	0.158023	0.162476	0.437768	0.121472	0.562985	-0.377555	0.0627905	-0.0802565	0.70294	0.364935	0.0728607	0.334917	0.101733	0.0415663	0.843611	0.0859032	0.683066	-0.16173
Sobic.010G076000		lightyellow	0.837094	1.82e-07	0.479235	0.0153553	0.767118	7.68513e-06	0.39729	0.0492349	0.803417	1.32797e-06	0.85075	7.16e-08	0.826333	3.6e-07	0.517212	0.00810516	-0.452429	0.0231592	-0.295904	0.150955	0.416641	0.0382806	-0.48798	0.0133361	-0.273908	0.185193	-0.105114	0.617039	0.0473962	0.821999	0.513529	0.00865041	0.142629	0.496424	-0.0510386	0.808559	-0.185747	0.374024	-0.16913	0.418974	0.0426426	0.839613	0.237868	0.252218	0.390168	0.0538332	-0.343298
Sobic.003G242000	similar to Putative uncharacterized protein	lightyellow	0.819288	5.48e-07	0.582928	0.0022275	0.780744	4.132e-06	0.487467	0.0134482	0.802947	1.36158e-06	0.836339	1.92e-07	0.931006	1.51e-11	0.775285	5.33e-06	-0.595005	0.00170487	-0.430169	0.0318438	0.528032	0.0066665	-0.433427	0.0304309	-0.298077	0.147835	-0.297034	0.149327	-0.185188	0.375491	0.525592	0.00697065	0.432739	0.030725	-0.13887	0.507958	-0.118833	0.571558	-0.00126467	0.995213	0.383427	0.0584872	0.37758	0.0627717	0.38616	0.0565643	-0.294386
Sobic.002G024000	similar to Putative uncharacterized protein	lightyellow	0.83125	2.65e-07	0.448508	0.0245309	0.77669	4.99203e-06	0.354814	0.0817917	0.799419	1.63907e-06	0.861645	3.17e-08	0.754698	1.31e-05	0.695434	0.000113804	-0.339445	0.0969057	-0.425183	0.0341069	0.326471	0.11121	-0.0957627	0.648858	-0.318239	0.121056	-0.36509	0.0727302	-0.346106	0.0901189	0.275892	0.181903	0.419857	0.0366645	-0.190955	0.360534	-0.206535	0.321911	-0.114019	0.587348	0.151418	0.469981	0.291332	0.15767	0.110612	0.598636	0.0224996
Sobic.009G164600	weakly similar to Putative uncharacterized protein	lightyellow	0.829736	2.92e-07	0.432009	0.0310395	0.775063	5.37986e-06	0.36809	0.0702344	0.797523	1.80808e-06	0.917158	1.15e-10	0.747238	1.77e-05	0.471082	0.0174573	-0.263928	0.20237	-0.218418	0.294218	0.49267	0.0123469	-0.421964	0.0356348	-0.267561	0.195997	-0.193237	0.354713	-0.1482	0.479578	0.266307	0.198181	0.0782939	0.709893	-0.243359	0.241107	-0.0907647	0.666118	-0.172392	0.409925	0.196515	0.346452	0.0339118	0.872153	0.213652	0.305141	-0.282364
Sobic.008G182900	similar to Pathogenesis related protein-5	lightyellow	0.806098	1.15e-06	0.525268	0.007012	0.796592	1.89666e-06	0.486658	0.0136266	0.795615	1.99384e-06	0.898576	1.07e-09	0.678806	0.000191181	0.427251	0.033153	-0.258504	0.212145	-0.179801	0.389777	0.540541	0.00527616	-0.372781	0.0664651	-0.195317	0.349457	-0.191503	0.359133	-0.239852	0.248165	0.147247	0.482439	0.0246938	0.906729	-0.318433	0.120817	0.00336764	0.987253	0.0448049	0.831591	0.269548	0.192569	-0.0743793	0.723828	0.163438	0.435023	-0.263825
Sobic.001G407800	similar to Oxidoreductase, 2OG-Fe oxygenase family protein, expressed	lightyellow	0.827347	3.38e-07	0.466795	0.0186538	0.760888	1.0069e-05	0.393924	0.0513681	0.794499	2.11012e-06	0.927374	2.67e-11	0.782221	3.85e-06	0.523807	0.00720044	-0.322643	0.115711	-0.247435	0.233069	0.532465	0.00614239	-0.388149	0.0551958	-0.265607	0.199407	-0.185298	0.375202	-0.167662	0.423081	0.283216	0.170106	0.115237	0.583336	-0.255671	0.217377	-0.0549425	0.794212	-0.110321	0.599602	0.25297	0.222442	0.0605741	0.773631	0.233047	0.262244	-0.277049
Sobic.003G201600	similar to Putative uncharacterized protein	lightyellow	0.825695	3.74e-07	0.454151	0.0225766	0.765335	8.31008e-06	0.378087	0.0623903	0.793541	2.21482e-06	0.952146	2.49e-13	0.822771	4.46e-07	0.606771	0.00130047	-0.329579	0.10765	-0.310954	0.130289	0.497119	0.0114652	-0.369038	0.0694598	-0.334114	0.102607	-0.198622	0.3412	-0.178163	0.394182	0.309763	0.131845	0.171472	0.412465	-0.292983	0.155221	-0.110771	0.598106	-0.13358	0.524407	0.2111	0.31109	0.0916027	0.663212	0.241649	0.244531	-0.212257
Sobic.003G261000	(1 of 2) PTHR23012//PTHR23012:SF100 - MEMBRANE ASSOCIATED RING FINGER // SUBFAMILY NOT NAMED	lightyellow	0.814397	7.27e-07	0.527543	0.00672656	0.766628	7.8526e-06	0.492795	0.0123214	0.793233	2.24946e-06	0.827409	3.37e-07	0.632262	0.000696689	0.481632	0.0147785	-0.253828	0.220825	-0.13093	0.53274	0.534953	0.0058637	-0.29479	0.152572	-0.00533066	0.979825	-0.141362	0.500299	-0.311965	0.128977	0.0715911	0.733807	0.144868	0.489619	-0.168484	0.420777	0.109103	0.603664	-0.00550993	0.979146	0.335159	0.101471	-0.0644605	0.759513	0.158142	0.450251	-0.161566
Sobic.003G356000	similar to Delta-1-pyrroline-5-carboxylate synthetase (P5CS)	lightyellow	0.816632	6.39e-07	0.537736	0.00556458	0.759241	1.07998e-05	0.465612	0.0189953	0.792435	2.34138e-06	0.872214	1.34e-08	0.861284	3.26e-08	0.541655	0.00516523	-0.403856	0.0452729	-0.161647	0.440141	0.709011	7.26e-05	-0.566282	0.00316797	-0.179366	0.390946	-0.10525	0.616579	-0.111313	0.596306	0.412992	0.0401828	0.0778574	0.711443	-0.258	0.213069	0.105361	0.616207	-0.0296184	0.888233	0.475169	0.016376	0.0430153	0.838229	0.46646	0.0187499	-0.459728
Sobic.005G166200	MTN26L5 - MtN26 family protein precursor, expressed	lightyellow	0.822146	4.63e-07	0.401246	0.0468165	0.775652	5.2364e-06	0.344486	0.0917351	0.790433	2.58708e-06	0.93369	9.67e-12	0.719369	5.07e-05	0.474391	0.0165775	-0.209765	0.314232	-0.198051	0.342619	0.511252	0.00900258	-0.337263	0.0992094	-0.242521	0.24278	-0.216905	0.297659	-0.236498	0.255042	0.18658	0.371849	0.0782442	0.710069	-0.292063	0.156582	-0.0491002	0.815705	-0.173442	0.407034	0.231137	0.266286	-0.0185085	0.930026	0.166551	0.426205	-0.221804
Sobic.009G030701	similar to Putative uncharacterized protein P0033D06.10	lightyellow	0.819094	5.55e-07	0.451677	0.0234174	0.7677	7.49066e-06	0.384381	0.0578104	0.789841	2.66401e-06	0.94039	2.94e-12	0.802833	1.37e-06	0.608816	0.00123936	-0.349838	0.0864754	-0.36411	0.0735593	0.411677	0.0408862	-0.398531	0.0484662	-0.36927	0.0692718	-0.250099	0.227913	-0.180391	0.3882	0.321716	0.116822	0.215661	0.300507	-0.264837	0.200762	-0.2009	0.335577	-0.152925	0.46552	0.126648	0.546337	0.15007	0.473987	0.187396	0.369722	-0.182675
Sobic.001G400700	(1 of 7) IPR000916//IPR023393//IPR024949 - Bet v I/Major latex protein // START-like domain // Bet v I type allergen	lightyellow	0.819481	5.42e-07	0.410369	0.0415955	0.763365	9.05232e-06	0.341885	0.0943769	0.785668	3.26675e-06	0.898418	1.09e-09	0.73102	3.32e-05	0.448227	0.0246315	-0.279764	0.175598	-0.165769	0.428412	0.535504	0.00580342	-0.367566	0.0706658	-0.194306	0.352006	-0.134527	0.521441	-0.13434	0.522029	0.270083	0.191653	0.06681	0.751014	-0.22521	0.279084	-0.00464113	0.982434	-0.180059	0.389088	0.254068	0.220373	0.024249	0.908402	0.265868	0.19895	-0.309457
Sobic.009G114500	similar to Putative thiamin pyrophosphokinase	lightyellow	0.814174	7.36e-07	0.461426	0.0202455	0.759849	1.05249e-05	0.387098	0.0559154	0.784968	3.37891e-06	0.905222	5.1e-10	0.804298	1.27e-06	0.618519	0.000981871	-0.345025	0.0911954	-0.394793	0.0508109	0.410677	0.0414272	-0.477674	0.0157408	-0.39885	0.0482696	-0.354046	0.0825022	-0.251682	0.224886	0.307082	0.135398	0.2042	0.327533	-0.275369	0.182766	-0.218386	0.294291	-0.141849	0.498808	0.192585	0.356372	0.132038	0.529247	0.15926	0.447013	-0.152104
Sobic.002G103800	similar to GDP dissociation inhibitor protein	lightyellow	0.8078	1.05e-06	0.561505	0.00349321	0.747526	1.75087e-05	0.458998	0.0210007	0.784323	3.48533e-06	0.901403	7.88e-10	0.83463	2.14e-07	0.60046	0.00150568	-0.376859	0.0633156	-0.266322	0.198155	0.561679	0.00348088	-0.483192	0.0144126	-0.361481	0.0758203	-0.19028	0.362267	-0.174077	0.405292	0.333801	0.102949	0.188947	0.365701	-0.382906	0.0588599	-0.00925511	0.964978	-0.000622567	0.997643	0.455573	0.0221047	0.08028	0.702857	0.279139	0.176605	-0.371862
Sobic.004G053700	similar to 4-Hydroxyphenylpyruvate Dioxygenase	lightyellow	0.806369	1.13e-06	0.530706	0.00634606	0.75131	1.50217e-05	0.413734	0.0397901	0.781601	3.96823e-06	0.790639	2.56e-06	0.922006	5.9e-11	0.771206	6.41e-06	-0.611221	0.00117066	-0.589005	0.00194961	0.254592	0.21939	-0.501855	0.0105845	-0.47182	0.017258	-0.339379	0.0969749	-0.0613442	0.770828	0.674921	0.000214807	0.43731	0.0288129	-0.0583196	0.781853	-0.415842	0.0386907	-0.115068	0.583891	0.0237602	0.910241	0.531537	0.00624917	0.356784	0.0799915	-0.166111
Sobic.002G255700	similar to Os09g0502500 protein	lightyellow	0.806205	1.14e-06	0.452052	0.0232883	0.763462	9.01452e-06	0.36487	0.0729152	0.779548	4.37089e-06	0.783554	3.62e-06	0.764764	8.52e-06	0.624135	0.000855066	-0.37107	0.0678219	-0.444927	0.0258404	0.245498	0.236866	-0.289104	0.161017	-0.352556	0.0838926	-0.325799	0.11199	-0.171115	0.413455	0.45391	0.0226576	0.300857	0.143912	-0.0709507	0.736105	-0.33376	0.102994	-0.154207	0.461742	-0.0281756	0.893646	0.346899	0.0893351	0.23603	0.256011	-0.0129266
Sobic.003G288300	similar to Putative uncharacterized protein	lightyellow	0.781218	4.04e-06	0.573983	0.00269779	0.786402	3.15255e-06	0.512557	0.00879928	0.779368	4.40797e-06	0.845296	1.05e-07	0.628918	0.000758479	0.520423	0.00765357	-0.26382	0.202562	-0.26418	0.201923	0.397911	0.0488489	-0.255664	0.217389	-0.29612	0.150643	-0.309964	0.131581	-0.347401	0.0888419	0.0815118	0.698505	0.22699	0.275199	-0.374811	0.0648825	-0.0682328	0.745881	0.111662	0.595145	0.363827	0.0738007	0.0408013	0.846456	-0.0137592	0.947953	-0.171606
Sobic.010G092900	similar to Putative uncharacterized protein	lightyellow	0.809719	9.44e-07	0.439747	0.0278336	0.738505	2.49659e-05	0.376701	0.0634357	0.774787	5.44824e-06	0.880927	6.22e-09	0.797339	1.83e-06	0.478904	0.0154363	-0.315843	0.124038	-0.158307	0.449771	0.623597	0.000866571	-0.474697	0.016498	-0.235676	0.256745	-0.162907	0.436538	-0.137095	0.513447	0.315353	0.124655	0.0560986	0.789976	-0.273809	0.18536	0.0363554	0.863023	-0.167678	0.423037	0.382252	0.0593296	0.0140472	0.946866	0.324351	0.113686	-0.398425
Sobic.001G317200	similar to Glutathione S-transferase GST 38	lightyellow	0.808719	9.97e-07	0.461074	0.0203533	0.729828	3.4662e-05	0.366826	0.0712779	0.772517	6.04027e-06	0.885057	4.23e-09	0.748385	1.69e-05	0.58089	0.00232798	-0.344994	0.0912267	-0.264848	0.200743	0.472688	0.0170258	-0.295687	0.151269	-0.240473	0.246905	-0.182906	0.381505	-0.213335	0.305876	0.235692	0.256711	0.276157	0.181467	-0.198893	0.34053	-0.0174792	0.933909	-0.140085	0.504216	0.316168	0.12363	0.121124	0.564112	0.180338	0.388341	-0.219453
Sobic.010G259300	similar to Os06g0710700 protein	lightyellow	0.796317	1.92e-06	0.425053	0.0341675	0.763646	8.94294e-06	0.372337	0.0668153	0.771879	6.21675e-06	0.921091	6.71e-11	0.670498	0.000244776	0.457998	0.0213182	-0.13503	0.519873	-0.233814	0.260633	0.464891	0.0192061	-0.32924	0.108033	-0.30305	0.14087	-0.304297	0.139161	-0.338349	0.0980584	0.0939178	0.655209	0.0428206	0.838952	-0.377124	0.0631157	-0.0909252	0.665561	-0.101335	0.62982	0.217412	0.296503	-0.086878	0.679656	0.059314	0.778224	-0.111327
Sobic.003G014400	similar to Putative uncharacterized protein	lightyellow	0.797127	1.85e-06	0.415661	0.038784	0.750532	1.55056e-05	0.37108	0.0678134	0.76833	7.2849e-06	0.9369	5.55e-12	0.705549	8.16e-05	0.438548	0.028312	-0.206617	0.321714	-0.143098	0.494995	0.573716	0.00271302	-0.339353	0.0970019	-0.204452	0.326924	-0.154771	0.460086	-0.217405	0.296521	0.150416	0.472959	0.0351295	0.867601	-0.314491	0.125745	0.0306895	0.884217	-0.138437	0.509296	0.286316	0.165277	-0.0797371	0.704778	0.179175	0.391459	-0.274824
Sobic.001G401100	similar to Pathogenesis-related protein 10a	lightyellow	0.788393	2.86e-06	0.418536	0.0373216	0.760306	1.03218e-05	0.356207	0.0805161	0.7649	8.46909e-06	0.742002	2.18e-05	0.638099	0.000599245	0.496359	0.0116119	-0.229992	0.268728	-0.414475	0.0394008	0.148561	0.478497	-0.222306	0.285493	-0.351153	0.0852186	-0.338986	0.0973877	-0.180193	0.38873	0.326779	0.110852	0.16962	0.417608	-0.0784479	0.709347	-0.392046	0.0525896	-0.14675	0.483935	-0.188418	0.367071	0.240164	0.247531	0.109888	0.601046	0.10941
Sobic.004G020200	(1 of 10) PTHR23068:SF3 - DNA (CYTOSINE-5)-METHYLTRANSFERASE DRM1-RELATED	lightyellow	0.770082	6.74e-06	0.5501	0.00438607	0.762698	9.31678e-06	0.500835	0.0107692	0.763936	8.83139e-06	0.825995	3.68e-07	0.818463	5.75e-07	0.705695	8.12e-05	-0.530861	0.0063279	-0.456427	0.021825	0.481622	0.0147807	-0.298848	0.146739	-0.305801	0.137119	-0.349951	0.0863669	-0.334509	0.102176	0.33864	0.0977516	0.30376	0.139894	-0.270188	0.191474	-0.120167	0.567217	0.143391	0.494103	0.2777	0.178939	0.210867	0.311636	0.249916	0.228266	-0.11762
Sobic.002G267800	weakly similar to Putative uncharacterized protein P0669G04.10	lightyellow	0.773775	5.71e-06	0.502338	0.0104979	0.761221	9.92652e-06	0.45005	0.0239836	0.762197	9.51972e-06	0.892709	1.99e-09	0.689077	0.000139314	0.530452	0.00637597	-0.29657	0.149993	-0.202838	0.330839	0.556009	0.00390207	-0.204178	0.327586	-0.218604	0.293799	-0.186943	0.3709	-0.270729	0.190553	0.133695	0.524044	0.220134	0.290348	-0.330907	0.106154	0.0652514	0.756649	0.039158	0.852572	0.428853	0.0324289	0.0302121	0.886007	0.14151	0.499846	-0.257431
Sobic.008G067200	similar to Os12g0193100 protein	lightyellow	0.769926	6.79e-06	0.513151	0.00870807	0.76924	6.99647e-06	0.443599	0.02634	0.762176	9.52817e-06	0.843015	1.23e-07	0.688733	0.00014083	0.621195	0.000919561	-0.207047	0.320685	-0.371738	0.0672891	0.291458	0.157483	-0.143349	0.494232	-0.434898	0.0298097	-0.395969	0.0500635	-0.356059	0.0806508	0.20813	0.318103	0.286451	0.16507	-0.425693	0.0338696	-0.260489	0.208532	0.10144	0.629464	0.154564	0.460692	0.18248	0.382636	0.00854278	0.967672	-0.0425124
Sobic.007G220100	similar to Copine I-like	lightyellow	0.760664	1.02e-05	0.620714	0.000930513	0.757143	1.17988e-05	0.579869	0.00237979	0.761859	9.65879e-06	0.835998	1.96e-07	0.587288	0.00202495	0.493212	0.0122366	-0.0934827	0.656711	-0.142026	0.498266	0.533595	0.00601443	-0.259616	0.210116	-0.298255	0.147582	-0.323945	0.114166	-0.500106	0.0109029	-0.081887	0.697181	0.142195	0.49775	-0.634257	0.000661956	0.11627	0.579941	0.221896	0.286407	0.622135	0.0008985	-0.183292	0.380483	-0.0405384	0.847434	-0.167525
Sobic.005G038900	similar to Os11g0153000 protein	lightyellow	0.750313	1.56e-05	0.652823	0.000404091	0.765747	8.16159e-06	0.600693	0.00149764	0.759486	1.06882e-05	0.828989	3.06e-07	0.671929	0.000234706	0.616001	0.0010438	-0.300082	0.144998	-0.412502	0.0404434	0.343347	0.0928854	-0.214375	0.303468	-0.405047	0.044582	-0.373233	0.0661102	-0.382751	0.0589711	0.136314	0.515872	0.254247	0.220037	-0.443651	0.0263203	-0.193998	0.352785	0.302685	0.141372	0.21155	0.310036	0.100165	0.633799	-0.00593613	0.977534	-0.0181187
Sobic.005G215900	similar to Putative Bowman-Birk serine protease inhibitor	lightyellow	0.798323	1.73e-06	0.366115	0.0718703	0.728563	3.63234e-05	0.28022	0.174866	0.758091	1.13377e-05	0.955311	1.15e-13	0.841625	1.35e-07	0.620248	0.000941215	-0.305517	0.137503	-0.325465	0.112379	0.513931	0.0085895	-0.38977	0.0540997	-0.348903	0.0873778	-0.261808	0.206153	-0.215322	0.301285	0.325681	0.112128	0.18033	0.388361	-0.298299	0.14752	-0.129208	0.538189	-0.229909	0.268906	0.221866	0.286472	0.102636	0.625407	0.246023	0.235833	-0.206012
Sobic.001G285400	similar to NAD dependent epimerase/dehydratase family protein, expressed	lightyellow	0.784259	3.5e-06	0.406572	0.0437093	0.740549	2.3066e-05	0.35324	0.083252	0.756057	1.23475e-05	0.928475	2.25e-11	0.683977	0.000163276	0.523011	0.00730501	-0.168683	0.420221	-0.222308	0.28549	0.547261	0.00463611	-0.288883	0.161353	-0.27227	0.187942	-0.328769	0.108569	-0.410996	0.0412543	0.0380193	0.856816	0.153702	0.463229	-0.412386	0.0405054	0.015866	0.939997	-0.150247	0.473462	0.431551	0.0312381	-0.0802553	0.702944	0.032998	0.875572	-0.141087
Sobic.002G421200	similar to IN2-1 protein, putative%252C expressed	lightyellow	0.743056	2.09e-05	0.681981	0.000173593	0.749407	1.623e-05	0.646261	0.000482879	0.752902	1.4073e-05	0.741574	2.22e-05	0.5618	0.00347238	0.503473	0.0102968	-0.274085	0.184899	-0.305954	0.136912	0.446089	0.0254093	-0.314612	0.125591	-0.296379	0.150269	-0.455235	0.022216	-0.590621	0.00188089	-0.0759146	0.718352	0.159485	0.446361	-0.529189	0.00652631	0.0279752	0.894399	0.321799	0.116723	0.550034	0.00439174	-0.118032	0.574172	-0.094068	0.654692	-0.0288997
Sobic.008G182600	similar to Pathogenesis related protein-5	lightyellow	0.774399	5.55e-06	0.402033	0.0463468	0.724585	4.20161e-05	0.351438	0.0849485	0.744833	1.94945e-05	0.919733	8.11e-11	0.691762	0.000127986	0.489795	0.0129458	-0.161522	0.440499	-0.225006	0.279531	0.466781	0.0186577	-0.272673	0.187263	-0.296024	0.150781	-0.244229	0.239376	-0.27923	0.176458	0.141918	0.498596	0.0806689	0.701482	-0.371236	0.0676888	-0.0836235	0.691066	-0.123129	0.557632	0.183011	0.381228	-0.0329372	0.875799	0.098611	0.6391	-0.138875
Sobic.001G349800	similar to Putative uncharacterized protein	lightyellow	0.780843	4.11e-06	0.395108	0.0506094	0.71203	6.54835e-05	0.316422	0.123313	0.744361	1.98625e-05	0.924523	4.09e-11	0.873819	1.17e-08	0.665977	0.00027913	-0.362511	0.0749286	-0.384434	0.0577727	0.486108	0.0137489	-0.399032	0.0481579	-0.357943	0.0789469	-0.268144	0.194987	-0.197229	0.344667	0.405418	0.0443686	0.222945	0.284074	-0.240366	0.247122	-0.184403	0.377553	-0.207607	0.319349	0.140929	0.501624	0.180302	0.388436	0.30281	0.141201	-0.15179
Sobic.003G403500	similar to Lysine ketoglutarate reductase trans-splicing related 1-like	lightyellow	0.770555	6.6e-06	0.456666	0.0217472	0.714695	5.97115e-05	0.342251	0.0940015	0.742	2.17964e-05	0.907291	4e-10	0.872185	1.34e-08	0.778869	4.51e-06	-0.550552	0.00434732	-0.439442	0.0279546	0.484378	0.0141396	-0.356242	0.0804837	-0.302956	0.140999	-0.242799	0.242224	-0.2	0.337793	0.393607	0.0515729	0.487867	0.0133609	-0.166786	0.425543	-0.0905136	0.666989	-0.129108	0.538507	0.377972	0.0624772	0.326908	0.110703	0.253002	0.222382	-0.250198
Sobic.001G249500	similar to Probable glutathione S-transferase BZ2	lightyellow	0.759719	1.06e-05	0.461401	0.0202531	0.732943	3.08544e-05	0.394543	0.0509706	0.741483	2.22419e-05	0.848008	8.7e-08	0.655454	0.000375798	0.499203	0.0110704	-0.109734	0.601557	-0.246678	0.234548	0.420401	0.0363964	-0.288838	0.161421	-0.350145	0.0861808	-0.344823	0.0913971	-0.346512	0.089717	0.109422	0.602597	0.129402	0.537573	-0.431751	0.0311512	-0.125164	0.551088	-0.0448349	0.83148	0.277938	0.178551	-0.0160519	0.939296	0.0319096	0.879646	-0.116331
Sobic.001G151400	similar to Nicotianamine synthase 3	lightyellow	0.771366	6.36e-06	0.412557	0.0404141	0.715873	5.73066e-05	0.335887	0.100684	0.740504	2.31063e-05	0.920261	7.54e-11	0.840277	1.48e-07	0.704948	8.33e-05	-0.312964	0.127692	-0.430267	0.0318006	0.437134	0.028885	-0.371527	0.067457	-0.417012	0.0380912	-0.396786	0.04955	-0.337288	0.0991832	0.296456	0.150157	0.279444	0.176112	-0.33855	0.097846	-0.22515	0.279215	-0.175822	0.400527	0.195259	0.349604	0.15149	0.469767	0.158128	0.45029	-0.0675554
Sobic.003G397400	similar to Putative uncharacterized protein P0470A12.6	lightyellow	0.767203	7.66e-06	0.48721	0.0135047	0.701647	9.29323e-05	0.419174	0.0370031	0.739879	2.36744e-05	0.799164	1.66e-06	0.77711	4.9e-06	0.524272	0.00714008	-0.408351	0.0427089	-0.299817	0.14537	0.389093	0.0545555	-0.427001	0.0332672	-0.264577	0.201221	-0.139691	0.505428	-0.0483345	0.818532	0.445287	0.0257059	0.173211	0.407669	-0.0999202	0.634633	-0.169788	0.417139	-0.095093	0.651161	0.0335608	0.873466	0.208267	0.317778	0.340083	0.0962399	-0.248334
Sobic.003G203500	similar to Cytosolic aldehyde dehydrogenase RF2C	lightyellow	0.761372	9.86e-06	0.489592	0.012989	0.714472	6.01776e-05	0.408885	0.0424117	0.739327	2.41861e-05	0.913075	1.96e-10	0.851789	6.64e-08	0.576395	0.00256336	-0.413401	0.0399656	-0.245182	0.237489	0.658562	0.0003446	-0.544313	0.00490834	-0.308187	0.133925	-0.183067	0.38108	-0.153727	0.463154	0.349386	0.0869107	0.147533	0.48158	-0.352187	0.0842403	0.0395161	0.851239	-0.0443371	0.833325	0.491852	0.0125149	0.0577445	0.783954	0.331734	0.10523	-0.443506
Sobic.001G535200	(1 of 1) PTHR22814//PTHR22814:SF152 - COPPER TRANSPORT PROTEIN ATOX1-RELATED // SUBFAMILY NOT NAMED	lightyellow	0.768527	7.22e-06	0.409681	0.0419726	0.711798	6.60087e-05	0.328216	0.109199	0.737135	2.63151e-05	0.861733	3.14e-08	0.832109	2.51e-07	0.610798	0.00118249	-0.43575	0.0294546	-0.432655	0.030761	0.335302	0.101316	-0.492329	0.0124167	-0.437846	0.0285954	-0.229689	0.269378	-0.036912	0.860946	0.494793	0.0119193	0.204421	0.326998	-0.183849	0.379013	-0.304244	0.139232	-0.18295	0.381389	0.0159925	0.93952	0.264712	0.200984	0.297717	0.148348	-0.205765
Sobic.010G198000	similar to Chromosome chr14 scaffold_9, whole genome shotgun sequence	lightyellow	0.760905	1.01e-05	0.408959	0.0423709	0.723502	4.36962e-05	0.387022	0.0559679	0.736885	2.65689e-05	0.893638	1.81e-09	0.597474	0.00161207	0.395842	0.0501438	-0.0443337	0.833338	0.00356378	0.986511	0.559315	0.00365159	-0.134186	0.522507	-0.162573	0.437491	-0.0782634	0.710001	-0.272304	0.187884	-0.00226414	0.99143	0.0214186	0.919057	-0.453493	0.0227979	0.136476	0.515369	-0.0512326	0.807844	0.367785	0.0704858	-0.184451	0.377427	0.100985	0.63101	-0.253018
Sobic.010G193000	similar to Putative uncharacterized protein	lightyellow	0.774365	5.55e-06	0.35166	0.0847374	0.710686	6.8578e-05	0.276226	0.181353	0.736386	2.70803e-05	0.916797	1.21e-10	0.665122	0.000286074	0.433527	0.0303883	-0.125465	0.550122	-0.13702	0.513681	0.548406	0.0045339	-0.206183	0.322755	-0.214342	0.303543	-0.150014	0.474155	-0.257551	0.213896	0.104364	0.619566	0.0220426	0.916707	-0.360937	0.0762953	0.0581297	0.782547	-0.152738	0.466072	0.298179	0.14769	-0.110771	0.598105	0.157702	0.451528	-0.174139
Sobic.007G210500	similar to Multidrug-resistance associated protein 3	lightyellow	0.763964	8.82e-06	0.465464	0.0190384	0.700559	9.63248e-05	0.373458	0.0659337	0.735051	2.84917e-05	0.823996	4.15e-07	0.943016	1.77e-12	0.629303	0.000751128	-0.62104	0.000923087	-0.312495	0.128294	0.555303	0.00395741	-0.554983	0.00398273	-0.232486	0.263428	-0.0304723	0.885031	0.12715	0.544736	0.687545	0.000146164	0.250149	0.227816	0.00816083	0.969117	-0.088924	0.672517	-0.143342	0.494253	0.196021	0.34769	0.355511	0.0811514	0.602399	0.00143985	-0.486249
Sobic.007G222500		lightyellow	0.762136	9.54e-06	0.46168	0.0201678	0.687947	0.000144339	0.432556	0.0308036	0.731865	3.2128e-05	0.687785	0.000145074	0.636292	0.000628058	0.329954	0.107226	-0.338124	0.0982956	-0.0681009	0.746356	0.395296	0.05049	-0.38553	0.0570031	-0.0334587	0.873848	0.0761316	0.71758	0.0965147	0.646276	0.369556	0.0690394	0.0406909	0.846867	0.072314	0.731215	-0.0191016	0.92779	-0.119074	0.570774	0.0106569	0.959678	0.100107	0.633997	0.387677	0.0555184	-0.354249
Sobic.003G428400	similar to Putative beta-galactosidase	lightyellow	0.75962	1.06e-05	0.406391	0.0438126	0.704325	8.50291e-05	0.32912	0.108169	0.72901	3.5729e-05	0.892033	2.13e-09	0.876839	8.98e-09	0.644722	0.000503187	-0.455798	0.0220306	-0.258279	0.212557	0.712319	6.48e-05	-0.405058	0.0445759	-0.13599	0.51688	-0.195412	0.349218	-0.238245	0.251444	0.374379	0.0652173	0.218274	0.294546	-0.18599	0.37339	0.0946317	0.652749	-0.14771	0.481048	0.45754	0.0214648	0.113141	0.590248	0.416716	0.0382423	-0.316279
Sobic.010G092200	similar to Acid phosphatase-like	lightyellow	0.744224	2e-05	0.477453	0.0157959	0.711436	6.68356e-05	0.443504	0.0263761	0.727436	3.78621e-05	0.752511	1.43e-05	0.469431	0.0179105	0.177681	0.395485	-0.0343685	0.870446	0.0744648	0.723523	0.537446	0.00559511	-0.280045	0.175147	-0.0404766	0.847664	-0.0571233	0.786225	-0.207153	0.320431	-0.0192966	0.927054	-0.190544	0.361588	-0.32498	0.112947	0.181094	0.38632	0.0518724	0.80549	0.341174	0.0951082	-0.280069	0.175107	0.12171	0.562215	-0.282274
Sobic.003G064300		lightyellow	0.757893	1.14e-05	0.384684	0.0575966	0.699707	9.90539e-05	0.345887	0.0903358	0.725996	3.99133e-05	0.892481	2.04e-09	0.698273	0.000103805	0.370034	0.0686535	-0.250027	0.228051	-0.0665732	0.751869	0.64559	0.000491643	-0.391593	0.0528876	-0.0827578	0.694112	-0.0313541	0.881727	-0.114805	0.584758	0.193931	0.352954	-0.0310027	0.883043	-0.199626	0.338716	0.1289	0.539165	-0.174448	0.404277	0.286801	0.164531	-0.111103	0.597002	0.301907	0.14245	-0.362368
Sobic.003G227300	similar to DNA-binding protein WRKY2-like	lightyellow	0.753464	1.38e-05	0.428614	0.0325364	0.702372	9.07326e-05	0.345751	0.090471	0.725937	3.99982e-05	0.924401	4.17e-11	0.876174	9.52e-09	0.65305	0.000401578	-0.383466	0.0584599	-0.39148	0.0529622	0.512499	0.00880833	-0.446323	0.0253232	-0.401171	0.0468618	-0.276159	0.181464	-0.186154	0.372961	0.404941	0.0446433	0.202183	0.332436	-0.304915	0.138319	-0.173525	0.406808	-0.120117	0.567378	0.205116	0.32532	0.162626	0.437341	0.293208	0.154889	-0.219743
Sobic.007G225300	similar to Chromosome undetermined scaffold_165, whole genome shotgun sequence	lightyellow	0.761231	9.92e-06	0.412547	0.0404198	0.686738	0.000149892	0.333387	0.103403	0.725694	4.03544e-05	0.874049	1.15e-08	0.879795	6.89e-09	0.564228	0.00330453	-0.423872	0.0347228	-0.232802	0.26276	0.5837	0.00219046	-0.571961	0.00281511	-0.267434	0.196216	-0.0468036	0.824191	0.0443758	0.833181	0.510679	0.00909308	0.115623	0.582068	-0.174492	0.404157	-0.0409354	0.845957	-0.196523	0.346432	0.251865	0.224537	0.139625	0.505631	0.488478	0.0132281	-0.436866
Sobic.001G222700	similar to CER1 protein, putative%252C expressed	lightyellow	0.692114	0.000126561	0.742415	2.14447e-05	0.753767	1.35798e-05	0.730591	3.36938e-05	0.725485	4.06631e-05	0.666408	0.000275685	0.478734	0.0154782	0.380762	0.0604111	-0.188443	0.367006	-0.241579	0.244673	0.328167	0.109256	-0.329585	0.107643	-0.327914	0.109545	-0.377734	0.0626558	-0.418449	0.0373651	-0.0214423	0.918968	0.0409996	0.845719	-0.518839	0.0078737	-0.0904154	0.667331	0.493202	0.0122385	0.348405	0.087861	-0.106441	0.612574	-0.0904357	0.66726	-0.0963241
Sobic.008G165800	similar to Putative receptor protein kinase PERK	lightyellow	0.697105	0.000107822	0.670176	0.000247101	0.758174	1.12982e-05	0.683473	0.000165829	0.725118	4.12109e-05	0.590865	0.00187071	0.358829	0.0781546	0.255135	0.218374	-0.0978078	0.641846	-0.0462581	0.826209	0.314133	0.126199	-0.0556014	0.791797	-0.152148	0.467815	-0.13982	0.50503	-0.29469	0.152717	-0.0499315	0.812639	0.00187126	0.992917	-0.389262	0.0544413	0.0651575	0.756989	0.494934	0.0118914	0.295374	0.151722	-0.126101	0.548086	0.00550491	0.979165	-0.110156
Sobic.005G214400	similar to Acyltransferase family protein, expressed	lightyellow	0.758131	1.13e-05	0.349926	0.0863907	0.701562	9.31936e-05	0.310239	0.131221	0.723935	4.30174e-05	0.883399	4.95e-09	0.639418	0.000578933	0.324411	0.113616	-0.067832	0.747326	-0.00260502	0.99014	0.631041	0.000718724	-0.346727	0.0895045	-0.133123	0.525839	-0.0957547	0.648886	-0.202327	0.332084	0.10583	0.614629	-0.116309	0.579815	-0.344783	0.0914374	0.126688	0.546209	-0.148761	0.477896	0.337288	0.0991837	-0.206151	0.322832	0.220233	0.290124	-0.311434
Sobic.001G020401	(1 of 1) PTHR11730//PTHR11730:SF37 - AMMONIUM TRANSPORTER // SUBFAMILY NOT NAMED	lightyellow	0.746036	1.86e-05	0.374406	0.0651964	0.718108	5.29785e-05	0.314485	0.125752	0.721726	4.65792e-05	0.893407	1.85e-09	0.707659	7.6e-05	0.531038	0.00630724	-0.275128	0.183165	-0.250761	0.226644	0.544426	0.00489767	-0.164693	0.431456	-0.240823	0.246197	-0.222031	0.286104	-0.268497	0.194377	0.183907	0.378861	0.156634	0.454635	-0.313007	0.127636	0.00117224	0.995563	-0.0972016	0.643921	0.329477	0.107764	0.0479981	0.819775	0.170417	0.415391	-0.161174
Sobic.002G337800	similar to Myb protein	lightyellow	0.747435	1.76e-05	0.392279	0.0524369	0.703876	8.63103e-05	0.32357	0.11461	0.719903	4.97125e-05	0.706514	7.9e-05	0.618361	0.000985676	0.605479	0.00134038	-0.327173	0.110398	-0.396816	0.0495309	0.135642	0.517966	-0.0292273	0.8897	-0.24264	0.242543	-0.297746	0.148308	-0.227882	0.273267	0.278784	0.17718	0.445241	0.0257233	0.0173151	0.934528	-0.291884	0.156849	-0.141301	0.500484	-0.0535086	0.799474	0.3704	0.0683584	0.0686533	0.744366	0.0780278
Sobic.009G257700	similar to Putative uncharacterized protein	lightyellow	0.730054	3.44e-05	0.518482	0.007924	0.707494	7.64439e-05	0.431523	0.0312502	0.718592	5.20805e-05	0.871062	1.48e-08	0.787364	3.01e-06	0.780657	4.15e-06	-0.401221	0.0468319	-0.398577	0.0484379	0.525121	0.00703077	-0.157843	0.451117	-0.333082	0.103738	-0.403142	0.0456912	-0.490472	0.0128027	0.176232	0.399412	0.474537	0.0165397	-0.433181	0.0305359	-0.0069878	0.973555	0.090657	0.666492	0.565596	0.00321306	0.188127	0.367824	0.0878614	0.676221	-0.114596
Sobic.002G047500	similar to Putative uncharacterized protein	lightyellow	0.751806	1.47e-05	0.424042	0.0346423	0.677829	0.000196898	0.335104	0.10153	0.717584	5.39671e-05	0.859868	3.63e-08	0.900705	8.51e-10	0.560112	0.00359323	-0.551508	0.00426638	-0.192121	0.357553	0.761416	9.84e-06	-0.589894	0.00191156	-0.0922618	0.66093	-0.0143439	0.945745	0.0153715	0.941864	0.510405	0.00913661	0.132166	0.528844	-0.0679944	0.74674	0.148062	0.47999	-0.17048	0.415215	0.465734	0.0189597	0.132045	0.529225	0.574247	0.00268278	-0.535376
Sobic.003G423500	similar to Endo-1%252C3-beta-glucanase	lightyellow	0.727184	3.82e-05	0.512999	0.00873134	0.707835	7.55668e-05	0.456443	0.0218198	0.717205	5.46905e-05	0.605971	0.00132505	0.515839	0.00830504	0.600485	0.00150481	-0.249514	0.229039	-0.612571	0.00113354	-0.121103	0.564181	-0.10591	0.614361	-0.501806	0.0105933	-0.554166	0.00404793	-0.416654	0.0382739	0.181675	0.384774	0.404648	0.0448125	-0.200718	0.336025	-0.541902	0.0051409	0.0338829	0.872261	-0.208891	0.316299	0.33984	0.0964928	-0.165889	0.428072	0.399105
Sobic.003G286600	similar to Acid phosphatase-like	lightyellow	0.732806	3.1e-05	0.400467	0.0472855	0.720659	4.83923e-05	0.341839	0.094424	0.715661	5.77337e-05	0.866133	2.22e-08	0.661794	0.00031458	0.495522	0.0117755	-0.200001	0.33779	-0.223165	0.283587	0.509405	0.00929682	-0.249724	0.228635	-0.256167	0.216454	-0.261624	0.206485	-0.311713	0.129303	0.131857	0.529818	0.128144	0.541569	-0.377523	0.0628142	-0.0100266	0.962061	-0.0345722	0.869684	0.338096	0.0983258	-0.0159387	0.939723	0.122414	0.559937	-0.16626
Sobic.010G075401		lightyellow	0.714636	5.98e-05	0.60961	0.00121629	0.704132	8.55771e-05	0.560168	0.00358915	0.715531	5.79958e-05	0.808483	1.01e-06	0.639436	0.00057867	0.649081	0.000447518	-0.18853	0.36678	-0.320307	0.118525	0.407576	0.0431426	-0.193637	0.3537	-0.393017	0.051955	-0.41158	0.0409382	-0.523573	0.00723104	-0.00683179	0.974145	0.33779	0.0986497	-0.568072	0.00305292	-0.0519084	0.805357	0.22036	0.289841	0.47598	0.0161682	0.00392992	0.985125	-0.0768955	0.714861	-0.0183833
Sobic.007G186200	similar to Putative anthocyanin-related membrane protein 1	lightyellow	0.749606	1.61e-05	0.391543	0.0529204	0.674358	0.000218432	0.305751	0.137186	0.712729	6.39256e-05	0.875818	9.82e-09	0.904521	5.53e-10	0.56721	0.00310783	-0.510213	0.0091672	-0.262403	0.205088	0.611222	0.00117062	-0.571466	0.00284447	-0.190712	0.361157	-0.037001	0.860614	0.0514165	0.807167	0.568023	0.003056	0.134904	0.520265	-0.0659466	0.754134	-0.0337322	0.872825	-0.21728	0.296806	0.195	0.350255	0.198067	0.342578	0.542789	0.00505426	-0.443525
Sobic.004G101500	similar to Putative bZIP protein	lightyellow	0.741225	2.25e-05	0.421929	0.0356517	0.679265	0.000188543	0.333087	0.103733	0.710757	6.84105e-05	0.85475	5.34e-08	0.856669	4.63e-08	0.527253	0.00676248	-0.46209	0.0200429	-0.186508	0.372035	0.721844	4.64e-05	-0.481025	0.0149229	-0.0798031	0.704545	-0.0570475	0.786503	-0.0399212	0.849731	0.458828	0.0210544	0.109177	0.603415	-0.0914337	0.663798	0.102151	0.627051	-0.112333	0.592922	0.360341	0.0768171	0.123776	0.555545	0.506226	0.00982225	-0.457197
Sobic.001G205700	similar to Putative epoxide hydrolase	lightyellow	0.727943	3.72e-05	0.473741	0.0167476	0.68716	0.000147935	0.400263	0.0474086	0.70852	7.38335e-05	0.908769	3.35e-10	0.800576	1.54e-06	0.687594	0.000145942	-0.343071	0.0931656	-0.394106	0.0512512	0.51651	0.00820691	-0.323303	0.114927	-0.389585	0.0542243	-0.375122	0.0646428	-0.392538	0.052267	0.186139	0.372999	0.265171	0.200174	-0.429966	0.0319335	-0.0944508	0.653372	0.00160585	0.993922	0.37566	0.0642298	0.0622947	0.767372	0.1073	0.609693	-0.11458
Sobic.010G009300	similar to 6-phosphogluconate dehydrogenase, decarboxylating	lightyellow	0.744004	2.01e-05	0.391288	0.0530886	0.666256	0.000276895	0.301902	0.142457	0.706652	7.86474e-05	0.870798	1.51e-08	0.788892	2.79e-06	0.535458	0.00580838	-0.428906	0.0324053	-0.12698	0.545278	0.676478	0.000205049	-0.380761	0.0604119	0.00497294	0.981178	0.0311172	0.882614	-0.0610017	0.772074	0.344246	0.0919774	0.197574	0.343806	-0.0448655	0.831366	0.184686	0.376808	-0.179139	0.391555	0.397623	0.0490275	0.0909864	0.665349	0.428307	0.0326746	-0.424835
Sobic.008G010900	similar to RiLIM15B protein	lightyellow	0.740417	2.32e-05	0.364801	0.0729737	0.67822	0.000194589	0.288151	0.162466	0.705836	8.08346e-05	0.895244	1.53e-09	0.811563	8.52e-07	0.627242	0.000791202	-0.355857	0.0808348	-0.317882	0.121497	0.555399	0.00394984	-0.397181	0.0493027	-0.273232	0.186324	-0.268871	0.193732	-0.245759	0.236352	0.278404	0.177794	0.238407	0.251112	-0.245207	0.23744	-0.0516648	0.806253	-0.231674	0.265145	0.335919	0.100649	0.0911025	0.664946	0.239194	0.249506	-0.216127
Sobic.002G426202	(1 of 3) 2.5.1.43 - Nicotianamine synthase	lightyellow	0.735514	2.8e-05	0.405715	0.0441983	0.671254	0.000239411	0.345778	0.090444	0.704311	8.50678e-05	0.752394	1.44e-05	0.705802	8.09e-05	0.68959	0.000137085	-0.178762	0.392569	-0.325972	0.111789	0.200757	0.33593	-0.0705616	0.737502	-0.38835	0.0550592	-0.330976	0.106077	-0.273337	0.186149	0.297859	0.148146	0.477578	0.0157649	-0.256754	0.215366	-0.300062	0.145026	-0.161272	0.441218	0.06637	0.752603	0.345822	0.0904001	0.0773693	0.713177	-0.0153618
Sobic.010G094600	similar to Putative NEP1-interacting protein	lightyellow	0.702019	9.18e-05	0.598022	0.00159209	0.692145	0.000126439	0.537172	0.00562415	0.702609	9.00235e-05	0.814347	7.29e-07	0.740199	2.34e-05	0.716142	5.68e-05	-0.303711	0.139962	-0.415907	0.0386575	0.446213	0.0253636	-0.372399	0.0667661	-0.4172	0.0379955	-0.517908	0.0080055	-0.555502	0.00394172	0.122022	0.561204	0.331033	0.106013	-0.543845	0.00495278	-0.121041	0.564381	0.20108	0.335135	0.463911	0.0194956	0.0615966	0.76991	0.00295182	0.988827	-0.0565124
Sobic.006G101600	similar to Cryptochrome 2 apoprotein	lightyellow	0.715255	5.86e-05	0.499872	0.0109461	0.686218	0.000152334	0.430179	0.0318394	0.701936	9.20503e-05	0.825657	3.75e-07	0.742451	2.14e-05	0.673401	0.000224723	-0.32687	0.110748	-0.263559	0.203026	0.616796	0.0010239	-0.266286	0.198217	-0.186722	0.371478	-0.308794	0.13312	-0.449459	0.0241921	0.140405	0.503232	0.338316	0.0980934	-0.358693	0.0782761	0.123289	0.557113	0.0486564	0.817343	0.608265	0.00125556	0.0490847	0.815762	0.176372	0.39903	-0.163435
Sobic.006G014900	similar to Coleoptile phototropism protein 1	lightyellow	0.727365	3.8e-05	0.343984	0.092241	0.678788	0.000191285	0.287214	0.163897	0.696229	0.000110923	0.905698	4.82e-10	0.663149	0.00030269	0.478554	0.0155226	-0.0929778	0.658454	-0.126786	0.545898	0.572464	0.00278552	-0.198557	0.341362	-0.22033	0.289907	-0.156444	0.455189	-0.283556	0.169572	0.0766251	0.715823	0.0992866	0.636793	-0.407648	0.0431022	0.0761009	0.717689	-0.148872	0.477565	0.363036	0.0744771	-0.103885	0.621184	0.147161	0.482699	-0.174533
Sobic.009G005600	(1 of 40) PF03140 - Plant protein of unknown function (DUF247)	lightyellow	0.697771	0.000105516	0.561719	0.00347811	0.684566	0.000160336	0.481951	0.0147031	0.694342	0.000117873	0.673261	0.000225658	0.497663	0.0113611	0.537702	0.00556815	-0.0785931	0.708832	-0.224832	0.279913	0.301217	0.143409	0.00606537	0.977045	-0.356525	0.0802265	-0.361548	0.0757622	-0.491948	0.0124952	-0.0639289	0.76144	0.280063	0.175118	-0.561158	0.00351793	-0.0148707	0.943756	0.223898	0.281968	0.517425	0.00807457	-0.0091311	0.965447	-0.129659	0.536759	0.0162257
Sobic.001G196300	similar to Cytochrome P450 84A1, putative%252C expressed	lightyellow	0.727083	3.84e-05	0.388469	0.0549781	0.662713	0.000306471	0.286833	0.164481	0.693827	0.000119832	0.857392	4.39e-08	0.875667	9.95e-09	0.582259	0.00226012	-0.473887	0.0167092	-0.342572	0.0936735	0.465025	0.0191668	-0.555984	0.00390401	-0.356699	0.0800686	-0.11171	0.594986	0.075752	0.718932	0.579159	0.00241636	0.182629	0.382239	-0.141529	0.499787	-0.186024	0.3733	-0.198829	0.340689	0.124776	0.552333	0.269867	0.192024	0.439309	0.0280077	-0.3981
Sobic.003G304600	similar to Alpha-1%252C4-glucan-protein synthase [UDP-forming]	lightyellow	0.731707	3.23e-05	0.341699	0.0945679	0.657474	0.000355259	0.307829	0.134401	0.693761	0.000120087	0.77326	5.84e-06	0.636488	0.000624877	0.233639	0.260999	-0.252121	0.224052	0.141267	0.50059	0.685939	0.000153661	-0.366207	0.0717935	0.11588	0.581223	0.221561	0.287152	0.119446	0.569563	0.259714	0.209937	-0.111649	0.595189	-0.00269038	0.989817	0.281166	0.173353	-0.216678	0.298179	0.287798	0.163004	-0.120797	0.565172	0.475904	0.0161875	-0.552692
Sobic.009G238600	similar to Putative uncharacterized protein	lightyellow	0.734409	2.92e-05	0.301547	0.142949	0.663796	0.000297154	0.223236	0.283429	0.692915	0.000123377	0.93133	1.43e-11	0.817782	5.98e-07	0.595984	0.00166753	-0.285819	0.166046	-0.265178	0.200161	0.537251	0.00561577	-0.371373	0.0675795	-0.265794	0.19908	-0.172795	0.408815	-0.152751	0.466034	0.328224	0.109191	0.187747	0.36881	-0.239112	0.249673	-0.0817001	0.697841	-0.284473	0.168136	0.19909	0.34004	0.0990659	0.637546	0.286686	0.164708	-0.252286
Sobic.003G055900	similar to Os05g0165400 protein	lightyellow	0.676374	0.000205687	0.594825	0.0017118	0.696663	0.000109377	0.58671	0.00205086	0.687982	0.000144182	0.684478	0.000160772	0.666413	0.000275644	0.472671	0.0170304	-0.393228	0.0518181	-0.17431	0.404656	0.587432	0.00201851	-0.540026	0.00532823	-0.0658451	0.754501	-0.164944	0.430745	-0.179476	0.390649	0.25138	0.225461	0.10815	0.606849	-0.182737	0.381954	0.0729141	0.729067	0.212267	0.30836	0.406444	0.0437822	0.0101437	0.961618	0.309867	0.131709	-0.350611
Sobic.001G261200	similar to Major facilitator superfamily protein	lightyellow	0.717497	5.41e-05	0.356807	0.0799712	0.660654	0.000324895	0.319505	0.119502	0.686229	0.000152283	0.891445	2.26e-09	0.655994	0.000370202	0.3807	0.0604561	-0.15681	0.454122	0.0275683	0.895927	0.713312	6.26e-05	-0.251667	0.224913	-0.0421915	0.841288	0.0314227	0.88147	-0.175609	0.401106	0.0780861	0.710631	-0.0277357	0.895298	-0.309129	0.132678	0.266132	0.198488	-0.137953	0.510792	0.446266	0.0253442	-0.207135	0.320475	0.2742	0.184707	-0.350947
Sobic.003G111300	similar to Putative serine type endopeptidase inhibitor	lightyellow	0.660281	0.000328334	0.63052	0.00072832	0.703517	8.73486e-05	0.59233	0.00181049	0.681046	0.00017862	0.566176	0.00317487	0.415738	0.0387445	0.433341	0.0304675	0.000457935	0.998267	-0.427903	0.0328568	0.0156548	0.940795	-0.141843	0.498825	-0.484938	0.0140122	-0.602838	0.00142532	-0.53147	0.00625692	0.00194233	0.992648	0.122117	0.560898	-0.439188	0.0280558	-0.419034	0.0370728	0.302588	0.141506	-0.0291005	0.890175	0.041289	0.844642	-0.240378	0.247098	0.358775
Sobic.003G355400	similar to Aldose reductase	lightyellow	0.696083	0.000111447	0.367378	0.0708206	0.672856	0.000228379	0.339911	0.0964187	0.676384	0.000205625	0.72087	4.8e-05	0.601029	0.00148608	0.474166	0.0166362	-0.335232	0.101391	-0.182446	0.382724	0.540307	0.00529978	-0.20095	0.335455	0.042369	0.840629	-0.202751	0.33105	-0.301464	0.143065	0.127059	0.545025	0.194958	0.350361	-0.0408564	0.846251	0.102704	0.625179	-0.0878053	0.676417	0.34551	0.090711	0.04008	0.84914	0.195562	0.348841	-0.131578
Sobic.003G238000	similar to Putative uncharacterized protein	lightyellow	0.663614	0.000298705	0.59933	0.00154521	0.681346	0.000176992	0.589723	0.00191881	0.675583	0.000210609	0.677387	0.000199533	0.589129	0.00194427	0.484807	0.0140419	-0.240902	0.246037	-0.199315	0.339483	0.567024	0.00311982	-0.323255	0.114984	-0.210094	0.313456	-0.406338	0.0438427	-0.509376	0.00930162	0.00388097	0.985311	0.124058	0.554639	-0.478798	0.0154626	0.102606	0.62551	0.286449	0.165073	0.604311	0.00137739	-0.116	0.580829	0.0543667	0.796324	-0.151757
Sobic.004G109300	similar to Putative uncharacterized protein	lightyellow	0.707626	7.61e-05	0.35759	0.0792635	0.646968	0.000473793	0.298978	0.146555	0.675354	0.000212053	0.821541	4.8e-07	0.673526	0.000223892	0.453033	0.0229535	-0.320578	0.118195	-0.232552	0.263288	0.47474	0.016487	-0.299779	0.145424	-0.229193	0.270441	-0.143395	0.494093	-0.124638	0.552773	0.201598	0.333867	0.127566	0.543407	-0.145667	0.487201	-0.0249253	0.905858	-0.180781	0.387156	0.237777	0.252405	0.0372823	0.859564	0.185303	0.375189	-0.21855
Sobic.006G173900	similar to Glutathione peroxidase 1	lightyellow	0.701835	9.24e-05	0.370365	0.0683866	0.646007	0.00048618	0.278356	0.177873	0.671275	0.000239265	0.77829	4.64e-06	0.802372	1.4e-06	0.617375	0.0010096	-0.555864	0.00391337	-0.273535	0.185817	0.532835	0.00610028	-0.378542	0.0620504	-0.0991739	0.637178	-0.103863	0.621257	-0.0384881	0.855068	0.455779	0.0220371	0.395504	0.0503582	0.0740462	0.725018	0.0187532	0.929103	-0.247356	0.233224	0.352412	0.0840286	0.325	0.112924	0.392223	0.0524735	-0.389424
Sobic.009G082000	similar to Os07g0541400 protein	lightyellow	0.69514	0.000114886	0.420565	0.0363158	0.643306	0.000522515	0.371381	0.0675737	0.671184	0.000239907	0.857167	4.46e-08	0.800405	1.56e-06	0.50404	0.0101974	-0.337202	0.0992752	-0.105292	0.616439	0.735395	2.81e-05	-0.382017	0.0594992	-0.207229	0.32025	-0.058773	0.780198	-0.134399	0.521844	0.311153	0.130029	0.0475527	0.821421	-0.396019	0.0500321	0.173607	0.406582	-0.0171617	0.935107	0.511584	0.00895056	-0.0366666	0.861861	0.415615	0.038808	-0.459717
Sobic.007G207600	similar to 3-hydroxy-3-methylglutaryl-coenzyme A reductase	lightyellow	0.701453	9.35e-05	0.316646	0.123033	0.657298	0.000357001	0.264182	0.201919	0.671056	0.00024081	0.760953	1e-05	0.730297	3.41e-05	0.452692	0.0230694	-0.469616	0.0178593	-0.121478	0.562966	0.553602	0.00409345	-0.201376	0.33441	0.0486279	0.817449	0.117126	0.577137	0.114682	0.585162	0.437737	0.0286393	0.153493	0.463844	0.139568	0.505805	0.0668641	0.750819	-0.176063	0.399872	0.104365	0.619563	0.203915	0.328222	0.492399	0.0124023	-0.408902
Sobic.003G397500	similar to Putative uncharacterized protein	lightyellow	0.705583	8.15e-05	0.345592	0.0906294	0.638348	0.000595359	0.283493	0.16967	0.670599	0.000244054	0.884033	4.66e-09	0.777333	4.85e-06	0.441693	0.0270707	-0.269287	0.193018	-0.144489	0.490768	0.629035	0.000756247	-0.453868	0.0226714	-0.20954	0.314764	-0.0748425	0.722175	-0.0949388	0.651692	0.332304	0.104598	-0.00385955	0.985392	-0.268923	0.193644	0.0447104	0.831941	-0.204117	0.327733	0.255233	0.218191	-0.0288776	0.891012	0.382219	0.0593531	-0.360157
Sobic.010G071700	similar to EREBP-like protein	lightyellow	0.673065	0.000226968	0.505147	0.010006	0.669665	0.000250813	0.436559	0.0291206	0.669699	0.000250566	0.74597	1.86e-05	0.741879	2.19e-05	0.72497	4.14e-05	-0.525232	0.0070166	-0.481617	0.0147821	0.458997	0.021001	-0.308643	0.133321	-0.235746	0.256599	-0.419314	0.0369332	-0.410651	0.0414414	0.28585	0.165997	0.450866	0.0236981	-0.196103	0.347483	-0.0804833	0.702138	0.0786769	0.708535	0.420005	0.036591	0.284149	0.168643	0.160874	0.442359	-0.059041
Sobic.004G157100	similar to Putative uncharacterized protein	lightyellow	0.699838	9.86e-05	0.315543	0.124415	0.647578	0.000466077	0.27812	0.178257	0.667657	0.000265902	0.876819	8.99e-09	0.6666	0.000274155	0.298179	0.14769	-0.19982	0.338236	0.0656885	0.755068	0.811415	8.59e-07	-0.444703	0.0259241	0.0637684	0.762022	0.0477083	0.820845	-0.111006	0.597324	0.129343	0.537762	-0.143271	0.49447	-0.208408	0.317443	0.315432	0.124555	-0.190404	0.361948	0.465465	0.0190382	-0.25399	0.220521	0.362504	0.0749342	-0.471134
Sobic.003G366100	weakly similar to Os01g0864200 protein	lightyellow	0.698299	0.000103718	0.314742	0.125426	0.65155	0.000418434	0.227383	0.274347	0.666241	0.00027701	0.888215	3.12e-09	0.705478	8.18e-05	0.64303	0.00052635	-0.230286	0.2681	-0.371666	0.0673466	0.362632	0.0748245	-0.1449	0.489523	-0.394168	0.0512112	-0.301237	0.143381	-0.304654	0.138674	0.175234	0.402129	0.305624	0.137358	-0.383045	0.0587605	-0.163463	0.434953	-0.14985	0.474645	0.21347	0.305563	0.129824	0.536238	0.0411527	0.845149	-0.0502247
Sobic.004G000601	harpin-induced protein 1 domain containing protein, expressed	lightyellow	0.657787	0.000352159	0.543494	0.0049863	0.675107	0.000213619	0.511191	0.00901215	0.665005	0.000287038	0.800426	1.56e-06	0.66159	0.00031641	0.512502	0.00880777	-0.308868	0.133024	-0.220574	0.289359	0.648297	0.000457125	-0.382788	0.0589445	-0.127624	0.543223	-0.282064	0.171925	-0.407255	0.0433231	0.0598177	0.776387	0.131157	0.532023	-0.368043	0.0702733	0.123747	0.555641	0.198316	0.341961	0.512164	0.00886006	-0.102096	0.62724	0.136751	0.514515	-0.221551
Sobic.010G095400	similar to SSS sodium solute transporter superfamily protein, expressed	lightyellow	0.686925	0.00014902	0.386109	0.0565999	0.651706	0.000416658	0.311163	0.130016	0.664595	0.000290434	0.808482	1.01e-06	0.735864	2.76e-05	0.774834	5.44e-06	-0.339045	0.0973252	-0.422966	0.0351535	0.311168	0.130009	0.0850267	0.686138	-0.373691	0.0657521	-0.357134	0.0796751	-0.359446	0.0776071	0.239991	0.247882	0.551703	0.00425004	-0.31382	0.126598	-0.204345	0.327182	-0.032195	0.878577	0.216581	0.298399	0.355993	0.0807112	0.0475655	0.821373	-0.00951898
Sobic.009G207800	expressed protein	lightyellow	0.69555	0.000113382	0.336781	0.0997242	0.639308	0.000580604	0.30241	0.141753	0.664269	0.000293159	0.883522	4.89e-09	0.707178	7.73e-05	0.428123	0.0327574	-0.221952	0.28628	-0.137012	0.513705	0.646256	0.000482952	-0.411859	0.0407882	-0.179241	0.391282	-0.172615	0.40931	-0.223007	0.283937	0.154876	0.459778	0.0143324	0.945788	-0.308419	0.133617	0.0801334	0.703376	-0.200056	0.337654	0.36175	0.0755865	-0.10683	0.61127	0.215433	0.301032	-0.299257
Sobic.003G410500	similar to Putative uncharacterized protein	lightyellow	0.705431	8.19e-05	0.334609	0.102068	0.614206	0.00108997	0.265106	0.200288	0.662824	0.000305502	0.719194	5.1e-05	0.764892	8.47e-06	0.317149	0.122406	-0.494279	0.0120218	-0.0193663	0.926792	0.613219	0.00111611	-0.581586	0.00229325	0.0679842	0.746777	0.261363	0.206954	0.341249	0.0950307	0.60769	0.00127269	-0.0372045	0.859854	0.213342	0.305859	0.119592	0.569088	-0.278705	0.177308	0.122704	0.559003	0.150252	0.473445	0.693909	0.000119519	-0.626406
Sobic.001G439700	(1 of 1) PTHR11913//PTHR11913:SF16 - COFILIN-RELATED // ACTIN-DEPOLYMERIZING FACTOR 5-RELATED	lightyellow	0.693658	0.000120483	0.341901	0.0943602	0.622427	0.000892049	0.262741	0.204482	0.657514	0.000354855	0.825252	3.85e-07	0.78371	3.59e-06	0.614105	0.00109262	-0.41655	0.0383271	-0.319741	0.119214	0.553997	0.0040615	-0.378087	0.0623907	-0.146804	0.483771	-0.249925	0.228248	-0.300458	0.144471	0.31306	0.127569	0.24965	0.228778	-0.16069	0.442888	-0.000681044	0.997422	-0.207904	0.318641	0.297155	0.149153	0.135809	0.517444	0.295535	0.151488	-0.161618
Sobic.003G237201	(1 of 2) IPR005202//IPR030006 - Transcription factor GRAS // Transcriptional factor DELLA	lightyellow	0.679221	0.000188796	0.447269	0.0249775	0.62755	0.000785084	0.348055	0.0882016	0.656908	0.000360904	0.823315	4.32e-07	0.819703	5.35e-07	0.747552	1.75e-05	-0.461056	0.0203592	-0.427354	0.0331064	0.417878	0.0376522	-0.315355	0.124651	-0.395704	0.0502311	-0.28547	0.166585	-0.202448	0.33179	0.388558	0.0549176	0.466228	0.018817	-0.311828	0.129154	-0.156391	0.455346	-0.0528131	0.80203	0.353362	0.083138	0.333353	0.10344	0.193649	0.35367	-0.248591
Sobic.002G216900		lightyellow	0.695355	0.000114095	0.262622	0.204696	0.628076	0.000774758	0.263128	0.203792	0.656287	0.000367201	0.823624	4.24e-07	0.61219	0.00114391	0.281077	0.173494	-0.0426997	0.8394	0.0671527	0.749777	0.603348	0.00140854	-0.215625	0.300589	-0.0774	0.713068	-0.0214095	0.919091	-0.141899	0.498654	0.134857	0.520412	-0.14256	0.496635	-0.280203	0.174892	0.124562	0.55302	-0.211198	0.310861	0.183321	0.380407	-0.181148	0.386178	0.267326	0.196404	-0.301554
Sobic.010G259600	similar to Os06g0710700 protein	lightyellow	0.686216	0.000152344	0.329246	0.108027	0.639746	0.00057398	0.243994	0.239842	0.656136	0.00036875	0.860637	3.42e-08	0.68259	0.000170388	0.420258	0.0364664	-0.229429	0.269934	-0.18542	0.374883	0.545972	0.00475351	-0.390788	0.0534201	-0.23801	0.251927	-0.147295	0.482295	-0.158358	0.449624	0.227569	0.273943	0.012169	0.953962	-0.323046	0.115232	0.0183041	0.930797	-0.14373	0.493073	0.301945	0.142396	-0.0435038	0.836416	0.234523	0.259147	-0.281128
Sobic.002G065700	similar to Putative uncharacterized protein	lightyellow	0.668065	0.000262775	0.328036	0.109406	0.670239	0.000246641	0.294824	0.152522	0.653755	0.000393859	0.763038	9.18e-06	0.577366	0.00251088	0.478071	0.015642	-0.155567	0.457754	-0.263313	0.203462	0.339572	0.096773	-0.205647	0.32404	-0.279522	0.175987	-0.255716	0.217292	-0.252787	0.222788	0.148448	0.478833	0.167867	0.422506	-0.297343	0.148884	-0.133281	0.525344	-0.0813014	0.699248	0.156521	0.454964	0.0629705	0.764917	0.0722104	0.731587	-0.0579413
Sobic.010G267100	Predicted protein	lightyellow	0.677838	0.000196841	0.388179	0.0551751	0.62212	0.000898842	0.305885	0.137005	0.650385	0.000431947	0.840261	1.48e-07	0.725836	4.01e-05	0.587047	0.00203573	-0.22684	0.275526	-0.364584	0.0731575	0.38234	0.0592664	-0.308435	0.133596	-0.426852	0.0333353	-0.280311	0.174719	-0.243906	0.240018	0.261979	0.205846	0.16473	0.431351	-0.404235	0.0450524	-0.187382	0.369759	-0.0558362	0.790936	0.152941	0.465472	0.0883449	0.674535	0.14173	0.499172	-0.0720085
Sobic.001G290200	similar to Putative uncharacterized protein	lightyellow	0.637595	0.000607165	0.545501	0.0047971	0.669921	0.000248946	0.510443	0.00913055	0.650192	0.00043422	0.599558	0.00153715	0.516004	0.00828075	0.588581	0.001968	-0.152529	0.466689	-0.461956	0.0200836	0.117808	0.574904	0.139304	0.50662	-0.448627	0.0244883	-0.608391	0.00125183	-0.5925	0.00180361	0.0713213	0.734775	0.319211	0.119861	-0.452867	0.0230099	-0.336537	0.0999855	0.313815	0.126604	0.0625387	0.766485	0.204397	0.327056	-0.154357	0.461302	0.309248
Sobic.008G074400	similar to Glutathione S-transferase GST 18	lightyellow	0.666389	0.000275837	0.403933	0.0452282	0.644034	0.000512495	0.310612	0.130733	0.649659	0.000440559	0.751367	1.5e-05	0.6841	0.00016266	0.763043	9.18e-06	-0.471836	0.0172537	-0.499119	0.0110862	0.254474	0.219611	-0.0249394	0.905805	-0.301803	0.142594	-0.396299	0.0498556	-0.379123	0.0616183	0.237637	0.252693	0.635304	0.000644322	-0.142271	0.49752	-0.188018	0.368107	-0.0560585	0.790122	0.265704	0.199237	0.414939	0.0391587	0.0130203	0.950745	0.0182258
Sobic.005G222200	similar to ATP-citrate synthase, putative%252C expressed	lightyellow	0.666184	0.000277467	0.385051	0.0573383	0.638853	0.00058756	0.371681	0.0673347	0.648901	0.000449714	0.640963	0.000555918	0.341155	0.0951286	0.370501	0.0682771	-0.00726333	0.972512	-0.0944325	0.653435	0.294399	0.153142	0.213721	0.30498	-0.00539738	0.979572	-0.239406	0.249072	-0.496325	0.0116186	-0.207924	0.318595	0.217995	0.295179	-0.236147	0.255768	0.0774614	0.712849	0.0594952	0.777563	0.228809	0.271266	-0.0719788	0.732417	-0.157841	0.451123	0.144609
Sobic.003G109832	(1 of 1) 1.14.13.173//1.3.3.9 - 11-oxo-beta-amyrin 30-oxidase / CYP72A154 // Secologanin synthase	lightyellow	0.674559	0.000217133	0.317614	0.121829	0.635766	0.000636676	0.265625	0.199376	0.647307	0.000469495	0.890394	2.52e-09	0.673662	0.000222994	0.460084	0.0206599	-0.151819	0.468791	-0.123685	0.555839	0.613203	0.00111652	-0.292742	0.155576	-0.191768	0.358453	-0.140071	0.50426	-0.241673	0.244483	0.0952604	0.650585	0.0754029	0.720176	-0.35728	0.079543	0.0986318	0.639028	-0.174692	0.403608	0.383333	0.0585542	-0.120885	0.564885	0.175003	0.40276	-0.259327
Sobic.001G049300	similar to Putative phosphatase	lightyellow	0.651091	0.000423714	0.461209	0.020312	0.651008	0.000424672	0.410854	0.0413312	0.647032	0.000472979	0.784571	3.44e-06	0.7086	7.36e-05	0.547701	0.00459663	-0.273815	0.18535	-0.230702	0.267213	0.587269	0.0020258	-0.293774	0.154057	-0.246861	0.23419	-0.320695	0.118054	-0.363092	0.0744292	0.190696	0.361197	0.15365	0.46338	-0.431045	0.0314587	0.023817	0.910027	0.0887599	0.673088	0.461495	0.0202243	0.0207646	0.921521	0.180128	0.388902	-0.232457
Sobic.004G220300	similar to Phenylalanine ammonia-lyase	lightyellow	0.681461	0.000176373	0.271545	0.189167	0.623272	0.000873575	0.236912	0.254186	0.645401	0.000494138	0.830632	2.76e-07	0.511258	0.00900162	0.35338	0.0831213	0.00364022	0.986222	-0.109167	0.60345	0.440787	0.0274239	-0.155584	0.457703	-0.132976	0.526301	-0.206378	0.322286	-0.372278	0.0668614	-0.0449133	0.831189	-6.43e-05	0.999756	-0.346903	0.0893316	0.0271575	0.897469	-0.174182	0.405006	0.174936	0.402943	-0.178087	0.394387	0.00894158	0.966164	-0.0151616
Sobic.001G457700	Predicted protein	lightyellow	0.656407	0.000365977	0.432951	0.0306343	0.639182	0.000582528	0.384441	0.0577678	0.645196	0.000496849	0.854442	5.47e-08	0.711383	6.7e-05	0.563068	0.0033838	-0.321116	0.117545	-0.19491	0.350481	0.719368	5.07e-05	-0.345115	0.0911048	-0.164422	0.432226	-0.239671	0.248534	-0.392991	0.0519723	0.0886086	0.673615	0.155186	0.458869	-0.441764	0.0270433	0.207607	0.319349	0.0503497	0.811097	0.657212	0.000357864	-0.0990784	0.637504	0.181841	0.38433	-0.282736
Sobic.002G327201	(1 of 3) PTHR32099//PTHR32099:SF9 - CYSTEINE-RICH REPEAT SECRETORY PROTEIN // SUBFAMILY NOT NAMED	lightyellow	0.648447	0.000455272	0.407169	0.0433716	0.665348	0.000284227	0.35851	0.0784393	0.645042	0.000498903	0.774137	5.61e-06	0.561153	0.00351825	0.392897	0.0520334	-0.217577	0.296129	-0.179169	0.391474	0.487015	0.0135476	-0.1514	0.470032	-0.221214	0.287926	-0.163529	0.434764	-0.23465	0.258883	0.0960139	0.647995	0.0288614	0.891072	-0.374492	0.0651297	0.0467227	0.82449	0.123746	0.555643	0.330081	0.107082	-0.0612115	0.771311	0.119442	0.569575	-0.188299
Sobic.003G323500	similar to Os01g0794400 protein	lightyellow	0.669063	0.000255257	0.360726	0.0764796	0.62521	0.000832476	0.305523	0.137494	0.64401	0.000512818	0.89248	2.04e-09	0.748455	1.69e-05	0.55243	0.00418952	-0.222446	0.285181	-0.21786	0.295486	0.678652	0.00019207	-0.399209	0.0480501	-0.270759	0.190501	-0.319713	0.119248	-0.401005	0.0469615	0.107485	0.609073	0.10663	0.611942	-0.46702	0.0185894	0.0872975	0.67819	-0.115322	0.583055	0.537284	0.00561229	-0.113092	0.590411	0.154514	0.460841	-0.231699
Sobic.009G044000	similar to Putative uncharacterized protein	lightyellow	0.68465	0.00015992	0.318231	0.121066	0.596749	0.00163884	0.246322	0.235245	0.64284	0.000529016	0.807456	1.07e-06	0.677368	0.000199648	0.362231	0.0751702	-0.191432	0.359314	-0.0336539	0.873118	0.676274	0.000206305	-0.340534	0.0957713	-0.130955	0.53266	-0.0217189	0.917926	-0.105262	0.616542	0.195899	0.347996	-0.0250253	0.905482	-0.292747	0.155569	0.202343	0.332046	-0.197406	0.344225	0.442604	0.0267195	-0.128753	0.539632	0.341426	0.0948486	-0.380596
Sobic.002G337500	similar to Putative uncharacterized protein	lightyellow	0.659422	0.000336378	0.384749	0.057551	0.633887	0.000668278	0.34795	0.0883045	0.642343	0.000536026	0.885969	3.88e-09	0.669728	0.000250357	0.513613	0.00863767	-0.191071	0.360236	-0.210928	0.311493	0.614539	0.00108127	-0.299507	0.145808	-0.243658	0.240511	-0.262545	0.204834	-0.371904	0.0671578	0.0438113	0.835275	0.132713	0.527126	-0.451071	0.0236268	0.0767355	0.71543	-0.0653749	0.756202	0.457946	0.0213348	-0.10618	0.613452	0.0870959	0.678894	-0.178799
Sobic.007G078100	similar to Light induced protein like	lightyellow	0.65213	0.000411848	0.478202	0.0156095	0.619397	0.000961034	0.450668	0.0237672	0.641037	0.000554828	0.601052	0.0014853	0.607057	0.00129175	0.241823	0.244181	-0.47389	0.0167085	0.0543454	0.796402	0.603607	0.0014001	-0.460766	0.0204485	0.119139	0.570562	0.161633	0.440182	0.128096	0.541721	0.367807	0.0704676	-0.0505261	0.810447	0.0668855	0.750741	0.245792	0.236288	0.0025498	0.990349	0.340582	0.0957213	0.00911037	0.965526	0.50518	0.0100003	-0.586215
Sobic.003G355800	similar to Putative Bowman-Birk serine protease inhibitor	lightyellow	0.68186	0.000174237	0.239133	0.249629	0.612593	0.00113295	0.190742	0.361079	0.639834	0.000572657	0.894953	1.58e-09	0.637788	0.000604123	0.351608	0.0847867	-0.0696205	0.740884	0.0103976	0.960658	0.683341	0.000166503	-0.275927	0.181845	-0.140564	0.502746	-0.0798033	0.704544	-0.249187	0.229669	0.051327	0.807497	-0.0718841	0.732756	-0.42774	0.0329309	0.217628	0.296013	-0.258594	0.211982	0.460199	0.0206241	-0.24095	0.245941	0.201519	0.334059	-0.323356
Sobic.010G105000	similar to Putative ABA-induced protein	lightyellow	0.645832	0.000488462	0.456942	0.0216578	0.635641	0.00063873	0.413999	0.0396502	0.639195	0.000582331	0.828383	3.17e-07	0.665966	0.000279219	0.490008	0.0129007	-0.231335	0.265864	-0.17726	0.396623	0.664856	0.000288268	-0.427091	0.0332263	-0.219651	0.291433	-0.302072	0.142221	-0.407343	0.0432736	0.0268478	0.898633	0.0704522	0.737895	-0.468514	0.0181663	0.136412	0.51557	0.0552383	0.793128	0.60953	0.00121861	-0.173669	0.406412	0.0946732	0.652606	-0.265818
Sobic.003G253700	similar to Putative uncharacterized protein	lightyellow	0.652921	0.000403005	0.406912	0.0435169	0.629369	0.000749889	0.322604	0.115758	0.637146	0.000614297	0.66757	0.000266578	0.646038	0.000485781	0.699314	0.000100339	-0.455078	0.0222682	-0.531612	0.00624051	0.0672325	0.749489	-0.0217583	0.917778	-0.393553	0.0516075	-0.336289	0.100252	-0.167467	0.42363	0.322956	0.115338	0.592591	0.00179996	-0.0582958	0.78194	-0.387822	0.0554191	-0.0508155	0.809381	-0.0293177	0.889361	0.494138	0.01205	0.00998141	0.962232	0.0143566
Sobic.010G277100	(1 of 3) 4.1.1.3 - Oxaloacetate decarboxylase / Oxaloacetate carboxy-lyase	lightyellow	0.667763	0.00026509	0.403262	0.0456205	0.592866	0.00178891	0.317864	0.121519	0.636738	0.000620841	0.764111	8.76e-06	0.798729	1.7e-06	0.388963	0.0546432	-0.501682	0.0106156	-0.0244063	0.90781	0.75749	1.16e-05	-0.706697	7.85e-05	0.0149691	0.943384	0.193522	0.353991	0.218813	0.293325	0.508912	0.00937685	-0.0067143	0.974589	0.0060008	0.977289	0.247044	0.233832	-0.165085	0.430347	0.463301	0.0196774	0.0360769	0.864063	0.641149	0.0005532	-0.708226
Sobic.003G174800		lightyellow	0.654301	0.000387977	0.377288	0.0629915	0.620129	0.000943967	0.327518	0.11	0.634212	0.000662716	0.805562	1.18e-06	0.751496	1.49e-05	0.492606	0.01236	-0.316667	0.123006	-0.14558	0.487465	0.666683	0.000273505	-0.429039	0.0323457	-0.17016	0.416105	-0.0853466	0.685017	-0.125795	0.549066	0.311096	0.130104	0.0914966	0.66358	-0.303391	0.140401	0.126619	0.546429	-0.0606345	0.773411	0.421406	0.0359051	-0.00418387	0.984164	0.392884	0.0520418	-0.401241
Sobic.004G281000	similar to MADS box protein	lightyellow	0.640911	0.000556669	0.474432	0.016567	0.627969	0.000776858	0.37675	0.0633984	0.633621	0.000672869	0.813814	7.51e-07	0.734751	2.88e-05	0.841137	1.4e-07	-0.352586	0.0838649	-0.552157	0.00421217	0.328485	0.108893	-0.0754536	0.719995	-0.490579	0.0127803	-0.549892	0.00440405	-0.585696	0.00209699	0.129968	0.535781	0.560757	0.00354665	-0.502891	0.0103996	-0.200069	0.337622	0.118099	0.573955	0.407895	0.0429634	0.25044	0.227259	-0.0785481	0.708991	0.0934402
Sobic.004G304900	similar to Putative uncharacterized protein	lightyellow	0.641096	0.000553963	0.413754	0.0397795	0.638938	0.000586258	0.354909	0.081704	0.633131	0.00068138	0.78084	4.11e-06	0.74239	2.15e-05	0.654816	0.000382492	-0.451378	0.0235203	-0.289673	0.160158	0.528977	0.00655181	-0.179273	0.391194	-0.249355	0.229346	-0.144054	0.492088	-0.149661	0.475209	0.279606	0.175852	0.352848	0.0836185	-0.259849	0.209693	0.0285266	0.892329	0.00126566	0.995209	0.45135	0.0235303	0.190066	0.362818	0.252045	0.224195	-0.288738
Sobic.001G476300	similar to Homeobox domain containing protein, expressed	lightyellow	0.659438	0.000336226	0.35032	0.0860128	0.60243	0.00143882	0.284313	0.168386	0.630237	0.000733563	0.874123	1.14e-08	0.705041	8.3e-05	0.516461	0.00821403	-0.210887	0.31159	-0.189694	0.363774	0.569912	0.00293833	-0.298192	0.147671	-0.240716	0.246415	-0.15107	0.471013	-0.2603	0.208874	0.161356	0.440975	0.112877	0.591122	-0.421865	0.0356829	0.0566723	0.787876	-0.104095	0.620475	0.350639	0.085708	-0.0551324	0.793516	0.19101	0.360393	-0.236933
Sobic.001G496500	(1 of 73) IPR000742 - EGF-like domain	lightyellow	0.646059	0.000485503	0.383952	0.0581137	0.614343	0.00108639	0.307889	0.13432	0.626903	0.000797956	0.834438	2.17e-07	0.568659	0.00301597	0.522565	0.00736412	-0.117975	0.574358	-0.168967	0.419428	0.472454	0.017088	-0.155378	0.458307	-0.221156	0.288057	-0.212071	0.308818	-0.380815	0.0603723	-0.0444589	0.832873	0.272243	0.187988	-0.440839	0.0274032	0.0919355	0.66206	-0.00705181	0.973312	0.484882	0.0140249	-0.0624865	0.766675	-0.0321592	0.878711	-0.163515
Sobic.005G016400	similar to Eukaryotic translation initiation factor 2B family protein, putative%252C expressed	lightyellow	0.662862	0.000305179	0.278977	0.176867	0.602089	0.00145022	0.213478	0.305544	0.626896	0.000798087	0.899515	9.7e-10	0.765554	8.23e-06	0.461666	0.0201718	-0.246236	0.235415	-0.160211	0.444269	0.632819	0.000686836	-0.470722	0.0175553	-0.254708	0.219172	-0.0932592	0.657482	-0.0875987	0.677138	0.289471	0.160463	0.0165563	0.937392	-0.311777	0.129221	0.0384679	0.855144	-0.265485	0.199622	0.323713	0.11444	-0.0425168	0.84008	0.323153	0.115104	-0.368706
Sobic.001G223801	(1 of 10) KOG4579 - Leucine-rich repeat (LRR) protein associated with apoptosis in muscle tissue	lightyellow	0.653469	0.000396979	0.347458	0.0887861	0.598901	0.00156045	0.278008	0.178439	0.624969	0.000837509	0.751551	1.49e-05	0.545727	0.00477609	0.37827	0.0622538	-0.144813	0.489787	-0.0312132	0.882255	0.623864	0.000860837	-0.0864053	0.681309	-0.0462208	0.826347	-0.105303	0.616403	-0.315231	0.124808	0.00315765	0.988048	0.0673638	0.749015	-0.350097	0.0862273	0.27521	0.18303	-0.0510981	0.80834	0.543989	0.00493906	-0.143499	0.493775	0.157592	0.451847	-0.209586
Sobic.004G313400	(1 of 2) K15172 - transcription elongation factor SPT5 (SUPT5H, SPT5)	lightyellow	0.660164	0.00032942	0.266548	0.19776	0.594705	0.00171645	0.218212	0.294687	0.622595	0.000888343	0.795989	1.96e-06	0.73034	3.4e-05	0.378054	0.0624155	-0.225701	0.278009	0.045037	0.830731	0.762894	9.24e-06	-0.364198	0.073485	0.0667034	0.751399	0.151724	0.469071	0.0239334	0.909589	0.357168	0.0796445	-0.0547328	0.794981	-0.101053	0.630779	0.260576	0.208375	-0.229801	0.269138	0.325189	0.112702	-0.0714175	0.734429	0.58176	0.00228464	-0.441289
Sobic.001G400900	similar to Pathogenesis-related protein 10a	lightyellow	0.657283	0.000357155	0.289426	0.16053	0.59782	0.00159943	0.201861	0.333222	0.622193	0.000897211	0.746539	1.82e-05	0.721568	4.68e-05	0.415216	0.0390146	-0.382441	0.0591933	-0.225934	0.277499	0.415743	0.0387421	-0.472508	0.0170736	-0.258442	0.21226	-0.0590825	0.779068	0.102315	0.626495	0.492183	0.0124467	0.0710168	0.735867	-0.102316	0.626493	-0.12257	0.559433	-0.247679	0.232593	0.106816	0.611317	0.19378	0.353337	0.394633	0.0509128	-0.389442
Sobic.003G087600	similar to Os01g0128000 protein	lightyellow	0.627595	0.000784203	0.4507	0.0237562	0.621341	0.000916265	0.383677	0.0583094	0.621946	0.000902712	0.821303	4.87e-07	0.717689	5.38e-05	0.728142	3.69e-05	-0.220616	0.289266	-0.467271	0.0185178	0.371994	0.0670862	-0.179075	0.391726	-0.57661	0.00255167	-0.555492	0.0039425	-0.54304	0.00503002	0.109896	0.601019	0.368167	0.0701715	-0.660405	0.000327193	-0.214888	0.302285	0.0844114	0.688297	0.412141	0.0406367	0.119965	0.567873	-0.0787606	0.708238	0.0177014
Sobic.003G354900	(1 of 1) PTHR22870//PTHR22870:SF204 - REGULATOR OF CHROMOSOME CONDENSATION // REGULATOR OF CHROMOSOME CONDENSATION REPEAT-CONTAINING PROTEIN	lightyellow	0.61994	0.000948342	0.481927	0.0147087	0.618885	0.000973149	0.480642	0.0150145	0.620455	0.000936437	0.623391	0.000871006	0.613765	0.00110158	0.387848	0.0554015	-0.262364	0.205157	-0.151037	0.471111	0.559147	0.00366395	-0.332418	0.104471	-0.154944	0.459577	-0.314488	0.125748	-0.328579	0.108785	0.189215	0.36501	0.00404216	0.984701	-0.291815	0.156951	0.0476885	0.820919	0.121545	0.562747	0.37982	0.0611026	-0.0360824	0.864042	0.229928	0.268866	-0.198497
Sobic.003G293700	similar to Putative uncharacterized protein	lightyellow	0.616631	0.001028	0.439725	0.0278421	0.620212	0.000942054	0.38766	0.0555296	0.613892	0.00109822	0.654754	0.00038315	0.491551	0.0125773	0.43929	0.028015	-0.0999868	0.634406	-0.274523	0.184169	0.238335	0.251261	-0.122357	0.560123	-0.334151	0.102566	-0.3941	0.051255	-0.385648	0.0569208	0.0521531	0.804457	0.151117	0.470874	-0.391281	0.0530935	-0.193591	0.353817	0.100204	0.633668	0.1851	0.375721	0.0484491	0.818109	-0.0937493	0.655791	0.0191165
Sobic.002G212000	similar to EREB	lightyellow	0.59894	0.00155905	0.507543	0.00960158	0.618783	0.000975565	0.477903	0.0156838	0.607606	0.0012752	0.624076	0.000856329	0.449689	0.0241109	0.546055	0.0047459	-0.170696	0.414617	-0.392679	0.0521753	0.228686	0.271532	-0.205198	0.325123	-0.207137	0.320471	-0.484571	0.0140955	-0.605376	0.00134363	-0.0988665	0.638227	0.266981	0.197005	-0.308732	0.133203	-0.136916	0.514002	0.209	0.31604	0.232483	0.263433	-0.024263	0.90835	-0.170861	0.414158	0.259827
Sobic.002G088900	similar to Os07g0120300 protein	lightyellow	0.591431	0.00184725	0.586568	0.00205728	0.610515	0.00119046	0.527461	0.00673674	0.605641	0.00133534	0.507477	0.00961251	0.423449	0.0349234	0.311299	0.12984	-0.252979	0.222425	-0.259192	0.210889	0.181655	0.384825	-0.295848	0.151035	-0.310603	0.130745	-0.286832	0.164484	-0.206085	0.32299	0.150959	0.471341	0.0702314	0.738688	-0.327822	0.109651	-0.163113	0.435951	0.342166	0.0940883	0.191842	0.358264	0.0772899	0.713459	0.00555222	0.978986	-0.131306
Sobic.010G259701	(1 of 7) IPR015946 - K homology domain-like, alpha/beta	lightyellow	0.632614	0.000690447	0.265125	0.200255	0.592011	0.00182348	0.256418	0.215989	0.60449	0.00137167	0.668478	0.000259639	0.409279	0.0421938	0.297233	0.149041	0.181302	0.385767	-0.137283	0.512865	0.14257	0.496606	-0.085121	0.685807	-0.309863	0.131714	-0.286419	0.165118	-0.313057	0.127573	-0.00692485	0.973793	-0.0324506	0.877621	-0.332925	0.103912	-0.236112	0.25584	-0.234523	0.259147	-0.119486	0.569431	-0.11478	0.58484	-0.0740494	0.725007	0.196087
Sobic.003G389000	similar to Putative latex cyanogenic beta glucosidase	lightyellow	0.615229	0.00106345	0.411032	0.0412348	0.59235	0.00180969	0.342618	0.093627	0.602635	0.00143201	0.824506	4.02e-07	0.742782	2.11e-05	0.672672	0.000229619	-0.335364	0.101248	-0.297447	0.148735	0.645625	0.000491184	-0.315663	0.124264	-0.206493	0.32201	-0.318242	0.121053	-0.437236	0.0288434	0.136615	0.514939	0.309442	0.132266	-0.391571	0.0529022	0.109672	0.601764	0.0261448	0.901274	0.58907	0.00194681	0.0233331	0.911848	0.169762	0.417213	-0.177859
Sobic.007G202800	similar to Putative uncharacterized protein	lightyellow	0.637078	0.000615383	0.319916	0.119	0.566166	0.00317556	0.225824	0.277741	0.602232	0.00144542	0.828762	3.1e-07	0.750918	1.53e-05	0.570615	0.00289552	-0.419676	0.0367538	-0.208773	0.316579	0.595554	0.00168385	-0.381274	0.0600373	-0.114607	0.58541	-0.0131283	0.950337	-0.07574	0.718975	0.325214	0.112673	0.283536	0.169603	-0.126403	0.547121	0.129391	0.53761	-0.228236	0.272502	0.420828	0.036187	0.128391	0.540784	0.355767	0.0809174	-0.361882
Sobic.004G073144	(1 of 90) IPR011043 - Galactose oxidase/kelch, beta-propeller	lightyellow	0.595242	0.00169577	0.48147	0.0148169	0.604438	0.00137334	0.491649	0.012557	0.600312	0.00151081	0.691751	0.000128031	0.591253	0.0018546	0.56524	0.00323665	-0.215626	0.300586	-0.306966	0.135552	0.433502	0.030399	-0.268548	0.19429	-0.286511	0.164977	-0.450756	0.0237367	-0.549321	0.00445354	0.0285036	0.892415	0.168743	0.420056	-0.509293	0.00931505	-0.057029	0.78657	0.187442	0.369603	0.369907	0.0687559	-0.0584603	0.781339	0.00508268	0.980763	0.0313125
Sobic.003G332000	(1 of 10) PF11891 - Domain of unknown function (DUF3411) (DUF3411)	lightyellow	0.638866	0.000587367	0.239836	0.248198	0.567476	0.00309083	0.21771	0.295826	0.599597	0.00153579	0.858662	3.98e-08	0.627662	0.000782879	0.303342	0.140468	-0.0915779	0.663298	0.0550093	0.793967	0.735896	2.76e-05	-0.388211	0.0551535	-0.0103347	0.960896	-0.00184765	0.993006	-0.184435	0.377469	0.0552309	0.793155	-0.14525	0.488464	-0.286812	0.164514	0.256907	0.215084	-0.256378	0.216063	0.384111	0.0580015	-0.30026	0.144747	0.274496	0.184214	-0.347079
Sobic.002G006600	similar to Alanine aminotransferase	lightyellow	0.590826	0.00187231	0.529968	0.00643315	0.598659	0.00156908	0.480494	0.0150501	0.597865	0.0015978	0.68808	0.00014374	0.552242	0.0042051	0.560038	0.0035986	-0.17682	0.397816	-0.260419	0.208659	0.498614	0.0111809	-0.229472	0.269843	-0.300967	0.143758	-0.480077	0.0151506	-0.625399	0.000828557	-0.118898	0.571346	0.242474	0.242876	-0.573664	0.00271599	0.0873522	0.677999	0.216558	0.298452	0.701821	9.24e-05	-0.127081	0.544957	-0.113714	0.588355	-0.0400911
Sobic.009G230500	(1 of 2) PTHR16517//PTHR16517:SF35 - TUBBY-RELATED // SUBFAMILY NOT NAMED	lightyellow	0.630825	0.000722694	0.302435	0.141718	0.565162	0.00324182	0.206056	0.323059	0.596362	0.0016533	0.722325	4.56e-05	0.721834	4.64e-05	0.589096	0.00194566	-0.295866	0.151009	-0.241421	0.24499	0.445769	0.0255275	-0.227579	0.273923	-0.297294	0.148954	-0.151412	0.469998	-0.08955	0.670338	0.362596	0.0748553	0.266451	0.197929	-0.260761	0.208039	-0.0542335	0.796813	-0.148519	0.47862	0.336346	0.100191	0.212879	0.306936	0.286226	0.165417	-0.268424
Sobic.010G130700	weakly similar to Predicted leucine rich repeat protein	lightyellow	0.617136	0.00101548	0.295938	0.150905	0.593981	0.00174466	0.241116	0.245605	0.595792	0.00167477	0.793697	2.2e-06	0.640118	0.000568407	0.605466	0.0013408	-0.186373	0.372389	-0.426172	0.0336483	0.268048	0.195153	0.0253123	0.904403	-0.501114	0.0107185	-0.37869	0.0619398	-0.352623	0.0838301	0.143288	0.494418	0.229202	0.270422	-0.463822	0.0195219	-0.264021	0.202205	-0.0152762	0.942224	0.0778124	0.711602	0.122667	0.559119	-0.0149705	0.943379	0.114853
Sobic.002G318502	expressed protein	lightyellow	0.643825	0.000515358	0.184637	0.376939	0.560646	0.00355459	0.11075	0.598177	0.595279	0.00169434	0.681383	0.000176792	0.519011	0.00784947	0.24594	0.235997	-0.262113	0.205607	-0.0113457	0.957074	0.449851	0.0240539	-0.347242	0.0889975	0.0969758	0.644695	0.150259	0.473426	0.144838	0.489711	0.231954	0.264553	0.0185433	0.929895	0.184072	0.378426	0.129995	0.535696	-0.39991	0.0476224	0.14977	0.474881	-0.00210224	0.992043	0.321805	0.116716	-0.357334
Sobic.003G264500	similar to Os01g0692100 protein	lightyellow	0.631002	0.000719437	0.223289	0.283313	0.565848	0.00319639	0.167846	0.422565	0.591676	0.00183718	0.770534	6.6e-06	0.632167	0.000698395	0.408611	0.0425637	-0.243481	0.240864	-0.170423	0.415374	0.375669	0.0642231	-0.307982	0.134198	-0.261773	0.206216	0.0376639	0.858141	0.097172	0.644022	0.319616	0.119366	0.0807302	0.701265	-0.149694	0.475109	-0.0706916	0.737035	-0.304477	0.138916	0.0968347	0.645179	0.085867	0.683193	0.279868	0.175431	-0.277019
Sobic.003G309600	similar to Putative uncharacterized protein	lightyellow	0.57969	0.00238895	0.502614	0.0104487	0.604841	0.0013605	0.48568	0.0138447	0.590923	0.0018683	0.696653	0.000109412	0.462706	0.0198562	0.349054	0.0872315	-0.0456755	0.828366	-0.103401	0.622819	0.528786	0.0065748	-0.285937	0.165862	-0.276599	0.18074	-0.342135	0.0941202	-0.49328	0.0122227	-0.149313	0.476246	0.00623898	0.976388	-0.649893	0.000437772	0.139046	0.507416	0.248298	0.23139	0.63262	0.000690344	-0.269972	0.191843	-0.08152	0.698476	-0.168412
Sobic.007G224000	similar to Putative uncharacterized protein	lightyellow	0.627134	0.000793339	0.266476	0.197885	0.557784	0.00376579	0.204456	0.326913	0.590058	0.0019046	0.784082	3.53e-06	0.593059	0.00178115	0.345654	0.0905681	-0.276427	0.181023	-0.0241437	0.908798	0.635107	0.000647601	-0.332417	0.104473	0.143434	0.493973	0.0941557	0.654389	-0.0843054	0.68867	0.116121	0.580431	0.0260792	0.901521	0.003201	0.987884	0.254703	0.219182	-0.213473	0.305555	0.300775	0.144027	-0.131168	0.531988	0.301963	0.142371	-0.334808
Sobic.003G338900	similar to Putative uncharacterized protein	lightyellow	0.60378	0.00139451	0.344522	0.0916997	0.58318	0.00221538	0.312672	0.128066	0.588352	0.00197798	0.734286	2.93e-05	0.636482	0.00062498	0.602296	0.00144328	-0.241217	0.245401	-0.42633	0.0335751	0.302379	0.141795	-0.023179	0.912428	-0.315435	0.124551	-0.42774	0.0329306	-0.430495	0.0316999	0.153685	0.463277	0.271785	0.18876	-0.262618	0.204702	-0.249483	0.229098	-0.0209424	0.920851	0.0160446	0.939323	0.168872	0.419693	0.0121409	0.954069	0.174068
Sobic.003G079100	(1 of 2) 4.2.1.113 - o-succinylbenzoate synthase / OSBS	lightyellow	0.612689	0.00113036	0.284419	0.16822	0.572247	0.00279822	0.297752	0.148298	0.58791	0.00199738	0.722734	4.49e-05	0.394044	0.0512909	0.164069	0.433228	0.242225	0.243374	0.123736	0.555675	0.52388	0.00719097	-0.0299974	0.886812	-0.0559634	0.790471	-0.111648	0.595191	-0.377505	0.062828	-0.175865	0.40041	-0.25615	0.216485	-0.435521	0.0295495	0.171313	0.412907	-0.0932487	0.657518	0.205152	0.325233	-0.411318	0.0410799	0.0325183	0.877367	0.015941
Sobic.001G354400	(1 of 17) PTHR11746//PTHR11746:SF86 - O-METHYLTRANSFERASE // SUBFAMILY NOT NAMED	lightyellow	0.599041	0.00155546	0.273559	0.185777	0.61049	0.00119119	0.258293	0.212533	0.587622	0.00201011	0.738479	2.5e-05	0.540301	0.00530034	0.392511	0.0522847	-0.130384	0.534466	-0.184131	0.378269	0.384815	0.0575044	-0.26846	0.194441	-0.229158	0.270516	-0.200795	0.335836	-0.208472	0.317291	0.123355	0.556901	0.0827063	0.694294	-0.282005	0.172018	-0.0719092	0.732666	-0.113685	0.588451	0.174528	0.404058	-0.016393	0.938008	0.096335	0.646893	-0.139458
Sobic.008G150400	(1 of 2) PTHR22844//PTHR22844:SF145 - F-BOX AND WD40 DOMAIN PROTEIN // SUBFAMILY NOT NAMED	lightyellow	0.597484	0.00161171	0.366827	0.0712775	0.588472	0.00197271	0.292999	0.155197	0.586146	0.00207643	0.80372	1.31e-06	0.638344	0.00059542	0.643856	0.000514929	-0.23737	0.253242	-0.379152	0.0615968	0.369874	0.0687823	-0.24546	0.236941	-0.373859	0.0656213	-0.387817	0.0554224	-0.402922	0.0458207	0.0892404	0.671415	0.392629	0.0522081	-0.421068	0.03607	-0.118497	0.572656	-0.0771212	0.714058	0.396021	0.0500306	0.115939	0.581027	-0.0505989	0.810179	-0.0717231
Sobic.004G041300	(1 of 692) IPR001810 - F-box domain	lightyellow	0.570946	0.00287559	0.515912	0.00829437	0.596853	0.001635	0.487551	0.0134299	0.583612	0.00219463	0.725193	4.11e-05	0.680967	0.000179048	0.552978	0.00414439	-0.277703	0.178935	-0.364797	0.0729768	0.486322	0.0137012	-0.438164	0.0284667	-0.401613	0.046597	-0.410062	0.0417634	-0.395322	0.0504738	0.201624	0.333804	0.128197	0.5414	-0.507055	0.00968281	-0.106946	0.61088	0.239937	0.247993	0.359741	0.0773465	0.0145011	0.945151	0.130193	0.53507	-0.113156
Sobic.002G020900	weakly similar to Os07g0123900 protein	lightyellow	0.623002	0.00087945	0.238186	0.251565	0.55354	0.0040985	0.162013	0.439092	0.583539	0.00219813	0.817747	6e-07	0.779878	4.3e-06	0.526617	0.00684161	-0.321817	0.1167	-0.342257	0.0939952	0.388098	0.0552303	-0.470758	0.0175456	-0.412089	0.0406644	-0.160532	0.443343	0.00519949	0.980321	0.460593	0.0205018	0.098231	0.640398	-0.232928	0.262495	-0.237866	0.252222	-0.285374	0.166735	0.0222567	0.9159	0.173468	0.406962	0.317048	0.122531	-0.241473
Sobic.003G426500	similar to Glutathione S-transferase GST 29	lightyellow	0.583183	0.00221524	0.387367	0.055731	0.59669	0.00164106	0.336922	0.0995738	0.581114	0.00231678	0.656125	0.000368856	0.527827	0.00669162	0.335954	0.100612	-0.223689	0.28243	-0.205172	0.325184	0.348272	0.0879904	-0.365698	0.0722186	-0.289686	0.160138	-0.190781	0.360981	-0.105313	0.616368	0.197866	0.343079	0.0285516	0.892235	-0.290063	0.159571	-0.10048	0.632729	0.0446569	0.832139	0.229115	0.270608	0.0240583	0.909119	0.118854	0.57149	-0.248371
Sobic.001G322100	similar to Putative uncharacterized protein	lightyellow	0.602774	0.00142742	0.352327	0.0841083	0.557419	0.00379349	0.266959	0.197043	0.579719	0.00238748	0.818635	5.7e-07	0.774407	5.54e-06	0.476802	0.0159597	-0.337351	0.0991161	-0.216565	0.298436	0.622126	0.000898705	-0.487354	0.0134731	-0.287155	0.163988	-0.164008	0.433401	-0.140415	0.503201	0.366212	0.071789	0.0427079	0.83937	-0.354446	0.0821315	0.0280278	0.894201	-0.0814848	0.6986	0.371187	0.0677278	0.0290814	0.890247	0.358595	0.0783637	-0.384488
Sobic.002G219200	similar to Plant viral-response family protein-like	lightyellow	0.616541	0.00103025	0.235611	0.256879	0.547683	0.00459816	0.199449	0.339154	0.578558	0.00244768	0.630865	0.000721963	0.519898	0.00772587	0.217011	0.297418	-0.162328	0.438191	0.083551	0.691321	0.537311	0.00560936	-0.160294	0.444029	0.127632	0.543197	0.06563	0.755279	-0.0339596	0.871974	0.213772	0.304862	-0.0659356	0.754174	-0.00716826	0.972872	0.179239	0.391288	-0.199008	0.340243	0.182585	0.382356	-0.0396943	0.850575	0.342618	0.093627	-0.348094
Sobic.010G252500	similar to Putative uncharacterized protein	lightyellow	0.609468	0.00122038	0.301314	0.143273	0.549322	0.00445348	0.226259	0.27679	0.578294	0.00246155	0.551193	0.00429294	0.536928	0.00565009	0.424253	0.0345427	-0.252149	0.223998	-0.388705	0.054818	0.0512468	0.807792	-0.194678	0.351067	-0.375426	0.0644093	-0.289393	0.16058	-0.111137	0.596889	0.355016	0.0816062	0.149739	0.474974	-0.139501	0.506012	-0.386588	0.0562675	-0.129353	0.537728	-0.174796	0.403325	0.281417	0.172953	0.10357	0.622247	0.0483926
Sobic.002G261000	weakly similar to Putative uncharacterized protein	lightyellow	0.605601	0.00133656	0.322169	0.116279	0.553331	0.00411551	0.231167	0.266223	0.577982	0.00247806	0.731191	3.29e-05	0.672331	0.00023194	0.577087	0.00252587	-0.431696	0.031175	-0.275239	0.182982	0.505363	0.00996889	-0.178963	0.392029	-0.139284	0.50668	-0.185618	0.374363	-0.229954	0.26881	0.243191	0.241441	0.396053	0.0500104	-0.0887582	0.673095	0.084037	0.689612	-0.15281	0.465858	0.450373	0.0238704	0.222043	0.286079	0.203899	0.328261	-0.221625
Sobic.003G363300	similar to Putative uncharacterized protein	lightyellow	0.592825	0.00179054	0.378889	0.0617916	0.557992	0.00375013	0.300868	0.143897	0.575511	0.00261195	0.836858	1.85e-07	0.722253	4.57e-05	0.67781	0.000197009	-0.340733	0.0955649	-0.332261	0.104645	0.593372	0.00176872	-0.270642	0.1907	-0.277375	0.17947	-0.357444	0.0793954	-0.465925	0.0189044	0.0730343	0.728636	0.348019	0.0882367	-0.437469	0.0287483	0.0779873	0.710982	-0.0238172	0.910026	0.606052	0.00132257	0.0193273	0.926938	0.0609464	0.772275	-0.160888
Sobic.003G039700	similar to Putative uncharacterized protein	lightyellow	0.567735	0.00307426	0.527341	0.00675152	0.56385	0.00333018	0.444205	0.0261109	0.571771	0.0028263	0.69734	0.000107003	0.612087	0.00114674	0.69884	0.000101903	-0.308297	0.133779	-0.409917	0.0418425	0.419962	0.0366122	-0.297019	0.149349	-0.378881	0.0617982	-0.536773	0.00566663	-0.611581	0.00116066	-0.0184005	0.930434	0.452955	0.02298	-0.560281	0.003581	-0.0128525	0.951379	0.217524	0.296249	0.695663	0.00011297	0.0589348	0.779607	-0.131113	0.532164	-0.0611919
Sobic.003G014300	(1 of 2) KOG4457 - Uncharacterized conserved protein	lightyellow	0.571841	0.00282216	0.465712	0.0189663	0.569621	0.00295623	0.382103	0.0594372	0.571287	0.00285515	0.779719	4.34e-06	0.646221	0.000483398	0.560596	0.00355824	-0.277502	0.179262	-0.236926	0.254158	0.582571	0.00224485	-0.327263	0.110294	-0.304935	0.138291	-0.236094	0.255878	-0.330823	0.106248	0.0973256	0.643496	0.244421	0.238995	-0.523353	0.00726	0.134482	0.521583	0.146896	0.483495	0.674809	0.000215526	-0.0254339	0.903946	0.108069	0.607119	-0.2833
Sobic.009G068600	similar to Os04g0194400 protein	lightyellow	0.573292	0.00273742	0.375485	0.0643638	0.579474	0.00240008	0.382976	0.0588094	0.570519	0.00290137	0.656867	0.000361318	0.402793	0.0458969	0.558126	0.00374005	-0.0364172	0.862792	-0.322616	0.115744	0.0743195	0.724042	0.0193053	0.927022	-0.384986	0.0573843	-0.452826	0.0230239	-0.530696	0.0063472	-0.120034	0.56765	0.416947	0.0381243	-0.438416	0.0283651	-0.236867	0.254279	0.0142793	0.945989	0.159644	0.445902	0.0911303	0.66485	-0.303999	0.139568	0.21744
Sobic.004G062500	similar to 4-coumarate coenzyme A ligase	lightyellow	0.616725	0.00102567	0.15696	0.453686	0.539806	0.00535051	0.0711659	0.735332	0.569005	0.00299435	0.788596	2.83e-06	0.633718	0.00067119	0.328377	0.109016	-0.217221	0.29694	-0.0960545	0.647856	0.508808	0.00939367	-0.3589	0.0780921	-0.108933	0.60423	-0.0168832	0.936158	-0.00566325	0.978566	0.296878	0.14955	-0.0107773	0.959223	-0.102712	0.62515	0.038356	0.855561	-0.369332	0.0692213	0.170371	0.415517	0.0111854	0.95768	0.316854	0.122773	-0.332207
Sobic.008G066401	(1 of 3) PTHR11601//PTHR11601:SF46 - CYSTEINE DESULFURYLASE // SUBFAMILY NOT NAMED	lightyellow	0.581961	0.00227471	0.3444	0.0918217	0.560556	0.00356108	0.293654	0.154234	0.567057	0.00311768	0.732059	3.19e-05	0.573475	0.00272687	0.568611	0.00301895	-0.121353	0.563369	-0.390259	0.0537724	0.279058	0.176736	-0.0372536	0.859671	-0.404679	0.0447945	-0.423025	0.0351252	-0.45996	0.0206986	0.0451804	0.8302	0.217955	0.29527	-0.423235	0.0350253	-0.195764	0.348333	0.0103212	0.960947	0.131092	0.532229	0.0374312	0.859009	-0.0631887	0.764125	0.195429
Sobic.002G326100	similar to Os07g0533800 protein	lightyellow	0.596231	0.00165821	0.276029	0.181677	0.532004	0.00619529	0.198254	0.342114	0.562679	0.00341075	0.598216	0.00158503	0.492102	0.0124634	0.324358	0.113678	-0.243755	0.240317	-0.128448	0.540603	0.367487	0.0707312	-0.103839	0.621339	0.00657884	0.975102	-0.093608	0.656278	-0.150054	0.474034	0.161966	0.439227	0.155141	0.459	0.0939473	0.655108	0.0552997	0.792903	-0.230037	0.268633	0.162667	0.437223	0.0903477	0.667565	0.182414	0.382809	-0.0840104
Sobic.003G063801	(1 of 2) PTHR33133//PTHR33133:SF12 - FAMILY NOT NAMED // F28K20.6 PROTEIN-RELATED	lightyellow	0.5779	0.00248242	0.342654	0.0935895	0.549964	0.00439777	0.278193	0.178137	0.560923	0.0035347	0.768467	7.24e-06	0.532631	0.00612348	0.506307	0.00980855	-0.168348	0.421158	-0.135533	0.518304	0.597219	0.00162145	-0.107808	0.60799	-0.0920515	0.661658	-0.215568	0.30072	-0.487822	0.0133706	-0.128438	0.540635	0.211787	0.309482	-0.447677	0.0248298	0.262331	0.205215	0.0325695	0.877175	0.666308	0.000276476	-0.168842	0.419777	-0.00291713	0.988959	-0.129233
Sobic.003G434600	similar to Putative L-pipecolic acid oxidase	lightyellow	0.590744	0.00187573	0.284964	0.167371	0.533041	0.00607688	0.190853	0.360795	0.559535	0.00363539	0.829534	2.96e-07	0.790471	2.58e-06	0.707106	7.75e-05	-0.432857	0.0306746	-0.363446	0.074126	0.575325	0.00262226	-0.314027	0.126333	-0.232823	0.262716	-0.305562	0.137443	-0.364441	0.0732784	0.245962	0.235954	0.376868	0.0633093	-0.285166	0.167058	0.02753	0.89607	-0.187991	0.368178	0.476621	0.0160053	0.141857	0.498784	0.204353	0.327161	-0.19797
Sobic.008G135100	similar to Expressed protein	lightyellow	0.591902	0.00182793	0.275075	0.183253	0.530157	0.00641075	0.177618	0.395656	0.558654	0.00370053	0.817576	6.06e-07	0.715112	5.89e-05	0.722197	4.58e-05	-0.240236	0.247385	-0.491568	0.0125736	0.305741	0.137201	-0.232472	0.263458	-0.503787	0.0102417	-0.456644	0.0217545	-0.431946	0.0310668	0.179575	0.390386	0.377282	0.062996	-0.446639	0.0252072	-0.240951	0.245938	-0.176092	0.399793	0.24409	0.239651	0.165158	0.43014	-0.0128148	0.951522	0.0772726
Sobic.006G155700	similar to OSIGBa0115K01-H0319F09.18 protein	lightyellow	0.559913	0.00360775	0.384391	0.0578036	0.56235	0.00343371	0.353027	0.0834511	0.556497	0.00386423	0.747745	1.74e-05	0.576886	0.00253668	0.663547	0.000299275	-0.168995	0.41935	-0.392148	0.0525224	0.359471	0.0775851	-0.000365577	0.998616	-0.378919	0.0617693	-0.509187	0.00933209	-0.635849	0.00063531	-0.0623319	0.767237	0.370166	0.0685464	-0.529771	0.00645664	-0.092916	0.658668	0.125488	0.550047	0.381977	0.059528	0.036667	0.86186	-0.14863	0.478288	0.157628
Sobic.002G124700	similar to Aquaporin PIP2-2	lightyellow	0.558382	0.00372082	0.411545	0.0409573	0.548559	0.00452036	0.345382	0.0908386	0.552825	0.00415696	0.710972	6.79e-05	0.573057	0.00275097	0.601466	0.00147121	-0.262098	0.205633	-0.296563	0.150004	0.491921	0.0125007	-0.325996	0.111761	-0.192514	0.356552	-0.432945	0.0306368	-0.540766	0.00525362	-0.056373	0.788971	0.369665	0.0689515	-0.370216	0.0685068	0.0782974	0.709881	0.0125601	0.952484	0.652373	0.000409116	-0.0247884	0.906373	-0.078915	0.70769	-0.100477
Sobic.009G034700	similar to Aspartic proteinase	lightyellow	0.570911	0.00287771	0.319505	0.119502	0.522083	0.0074284	0.244143	0.239547	0.546519	0.00470343	0.829954	2.88e-07	0.75496	1.29e-05	0.597755	0.00160179	-0.283569	0.169551	-0.264499	0.201359	0.624585	0.000845552	-0.31361	0.126866	-0.317102	0.122464	-0.258666	0.211849	-0.337057	0.0994291	0.191519	0.35909	0.151439	0.469919	-0.487884	0.0133572	0.0637465	0.762101	-0.0488766	0.81653	0.489851	0.012934	-0.0291221	0.890094	0.209299	0.315333	-0.224438
Sobic.001G026300	similar to Os03g0833100 protein	lightyellow	0.570534	0.00290042	0.236276	0.2555	0.535278	0.00582809	0.165346	0.429608	0.543537	0.00498224	0.783989	3.54e-06	0.72519	4.11e-05	0.498168	0.0112651	-0.325886	0.111889	-0.237833	0.252289	0.543354	0.00499975	-0.413393	0.0399701	-0.227415	0.274277	-0.0798462	0.704392	-0.013771	0.947909	0.362148	0.0752419	0.132354	0.528253	-0.161819	0.43965	-0.0193954	0.926682	-0.244407	0.239022	0.253605	0.221244	0.100043	0.634216	0.357307	0.0795188	-0.301703
Sobic.009G149400	similar to Putative uncharacterized protein	lightyellow	0.558598	0.00370469	0.401101	0.0469039	0.516423	0.00821948	0.327914	0.109546	0.543159	0.00501851	0.661947	0.000313217	0.572409	0.00278873	0.447433	0.0249183	-0.351205	0.0851694	-0.048	0.819768	0.643372	0.000521603	-0.36935	0.0692066	0.0512492	0.807783	-0.0516968	0.806136	-0.192343	0.356987	0.0952403	0.650654	0.310287	0.131158	-0.118499	0.57265	0.327071	0.110516	-0.0763491	0.716805	0.725255	4.1e-05	0.0135778	0.948639	0.207884	0.318689	-0.437138
Sobic.006G104300	similar to H0523F07.13 protein	lightyellow	0.559763	0.00361867	0.313001	0.127645	0.523722	0.00721158	0.249813	0.228463	0.53937	0.00539504	0.811827	8.4e-07	0.663117	0.000302968	0.599143	0.00155183	-0.163178	0.435764	-0.316067	0.123757	0.541221	0.00520818	-0.300067	0.145019	-0.361322	0.075959	-0.46567	0.0189785	-0.56284	0.0033996	0.00389707	0.98525	0.189402	0.364527	-0.573037	0.00275214	0.00259118	0.990192	-0.063164	0.764215	0.527282	0.00675885	-0.103043	0.62403	-0.0168092	0.936437	-0.0382938
Sobic.010G210200	similar to Endomembrane protein 70-like	lightyellow	0.583283	0.00221039	0.123776	0.555546	0.519703	0.00775293	0.0637747	0.761999	0.539342	0.00539789	0.752865	1.41e-05	0.645218	0.000496564	0.346341	0.089886	-0.201201	0.33484	-0.0867163	0.680221	0.567635	0.00308064	-0.248946	0.230136	-0.103931	0.621028	0.033727	0.872844	0.00539856	0.979568	0.301138	0.143519	-0.0876096	0.6771	-0.110983	0.597402	0.089933	0.669006	-0.347999	0.0882564	0.180452	0.388037	-0.0418836	0.842432	0.406692	0.0436415	-0.230116
Sobic.010G180400	similar to Os06g0596300 protein	lightyellow	0.564907	0.00325887	0.271087	0.189944	0.516852	0.0081572	0.209206	0.315553	0.537699	0.00556846	0.760501	1.02e-05	0.712382	6.47e-05	0.567866	0.00306597	-0.288606	0.161773	-0.279213	0.176486	0.56085	0.00353996	-0.434143	0.030127	-0.186525	0.371992	-0.30527	0.137837	-0.339017	0.097355	0.209037	0.315952	0.184949	0.376117	-0.203296	0.329724	0.0205613	0.922287	-0.226138	0.277054	0.385155	0.0572657	0.0199346	0.924649	0.212812	0.307092	-0.124313
Sobic.003G416966	(1 of 1) PTHR10992:SF784 - ALPHA-HYDROXYNITRILE LYASE-RELATED	lightyellow	0.557941	0.00375395	0.308825	0.133079	0.512535	0.00880265	0.250266	0.227593	0.534898	0.00586972	0.745202	1.92e-05	0.598781	0.00156474	0.611966	0.00115005	-0.223854	0.282065	-0.335345	0.101269	0.311751	0.129254	-0.0814459	0.698738	-0.298951	0.146593	-0.275758	0.182124	-0.364171	0.0735079	0.0817485	0.69767	0.330189	0.106961	-0.35685	0.0799317	-0.118868	0.571445	-0.015138	0.942746	0.18487	0.376326	0.0970254	0.644525	-0.00639542	0.975796	0.00766009
Sobic.001G450800	similar to Os03g0224300 protein	lightyellow	0.557671	0.00377438	0.254318	0.219905	0.514114	0.0085618	0.204009	0.327996	0.531147	0.00629452	0.816663	6.38e-07	0.602347	0.00144157	0.420988	0.0361087	-0.141387	0.500221	-0.0720681	0.732097	0.724496	4.22e-05	-0.27698	0.180115	-0.027118	0.897618	-0.0865141	0.680928	-0.308588	0.133394	-0.00111317	0.995786	0.0363351	0.863099	-0.33418	0.102535	0.280452	0.174493	-0.133142	0.525779	0.518744	0.00788704	-0.226481	0.276307	0.199767	0.338366	-0.221147
Sobic.001G304500	similar to Os10g0551200 protein	lightyellow	0.553595	0.00409404	0.275276	0.18292	0.515416	0.00836746	0.20691	0.321013	0.529902	0.00644109	0.851989	6.54e-08	0.709008	7.26e-05	0.603718	0.0013965	-0.284908	0.167458	-0.294648	0.152779	0.575275	0.00262505	-0.308307	0.133765	-0.268852	0.193765	-0.246513	0.234871	-0.323795	0.114343	0.138242	0.509897	0.235502	0.257108	-0.388453	0.0549893	0.0422595	0.841036	-0.133126	0.525831	0.436469	0.0291576	0.00259309	0.990185	0.134306	0.522133	-0.178702
Sobic.001G401000	(1 of 7) IPR000916//IPR023393//IPR024949 - Bet v I/Major latex protein // START-like domain // Bet v I type allergen	lightyellow	0.564702	0.0032726	0.231422	0.26568	0.496911	0.0115051	0.162586	0.437454	0.528822	0.00657043	0.70625	7.97e-05	0.505529	0.00994058	0.290915	0.158292	-0.0217929	0.917647	-0.0765644	0.716039	0.394112	0.0512473	-0.235012	0.258128	-0.229729	0.269291	-0.194056	0.352638	-0.224877	0.279814	0.0676475	0.747991	-0.0452943	0.829777	-0.354293	0.0822728	-0.0231886	0.912392	-0.204926	0.325778	0.221489	0.287312	-0.11266	0.591839	0.0448617	0.83138	-0.184602
Sobic.003G033900	similar to 1-aminocyclopropane-1-carboxylic acid synthase	lightyellow	0.567759	0.00307273	0.202439	0.331812	0.493102	0.012259	0.156991	0.453595	0.528229	0.00664252	0.785542	3.29e-06	0.595779	0.00167527	0.370997	0.0678803	-0.0425047	0.840125	-0.126416	0.547077	0.534741	0.00588704	-0.341524	0.0947482	-0.237628	0.252712	-0.226389	0.276507	-0.322625	0.115733	0.0358993	0.864726	-0.0821843	0.696133	-0.388737	0.0547966	0.042246	0.841086	-0.211361	0.310479	0.28549	0.166554	-0.231213	0.266125	0.108912	0.6043	-0.119293
Sobic.004G171100	similar to OSJNBa0035I04.2 protein	lightyellow	0.559237	0.00365729	0.217708	0.295831	0.506718	0.00973923	0.135052	0.519804	0.526405	0.00686813	0.705774	8.1e-05	0.670282	0.000246336	0.420297	0.0364473	-0.441937	0.0269762	-0.124802	0.552247	0.547354	0.0046277	-0.323942	0.114169	-0.0588753	0.779824	0.0834537	0.691663	0.0688949	0.743496	0.357624	0.0792332	0.106913	0.61099	-0.0235424	0.911061	0.125491	0.550037	-0.240535	0.24678	0.317199	0.122344	0.0873321	0.678069	0.411667	0.0408912	-0.452586
Sobic.001G028000	similar to Os03g0827900 protein	lightyellow	0.538483	0.00548647	0.27157	0.189124	0.52951	0.0064878	0.20181	0.333347	0.523352	0.0072601	0.576049	0.0025823	0.476044	0.0161517	0.574201	0.00268539	-0.331725	0.10524	-0.370642	0.0681641	0.173624	0.406534	0.157946	0.450819	-0.0703498	0.738263	-0.276319	0.1812	-0.304522	0.138854	0.104683	0.618492	0.526145	0.00690075	0.0724481	0.730735	-0.143365	0.494183	-0.0812835	0.699311	0.0783538	0.709681	0.332747	0.104108	-0.0398021	0.850174	0.11448
Sobic.008G007200	similar to OSIGBa0125M19.6 protein	lightyellow	0.539347	0.00539738	0.322454	0.115938	0.513877	0.00859769	0.236571	0.25489	0.523146	0.00728716	0.529679	0.00646759	0.484987	0.0140011	0.493775	0.0121229	-0.220025	0.290593	-0.21476	0.302579	0.245981	0.235915	0.167483	0.423584	-0.234493	0.25921	-0.176133	0.39968	-0.227173	0.274802	0.191244	0.359794	0.325958	0.111805	-0.273076	0.186586	-0.0246129	0.907033	0.0376677	0.858127	0.29324	0.154842	0.229037	0.270777	0.111831	0.594586	-0.0299314
Sobic.001G012500	similar to Glutathione S-transferase 1	lightyellow	0.556228	0.00388506	0.232751	0.262868	0.485063	0.0139838	0.170588	0.414915	0.520217	0.00768184	0.825574	3.77e-07	0.615492	0.00105673	0.436623	0.0290941	-0.127948	0.542191	-0.0588159	0.780041	0.65655	0.000364529	-0.296987	0.149395	-0.17429	0.404709	-0.111933	0.594248	-0.28693	0.164333	0.00314795	0.988085	0.09203	0.661732	-0.450442	0.0238461	0.237584	0.252801	-0.221618	0.287025	0.588778	0.00195942	-0.197446	0.344126	0.131759	0.530125	-0.306025
Sobic.003G437800	(1 of 9) PF02496 - ABA/WDS induced protein (ABA_WDS)	lightyellow	0.534576	0.00590516	0.344187	0.0920361	0.501601	0.0106303	0.246898	0.234119	0.517969	0.00799682	0.568152	0.00304782	0.440107	0.0276913	0.190476	0.361763	-0.169297	0.418507	-0.0756186	0.719407	0.384622	0.0576402	-0.43894	0.0281548	0.0138882	0.947466	0.00901179	0.965899	-0.019812	0.925111	0.148471	0.478765	-0.143439	0.493958	-0.057974	0.783116	0.0455525	0.828821	0.0625602	0.766407	0.10744	0.609226	-0.13231	0.528393	0.210533	0.312422	-0.277916
Sobic.007G119000		lightyellow	0.523888	0.00718989	0.348609	0.0876631	0.511389	0.00898098	0.352727	0.0837328	0.516734	0.00817431	0.597273	0.00161946	0.315796	0.124097	0.363293	0.0742566	-0.0148612	0.943791	-0.229689	0.269377	0.170647	0.414752	-0.151343	0.470202	-0.196312	0.346959	-0.303557	0.140173	-0.433085	0.0305767	-0.166578	0.426131	0.17404	0.405394	-0.35028	0.0860511	-0.0992792	0.636818	-0.0111967	0.957637	0.144696	0.490141	-0.0901665	0.668195	-0.227566	0.27395	0.171078
Sobic.004G017000	(1 of 15) PF00560//PF13855 - Leucine Rich Repeat (LRR_1) // Leucine rich repeat (LRR_8)	lightyellow	0.483934	0.0142413	0.473298	0.0168641	0.551894	0.00423402	0.477293	0.0158362	0.510859	0.00906461	0.502406	0.0104858	0.301213	0.143415	0.388654	0.0548522	-0.0149641	0.943403	-0.266224	0.198326	0.187768	0.368755	0.0464766	0.8254	-0.341242	0.0950382	-0.410558	0.0414923	-0.535094	0.00584817	-0.163947	0.433576	0.132762	0.52697	-0.539116	0.00542111	-0.076421	0.716549	0.375894	0.0640507	0.312371	0.128453	-0.102613	0.625487	-0.197761	0.34334	0.225477
Sobic.001G467600	similar to Haemolysin-III related family protein, expressed	lightyellow	0.510463	0.00912738	0.328266	0.109142	0.516379	0.00822594	0.273799	0.185376	0.505903	0.00987686	0.631315	0.000713736	0.424892	0.034243	0.307132	0.135331	-0.0796986	0.704915	-0.0817077	0.697814	0.439083	0.0280977	-0.227825	0.27339	-0.152503	0.466767	-0.210157	0.313307	-0.306447	0.136249	-0.0160546	0.939285	0.0681129	0.746313	-0.387295	0.0557802	0.108879	0.604411	0.0174534	0.934006	0.455764	0.0220417	-0.107927	0.607593	0.00866977	0.967192	-0.194148
Sobic.001G420100	similar to Heat shock cognate 70 kDa protein	lightyellow	0.523911	0.00718698	0.210182	0.313249	0.509768	0.00923846	0.222871	0.284238	0.505788	0.00989651	0.550828	0.00432386	0.43779	0.0286179	0.248626	0.230755	-0.114421	0.586022	-0.0629872	0.764857	0.439406	0.0279688	-0.0595986	0.777186	0.0405159	0.847518	-0.17996	0.389352	-0.249099	0.229839	0.0875236	0.6774	-0.0466383	0.824802	-0.024762	0.906472	0.0506475	0.81	-0.140479	0.503005	0.110364	0.599459	-0.0514202	0.807154	0.168223	0.421509	-0.0196037
Sobic.003G065300	similar to Putative uncharacterized protein	lightyellow	0.527	0.00679386	0.280117	0.17503	0.490093	0.0128827	0.210412	0.312708	0.505564	0.00993461	0.678157	0.000194962	0.565332	0.00323052	0.406021	0.0440233	-0.257332	0.2143	-0.220618	0.289261	0.379686	0.0612016	-0.0998265	0.634952	-0.248094	0.231787	-0.233931	0.260386	-0.223076	0.283785	0.15874	0.448517	0.109949	0.600841	-0.263399	0.203309	-0.0669501	0.750508	-0.0663891	0.752534	0.20228	0.332199	0.0685238	0.744832	0.081454	0.698709	-0.157553
Sobic.010G259500	similar to Os06g0710700 protein	lightyellow	0.531084	0.0063018	0.201397	0.334359	0.499392	0.0110351	0.152484	0.466824	0.505305	0.00997888	0.729092	3.56e-05	0.471602	0.0173168	0.249132	0.229776	-0.0149554	0.943435	-0.0557697	0.79118	0.460067	0.0206654	-0.264001	0.202241	-0.206559	0.321852	-0.170347	0.415585	-0.240647	0.246553	0.0126307	0.952218	-0.092776	0.659152	-0.417597	0.0377943	0.0551039	0.79362	-0.170031	0.416463	0.29563	0.15135	-0.195929	0.34792	0.0506882	0.80985	-0.207721
Sobic.002G258500	similar to Putative uncharacterized protein	lightyellow	0.48205	0.0146797	0.46804	0.0182996	0.528454	0.00661515	0.464896	0.0192047	0.502573	0.0104561	0.47703	0.0159022	0.283785	0.169212	0.126211	0.547735	-0.0672548	0.749408	0.00169786	0.993573	0.377834	0.0625807	-0.30782	0.134413	-0.0187124	0.929257	-0.156908	0.453837	-0.256335	0.216143	-0.0873883	0.677873	-0.124814	0.552209	-0.283978	0.16891	0.107285	0.609743	0.275374	0.182759	0.331596	0.105384	-0.226418	0.276444	-0.0149693	0.943383	-0.207184
Sobic.003G012300	similar to Os01g0225000 protein	lightyellow	0.518311	0.00794814	0.302646	0.141426	0.478551	0.0155232	0.226121	0.277091	0.498166	0.0112655	0.77591	5.17e-06	0.756018	1.24e-05	0.634274	0.000661658	-0.311525	0.129546	-0.350934	0.0854267	0.555987	0.00390377	-0.421682	0.0357714	-0.390894	0.05335	-0.399724	0.0477357	-0.396844	0.0495133	0.215052	0.301908	0.218475	0.29409	-0.493068	0.0122658	-0.0359151	0.864667	-0.0769487	0.714672	0.49384	0.0121097	0.0339513	0.872005	0.147636	0.481269	-0.197197
Sobic.003G197300	weakly similar to Os01g0580800 protein	lightyellow	0.517793	0.00802183	0.20819	0.317963	0.49287	0.0123061	0.200493	0.336579	0.496348	0.0116142	0.668148	0.00026214	0.453053	0.0229466	0.332425	0.104464	0.238875	0.250155	-0.132811	0.526817	0.308266	0.133819	-0.0959401	0.648249	-0.398304	0.0486061	-0.384633	0.0576326	-0.424878	0.0342494	-0.0453031	0.829745	-0.0673499	0.749065	-0.573875	0.00270393	-0.170573	0.414957	-0.125888	0.548767	0.100834	0.631525	-0.188031	0.368072	-0.0739235	0.725457	0.126473
Sobic.005G115206		lightyellow	0.50287	0.0104032	0.442453	0.0267773	0.46478	0.0192385	0.407751	0.0430441	0.496146	0.0116534	0.375342	0.0644738	0.236177	0.255706	0.287525	0.163421	-0.210334	0.312891	-0.358589	0.078369	-0.073348	0.727514	-0.234742	0.258691	-0.300325	0.144657	-0.363036	0.0744769	-0.321286	0.11734	-0.0685678	0.744674	0.231927	0.26461	-0.215973	0.29979	-0.240157	0.247546	0.101379	0.629672	0.0548007	0.794732	0.0766149	0.715859	-0.26474	0.200934	0.156068
Sobic.004G004400	similar to L-lactate dehydrogenase	lightyellow	0.51155	0.00895588	0.263291	0.203502	0.497496	0.0113928	0.197422	0.344185	0.496085	0.0116653	0.563747	0.00333721	0.399873	0.0476449	0.53582	0.00576904	-0.201607	0.333844	-0.411906	0.0407628	0.192162	0.35745	0.0233007	0.91197	-0.141713	0.499223	-0.508785	0.00939746	-0.594973	0.00170609	-0.0924198	0.660383	0.402495	0.046073	-0.124731	0.552476	-0.114793	0.584797	-0.06118	0.771425	0.240031	0.247803	0.110566	0.598787	-0.203609	0.328964	0.305628
Sobic.009G023801	similar to Unknow protein	lightyellow	0.516527	0.0082044	0.302002	0.142318	0.45776	0.0213943	0.293528	0.154419	0.49316	0.0122471	0.576489	0.00255826	0.443129	0.0265187	0.223614	0.282595	-0.16902	0.41928	0.0610003	0.772079	0.472623	0.0170432	-0.261444	0.206808	0.0536077	0.79911	0.152292	0.467389	0.0627829	0.765598	0.157766	0.451342	-0.00398187	0.984929	-0.0550567	0.793793	0.190733	0.361104	-0.1123	0.59303	0.239369	0.249148	-0.0554985	0.792174	0.285496	0.166546	-0.327779
Sobic.002G327500	similar to Serine/threonine kinase receptor-like protein	lightyellow	0.512187	0.00885662	0.272158	0.188131	0.479539	0.0152812	0.202043	0.332777	0.492162	0.012451	0.620285	0.000940365	0.53546	0.00580825	0.364144	0.0735302	-0.277404	0.179423	0.0204725	0.922622	0.606596	0.00130581	-0.102679	0.625262	-0.0133369	0.949549	0.0861116	0.682336	-0.040599	0.847209	0.184171	0.378165	0.160418	0.443671	-0.189873	0.363314	0.320666	0.11809	-0.0806355	0.7016	0.615328	0.00106091	0.0331137	0.875139	0.312353	0.128477	-0.425992
Sobic.009G238500	similar to Putative uncharacterized protein OJ1735_C10.9	lightyellow	0.522795	0.0073336	0.166694	0.425803	0.474117	0.0166491	0.109384	0.602725	0.489919	0.0129195	0.746828	1.8e-05	0.451647	0.0234275	0.405147	0.0445245	-0.0323074	0.878156	-0.192803	0.355817	0.333409	0.103379	-0.170496	0.415171	-0.25696	0.214986	-0.27702	0.18005	-0.385156	0.0572649	-0.124932	0.551831	0.148744	0.477949	-0.36304	0.0744737	-0.0167595	0.936625	-0.279726	0.17566	0.313687	0.126766	-0.132527	0.52771	-0.153532	0.46373	-0.00583328
Sobic.001G535650		lightyellow	0.493394	0.0121998	0.320936	0.117763	0.485962	0.0137815	0.32629	0.111419	0.487312	0.0134823	0.668568	0.000258965	0.485026	0.0139922	0.466133	0.0188442	-0.01169	0.955773	-0.242736	0.24235	0.348295	0.0879677	-0.00962728	0.963571	-0.341194	0.0950877	-0.373714	0.0657342	-0.45847	0.0211679	-0.0564959	0.788521	0.148724	0.478008	-0.504325	0.010148	-0.10196	0.627699	0.0473964	0.821998	0.238922	0.25006	-0.0508865	0.809119	-0.111134	0.596898	0.113023
Sobic.005G063100	Predicted protein	lightyellow	0.505898	0.0098777	0.258767	0.211665	0.465329	0.019078	0.189826	0.363435	0.483068	0.0144414	0.753355	1.38e-05	0.58132	0.00230648	0.598144	0.00158765	-0.084155	0.689198	-0.331222	0.105801	0.322186	0.116259	-0.114057	0.587221	-0.438561	0.0283068	-0.353736	0.0827903	-0.438726	0.0282406	0.0335774	0.873404	0.262701	0.204555	-0.569414	0.00296896	-0.114492	0.58579	-0.109091	0.603702	0.30157	0.142918	0.00422042	0.984026	-0.0629446	0.765011	0.0729554
Sobic.005G064500		lightyellow	0.475971	0.0161705	0.387915	0.0553556	0.485897	0.0137961	0.35656	0.0801945	0.479838	0.0152086	0.53724	0.00561691	0.28754	0.163397	0.219851	0.290983	0.0280878	0.893976	-0.181628	0.384899	0.286008	0.165752	-0.221203	0.287953	-0.122528	0.559571	-0.334223	0.102487	-0.468697	0.0181149	-0.176091	0.399795	-0.0312252	0.88221	-0.279925	0.175339	-0.0109901	0.958418	0.160904	0.442273	0.200036	0.337704	-0.21531	0.301314	-0.15611	0.456166	0.139541
Sobic.004G253050		lightyellow	0.49087	0.0127192	0.306857	0.135698	0.462858	0.0198105	0.31445	0.125796	0.478271	0.0155924	0.443022	0.0265596	0.402023	0.0463531	0.26042	0.208657	-0.294328	0.153246	-0.109648	0.601843	0.142345	0.497292	-0.342246	0.0940065	-0.0997733	0.635134	-0.058227	0.782191	0.0697664	0.740359	0.229322	0.270163	0.157671	0.451617	0.0827366	0.694187	-0.142827	0.49582	-0.0816452	0.698034	-0.0156531	0.940801	0.154138	0.461945	0.120641	0.565678	-0.296609
Sobic.005G021950	(1 of 41) PF05678 - VQ motif (VQ)	lightyellow	0.498831	0.01114	0.161109	0.441685	0.45457	0.0224367	0.105003	0.617412	0.46818	0.01826	0.737918	2.55e-05	0.452054	0.0232876	0.247001	0.233917	0.0307138	0.884126	-0.0355206	0.86614	0.488109	0.0133081	-0.186628	0.371723	-0.203226	0.329895	-0.156094	0.456213	-0.279892	0.175392	-0.058137	0.78252	-0.10424	0.619986	-0.455967	0.0219753	0.106073	0.613812	-0.16492	0.430813	0.345719	0.0905035	-0.246613	0.234676	0.00343718	0.98699	-0.187859
Sobic.009G209500	similar to Putative uncharacterized protein	lightyellow	0.491851	0.0125152	0.252223	0.223857	0.44892	0.0243838	0.163598	0.434568	0.468138	0.018272	0.730417	3.39e-05	0.592385	0.00180828	0.568863	0.00300322	-0.332544	0.104332	-0.272499	0.187556	0.501928	0.0105714	-0.254324	0.219893	-0.119705	0.568719	-0.18774	0.368829	-0.296398	0.150242	0.0997425	0.635239	0.347634	0.0886135	-0.253074	0.222246	0.110352	0.5995	-0.127446	0.543792	0.489956	0.0129118	0.066116	0.753522	0.0919735	0.661928	-0.192618
Sobic.007G157100	similar to Os08g0474800 protein	lightyellow	0.494374	0.0120027	0.193365	0.35439	0.439158	0.0280678	0.0990424	0.637626	0.462412	0.019945	0.733223	3.05e-05	0.697772	0.000105513	0.665384	0.000283928	-0.338231	0.0981826	-0.453372	0.0228388	0.296244	0.150464	-0.34185	0.0944126	-0.46441	0.0193476	-0.341917	0.0943436	-0.193888	0.353065	0.273994	0.185051	0.41998	0.0366034	-0.277458	0.179334	-0.241963	0.2439	-0.291672	0.157163	0.256771	0.215335	0.2646	0.201181	0.0498104	0.813085	-0.124346
Sobic.009G213800	similar to Putative uncharacterized protein	lightyellow	0.470258	0.0176824	0.357829	0.0790488	0.449032	0.0243436	0.264533	0.201299	0.46184	0.0201188	0.679349	0.000188068	0.578819	0.00243402	0.652714	0.000405304	-0.17069	0.414631	-0.3768	0.0633604	0.33978	0.0965555	-0.152369	0.467161	-0.510161	0.00917543	-0.469735	0.0178264	-0.530468	0.00637408	0.031611	0.880764	0.392019	0.052607	-0.706137	8e-05	-0.0671145	0.749915	0.112264	0.593149	0.574366	0.00267604	0.0710239	0.735842	-0.116379	0.579583	-0.0419799
Sobic.006G226700	similar to H0105C05.3 protein	lightyellow	0.468854	0.0180711	0.239236	0.249419	0.451384	0.0235183	0.155044	0.459285	0.452587	0.0231051	0.623883	0.00086045	0.405969	0.0440531	0.527433	0.0067402	-0.187285	0.37001	-0.267867	0.195466	0.22739	0.274332	0.10528	0.61648	-0.230962	0.266658	-0.273754	0.185451	-0.397499	0.0491048	-0.112302	0.593025	0.455371	0.0221713	-0.298702	0.146947	0.00767421	0.970958	-0.058659	0.780614	0.411759	0.0408417	0.0822851	0.695778	-0.200924	0.33552	-0.000801044
Sobic.004G020150	(1 of 1) 3.4.22.53 - Calpain-2 / Milli-calpain	lightyellow	0.461948	0.020086	0.262388	0.205114	0.452138	0.0232586	0.251132	0.225935	0.452051	0.0232884	0.587337	0.00202276	0.453727	0.0227189	0.234765	0.258643	-0.0768708	0.714949	-0.00360831	0.986343	0.4157	0.0387639	-0.117013	0.577506	-0.223681	0.282447	-0.0942619	0.654023	-0.136586	0.515027	0.104707	0.61841	-0.0683664	0.745399	-0.392929	0.0520122	0.0480031	0.819756	-0.0125011	0.952707	0.275384	0.182742	-0.0924977	0.660114	0.133811	0.523682	-0.282444
Sobic.003G076200	similar to Putative uncharacterized protein	lightyellow	0.464716	0.0192573	0.315771	0.124128	0.421373	0.0359214	0.218686	0.293613	0.447194	0.0250051	0.665858	0.000280087	0.614066	0.00109365	0.618753	0.000976285	-0.342829	0.0934114	-0.301362	0.143207	0.508981	0.00936562	-0.247745	0.232465	-0.310647	0.130688	-0.322205	0.116235	-0.407297	0.0432993	0.0372393	0.859725	0.363705	0.0739047	-0.456253	0.0218818	0.123126	0.557641	-0.00831217	0.968545	0.72829	3.67e-05	0.0203505	0.923081	0.0172281	0.934856	-0.201474
Sobic.010G160600	similar to Copper-binding protein-like	lightyellow	0.440951	0.0273596	0.29884	0.14675	0.436801	0.029021	0.264151	0.201976	0.436014	0.0293451	0.671894	0.00023495	0.483368	0.0143719	0.401709	0.0465399	-0.0513389	0.807453	-0.231319	0.265899	0.326781	0.11085	-0.202776	0.330989	-0.365287	0.0725643	-0.213799	0.304801	-0.24796	0.232047	0.0382393	0.855995	0.0625505	0.766443	-0.485578	0.0138676	-0.0991071	0.637406	0.0512551	0.807762	0.173562	0.406705	-0.08128	0.699324	-0.00932178	0.964726	-0.0371573
Sobic.002G315800	similar to Cathepsin B-like cysteine protease	lightyellow	0.460876	0.0204144	0.202887	0.330719	0.407609	0.0431237	0.120686	0.565534	0.43251	0.0308233	0.716605	5.59e-05	0.642532	0.000533346	0.596816	0.00163637	-0.198102	0.342492	-0.334085	0.102638	0.343009	0.0932285	-0.191293	0.359668	-0.415659	0.0387854	-0.251775	0.22471	-0.277386	0.179452	0.226852	0.275499	0.26042	0.208657	-0.468006	0.0183092	-0.117256	0.57671	-0.119923	0.568011	0.239589	0.2487	0.116806	0.578184	0.114382	0.586151	-0.0715192
Sobic.004G172100	similar to Putative receptor protein kinase PERK1	lightyellow	0.393948	0.0513526	0.455642	0.0220818	0.440845	0.0274012	0.484893	0.0140223	0.419764	0.0367104	0.427623	0.0329839	0.322246	0.116187	0.422797	0.0352344	0.0582978	0.781933	-0.370724	0.0680987	0.0807745	0.701109	-0.123633	0.556005	-0.491351	0.0126187	-0.639501	0.000577687	-0.684004	0.000163139	-0.155351	0.458386	0.0807378	0.701238	-0.653416	0.000397559	-0.285274	0.16689	0.373196	0.0661392	0.139031	0.507461	-0.118805	0.571649	-0.294214	0.153413	0.382534
Sobic.003G148101		lightyellow	0.457172	0.0215834	0.105221	0.616679	0.39013	0.0538586	0.0632037	0.764071	0.418799	0.0371897	0.544737	0.00486834	0.355333	0.0813143	0.18024	0.388602	-0.192386	0.356877	-0.00441124	0.983304	0.428564	0.0325589	-0.216251	0.299154	0.0117751	0.955451	0.0492016	0.815331	-0.10517	0.616851	0.0085533	0.967633	-0.0188762	0.92864	-0.111134	0.596899	0.254447	0.219663	-0.275682	0.18225	0.373082	0.0662288	-0.149787	0.474831	0.143806	0.492842	-0.23189
Sobic.005G175600	similar to Os07g0628700 protein	lightyellow	0.41996	0.0366134	0.35924	0.0777892	0.406998	0.043468	0.301344	0.143232	0.417888	0.0376472	0.522521	0.00736991	0.378634	0.0619818	0.385685	0.0568946	-0.0490495	0.815892	-0.0877503	0.676609	0.313715	0.126731	0.0651631	0.756968	-0.302552	0.141556	-0.109123	0.603595	-0.300568	0.144316	-0.0396345	0.850798	0.169973	0.416625	-0.590535	0.00188449	0.129767	0.536418	0.229255	0.270309	0.487841	0.0133665	-0.0720523	0.732153	-0.0133193	0.949616	-0.114601
Sobic.006G158800	similar to OSJNBa0081C01.23 protein	lightyellow	0.446647	0.0252045	0.127074	0.544978	0.393472	0.0516598	0.133007	0.526203	0.415749	0.0387386	0.657351	0.000356473	0.304174	0.139328	0.127773	0.542749	0.206239	0.32262	0.259627	0.210096	0.555406	0.00394931	-0.0338831	0.872261	0.0103109	0.960986	0.119546	0.569237	-0.188879	0.365877	-0.22589	0.277596	-0.124647	0.552745	-0.433227	0.0305162	0.371516	0.0674663	-0.206952	0.320913	0.459534	0.020832	-0.411433	0.0410178	0.0394167	0.851609	-0.26316
Sobic.005G015700	(1 of 60) PF03168 - Late embryogenesis abundant protein (LEA_2)	lightyellow	0.428927	0.0323961	0.167844	0.422571	0.38799	0.0553045	0.0940493	0.654756	0.403338	0.0455763	0.723647	4.35e-05	0.590214	0.001898	0.611786	0.001155	-0.187707	0.368914	-0.314215	0.126094	0.393879	0.0513974	-0.0569253	0.78695	-0.326907	0.110704	-0.265025	0.200431	-0.374316	0.0652661	0.0887151	0.673244	0.322062	0.116407	-0.454134	0.0225822	-0.0221309	0.916374	-0.116656	0.578676	0.356516	0.0802346	0.0761933	0.71736	0.0255076	0.903669	-0.0180136
Sobic.002G225100	similar to Putative uncharacterized protein	lightyellow	0.424193	0.0345712	0.128714	0.539758	0.395724	0.0502184	0.0685179	0.744854	0.399641	0.0477861	0.651522	0.000418754	0.357903	0.078983	0.327236	0.110324	0.0103638	0.960786	0.0287084	0.891647	0.519591	0.00776854	0.0801692	0.703249	0.0410535	0.845518	0.0100718	0.96189	-0.302244	0.141982	-0.177184	0.396829	0.133206	0.525579	-0.325176	0.112718	0.330298	0.106838	-0.114155	0.586901	0.500743	0.0107861	-0.211997	0.308992	0.0205648	0.922274	-0.128099
Sobic.003G149600	similar to Putative L-pipecolic acid oxidase	lightyellow	0.417508	0.0378392	0.201273	0.334663	0.379234	0.061536	0.124206	0.554162	0.395829	0.0501521	0.683167	0.000167396	0.559461	0.00364079	0.563947	0.00332361	-0.159355	0.446738	-0.321186	0.11746	0.363487	0.074091	-0.229564	0.269646	-0.360671	0.0765279	-0.322596	0.115768	-0.411607	0.0409238	0.0400885	0.849108	0.251822	0.224619	-0.488436	0.0132373	-0.043791	0.83535	-0.115615	0.582091	0.374942	0.0647814	-0.0270057	0.898039	-0.0144198	0.945458	-0.0117288
Sobic.009G019001	(1 of 15) IPR000719//IPR000858//IPR001480//IPR002290//IPR003609//IPR011009//IPR020635//IPR024171 - Protein kinase domain // S-locus glycoprotein domain // Bulb-type lectin domain // Serine/threonine/dual specificity protein kinase, catalytic domain // PAN/Apple domain // Protein kinase-like domain // Tyrosine-protein kinase, catalytic domain // S-receptor-like serine/threonine-protein kinase	lightyellow	0.417544	0.037821	0.15518	0.458885	0.379758	0.0611482	0.100717	0.631922	0.393054	0.0519313	0.663035	0.000303679	0.387341	0.0557484	0.385626	0.0569364	0.0902214	0.668005	-0.0982878	0.640204	0.365107	0.0727153	0.0602129	0.774947	-0.293924	0.153837	-0.167493	0.423555	-0.38132	0.0600043	-0.157654	0.451667	0.119208	0.570336	-0.596306	0.00165541	0.110404	0.599328	-0.0929588	0.65852	0.414076	0.0396098	-0.190997	0.360428	-0.103439	0.62269	0.00251718
Sobic.002G368100	similar to Brittle stalk-2-like protein 6	lightyellow	0.399937	0.0476063	0.247178	0.23357	0.373848	0.0656297	0.236771	0.254476	0.388088	0.0552375	0.613789	0.00110095	0.547327	0.00463018	0.445779	0.0255237	-0.0162657	0.938489	-0.148089	0.479911	0.538747	0.00545917	-0.252021	0.22424	-0.308796	0.133118	-0.394558	0.050961	-0.522469	0.00737694	0.0111276	0.957898	0.0595679	0.777298	-0.62496	0.000837684	0.0751911	0.720932	0.000661543	0.997496	0.495635	0.0117533	-0.165195	0.430035	0.0631494	0.764268	-0.0706741
Sobic.003G267400	(1 of 1) PTHR10641//PTHR10641:SF455 - MYB-LIKE DNA-BINDING PROTEIN MYB // SUBFAMILY NOT NAMED	lightyellow	0.400099	0.0475081	0.182684	0.382095	0.391368	0.053036	0.15254	0.466657	0.387421	0.0556939	0.695967	0.000111866	0.497555	0.0113816	0.401418	0.0467135	-0.0644456	0.759567	-0.114913	0.584403	0.616869	0.00102208	-0.244261	0.239312	-0.121062	0.564314	-0.280297	0.174742	-0.458488	0.0211621	-0.12311	0.557692	0.0616178	0.769833	-0.417923	0.0376295	0.192854	0.355687	-0.0885896	0.673682	0.541159	0.0052144	-0.250314	0.2275	0.00486349	0.981592	-0.118451
Sobic.009G181300	(1 of 8) IPR000719//IPR001245//IPR002290//IPR002902//IPR011009//IPR020635 - Protein kinase domain // Serine-threonine/tyrosine-protein kinase catalytic domain // Serine/threonine/dual specificity protein kinase, catalytic domain // Gnk2-homologous domain // Protein kinase-like domain // Tyrosine-protein kinase, catalytic domain	lightyellow	0.413079	0.0401361	0.143776	0.492932	0.360295	0.0768578	0.0423948	0.840533	0.382531	0.0591288	0.623754	0.000863202	0.546263	0.00472682	0.452331	0.0231924	-0.261316	0.207039	-0.170698	0.41461	0.417592	0.0377971	-0.0746309	0.72293	-0.216107	0.299485	-0.0872274	0.678435	-0.12122	0.563801	0.232021	0.264411	0.305361	0.137714	-0.275158	0.183117	0.0856764	0.683861	-0.22662	0.276004	0.4251	0.0341457	0.187166	0.370321	0.172421	0.409843	-0.265567
Sobic.006G250400	similar to OSIGBa0132E09-OSIGBa0108L24.22 protein	lightyellow	0.334565	0.102115	0.515285	0.00838681	0.426518	0.0334885	0.540128	0.00531786	0.380737	0.0604295	0.396509	0.0497232	0.285963	0.165822	0.222037	0.286092	-0.0899987	0.668778	-0.0926193	0.659693	0.368563	0.0698476	-0.297245	0.149024	-0.160836	0.44247	-0.226206	0.276905	-0.333808	0.102941	-0.111229	0.596582	-0.0532964	0.800254	-0.443537	0.0263636	0.0928373	0.65894	0.472857	0.016981	0.410327	0.0416184	-0.240956	0.245928	-0.0295558	0.888468	-0.119638
Sobic.008G075700	similar to Leucine Rich Repeat family protein, expressed	lightyellow	0.403964	0.0452098	0.156184	0.45595	0.359007	0.0779963	0.102534	0.625755	0.378414	0.0621463	0.646792	0.000476049	0.388268	0.0551145	0.230632	0.267361	0.0968763	0.645036	0.0377819	0.857701	0.582751	0.00223609	-0.189038	0.365467	-0.174261	0.404787	-0.134811	0.520554	-0.366877	0.0712357	-0.180468	0.387992	-0.137931	0.510859	-0.579675	0.00238975	0.299049	0.146455	-0.0767764	0.715285	0.606957	0.0012948	-0.411086	0.0412055	0.0135133	0.948883	-0.172332
Sobic.008G115700	similar to Putative uncharacterized protein	lightyellow	0.402923	0.0458203	0.152767	0.465985	0.348635	0.0876381	0.130044	0.535541	0.375489	0.0643609	0.576358	0.00256535	0.379488	0.0613475	0.232566	0.263258	0.0336773	0.87303	0.0101161	0.961723	0.50725	0.00965038	-0.142944	0.495465	-0.143	0.495294	-0.172274	0.410251	-0.414561	0.0393556	-0.138668	0.508581	-0.0881422	0.675242	-0.474081	0.0166585	0.241882	0.244062	-0.095435	0.649985	0.48832	0.0132623	-0.316453	0.123274	0.034067	0.871573	-0.0821239
Sobic.001G087700	similar to Putative uncharacterized protein	lightyellow	0.37025	0.0684788	0.308603	0.133373	0.373232	0.0661113	0.304771	0.138514	0.373075	0.0662338	0.542912	0.00504234	0.281222	0.173263	0.232995	0.262354	-0.0643274	0.759995	-0.0199029	0.924769	0.439287	0.0280164	-0.164085	0.433183	0.0264422	0.900156	-0.034747	0.869031	-0.320809	0.117916	-0.206957	0.3209	-0.000879048	0.996673	-0.342539	0.0937075	0.25759	0.213824	0.148038	0.480065	0.393507	0.0516372	-0.29661	0.149936	-0.0305055	0.884907	-0.0936926
Sobic.002G350901	(1 of 51) PF00069//PF00139 - Protein kinase domain (Pkinase) // Legume lectin domain (Lectin_legB)	lightyellow	0.384491	0.0577325	0.205339	0.324783	0.364923	0.0728708	0.200885	0.335615	0.372256	0.0668787	0.571057	0.00286891	0.296107	0.150661	0.205088	0.325387	0.0780224	0.710857	-0.0707346	0.73688	0.352505	0.0839407	-0.0800066	0.703824	-0.173793	0.406071	-0.227466	0.274167	-0.44285	0.0266252	-0.229369	0.270062	-0.115268	0.583232	-0.436451	0.0291649	0.0800637	0.703622	0.0561638	0.789737	0.233483	0.261326	-0.330717	0.106367	-0.123779	0.555538	0.0797323
Sobic.003G285900	similar to Putative uncharacterized protein	lightyellow	0.40094	0.0470005	0.0283546	0.892974	0.364444	0.0732756	0.028238	0.893412	0.369464	0.0691139	0.478572	0.0155182	0.229105	0.27063	0.117694	0.575279	0.23144	0.265643	0.20809	0.3182	0.403841	0.0452818	0.0971325	0.644158	0.142154	0.497875	-0.0219849	0.916924	-0.256822	0.21524	-0.153977	0.46242	-0.0673903	0.748919	-0.150426	0.472927	0.227219	0.274702	-0.311704	0.129315	0.263024	0.203978	-0.243739	0.24035	0.0401343	0.848938	-0.0371274
Sobic.004G107000	(1 of 2) K10872 - meiotic recombination protein DMC1 (DMC1)	lightyellow	0.388789	0.0547613	0.193337	0.354459	0.353394	0.0831083	0.116082	0.58056	0.368972	0.0695137	0.57427	0.00268149	0.440166	0.0276679	0.449433	0.0242014	-0.302563	0.141541	-0.101724	0.628501	0.490934	0.0127058	-0.0862842	0.681733	0.10224	0.62675	0.0170592	0.935494	-0.205199	0.32512	-0.000985668	0.996269	0.355781	0.0809043	-0.0693761	0.741764	0.293656	0.154231	-0.105211	0.616711	0.522682	0.0073486	0.01124	0.957473	0.125942	0.548595	-0.236351
Sobic.004G340700	similar to F-box family protein-like	lightyellow	0.376287	0.0637507	0.220977	0.288457	0.367083	0.0710652	0.20407	0.327847	0.368237	0.070114	0.595646	0.00168034	0.415938	0.0386413	0.371701	0.0673192	-0.09102	0.665232	-0.234726	0.258725	0.433644	0.0303387	-0.0878034	0.676424	-0.351593	0.0848008	-0.334647	0.102026	-0.488337	0.0132587	-0.128642	0.539984	0.0458864	0.827585	-0.61413	0.00109197	0.0894929	0.670537	0.0949277	0.65173	0.469275	0.0179537	-0.20743	0.319771	-0.0652565	0.756631	0.0385061
Sobic.007G045100	similar to Putative uncharacterized protein	lightyellow	0.33992	0.0964096	0.398857	0.0482656	0.39344	0.0516809	0.382359	0.0592522	0.365031	0.0727798	0.436188	0.0292733	0.220194	0.290212	0.151729	0.469057	-0.0246397	0.906933	0.0189137	0.928498	0.344646	0.091575	-0.0849199	0.686513	-0.15286	0.465711	-0.117097	0.57723	-0.290401	0.159062	-0.175437	0.401575	-0.0659911	0.753973	-0.514741	0.00846777	0.183373	0.380269	0.327294	0.110258	0.48846	0.0132321	-0.260662	0.208219	-0.0914076	0.663888	-0.17953
Sobic.003G192600	similar to Receptor-like kinase	lightyellow	0.389792	0.0540849	0.0522727	0.804017	0.365654	0.0722557	0.0471958	0.82274	0.364077	0.0735873	0.527702	0.00670698	0.333634	0.103132	0.333201	0.103608	0.225027	0.279485	-0.214937	0.302172	0.157342	0.452573	0.17447	0.404215	-0.394928	0.0507246	-0.388721	0.0548069	-0.469685	0.0178401	-0.0814833	0.698606	-0.00601433	0.977238	-0.511201	0.00901061	-0.181339	0.385669	-0.19053	0.361624	0.00295667	0.988809	-0.123463	0.556555	-0.116876	0.577955	0.386522
Sobic.002G245500	similar to Putative transparent testa	lightyellow	0.389359	0.0543763	0.115102	0.583779	0.350361	0.0859742	0.0776521	0.712172	0.363568	0.0740217	0.673412	0.000224651	0.481207	0.0148794	0.391946	0.0526549	0.0117812	0.955428	-0.186116	0.373059	0.498996	0.0111092	-0.167273	0.424174	-0.231504	0.265507	-0.30328	0.140553	-0.430725	0.031599	-0.0893653	0.670981	0.021798	0.917628	-0.447204	0.0250012	0.0556374	0.791665	-0.128077	0.54178	0.334771	0.101891	-0.220229	0.290133	-0.00883196	0.966579	0.0333815
Sobic.003G440900	(1 of 12) K01193 - beta-fructofuranosidase (E3.2.1.26, sacA)	lightyellow	0.368559	0.0698509	0.163143	0.435865	0.378085	0.0623921	0.172787	0.408836	0.36235	0.0750671	0.538766	0.00545718	0.234753	0.258666	0.328984	0.108324	0.143801	0.492856	-0.0545045	0.795819	0.41673	0.0382351	0.303299	0.140527	-0.0446457	0.832181	-0.368109	0.0702191	-0.700044	9.8e-05	-0.410228	0.0416725	0.122431	0.559884	-0.479401	0.0153147	0.208239	0.317845	0.0319873	0.879355	0.484703	0.0140654	-0.275478	0.182586	-0.274098	0.184877	0.241757
Sobic.002G097000	(1 of 2) PF08507 - COPI associated protein (COPI_assoc)	lightyellow	0.388927	0.0546678	0.151447	0.469894	0.330185	0.106965	0.103494	0.622507	0.360283	0.0768684	0.597711	0.00160341	0.509115	0.00934385	0.324763	0.113202	-0.0674138	0.748834	-0.0522836	0.803977	0.572431	0.00278743	-0.326421	0.111267	-0.232244	0.263938	-0.166492	0.426372	-0.225689	0.278036	0.0368181	0.861296	-0.00798032	0.9698	-0.465143	0.0191321	0.169518	0.417892	-0.157562	0.451935	0.562151	0.00344767	-0.190013	0.362952	0.133467	0.524761	-0.306466
Sobic.001G023300	expressed protein	lightyellow	0.358395	0.0785417	0.218542	0.293937	0.364595	0.0731479	0.206927	0.320972	0.355581	0.0810876	0.559555	0.0036339	0.293801	0.154018	0.166165	0.427295	-0.0747773	0.722408	0.0563197	0.789166	0.496836	0.0115197	-0.0907356	0.666219	0.113748	0.588241	0.085089	0.68592	-0.183699	0.37941	-0.145485	0.487751	-0.109733	0.601562	-0.237525	0.252923	0.29811	0.147789	0.0563433	0.78908	0.319208	0.119865	-0.304666	0.138658	0.0696193	0.740889	-0.175007
Sobic.010G268400	similar to Aspartic proteinase nepenthesin II-like	lightyellow	0.392744	0.052133	0.0510817	0.8084	0.326207	0.111516	-0.0333428	0.874281	0.352906	0.0835645	0.622916	0.000881323	0.558069	0.00374431	0.437677	0.0286637	-0.346368	0.0898597	-0.124695	0.552593	0.578329	0.0024597	-0.0644088	0.7597	0.0391444	0.852623	-0.0346381	0.869438	-0.165379	0.429513	0.160126	0.444512	0.253108	0.222182	0.0100222	0.962078	0.246117	0.235649	-0.305579	0.137419	0.443794	0.0262662	0.0807329	0.701256	0.261329	0.207016	-0.234641
Sobic.001G512100	similar to Putative corA-like Mg++ transporter protein	lightyellow	0.372306	0.0668392	0.109015	0.603958	0.33488	0.101773	0.058524	0.781107	0.34711	0.089127	0.516422	0.00821971	0.333953	0.102783	0.243543	0.240739	0.0617438	0.769374	0.0448864	0.831289	0.39565	0.0502656	-0.127468	0.543721	-0.125467	0.550115	-0.0584189	0.78149	-0.220884	0.288666	-0.0867241	0.680193	0.0483443	0.818496	-0.337402	0.0990615	0.19884	0.340659	-0.168644	0.420332	0.458719	0.0210887	-0.194604	0.351253	0.0298941	0.887199	-0.17975
Sobic.003G186300	Predicted protein	lightyellow	0.370055	0.0686361	0.181654	0.38483	0.318558	0.120663	0.131919	0.529621	0.346807	0.0894253	0.602791	0.00142686	0.449193	0.0242865	0.406556	0.0437186	-0.0810929	0.699984	-0.182117	0.383598	0.446201	0.0253681	-0.130607	0.533759	-0.181114	0.386269	-0.280472	0.174461	-0.412858	0.040254	-0.0922159	0.661089	0.209564	0.314707	-0.366163	0.0718298	0.0934955	0.656666	-0.163965	0.433525	0.412549	0.0404185	-0.0942793	0.653963	-0.051642	0.806337	-0.0218329
Sobic.001G165000	(1 of 5) PTHR31920//PTHR31920:SF20 - FAMILY NOT NAMED // B3 DOMAIN-CONTAINING PROTEIN REM23	lightyellow	0.361464	0.0758352	0.196824	0.345679	0.330815	0.106257	0.12214	0.560822	0.344905	0.0913153	0.542017	0.00512962	0.294268	0.153334	0.413281	0.0400294	-0.0142829	0.945975	-0.220473	0.289587	0.235484	0.257145	-0.0709806	0.735997	-0.195917	0.347951	-0.363106	0.0744168	-0.521437	0.00751541	-0.253948	0.220598	0.298314	0.147497	-0.393783	0.0514588	0.041296	0.844616	-0.0413937	0.844253	0.44942	0.0242059	-0.120866	0.564949	-0.287169	0.163966	0.0926536
Sobic.006G207100	similar to OSIGBa0113I13.1 protein	lightyellow	0.34389	0.0923359	0.245637	0.236593	0.349868	0.0864469	0.175655	0.400983	0.342325	0.0939264	0.547332	0.00462972	0.444977	0.0258216	0.344797	0.0914233	-0.196482	0.346533	-0.0794563	0.705773	0.394326	0.0511094	-0.0263545	0.900486	-0.17069	0.414632	0.0435984	0.836065	-0.0565579	0.788294	0.169075	0.419128	0.156679	0.454506	-0.335121	0.101511	0.128588	0.540157	0.12922	0.538149	0.339459	0.0968908	0.0585125	0.781149	0.186278	0.372635	-0.314332
Sobic.001G543300	(1 of 1) PTHR11695//PTHR11695:SF578 - ALCOHOL DEHYDROGENASE RELATED // SUBFAMILY NOT NAMED	lightyellow	0.357796	0.0790789	0.14651	0.484658	0.337586	0.0988663	0.0765693	0.716022	0.340535	0.0957701	0.508211	0.00949132	0.408283	0.0427463	0.438285	0.0284179	-0.340407	0.0959022	-0.0607905	0.772843	0.364936	0.0728601	0.119441	0.569579	0.0656507	0.755204	0.145244	0.48848	0.0134773	0.949019	0.132714	0.527121	0.442635	0.0267076	-0.0140728	0.946769	0.21498	0.302072	-0.0933332	0.657227	0.412548	0.040419	0.223269	0.283357	0.162412	0.437953	-0.344444
Sobic.004G038000	similar to Putative uncharacterized protein	lightyellow	0.317809	0.121588	0.3191	0.119998	0.371422	0.0675408	0.322284	0.116141	0.338609	0.0977838	0.476014	0.0161595	0.306569	0.136085	0.373648	0.0657855	0.0324566	0.877598	-0.216009	0.29971	0.28366	0.169409	0.165103	0.430295	-0.329974	0.107203	-0.358606	0.0783536	-0.482499	0.0145743	-0.150692	0.472138	0.144067	0.492049	-0.618064	0.000992821	-0.0313248	0.881836	0.285237	0.166948	0.332916	0.103922	-0.0756788	0.719193	-0.177451	0.396106	0.139725
Sobic.009G187400	similar to Putative uncharacterized protein	lightyellow	0.35272	0.0837388	0.186955	0.37087	0.326126	0.11161	0.11837	0.573068	0.337193	0.0992846	0.653532	0.000396294	0.540421	0.0052883	0.616003	0.00104376	-0.145571	0.487491	-0.389231	0.054462	0.354986	0.0816339	-0.18595	0.373495	-0.438149	0.0284728	-0.472716	0.0170182	-0.537124	0.00562927	-0.0322219	0.878477	0.349871	0.086444	-0.575083	0.00263574	-0.0711923	0.735237	-0.0820114	0.696743	0.476348	0.0160745	-0.000269089	0.998981	-0.132084	0.529103	0.0527823
Sobic.002G340350		lightyellow	0.350527	0.085815	0.113032	0.590608	0.335753	0.100828	0.0981082	0.640818	0.33414	0.102579	0.636113	0.000630986	0.270353	0.191193	0.280558	0.174324	0.184724	0.376709	-0.0331381	0.875047	0.476687	0.0159887	-0.0620856	0.768132	-0.105066	0.6172	-0.320599	0.118171	-0.614747	0.00107588	-0.414234	0.0395272	0.0211693	0.919996	-0.55658	0.00385782	0.223097	0.283738	-0.109601	0.602001	0.552096	0.00421719	-0.41118	0.0411546	-0.268247	0.194809	0.070547
Sobic.006G117500		lightyellow	0.348927	0.087354	0.207883	0.318693	0.311573	0.129485	0.190628	0.361374	0.333758	0.102996	0.476424	0.0160553	0.40411	0.0451247	0.395505	0.0503575	-0.0986252	0.639051	-0.387372	0.055727	0.151927	0.468471	-0.194465	0.351606	-0.36335	0.0742078	-0.439648	0.0278727	-0.436135	0.0292952	-0.0221134	0.91644	0.0773453	0.713262	-0.353378	0.0831232	-0.246936	0.234044	-0.0507661	0.809562	-0.0107059	0.959493	-0.0572811	0.785648	-0.115851	0.581317	0.272028
Sobic.003G304000	similar to Putative uncharacterized protein	lightyellow	0.343634	0.0925941	0.192064	0.3577	0.330617	0.106479	0.12693	0.545437	0.332856	0.103987	0.608992	0.00123421	0.496741	0.011538	0.564775	0.00326768	-0.10349	0.622519	-0.291972	0.156717	0.452762	0.0230453	-0.189221	0.364993	-0.262977	0.204062	-0.451057	0.0236317	-0.578345	0.00245886	-0.0843783	0.688414	0.336713	0.0997967	-0.458931	0.0210217	0.0626297	0.766155	-0.0831567	0.692708	0.588148	0.0019869	-0.0495584	0.814015	-0.0917644	0.662652	0.0444007
Sobic.001G534532	similar to Putative uncharacterized protein	lightyellow	0.330452	0.106664	0.237523	0.252928	0.341441	0.0948328	0.220537	0.289443	0.331923	0.105021	0.570567	0.00289847	0.309915	0.131645	0.182331	0.383029	0.0691021	0.74275	0.00440107	0.983342	0.4977	0.0113541	-0.208016	0.318376	-0.142323	0.49736	-0.0968153	0.645245	-0.298738	0.146895	-0.173319	0.407373	-0.123668	0.555895	-0.511529	0.00895904	0.224308	0.281065	0.15182	0.468789	0.437533	0.0287222	-0.357668	0.0791939	-0.00604565	0.977119	-0.154437
Sobic.004G195700	similar to Putative uncharacterized protein	lightyellow	0.343125	0.0931105	0.0938454	0.655459	0.336748	0.0997594	0.0907175	0.666282	0.328317	0.109085	0.420202	0.0364941	0.135738	0.517665	0.0171051	0.935321	0.23891	0.250083	0.00789811	0.970111	0.267222	0.196586	0.0615504	0.770078	-0.0467259	0.824478	-0.236187	0.255685	-0.426139	0.0336632	-0.276245	0.181322	-0.263614	0.202928	-0.308165	0.133954	0.0755113	0.71979	-0.133117	0.525858	0.0956397	0.649281	-0.376087	0.0639029	-0.142666	0.496313	0.263344
Sobic.001G317600	similar to Glutathione S-transferase GST 37	lightyellow	0.349933	0.0863847	0.0186945	0.929325	0.305585	0.137411	-0.0218574	0.917404	0.317424	0.122064	0.555218	0.00396408	0.225801	0.27779	0.309647	0.131997	0.206913	0.321006	-0.0321205	0.878856	0.347126	0.089112	0.130231	0.534949	-0.109066	0.603786	-0.298979	0.146554	-0.566935	0.00312559	-0.365046	0.0727671	0.181607	0.384954	-0.469493	0.0178934	0.192196	0.357363	-0.282493	0.171246	0.531762	0.00622311	-0.254972	0.21868	-0.273049	0.186631	0.135651
Sobic.005G136932	(1 of 17) K00660 - chalcone synthase (CHS)	lightyellow	0.354995	0.0816253	-0.0332736	0.87454	0.281539	0.172759	-0.0690287	0.743014	0.310314	0.131123	0.525149	0.00702709	0.151736	0.469036	0.119766	0.568521	0.219508	0.291756	0.113731	0.588297	0.331096	0.105942	0.19341	0.354274	0.0573563	0.785373	-0.0599776	0.775804	-0.351566	0.0848266	-0.33469	0.101979	-0.0087558	0.966867	-0.271127	0.189875	0.253038	0.222315	-0.310092	0.131414	0.316503	0.123212	-0.303137	0.14075	-0.183083	0.381037	0.0493483
Sobic.008G074800	(1 of 2) PTHR23024//PTHR23024:SF180 - MEMBER OF 'GDXG' FAMILY OF LIPOLYTIC ENZYMES // SUBFAMILY NOT NAMED	lightyellow	0.3373	0.0991701	0.106809	0.61134	0.278556	0.177548	0.0995406	0.635927	0.309388	0.132338	0.425221	0.0340891	0.274871	0.183591	0.240032	0.247799	-0.183081	0.381041	-0.0677015	0.747796	0.257166	0.214605	-0.038752	0.854085	-0.0371309	0.860129	-0.0799388	0.704064	-0.176368	0.399043	-0.0710289	0.735824	0.198432	0.341671	-0.0550712	0.79374	0.124647	0.552746	-0.208873	0.316341	0.274307	0.184528	-0.0170248	0.935624	-0.0348162	0.868772	-0.0941692
Sobic.006G194600	similar to OSJNBa0013K16.18 protein	lightyellow	0.338786	0.0975971	-0.00416289	0.984244	0.252034	0.224217	-0.0438208	0.83524	0.293574	0.154351	0.538057	0.00553089	0.355967	0.0807349	0.117678	0.575329	0.0347767	0.86892	-0.000284353	0.998924	0.435034	0.0297526	-0.215566	0.300725	-0.0463647	0.825814	-0.0695231	0.741235	-0.131761	0.53012	-0.0225002	0.914984	-0.18359	0.379697	-0.107238	0.609901	0.106249	0.61322	-0.302342	0.141846	0.134714	0.520857	-0.236861	0.254291	0.0877884	0.676476	-0.0947566
Sobic.001G290400	similar to No apical meristem, putative%252C expressed	lightyellow	0.304846	0.138413	0.0784297	0.709411	0.292108	0.156515	0.0421439	0.841465	0.28842	0.162056	0.589136	0.00194395	0.543685	0.00496802	0.499157	0.011079	-0.283602	0.1695	-0.264035	0.202181	0.44355	0.0263586	0.0380115	0.856845	-0.18627	0.372656	-0.213899	0.304568	-0.258619	0.211935	0.159403	0.4466	0.276466	0.180959	-0.215437	0.301022	0.0174327	0.934085	-0.130374	0.534498	0.272548	0.187474	0.143594	0.493486	0.13255	0.527639	-0.0789198
Sobic.009G220300	(1 of 11) PF12442 - Protein of unknown function (DUF3681) (DUF3681)	lightyellow	0.316599	0.123092	0.0877503	0.676609	0.251817	0.224629	0.0733115	0.727645	0.286571	0.164884	0.382221	0.059352	0.242827	0.242168	0.287646	0.163236	-0.0117145	0.95568	-0.275439	0.182652	0.0677115	0.74776	-0.00147483	0.994418	-0.309015	0.132829	-0.370442	0.0683247	-0.443729	0.0262906	-0.146912	0.483447	0.0984044	0.639805	-0.362374	0.075047	-0.139998	0.504484	-0.0702967	0.738453	0.0701712	0.738904	-0.0789976	0.707398	-0.218542	0.293938	0.260363
Sobic.005G085000	similar to Os07g0601600 protein	lightyellow	0.319371	0.119665	-0.00410696	0.984455	0.253935	0.220622	-0.0852755	0.685266	0.279971	0.175264	0.621999	0.000901528	0.42515	0.0341222	0.48664	0.0136306	0.0273371	0.896795	-0.170642	0.414766	0.336169	0.10038	0.105064	0.617206	-0.337186	0.0992915	-0.243243	0.241337	-0.386303	0.0564652	-0.101577	0.628998	0.305867	0.13703	-0.544148	0.00492399	0.0618388	0.769029	-0.256367	0.216084	0.46724	0.0185266	-0.0413233	0.844515	-0.124965	0.551724	-0.0218508
Sobic.007G181600	similar to Sorbitol dehydrogenase	lightyellow	0.297064	0.149283	-0.0431916	0.837574	0.248523	0.230953	-0.0455693	0.828759	0.262801	0.204375	0.462123	0.0200327	0.206432	0.322158	0.27676	0.180476	0.408359	0.0427042	-0.17059	0.414909	-0.00433407	0.983596	0.120118	0.567377	-0.429082	0.0323264	-0.473093	0.0169183	-0.529577	0.00647977	-0.239625	0.248628	0.0387771	0.853991	-0.55243	0.00418953	-0.282934	0.17055	-0.315944	0.123911	-0.0614052	0.770606	-0.174869	0.403124	-0.355591	0.081078	0.420838
Sobic.007G137300	weakly similar to Putative uncharacterized protein	lightyellow	0.277655	0.179014	0.0619291	0.768701	0.269647	0.1924	-0.00382461	0.985524	0.262013	0.205787	0.558827	0.00368762	0.391267	0.0531024	0.457611	0.0214421	-0.146944	0.483349	-0.200972	0.335402	0.349384	0.0869123	0.00131572	0.99502	-0.153278	0.464478	-0.193213	0.354775	-0.296164	0.150579	-0.0514369	0.807092	0.365446	0.0724303	-0.269536	0.192591	0.0858406	0.683285	-0.178468	0.39336	0.432777	0.0307086	0.0411397	0.845198	-0.0676739	0.747896	-0.0908527
Sobic.004G085700	Predicted protein	lightyellow	0.290663	0.15867	0.0563316	0.789122	0.233776	0.260711	-0.0102007	0.961403	0.260412	0.208671	0.567385	0.00309662	0.501298	0.0106851	0.468365	0.0182082	-0.198748	0.340888	-0.202109	0.332616	0.480237	0.0151119	-0.332134	0.104786	-0.231746	0.264994	-0.282027	0.171984	-0.356763	0.0800104	0.0309525	0.883231	0.251457	0.225314	-0.392442	0.0523299	0.138444	0.509272	-0.304426	0.138985	0.625279	0.000831044	-0.0503513	0.811091	0.0381287	0.856408	-0.185257
Sobic.004G257500	(1 of 9) K06689 - ubiquitin-conjugating enzyme E2 D/E (UBE2D_E, UBC4, UBC5)	lightyellow	0.215275	0.301393	0.275255	0.182954	0.300022	0.145082	0.275201	0.183045	0.247157	0.233611	0.227436	0.274233	0.163738	0.434171	0.269067	0.193395	0.0423412	0.840732	-0.210773	0.311857	0.0565053	0.788487	0.0791285	0.706934	-0.27038	0.191146	-0.399435	0.0479115	-0.414802	0.0392301	-0.0568843	0.7871	0.12926	0.538023	-0.393163	0.0518601	-0.144013	0.492214	0.257396	0.214181	0.189126	0.365239	0.0174758	0.933922	-0.150879	0.471581	0.235649
Sobic.006G111300	similar to OSIGBa0115M15.1 protein	lightyellow	0.241284	0.245268	0.0751517	0.721072	0.245431	0.236998	0.119023	0.57094	0.23525	0.25763	0.254941	0.218738	0.162603	0.437406	0.0712963	0.734864	-0.0235454	0.911049	0.0156207	0.940924	0.16017	0.444386	0.0934352	0.656874	-0.0618579	0.768959	0.000669882	0.997464	0.0284299	0.892692	0.032496	0.87745	0.042591	0.839804	-0.0501737	0.811746	-0.00268804	0.989826	-0.104851	0.617924	0.0311481	0.882499	0.0549488	0.794189	0.0254787	0.903778	-0.105696
Sobic.006G082700	(1 of 1) PF14542 - GCN5-related N-acetyl-transferase (Acetyltransf_CG)	lightyellow	0.302526	0.141592	-0.236405	0.255234	0.194043	0.352671	-0.307496	0.134845	0.234564	0.259063	0.592874	0.00178859	0.481862	0.0147241	0.190025	0.362922	-0.106436	0.612594	0.0943468	0.65373	0.517187	0.00810884	-0.257662	0.213692	0.123357	0.556896	0.290684	0.158639	0.244316	0.239204	0.286322	0.165268	-0.0510203	0.808626	0.137717	0.511522	0.196106	0.347476	-0.692596	0.000124637	0.0812181	0.699542	-0.0319327	0.87956	0.438427	0.0283608	-0.396385
Sobic.001G007300	similar to Putative uncharacterized protein	lightyellow	0.260878	0.207829	-0.0216155	0.918315	0.219354	0.292103	-0.0578197	0.783679	0.231393	0.265743	0.594612	0.00172003	0.318789	0.120379	0.363721	0.0738905	0.0979469	0.64137	-0.0745728	0.723138	0.435192	0.0296865	0.0898365	0.669342	-0.118704	0.571981	-0.232012	0.264431	-0.483054	0.0144447	-0.277185	0.179781	0.135167	0.519444	-0.46968	0.0178417	0.177239	0.39668	-0.204133	0.327696	0.45661	0.0217655	-0.236375	0.255296	-0.185274	0.375265	0.0468174
Sobic.003G121500	Predicted protein	lightyellow	0.263963	0.202309	-0.141419	0.500123	0.167788	0.422727	-0.195979	0.347793	0.2095	0.314858	0.581975	0.00227402	0.474576	0.0165296	0.304654	0.138674	0.0302428	0.885891	0.00637031	0.975891	0.422647	0.0353063	-0.15176	0.468965	-0.139055	0.507387	-0.0339665	0.871949	-0.0963494	0.646843	0.134111	0.522743	0.0605233	0.773816	-0.240153	0.247554	0.0620942	0.768101	-0.51916	0.00782866	0.176905	0.397584	-0.0582321	0.782173	0.18558	0.374462	-0.227366
Sobic.003G248901	weakly similar to Putative uncharacterized protein	lightyellow	0.238827	0.250254	-0.0368204	0.861287	0.183645	0.379552	-0.098199	0.640507	0.20501	0.325575	0.553768	0.00408005	0.390798	0.0534136	0.362062	0.0753164	-0.169277	0.418564	-0.0859937	0.682749	0.438449	0.0283518	-0.134492	0.521551	-0.098902	0.638106	-0.0401971	0.848704	-0.137286	0.512856	-0.0213337	0.919377	0.275676	0.182259	-0.218123	0.294888	0.203929	0.328188	-0.348058	0.0881992	0.512859	0.00875289	-0.017929	0.932212	0.020401	0.922891	-0.269589
Sobic.009G073000	similar to Glutaredoxin-C7	lightyellow	0.229861	0.26901	-0.0199218	0.924697	0.195985	0.34778	-0.0689171	0.743416	0.204071	0.327844	0.609591	0.00121684	0.399431	0.0479142	0.369951	0.0687201	0.0323137	0.878133	-0.0835728	0.691244	0.508622	0.00942401	-0.11621	0.580139	-0.211599	0.309922	-0.201388	0.334382	-0.367211	0.0709588	-0.136119	0.51648	0.133715	0.523984	-0.536295	0.00571785	0.192072	0.357678	-0.245397	0.237065	0.561148	0.00351866	-0.20273	0.331101	-0.0512352	0.807835	-0.136669
Sobic.008G024700	(1 of 29) PF04525 - LURP-one-related (LOR)	lightyellow	0.227025	0.275123	-0.00314746	0.988087	0.190902	0.36067	-0.0562516	0.789416	0.201976	0.332942	0.540012	0.00532961	0.412213	0.040598	0.468376	0.0182049	-0.040039	0.849292	-0.268922	0.193645	0.302015	0.142299	-0.151281	0.470386	-0.329446	0.1078	-0.338563	0.0978328	-0.398684	0.0483717	-0.0584195	0.781488	0.264923	0.200611	-0.434179	0.0301122	-0.0270447	0.897893	-0.314564	0.125652	0.388361	0.0550515	-0.0491744	0.815431	-0.107116	0.610311	0.0544171
Sobic.003G149700	similar to Putative L-pipecolic acid oxidase	lightyellow	0.222394	0.285298	-0.00128149	0.995149	0.178092	0.394376	-0.0518845	0.805445	0.195594	0.348761	0.535976	0.00575222	0.319514	0.119491	0.310176	0.131304	0.09967	0.635486	-0.124511	0.553182	0.316727	0.122932	-0.120298	0.566792	-0.300769	0.144034	-0.216726	0.298068	-0.356002	0.0807028	-0.115182	0.583516	0.10784	0.607885	-0.573537	0.00272333	0.0690839	0.742815	-0.195128	0.349933	0.362832	0.0746522	-0.171898	0.411288	-0.102266	0.626661	-0.0256214
Sobic.001G093100	(1 of 1) PTHR11926//PTHR11926:SF317 - GLUCOSYL/GLUCURONOSYL TRANSFERASES // SUBFAMILY NOT NAMED	lightyellow	0.213905	0.304555	0.0244958	0.907474	0.193808	0.353266	-0.0558138	0.791019	0.195397	0.349257	0.426138	0.0336639	0.231798	0.264883	0.378491	0.0620887	0.100415	0.632948	-0.222559	0.284931	0.143485	0.493819	0.100393	0.633023	-0.315089	0.124988	-0.325994	0.111763	-0.450478	0.0238335	-0.200178	0.337354	0.226393	0.276498	-0.51752	0.00806092	-0.0309261	0.88333	-0.0302371	0.885913	0.353607	0.0829096	-0.0939282	0.655174	-0.261604	0.206521	0.144085
Sobic.001G418651		lightyellow	0.132339	0.528301	0.128256	0.541211	0.173409	0.407125	0.177443	0.396129	0.147129	0.482793	0.299925	0.145219	0.0469166	0.823772	0.106614	0.611996	0.290266	0.159266	0.00631652	0.976094	0.0851457	0.685721	0.0823479	0.695556	-0.210918	0.311518	-0.105411	0.616038	-0.259505	0.210318	-0.220738	0.288993	-0.0567279	0.787672	-0.495743	0.0117321	-0.0181127	0.931519	0.161123	0.441644	0.06208	0.768152	-0.221249	0.28785	-0.193163	0.354901	0.167441
Sobic.004G068750		lightyellow	0.146087	0.485932	-0.0616219	0.769817	0.102862	0.624642	-0.0680708	0.746465	0.12065	0.565648	0.383886	0.0581612	0.158821	0.448282	0.145664	0.48721	0.242079	0.243667	-0.0468888	0.823875	0.157974	0.450738	0.0143236	0.945822	-0.250465	0.227212	-0.263673	0.202823	-0.385022	0.0573593	-0.21098	0.311373	-0.00809435	0.969369	-0.49377	0.0121238	-0.0269245	0.898344	-0.267508	0.196089	0.152534	0.466673	-0.20781	0.318867	-0.234871	0.25842	0.108802
Sobic.004G097700	weakly similar to Putative homeobox protein	lightyellow	0.159405	0.446594	-0.167053	0.424793	0.0729917	0.728789	-0.24524	0.237374	0.111129	0.596915	0.535398	0.00581498	0.459608	0.0208088	0.401486	0.0466729	-0.148184	0.479624	-0.0994972	0.636075	0.492782	0.0123239	-0.183137	0.380894	-0.0797232	0.704827	-0.0527945	0.802098	-0.155692	0.457388	0.0654371	0.755977	0.207667	0.319206	-0.215765	0.300269	0.190456	0.361815	-0.43038	0.0317507	0.43707	0.0289109	-0.0405854	0.847259	0.146246	0.485453	-0.227869
Sobic.006G231332	similar to H0315F07.12 protein	lightyellow	0.112455	0.592519	-0.0225912	0.914641	0.119812	0.568372	-0.0648654	0.758047	0.104873	0.61785	0.340563	0.0957412	0.191109	0.360139	0.13181	0.529964	0.0467092	0.82454	-0.0388458	0.853736	0.257467	0.214051	-0.256914	0.21507	-0.157286	0.452738	-0.14143	0.500091	-0.139835	0.504984	-0.0821009	0.696427	-0.00890333	0.966309	-0.295882	0.150986	0.053118	0.800909	-0.169268	0.418588	0.332018	0.104916	-0.169135	0.418961	-0.070912	0.736243	-0.17719
Sobic.004G228500	similar to Putative uncharacterized protein	lightyellow	0.113185	0.590103	-0.036263	0.863368	0.0978787	0.641603	-0.0670388	0.750188	0.0986177	0.639077	0.443668	0.0263139	0.177958	0.394736	0.27348	0.18591	0.201704	0.333606	-0.0307967	0.883815	0.274498	0.184211	0.199402	0.33927	-0.261128	0.207378	-0.195869	0.34807	-0.439971	0.027745	-0.316693	0.122974	0.138052	0.510484	-0.624512	0.000847086	0.150344	0.473173	-0.0642621	0.760232	0.457441	0.0214968	-0.23722	0.25355	-0.255081	0.218475	0.0538321
Sobic.002G416900	similar to Putative uncharacterized protein	lightyellow	0.036467	0.862606	0.0829687	0.69337	0.0540847	0.797359	0.0759604	0.718189	0.0453874	0.829432	0.288617	0.161757	0.114872	0.584538	0.18908	0.365359	0.103448	0.622659	-0.182863	0.381618	0.185887	0.373659	-0.0488181	0.816746	-0.291999	0.156678	-0.34098	0.0953087	-0.467153	0.0185514	-0.274999	0.183379	-0.0437291	0.83558	-0.581552	0.00229494	0.00627388	0.976256	0.212659	0.307447	0.287846	0.162931	-0.265262	0.200013	-0.279061	0.176732	0.177789
Sobic.004G050200	(1 of 4) K13082 - bifunctional dihydroflavonol 4-reductase/flavanone 4-reductase (DFR)	darkgrey	0.872006	1.36e-08	0.668789	0.000257301	0.842275	1.29264e-07	0.590997	0.0018652	0.862138	3.04573e-08	0.831856	2.56e-07	0.83911	1.6e-07	0.787472	2.99e-06	-0.482033	0.0146838	-0.617635	0.00100324	0.202466	0.331746	-0.358162	0.0787505	-0.53367	0.00600608	-0.506197	0.00982702	-0.346502	0.0897263	0.394008	0.0513143	0.41605	0.0385835	-0.287104	0.164065	-0.440454	0.0275543	0.121561	0.562697	0.0394603	0.851447	0.360754	0.076455	0.0953591	0.650246	0.0479262
Sobic.004G182300	similar to Mlo3	darkgrey	0.840151	1.49e-07	0.700293	9.71707e-05	0.817371	6.12809e-07	0.595058	0.00170279	0.83574	1.99305e-07	0.78004	4.27e-06	0.8799	6.83e-09	0.836878	1.85e-07	-0.60861	0.00124539	-0.637036	0.000616055	0.13553	0.518313	-0.367937	0.0703602	-0.554537	0.00401821	-0.409703	0.04196	-0.145505	0.487692	0.587046	0.00203576	0.593161	0.0017771	-0.155989	0.45652	-0.491714	0.0125434	0.142844	0.495771	0.0172398	0.934812	0.603693	0.00139733	0.193319	0.354506	-0.1184
Sobic.001G159600	similar to Major facilitator superfamily protein	darkgrey	0.821	4.96e-07	0.648583	0.000453604	0.785312	3.32335e-06	0.543285	0.00500638	0.810165	9.20831e-07	0.832758	2.41e-07	0.945794	1.01e-12	0.819516	5.41e-07	-0.589511	0.00192785	-0.556157	0.00389055	0.372936	0.0663433	-0.487298	0.0134853	-0.509207	0.00932883	-0.422471	0.0353908	-0.239224	0.249444	0.560451	0.00356869	0.438134	0.0284786	-0.295087	0.15214	-0.309484	0.132211	0.105857	0.614536	0.259049	0.211149	0.423836	0.0347398	0.291049	0.158093	-0.210557
Sobic.002G001000	(1 of 1) PTHR22950:SF48 - PROLINE TRANSPORTER 1-RELATED	darkgrey	0.802654	1.38e-06	0.70231	9.09192e-05	0.782671	3.77171e-06	0.616003	0.00104375	0.801916	1.43793e-06	0.819358	5.46e-07	0.877334	8.59e-09	0.792456	2.34e-06	-0.521114	0.00755909	-0.498211	0.011257	0.417399	0.0378945	-0.485806	0.0138164	-0.446702	0.0251842	-0.423913	0.0347032	-0.332953	0.10388	0.402371	0.0461464	0.405789	0.0441558	-0.36164	0.0756827	-0.213634	0.305182	0.198879	0.340562	0.380347	0.0607147	0.288279	0.162271	0.205762	0.323765	-0.178165
Sobic.005G033100	similar to AMP-binding enzyme family protein, expressed	darkgrey	0.816167	6.57e-07	0.577098	0.00252529	0.771543	6.31153e-06	0.49299	0.0122815	0.798214	1.74476e-06	0.879542	7.05e-09	0.930774	1.56e-11	0.713636	6.2e-05	-0.566959	0.00312403	-0.366049	0.0719254	0.547015	0.00465833	-0.584581	0.00214876	-0.240611	0.246626	-0.206574	0.321817	-0.120558	0.565948	0.522999	0.00730652	0.330114	0.107046	-0.114545	0.585614	-0.106826	0.611282	-0.0343064	0.870678	0.288353	0.162158	0.286152	0.165531	0.418888	0.0371455	-0.369116
Sobic.001G063200	similar to Putative uncharacterized protein	darkgrey	0.818913	5.6e-07	0.54833	0.00454056	0.769624	6.87781e-06	0.445791	0.0255193	0.796763	1.88019e-06	0.818401	5.77e-07	0.867899	1.92e-08	0.588421	0.00197495	-0.503597	0.010275	-0.391344	0.0530514	0.360734	0.0764724	-0.54693	0.00466601	-0.400889	0.047031	-0.182361	0.382951	0.0393276	0.851941	0.619872	0.000949926	0.197663	0.343583	-0.139982	0.504533	-0.278933	0.176937	-0.0412523	0.844779	0.0580873	0.782702	0.337134	0.0993477	0.415029	0.0391118	-0.340466
Sobic.001G094300	similar to ATP sulfurylase	darkgrey	0.754276	1.33e-05	0.885979	3.87507e-09	0.80468	1.24136e-06	0.824084	4.12601e-07	0.790637	2.5611e-06	0.580088	0.0023686	0.642669	0.000531423	0.62533	0.000829989	-0.44176	0.0270449	-0.524082	0.0071647	0.0856956	0.683793	-0.355412	0.0812421	-0.510553	0.00911304	-0.39168	0.0528301	-0.232212	0.264006	0.379781	0.0611316	0.329357	0.107901	-0.327684	0.10981	-0.394033	0.0512982	0.572295	0.00279543	0.0877719	0.676533	0.338995	0.0973775	0.0944327	0.653435	-0.00774549
Sobic.001G383000	(1 of 1) PTHR11726//PTHR11726:SF13 - 60S RIBOSOMAL PROTEIN L10 // SUBFAMILY NOT NAMED	darkgrey	0.822821	4.45e-07	0.509782	0.00923613	0.748143	1.70801e-05	0.404465	0.0449188	0.790413	2.58971e-06	0.766012	8.07e-06	0.859229	3.82e-08	0.63874	0.000589292	-0.555448	0.00394597	-0.423977	0.0346733	0.272605	0.187378	-0.44274	0.0266672	-0.329962	0.107216	-0.156513	0.45499	0.0784406	0.709373	0.654172	0.000389363	0.350668	0.0856803	0.0541066	0.797279	-0.32057	0.118206	-0.139405	0.50631	-0.0498362	0.81299	0.474624	0.0165171	0.415947	0.0386366	-0.275988
Sobic.001G449600	similar to Non-symbiotic hemoglobin	darkgrey	0.815832	6.69e-07	0.565843	0.00319671	0.748398	1.69053e-05	0.462344	0.0199655	0.790229	2.61337e-06	0.729845	3.46e-05	0.822478	4.54e-07	0.631223	0.000715408	-0.59642	0.00165114	-0.448337	0.0245919	0.224937	0.279682	-0.50391	0.0102203	-0.346553	0.0896765	-0.174613	0.403826	0.0763284	0.716879	0.615243	0.00106308	0.374761	0.0649211	0.066369	0.752607	-0.328264	0.109145	-0.0835978	0.691157	-0.00608603	0.976966	0.46897	0.0180386	0.357141	0.0796685	-0.278262
Sobic.001G393600	similar to Expressed protein	darkgrey	0.809694	9.45e-07	0.496221	0.0116388	0.750969	1.52323e-05	0.398228	0.0486527	0.781582	3.9717e-06	0.774114	5.62e-06	0.772129	6.15e-06	0.541414	0.0051891	-0.474287	0.0166046	-0.392315	0.0524132	0.263382	0.203339	-0.482624	0.0145449	-0.366251	0.071756	-0.161536	0.440459	0.0902248	0.667992	0.507497	0.00960931	0.223488	0.282874	-0.0151692	0.942628	-0.312316	0.128524	-0.119191	0.570392	-0.00181062	0.993147	0.329357	0.1079	0.287897	0.162852	-0.273512
Sobic.002G291800	similar to Os09g0554000 protein	darkgrey	0.796275	1.93e-06	0.622481	0.000890846	0.745605	1.89054e-05	0.49716	0.0114574	0.780202	4.23881e-06	0.819083	5.55e-07	0.857441	4.37e-08	0.724535	4.21e-05	-0.552265	0.00420321	-0.425882	0.0337821	0.41872	0.0372294	-0.481317	0.0148533	-0.4021	0.0463071	-0.289601	0.160267	-0.156126	0.456119	0.456418	0.0218279	0.460189	0.0206272	-0.260356	0.208773	-0.149425	0.475912	0.0307843	0.883862	0.431817	0.0311227	0.359716	0.0773685	0.245845	0.236183	-0.35667
Sobic.010G176700	similar to Putative uncharacterized protein B1047H05.14	darkgrey	0.805498	1.19e-06	0.52216	0.00741812	0.74858	1.67819e-05	0.418445	0.037367	0.779983	4.28266e-06	0.830419	2.8e-07	0.915254	1.48e-10	0.678191	0.000194762	-0.536647	0.00568009	-0.439352	0.0279905	0.422742	0.0352606	-0.437779	0.0286226	-0.378777	0.0618755	-0.217262	0.296846	-0.0427743	0.839124	0.626594	0.000804166	0.27033	0.191231	-0.11468	0.585167	-0.237946	0.252057	-0.0817808	0.697556	0.109154	0.603492	0.375234	0.0645564	0.447527	0.024884	-0.233614
Sobic.010G028600	similar to Protein kinase domain containing protein, expressed	darkgrey	0.798643	1.71e-06	0.552966	0.00414533	0.74606	1.85662e-05	0.434377	0.0300286	0.776693	4.99127e-06	0.906303	4.49e-10	0.895929	1.43e-09	0.767596	7.52e-06	-0.453151	0.0229135	-0.431798	0.0311307	0.50451	0.0101158	-0.402842	0.0458679	-0.442288	0.0268408	-0.360002	0.0771162	-0.308284	0.133797	0.375501	0.0643516	0.391435	0.0529917	-0.40165	0.046575	-0.118157	0.573764	0.0108533	0.958936	0.456927	0.0216626	0.242546	0.242732	0.226642	0.275957	-0.242263
Sobic.001G115900	Predicted protein	darkgrey	0.766462	7.91e-06	0.674382	0.00021828	0.78255	3.79348e-06	0.609492	0.0012197	0.776174	5.11217e-06	0.692449	0.000125223	0.752707	1.42e-05	0.781571	3.97e-06	-0.580192	0.00236331	-0.622924	0.000881135	0.0486241	0.817463	-0.245661	0.236544	-0.491683	0.0125499	-0.414122	0.0395857	-0.154837	0.459892	0.470947	0.0174942	0.603079	0.00141736	-0.100843	0.631492	-0.513443	0.00866352	0.240992	0.245855	-0.0646125	0.758962	0.58106	0.00231947	0.0836122	0.691106	-0.0547114
Sobic.004G096700	similar to Putative uncharacterized protein	darkgrey	0.802575	1.39e-06	0.524334	0.00713203	0.740795	2.28463e-05	0.419478	0.0368519	0.776038	5.14427e-06	0.894497	1.66e-09	0.948293	5.95e-13	0.699375	0.000100139	-0.554076	0.00405517	-0.349066	0.0872199	0.596927	0.00163222	-0.588859	0.00195592	-0.274566	0.184097	-0.158823	0.448276	-0.0792569	0.706479	0.546729	0.00468425	0.283075	0.170327	-0.175275	0.402018	-0.0557306	0.791324	-0.0904256	0.667295	0.357932	0.0789567	0.253295	0.221829	0.471056	0.0174646	-0.411399
Sobic.003G267700	similar to MDR-like ABC transporter	darkgrey	0.79394	2.17e-06	0.530832	0.00633125	0.754543	1.31504e-05	0.435289	0.0296464	0.774811	5.44217e-06	0.762312	9.47e-06	0.873631	1.19e-08	0.740702	2.29e-05	-0.590782	0.00187419	-0.532134	0.00618033	0.207229	0.320252	-0.274163	0.184768	-0.440606	0.0274949	-0.276035	0.181668	-0.026774	0.89891	0.664263	0.000293207	0.470996	0.0174809	-0.0538347	0.798277	-0.417352	0.0379188	-0.0121106	0.954183	-0.0700816	0.739226	0.590204	0.00189843	0.341425	0.0948493	-0.178793
Sobic.006G126300	similar to Glucose-6-phosphate 1-dehydrogenase	darkgrey	0.803441	1.33e-06	0.488376	0.0132502	0.741237	2.24564e-05	0.391092	0.0532188	0.774156	5.60725e-06	0.77162	6.29e-06	0.871222	1.46e-08	0.587922	0.00199684	-0.581761	0.00228458	-0.380981	0.0602511	0.330127	0.107031	-0.514283	0.00853645	-0.313618	0.126855	-0.0668437	0.750892	0.182459	0.38269	0.713504	6.22e-05	0.253944	0.220606	0.0539899	0.797707	-0.279621	0.175828	-0.136766	0.514468	-0.0423616	0.840656	0.442064	0.0269271	0.510521	0.00911808	-0.374327
Sobic.004G341200	similar to Glutathione reductase, cytosolic	darkgrey	0.783115	3.69e-06	0.585937	0.00208598	0.743466	2.05772e-05	0.484902	0.0140203	0.768684	7.17156e-06	0.770352	6.66e-06	0.962178	1.75e-14	0.77672	4.99e-06	-0.698555	0.000102855	-0.571415	0.00284752	0.34821	0.0880512	-0.552625	0.00417343	-0.458648	0.0211114	-0.319832	0.119103	-0.0282428	0.893394	0.722265	4.57e-05	0.424384	0.0344814	-0.0794342	0.70585	-0.356158	0.0805607	0.00882199	0.966616	0.116334	0.579733	0.536579	0.00568728	0.437074	0.0289096	-0.281545
Sobic.008G191600	similar to CDS_VAMP	darkgrey	0.793769	2.19e-06	0.50124	0.0106955	0.741602	2.21384e-05	0.393413	0.0516982	0.768505	7.22853e-06	0.806405	1.13e-06	0.884468	4.47e-09	0.72544	4.07e-05	-0.561745	0.00347624	-0.520739	0.00761033	0.233294	0.261724	-0.321213	0.117428	-0.476124	0.0161314	-0.237182	0.25363	0.0105161	0.96021	0.640069	0.000569137	0.401955	0.0463932	-0.110405	0.599322	-0.403723	0.0453509	-0.0636844	0.762327	-0.0554492	0.792354	0.515673	0.00832938	0.336171	0.100378	-0.205097
Sobic.004G329300	similar to Leucine aminopeptidase 2, chloroplast precursor	darkgrey	0.785358	3.32e-06	0.546686	0.00468821	0.736585	2.68751e-05	0.450463	0.0238389	0.765382	8.29292e-06	0.896885	1.29e-09	0.948534	5.64e-13	0.779974	4.28e-06	-0.585198	0.00211997	-0.435098	0.029726	0.567717	0.00307544	-0.507039	0.00968559	-0.330631	0.106464	-0.304584	0.138769	-0.226033	0.277284	0.464302	0.0193795	0.380044	0.0609373	-0.230531	0.267577	-0.103966	0.620912	-0.0177727	0.932802	0.4029	0.0458337	0.278216	0.1781	0.339463	0.0968871	-0.319089
Sobic.009G118600	similar to Putative uncharacterized protein	darkgrey	0.791081	2.51e-06	0.4894	0.01303	0.734115	2.952e-05	0.403417	0.0455297	0.764361	8.66996e-06	0.865609	2.31e-08	0.955451	1.11e-13	0.748874	1.66e-05	-0.564574	0.00328116	-0.504727	0.0100783	0.440663	0.0274721	-0.526665	0.00683555	-0.422157	0.0355417	-0.345108	0.0911126	-0.158777	0.44841	0.58272	0.00223763	0.324612	0.113379	-0.171888	0.411315	-0.279843	0.175471	-0.115234	0.583345	0.147288	0.482316	0.363517	0.0740652	0.375847	0.0640868	-0.219674
Sobic.006G147600	similar to OSIGBa0145M07.1 protein	darkgrey	0.783272	3.67e-06	0.550883	0.00431914	0.728912	3.58584e-05	0.454168	0.022571	0.762202	9.51781e-06	0.848529	8.38e-08	0.927682	2.54e-11	0.786251	3.18e-06	-0.624342	0.000850684	-0.527373	0.00674763	0.414208	0.0395407	-0.500696	0.0107946	-0.402863	0.0458553	-0.339669	0.0966719	-0.183973	0.378685	0.50656	0.00976588	0.405532	0.044303	-0.174017	0.405456	-0.253153	0.222096	-0.0214087	0.919094	0.223383	0.283104	0.363781	0.0738399	0.294415	0.153119	-0.228162
Sobic.003G129600	similar to Os01g0275900 protein	darkgrey	0.781675	3.95e-06	0.519995	0.00771246	0.725557	4.05563e-05	0.415706	0.038761	0.757602	1.15737e-05	0.78189	3.91e-06	0.902922	6.64e-10	0.792941	2.28e-06	-0.586633	0.00205434	-0.552712	0.00416623	0.215997	0.299737	-0.323912	0.114204	-0.468208	0.0182522	-0.277959	0.178518	-0.052687	0.802493	0.658299	0.000347152	0.495428	0.0117938	-0.0920162	0.66178	-0.40824	0.0427705	-0.055628	0.791699	-0.0350039	0.868071	0.564914	0.00325836	0.345645	0.0905767	-0.154991
Sobic.003G244600	(1 of 1) PTHR11177//PTHR11177:SF165 - CHITINASE // SUBFAMILY NOT NAMED	darkgrey	0.777629	4.78e-06	0.507022	0.00968832	0.718983	5.13641e-05	0.39896	0.0482022	0.751988	1.46109e-05	0.765327	8.31e-06	0.893114	1.91e-09	0.67215	0.000233184	-0.585979	0.00208402	-0.515943	0.00828976	0.240203	0.247453	-0.550458	0.00435535	-0.465043	0.0191614	-0.229118	0.270602	0.0785728	0.708904	0.718328	5.26e-05	0.324995	0.112929	-0.0489847	0.816131	-0.417156	0.0380183	-0.0959344	0.648268	-0.070831	0.736534	0.498984	0.0111113	0.414667	0.0393005	-0.267149
Sobic.003G224000		darkgrey	0.77598	5.16e-06	0.469358	0.0179307	0.729552	3.50186e-05	0.39399	0.0513254	0.751779	1.47361e-05	0.80273	1.38e-06	0.806019	1.16e-06	0.514738	0.00846815	-0.523712	0.00721294	-0.305599	0.137392	0.406052	0.0440056	-0.442725	0.0266728	-0.291209	0.157853	-0.0417052	0.843095	0.149394	0.476006	0.550737	0.00433158	0.161217	0.441376	-0.0425421	0.839986	-0.183516	0.379892	-0.0797629	0.704687	0.0641405	0.760673	0.295877	0.150994	0.410906	0.0413028	-0.40627
Sobic.003G281900	(1 of 1) PTHR22870//PTHR22870:SF155 - REGULATOR OF CHROMOSOME CONDENSATION // SUBFAMILY NOT NAMED	darkgrey	0.767987	7.4e-06	0.53518	0.00583884	0.721476	4.69986e-05	0.428158	0.0327417	0.748456	1.68657e-05	0.808523	1.01e-06	0.94944	4.62e-13	0.749187	1.64e-05	-0.625254	0.000831568	-0.449557	0.0241575	0.517797	0.00802138	-0.580153	0.00236525	-0.2957	0.15125	-0.259797	0.209787	-0.116372	0.579607	0.625327	0.00083005	0.366658	0.0714175	-0.0914517	0.663736	-0.144125	0.491874	-0.0577833	0.783812	0.305187	0.13795	0.38626	0.056495	0.475279	0.0163477	-0.315091
Sobic.006G121500	similar to OSIGBa0158F13.10 protein	darkgrey	0.765362	8.3e-06	0.52569	0.00695833	0.724419	4.2269e-05	0.432715	0.0307353	0.747171	1.77598e-05	0.644476	0.000506495	0.760116	1.04e-05	0.715113	5.88e-05	-0.552246	0.00420475	-0.556968	0.00382791	0.0435889	0.8361	-0.133808	0.523692	-0.450064	0.0239788	-0.291724	0.157086	-0.0121001	0.954222	0.580604	0.0023424	0.516332	0.00823286	0.00522503	0.980224	-0.493466	0.0121852	0.0329565	0.875727	-0.158703	0.448623	0.626199	0.000812165	0.213992	0.304353	-0.0574484
Sobic.001G217400	(1 of 1) PTHR12136:SF41 - PLECKSTRIN HOMOLOGY (PH) AND LIPID-BINDING START DOMAIN-CONTAINING PROTEIN	darkgrey	0.754656	1.31e-05	0.583782	0.00218654	0.71363	6.19624e-05	0.4768	0.0159601	0.741193	2.24944e-05	0.738985	2.45e-05	0.945314	1.12e-12	0.758392	1.12e-05	-0.700153	9.76e-05	-0.509524	0.00927767	0.359314	0.0777236	-0.569708	0.00295083	-0.34246	0.0937875	-0.2117	0.309685	0.0223516	0.915543	0.753969	1.35e-05	0.441017	0.0273339	0.026093	0.901469	-0.289299	0.160723	0.00340003	0.987131	0.0927453	0.659258	0.544712	0.00487069	0.513563	0.0086453	-0.317107
Sobic.008G156300	similar to Pyridoxal kinase	darkgrey	0.769791	6.83e-06	0.44052	0.0275285	0.707163	7.73028e-05	0.370247	0.0684814	0.739423	2.4096e-05	0.742074	2.17e-05	0.815863	6.68e-07	0.535687	0.00578348	-0.451958	0.0233204	-0.389365	0.0543717	0.307584	0.134727	-0.487584	0.0134226	-0.348838	0.0874403	-0.16904	0.419226	0.047111	0.823053	0.620586	0.000933433	0.128744	0.539661	-0.0280062	0.894282	-0.313162	0.127438	-0.173276	0.407491	-0.11652	0.579122	0.319485	0.119526	0.443657	0.026318	-0.184109
Sobic.002G056500	similar to Os07g0185000 protein	darkgrey	0.756183	1.23e-05	0.54819	0.00455305	0.712793	6.37834e-05	0.4366	0.0291037	0.739086	2.44123e-05	0.837916	1.73e-07	0.948231	6.03e-13	0.83271	2.42e-07	-0.588293	0.00198054	-0.57771	0.00249248	0.332405	0.104486	-0.502957	0.0103878	-0.557271	0.00380479	-0.361813	0.0755325	-0.131238	0.531768	0.595533	0.00168465	0.489665	0.0129734	-0.268615	0.194174	-0.353229	0.0832621	-0.0315997	0.880807	0.205045	0.325492	0.470837	0.0175242	0.297685	0.148394	-0.242488
Sobic.001G021000	similar to Putative nicotinate phosphoribosyltransferase	darkgrey	0.721466	4.7e-05	0.730155	3.42447e-05	0.739124	2.43768e-05	0.667588	0.000266432	0.738667	2.48102e-05	0.71481	5.95e-05	0.809701	9.45e-07	0.674981	0.000214426	-0.669093	0.000255038	-0.402366	0.0461491	0.500448	0.0108401	-0.435117	0.0297179	-0.286236	0.165401	-0.223008	0.283936	-0.159356	0.446734	0.438768	0.0282236	0.349844	0.0864701	-0.21857	0.293876	-0.0416891	0.843155	0.341351	0.0949259	0.455709	0.0220598	0.285346	0.166777	0.344966	0.0912544	-0.339463
Sobic.003G051000	similar to Os01g0171800 protein	darkgrey	0.759951	1.05e-05	0.514324	0.00853025	0.700947	9.51018e-05	0.409975	0.0418107	0.735929	2.75566e-05	0.808831	9.91e-07	0.922222	5.72e-11	0.667215	0.000269325	-0.657083	0.000359152	-0.311836	0.129144	0.62461	0.000845021	-0.556061	0.00389803	-0.178476	0.393338	-0.0706653	0.737129	0.0439096	0.83491	0.609806	0.00121067	0.323799	0.114338	-0.0239853	0.909394	0.0180649	0.9317	-0.0781353	0.710456	0.425032	0.0341772	0.343016	0.0932211	0.545749	0.0047741	-0.502055
Sobic.001G235500	similar to Cytochrome P450 family protein, expressed	darkgrey	0.756865	1.19e-05	0.494108	0.012056	0.709079	7.24438e-05	0.423011	0.0351322	0.735466	2.80458e-05	0.828384	3.17e-07	0.868554	1.82e-08	0.720129	4.93e-05	-0.459988	0.02069	-0.499816	0.0109565	0.345719	0.0905032	-0.442851	0.026625	-0.462291	0.0199817	-0.395532	0.0503402	-0.245855	0.236163	0.441913	0.0269856	0.283649	0.169425	-0.263921	0.202383	-0.327442	0.110088	-0.0465961	0.824958	0.0903867	0.66743	0.27192	0.188533	0.229073	0.2707	-0.101912
Sobic.005G224500	weakly similar to Putative uncharacterized protein	darkgrey	0.757845	1.15e-05	0.507616	0.00958953	0.700843	9.54292e-05	0.402807	0.0458886	0.733961	2.96932e-05	0.817832	5.97e-07	0.925477	3.55e-11	0.741407	2.23e-05	-0.563004	0.00338824	-0.549609	0.00442852	0.294101	0.153578	-0.536715	0.0056728	-0.520976	0.00757796	-0.323313	0.114915	-0.074824	0.722241	0.644491	0.000506294	0.356169	0.0805509	-0.194802	0.350755	-0.392119	0.0525415	-0.072015	0.732287	0.0300738	0.886525	0.442059	0.0269292	0.35112	0.08525	-0.216877
Sobic.002G261600	(1 of 3) PTHR10353//PTHR10353:SF78 - GLYCOSYL HYDROLASE // SUBFAMILY NOT NAMED	darkgrey	0.750564	1.55e-05	0.530357	0.00638712	0.704017	8.59051e-05	0.421799	0.0357149	0.731634	3.24067e-05	0.764868	8.48e-06	0.927031	2.81e-11	0.718958	5.14e-05	-0.671129	0.000240294	-0.53322	0.00605665	0.290783	0.158491	-0.553059	0.00413776	-0.466429	0.0187589	-0.201067	0.335167	0.11699	0.577583	0.745285	1.91e-05	0.390233	0.0537895	-0.0431037	0.837901	-0.380158	0.0608534	-0.0417431	0.842954	0.0172586	0.934741	0.543133	0.005021	0.446808	0.0251456	-0.342142
Sobic.007G060000	similar to Os08g0296900 protein	darkgrey	0.733544	3.02e-05	0.560969	0.00353145	0.725922	4.00211e-05	0.477944	0.0156736	0.72938	3.52433e-05	0.704443	8.47e-05	0.848679	8.3e-08	0.811902	8.36e-07	-0.588063	0.00199062	-0.628473	0.000767052	0.116521	0.579119	-0.157718	0.451481	-0.52708	0.00678392	-0.389231	0.0544625	-0.134812	0.520554	0.629625	0.000745046	0.546392	0.004715	-0.139814	0.505048	-0.511176	0.0090145	0.133882	0.523461	-0.115783	0.581541	0.638531	0.000592524	0.251249	0.225712	-0.0409093
Sobic.007G135700	Predicted protein	darkgrey	0.75442	1.32e-05	0.513872	0.00859835	0.68499	0.000158248	0.4445	0.0260002	0.728825	3.59742e-05	0.731614	3.24e-05	0.777591	4.79e-06	0.622264	0.000895638	-0.263746	0.202693	-0.288923	0.161291	0.318641	0.120561	-0.375218	0.0645692	-0.36036	0.0768007	-0.248899	0.230226	-0.12572	0.549304	0.430676	0.0316203	0.274856	0.183617	-0.217224	0.296932	-0.259357	0.210588	-0.0681278	0.746259	0.099292	0.636775	0.264659	0.201077	0.26845	0.194459	-0.180128
Sobic.007G227300	(1 of 65) PF02298 - Plastocyanin-like domain (Cu_bind_like)	darkgrey	0.760391	1.03e-05	0.460676	0.0204763	0.68927	0.000138471	0.353709	0.0828149	0.72878	3.60333e-05	0.738418	2.5e-05	0.868739	1.79e-08	0.613129	0.0011185	-0.60559	0.00133692	-0.432384	0.0308775	0.27781	0.17876	-0.548837	0.00449589	-0.353685	0.0828377	-0.12659	0.546523	0.161648	0.440139	0.730292	3.41e-05	0.306918	0.135617	0.0595142	0.777494	-0.332184	0.104731	-0.167593	0.423276	-0.053933	0.797916	0.490727	0.012749	0.476349	0.0160742	-0.351472
Sobic.001G424133	(1 of 1) PTHR10811//PTHR10811:SF20 - FRINGE-RELATED // SUBFAMILY NOT NAMED	darkgrey	0.74545	1.9e-05	0.518562	0.00791271	0.703283	8.80296e-05	0.452439	0.0231556	0.728306	3.66694e-05	0.852739	6.2e-08	0.867803	1.94e-08	0.622173	0.00089765	-0.45036	0.0238749	-0.382529	0.0591303	0.498056	0.0112863	-0.566831	0.00313227	-0.401607	0.0466005	-0.276375	0.181109	-0.148894	0.477498	0.42656	0.0334694	0.171648	0.411977	-0.296883	0.149544	-0.178837	0.392366	-0.0288461	0.89113	0.233565	0.261154	0.15656	0.454851	0.312041	0.12888	-0.292105
Sobic.009G112600	similar to UDP-glucuronic acid decarboxylase	darkgrey	0.754073	1.34e-05	0.466729	0.0186726	0.699155	0.000100861	0.377128	0.0631122	0.728235	3.67665e-05	0.86939	1.7e-08	0.901209	8.05e-10	0.682407	0.000171346	-0.504885	0.0100511	-0.445682	0.0255596	0.515009	0.0084278	-0.541346	0.00519584	-0.375639	0.0642461	-0.35586	0.0808323	-0.203609	0.328965	0.447127	0.0250291	0.268134	0.195004	-0.207451	0.31972	-0.188327	0.367306	-0.108689	0.605045	0.271235	0.189692	0.239039	0.249821	0.295161	0.152032	-0.260421
Sobic.010G201200	expressed protein	darkgrey	0.749506	1.62e-05	0.43589	0.0293965	0.7121	6.53271e-05	0.366101	0.0718815	0.726896	3.86205e-05	0.707458	7.65e-05	0.677729	0.000197491	0.649103	0.000447251	-0.351058	0.0853093	-0.492998	0.01228	0.0995138	0.636018	0.0262568	0.900853	-0.387802	0.0554328	-0.38827	0.0551135	-0.259087	0.211079	0.336325	0.100212	0.410531	0.0415069	-0.091182	0.66467	-0.411824	0.0408068	-0.0557901	0.791105	-0.150862	0.471632	0.405494	0.044325	0.0633306	0.76361	0.146927
Sobic.001G328000	similar to Phenazine biosynthesis family protein	darkgrey	0.740716	2.29e-05	0.505702	0.00991102	0.706011	8.03598e-05	0.402224	0.0462333	0.723838	4.31692e-05	0.783397	3.64e-06	0.847302	9.14e-08	0.781799	3.93e-06	-0.545616	0.00478637	-0.592322	0.00181084	0.201768	0.333449	-0.227423	0.274261	-0.510385	0.00913973	-0.342228	0.094025	-0.15648	0.455086	0.545502	0.004797	0.438272	0.0284232	-0.207777	0.318945	-0.412664	0.0403572	0.0633397	0.763577	-0.0142996	0.945912	0.487698	0.0133978	0.231932	0.2646	-0.0557993
Sobic.001G271500	similar to Putative uncharacterized protein	darkgrey	0.713086	6.31e-05	0.61685	0.00102256	0.718422	5.23935e-05	0.534332	0.0059322	0.718036	5.31126e-05	0.657526	0.000354738	0.818063	5.89e-07	0.731318	3.28e-05	-0.61063	0.00118723	-0.682855	0.000169005	0.0586932	0.780489	-0.403897	0.045249	-0.631851	0.000704056	-0.420976	0.0361146	-0.0453474	0.829581	0.660603	0.000325369	0.433972	0.0301997	-0.146437	0.484878	-0.593187	0.00177605	0.151294	0.470346	-0.134599	0.521217	0.597365	0.00161608	0.237533	0.252906	-0.0640098
Sobic.004G192800	similar to Prohibitin	darkgrey	0.734624	2.9e-05	0.528194	0.00664677	0.688349	0.000142534	0.431198	0.0313921	0.716869	5.53412e-05	0.793639	2.2e-06	0.936452	6.01e-12	0.733244	3.05e-05	-0.57827	0.00246285	-0.518561	0.00791286	0.353463	0.0830446	-0.572877	0.00276142	-0.487208	0.0135052	-0.328087	0.109348	-0.0800261	0.703755	0.658701	0.000343263	0.340398	0.0959116	-0.19642	0.346688	-0.350535	0.0858081	-0.040444	0.847785	0.0983387	0.64003	0.430491	0.0317017	0.386708	0.056185	-0.273708
Sobic.003G009502	(1 of 2) 1.14.13.104 - (+)-menthofuran synthase / Menthofuran synthase	darkgrey	0.730543	3.38e-05	0.545095	0.00483483	0.691626	0.000128539	0.43375	0.0302936	0.715952	5.71502e-05	0.788367	2.86e-06	0.909595	3.03e-10	0.826307	3.61e-07	-0.583334	0.00220793	-0.648235	0.000457883	0.243588	0.240651	-0.484425	0.0141288	-0.623553	0.000867513	-0.439876	0.0277822	-0.175554	0.401257	0.581685	0.00228838	0.469189	0.0179778	-0.309551	0.132123	-0.435393	0.0296027	0.0341268	0.871349	0.135808	0.517448	0.482954	0.0144679	0.230754	0.267102	-0.14708
Sobic.001G071100	similar to DNAJ protein, putative%252C expressed	darkgrey	0.731522	3.25e-05	0.506558	0.00976612	0.694225	0.000118314	0.45014	0.0239522	0.715876	5.73008e-05	0.753452	1.38e-05	0.833972	2.23e-07	0.5307	0.00634681	-0.531025	0.0063087	-0.285611	0.166368	0.506529	0.00977101	-0.526354	0.00687448	-0.294167	0.153482	-0.1317	0.53031	0.0345263	0.869856	0.553447	0.00410607	0.157181	0.453044	-0.146313	0.485252	-0.105439	0.615944	-0.0373283	0.859393	0.236049	0.255971	0.254234	0.220062	0.451795	0.0233764	-0.450849
Sobic.004G091200	similar to Probable histone deacetylase 19	darkgrey	0.7181	5.3e-05	0.57308	0.00274968	0.708938	7.27909e-05	0.485298	0.0139308	0.715233	5.86033e-05	0.725392	4.08e-05	0.899261	9.98e-10	0.823333	4.32e-07	-0.570578	0.00289777	-0.510532	0.00911643	0.384019	0.0580666	-0.327317	0.110232	-0.40815	0.042821	-0.366519	0.0715329	-0.21313	0.306352	0.595791	0.00167482	0.497766	0.0113414	-0.213043	0.306554	-0.249212	0.229622	0.116948	0.577718	0.255121	0.2184	0.486631	0.0136326	0.375515	0.0643405	-0.177999
Sobic.004G046100	weakly similar to Os09g0555100 protein	darkgrey	0.734803	2.88e-05	0.537857	0.00555187	0.680085	0.000183916	0.416892	0.0381527	0.714798	5.9498e-05	0.753371	1.38e-05	0.853673	5.79e-08	0.837695	1.75e-07	-0.557115	0.00381665	-0.625199	0.000832708	0.189408	0.364511	-0.368831	0.0696287	-0.524271	0.00714022	-0.428095	0.0327699	-0.243029	0.241766	0.529903	0.0064409	0.563774	0.00333539	-0.245222	0.237411	-0.402751	0.0459216	0.0122234	0.953757	0.116713	0.578488	0.521693	0.00748079	0.185659	0.374254	-0.067952
Sobic.002G107800	(1 of 51) PF00069//PF00139 - Protein kinase domain (Pkinase) // Legume lectin domain (Lectin_legB)	darkgrey	0.73314	3.06e-05	0.520528	0.00763913	0.686243	0.000152217	0.408379	0.0426933	0.714277	6.05864e-05	0.696192	0.000111056	0.879389	7.15e-09	0.758296	1.12e-05	-0.626117	0.000813837	-0.60697	0.0012944	0.116327	0.579754	-0.427627	0.0329821	-0.520417	0.00765443	-0.301569	0.142919	0.0263052	0.900671	0.757886	1.14e-05	0.485907	0.0137939	-0.0373476	0.85932	-0.512655	0.0087843	-0.0276755	0.895524	-0.130658	0.533599	0.65291	0.000403124	0.364591	0.0731515	-0.169218
Sobic.002G126600	similar to Cytochrome P450	darkgrey	0.737789	2.57e-05	0.474718	0.0164926	0.682637	0.000170138	0.349814	0.0864989	0.71247	6.44984e-05	0.79105	2.51e-06	0.887515	3.34e-09	0.773264	5.84e-06	-0.660725	0.000324252	-0.439891	0.0277765	0.445154	0.0257557	-0.359831	0.0772667	-0.232673	0.263033	-0.201	0.335333	-0.0947062	0.652492	0.576904	0.00253572	0.541854	0.00514564	-0.0186166	0.929618	-0.118503	0.572635	-0.0897425	0.669669	0.314759	0.125405	0.499913	0.0109386	0.391648	0.0528511	-0.326933
Sobic.009G139800	similar to GDP dissociation inhibitor protein OsGDI1	darkgrey	0.726352	3.94e-05	0.515907	0.0082951	0.68306	0.000167945	0.41303	0.0401626	0.708781	7.31812e-05	0.801624	1.46e-06	0.920549	7.24e-11	0.703637	8.7e-05	-0.631628	0.000708071	-0.296787	0.149682	0.654612	0.00038466	-0.500433	0.0108429	-0.116428	0.579422	-0.108846	0.604522	-0.0628447	0.765374	0.579098	0.00241949	0.375573	0.0642961	-0.0358858	0.864776	0.0584881	0.781238	-0.0187798	0.929003	0.448886	0.0243959	0.331976	0.104962	0.547572	0.00460813	-0.471835
Sobic.002G413700	similar to Putative uncharacterized protein P0470D12.139	darkgrey	0.721829	4.64e-05	0.556143	0.00389163	0.677051	0.000201555	0.455329	0.022185	0.707304	7.69353e-05	0.760243	1.03e-05	0.940581	2.83e-12	0.752545	1.43e-05	-0.6577	0.000353016	-0.541111	0.00521916	0.342654	0.0935905	-0.573362	0.00273335	-0.440584	0.0275033	-0.279121	0.176634	-0.0305801	0.884627	0.699284	0.000100436	0.391582	0.0528948	-0.101989	0.627602	-0.338344	0.0980631	-0.00364149	0.986217	0.0775912	0.712388	0.483355	0.0143748	0.436326	0.0292165	-0.278546
Sobic.005G193800	similar to Putative uncharacterized protein SB40L16.1	darkgrey	0.70134	9.39e-05	0.641973	0.000541295	0.690527	0.000133095	0.543808	0.0049563	0.704072	8.5749e-05	0.632306	0.000695908	0.885918	3.9e-09	0.847262	9.17e-08	-0.756823	1.2e-05	-0.67386	0.000221687	0.0962048	0.64734	-0.434345	0.030042	-0.543509	0.00498491	-0.339866	0.0964658	0.0124216	0.953008	0.772942	5.93e-06	0.63035	0.000731472	-0.0368264	0.861265	-0.517508	0.00806267	0.16284	0.436728	-0.015073	0.942992	0.747415	1.76e-05	0.345108	0.0911117	-0.196339
Sobic.010G260300	similar to Putative uncharacterized protein	darkgrey	0.736392	2.71e-05	0.420458	0.036368	0.668679	0.000258129	0.31251	0.128274	0.703978	8.60173e-05	0.826267	3.61e-07	0.961579	2.09e-14	0.751404	1.5e-05	-0.628221	0.000771946	-0.43352	0.0303913	0.487046	0.0135409	-0.458082	0.0212912	-0.29817	0.147703	-0.18708	0.370546	-0.00797764	0.96981	0.677218	0.000200548	0.414027	0.0396354	-0.0159785	0.939573	-0.182055	0.383762	-0.183734	0.379317	0.195524	0.348938	0.471254	0.0174109	0.498671	0.0111701	-0.349617
Sobic.004G182800	similar to Glutathione S-transferase GST 17	darkgrey	0.707818	7.56e-05	0.605115	0.00135182	0.672155	0.000233147	0.502374	0.0104915	0.700369	9.69281e-05	0.702019	9.18e-05	0.910309	2.77e-10	0.75404	1.34e-05	-0.71853	5.22e-05	-0.548718	0.00450634	0.304705	0.138604	-0.557091	0.00381852	-0.458999	0.0210003	-0.215791	0.300209	0.076047	0.717881	0.712187	6.51e-05	0.459042	0.0209866	-0.0701828	0.738863	-0.329469	0.107774	0.0797463	0.704745	0.128148	0.541554	0.54533	0.00481298	0.435657	0.0294931	-0.340132
Sobic.003G326800	similar to Glycerol-3-phosphate dehydrogenase-like protein	darkgrey	0.708091	7.49e-05	0.55355	0.00409772	0.68164	0.000175408	0.455806	0.0220282	0.699281	0.000100445	0.689485	0.000137541	0.918436	9.69e-11	0.831196	2.66e-07	-0.741561	2.22e-05	-0.5904	0.00189017	0.296897	0.149523	-0.415341	0.0389497	-0.344867	0.0913536	-0.30439	0.139033	-0.0659856	0.753993	0.708057	7.5e-05	0.53096	0.00631633	0.0278029	0.895045	-0.345269	0.0909513	0.0655874	0.755433	0.0720703	0.732089	0.608896	0.00123702	0.422946	0.035163	-0.20449
Sobic.002G318100	weakly similar to Putative uncharacterized protein OSJNBa0036M16.104	darkgrey	0.739052	2.44e-05	0.381243	0.06006	0.654847	0.00038216	0.277648	0.179024	0.699041	0.000101237	0.786715	3.11e-06	0.856892	4.56e-08	0.679747	0.000185814	-0.472508	0.0170737	-0.4957	0.0117405	0.250835	0.226501	-0.36792	0.070374	-0.456185	0.021904	-0.245253	0.237349	-0.0164687	0.937722	0.604352	0.00137609	0.32685	0.11077	-0.1023	0.626547	-0.382211	0.0593588	-0.207763	0.318979	-0.0806322	0.701612	0.434486	0.0299824	0.339807	0.0965276	-0.139553
Sobic.002G166900	similar to Ubiquitin carrier protein	darkgrey	0.700204	9.75e-05	0.614079	0.00109329	0.680313	0.000182646	0.525783	0.00694652	0.698629	0.000102609	0.601296	0.00147699	0.790097	2.63e-06	0.614035	0.00109447	-0.743766	2.03e-05	-0.483711	0.0142927	0.257558	0.213882	-0.548157	0.00455591	-0.353825	0.0827075	-0.177814	0.395124	0.117276	0.576645	0.658646	0.000343787	0.332031	0.1049	0.00257451	0.990255	-0.284769	0.167675	0.136752	0.514512	0.121091	0.564219	0.482541	0.0145644	0.401795	0.0464885	-0.360458
Sobic.002G423300	(1 of 2) PTHR10641:SF460 - MYB TRANSCRIPTION FACTOR	darkgrey	0.730035	3.44e-05	0.425144	0.0341252	0.659399	0.000336594	0.321433	0.117162	0.697681	0.000105826	0.817415	6.11e-07	0.847996	8.71e-08	0.683518	0.0001656	-0.514021	0.00857587	-0.473442	0.016826	0.31539	0.124608	-0.442222	0.0268664	-0.432285	0.0309202	-0.245568	0.236728	-0.0645549	0.759171	0.488135	0.0133026	0.328854	0.108472	-0.114874	0.584529	-0.290555	0.158831	-0.161832	0.439611	0.0832679	0.692317	0.330239	0.106904	0.271536	0.189183	-0.19959
Sobic.010G072400	similar to Putative uncharacterized protein	darkgrey	0.723324	4.4e-05	0.46276	0.01984	0.655456	0.000375773	0.369343	0.0692124	0.69534	0.000114152	0.717242	5.46e-05	0.914463	1.64e-10	0.603387	0.00140729	-0.643638	0.000517923	-0.304345	0.139094	0.532971	0.00608481	-0.63617	0.000630051	-0.156455	0.455159	-0.0510652	0.808461	0.119358	0.569849	0.750656	1.54e-05	0.256963	0.21498	0.0876467	0.67697	-0.0761186	0.717626	-0.140688	0.502365	0.192594	0.356348	0.397282	0.04924	0.664553	0.000290789	-0.483433
Sobic.003G422700	(1 of 2) PTHR11785//PTHR11785:SF356 - AMINO ACID TRANSPORTER // SUBFAMILY NOT NAMED	darkgrey	0.704609	8.42e-05	0.458045	0.0213031	0.69848	0.000103107	0.3845	0.0577265	0.694831	0.000116036	0.669653	0.000250901	0.709459	7.15e-05	0.746306	1.84e-05	-0.498871	0.0111326	-0.678847	0.000190943	-0.0310842	0.882738	-0.046625	0.824851	-0.549124	0.00447074	-0.451092	0.0236197	-0.186257	0.37269	0.46287	0.0198069	0.509785	0.0092357	-0.105621	0.615331	-0.591736	0.00183471	0.0371975	0.85988	-0.230025	0.268658	0.575782	0.00259697	0.0553682	0.792651	0.166837
Sobic.005G172900	similar to UDP-glucoronosyl and UDP-glucosyl transferase family protein, expressed	darkgrey	0.717482	5.42e-05	0.447081	0.025046	0.652135	0.000411795	0.32743	0.110102	0.688571	0.000141547	0.757505	1.16e-05	0.918921	9.07e-11	0.724855	4.16e-05	-0.66843	0.000260005	-0.530856	0.00632854	0.289855	0.159883	-0.499952	0.0109314	-0.386779	0.0561359	-0.188976	0.365626	0.0784702	0.709268	0.729675	3.49e-05	0.398349	0.0485782	0.0416624	0.843254	-0.354597	0.081992	-0.124534	0.553109	-0.0350593	0.867863	0.533489	0.00602633	0.457719	0.0214075	-0.279988
Sobic.006G110400	Predicted protein	darkgrey	0.697956	0.000104883	0.522768	0.00733709	0.671031	0.000240982	0.407912	0.042954	0.686738	0.000149892	0.692042	0.000126853	0.916831	1.2e-10	0.754638	1.31e-05	-0.7655	8.25e-06	-0.522753	0.00733919	0.426173	0.0336477	-0.546861	0.00467224	-0.26134	0.206995	-0.226585	0.27608	-0.00910187	0.965558	0.708677	7.34e-05	0.455342	0.0221806	0.0764947	0.716287	-0.196599	0.346242	0.00190073	0.992806	0.21638	0.298859	0.524277	0.00713935	0.517683	0.00803757	-0.326653
Sobic.007G186000	similar to Putative biotin synthase	darkgrey	0.722838	4.48e-05	0.387588	0.0555792	0.633722	0.000671121	0.256679	0.215505	0.68216	0.000172645	0.757798	1.15e-05	0.912105	2.22e-10	0.72165	4.67e-05	-0.622205	0.000896941	-0.432308	0.0309105	0.422295	0.0354755	-0.495604	0.0117594	-0.268628	0.194151	-0.155613	0.457618	0.0543447	0.796405	0.68425	0.000161908	0.451242	0.0235676	0.0846784	0.68736	-0.182833	0.381698	-0.273891	0.185222	0.192978	0.355372	0.507067	0.00968083	0.494149	0.0120477	-0.335238
Sobic.009G081700	similar to C4-dicarboxylate transporter-like protein	darkgrey	0.703017	8.88e-05	0.499357	0.0110417	0.646686	0.000477401	0.388737	0.0547964	0.681749	0.000174829	0.723248	4.41e-05	0.903248	6.4e-10	0.713244	6.28e-05	-0.553327	0.00411584	-0.536396	0.00570695	0.244059	0.239713	-0.568707	0.00301292	-0.504817	0.0100627	-0.302504	0.141622	-0.0108029	0.959126	0.726062	3.98e-05	0.346072	0.0901526	-0.129923	0.535925	-0.426337	0.033572	-0.0553748	0.792627	-0.031951	0.879491	0.497514	0.0113894	0.410248	0.0416616	-0.226351
Sobic.002G321500	(1 of 1) KOG1673 - Ras GTPases	darkgrey	0.718238	5.27e-05	0.391606	0.0528787	0.636084	0.000631464	0.275085	0.183236	0.680457	0.000181848	0.738316	2.51e-05	0.843477	1.19e-07	0.621879	0.000904198	-0.644802	0.000502111	-0.305096	0.138073	0.454476	0.022468	-0.459632	0.0208013	-0.0946658	0.652632	-0.00656889	0.975139	0.137192	0.513146	0.614097	0.00109282	0.409125	0.042279	0.219431	0.291929	-0.0678301	0.747332	-0.240205	0.247449	0.183572	0.379745	0.441438	0.0271696	0.503359	0.0103168	-0.451178
Sobic.003G188000	similar to Chromosome chr17 scaffold_12, whole genome shotgun sequence	darkgrey	0.699773	9.88e-05	0.503715	0.0102542	0.64756	0.000466301	0.39075	0.0534457	0.680096	0.000183853	0.734519	2.91e-05	0.898609	1.07e-09	0.791126	2.5e-06	-0.607776	0.0012701	-0.568177	0.00304625	0.280489	0.174434	-0.551381	0.00427707	-0.497238	0.0114423	-0.383426	0.0584878	-0.111242	0.596542	0.635437	0.00064212	0.481847	0.0147275	-0.173066	0.408067	-0.371921	0.067144	-0.062347	0.767182	0.184156	0.378203	0.515295	0.00838535	0.305085	0.138088	-0.246992
Sobic.010G177400	similar to Putative short chain dehydrogenase/reductase	darkgrey	0.682031	0.000173325	0.601716	0.00146274	0.658675	0.000343516	0.501756	0.0106023	0.679289	0.000188406	0.763025	9.19e-06	0.790141	2.62e-06	0.731593	3.25e-05	-0.501999	0.0105585	-0.439766	0.027826	0.479125	0.0153822	-0.510879	0.0090613	-0.424898	0.0342399	-0.440436	0.0275616	-0.366756	0.0713357	0.270153	0.191534	0.436823	0.0290122	-0.413863	0.039722	-0.0720672	0.7321	0.127483	0.543674	0.642141	0.000538899	0.206423	0.322179	0.112894	0.591065	-0.273427
Sobic.001G185400	similar to MATE efflux family protein, expressed	darkgrey	0.693999	0.000119174	0.470379	0.0176493	0.642528	0.000533402	0.370701	0.0681172	0.672651	0.00022976	0.70426	8.52e-05	0.908352	3.52e-10	0.666913	0.000271694	-0.693409	0.000121445	-0.498805	0.011145	0.314476	0.125763	-0.626738	0.00080126	-0.413595	0.039863	-0.169987	0.416585	0.178145	0.394231	0.769909	6.79e-06	0.344978	0.0912427	0.0376395	0.858232	-0.348977	0.0873061	-0.112659	0.591843	0.0266644	0.899321	0.529342	0.00650795	0.49487	0.0119041	-0.39394
Sobic.002G326300	(1 of 23) K04733 - interleukin-1 receptor-associated kinase 4 (IRAK4)	darkgrey	0.686714	0.000150003	0.468476	0.018177	0.658907	0.000341284	0.36999	0.068689	0.672162	0.000233103	0.683731	0.000164516	0.732616	3.12e-05	0.497257	0.0114386	-0.409075	0.0423068	-0.363001	0.0745071	0.262763	0.204444	-0.505905	0.00987661	-0.394818	0.0507944	-0.141888	0.498689	0.108078	0.60709	0.585902	0.00208755	0.168032	0.422043	-0.135981	0.516908	-0.30004	0.145056	-0.0355697	0.865957	0.00483736	0.981691	0.333434	0.103351	0.373423	0.0659612	-0.290982
Sobic.001G097500	expressed protein	darkgrey	0.686862	0.000149315	0.506228	0.00982189	0.646944	0.000474097	0.408265	0.0427569	0.671934	0.00023467	0.772701	5.99e-06	0.925052	3.79e-11	0.7444	1.98e-05	-0.600601	0.00150081	-0.375383	0.0644421	0.574095	0.0026914	-0.485033	0.0139906	-0.245248	0.23736	-0.15406	0.462175	-0.0633159	0.763663	0.610351	0.0011951	0.363866	0.0737674	-0.133352	0.52512	-0.0548131	0.794686	0.0403386	0.848177	0.358902	0.0780902	0.360903	0.0763249	0.523599	0.00722773	-0.384281
Sobic.001G049200	similar to Acyl-activating enzyme 18, putative%252C expressed	darkgrey	0.696189	0.000111069	0.431266	0.0313622	0.644556	0.000505424	0.311296	0.129843	0.671052	0.000240834	0.755877	1.24e-05	0.937263	5.2e-12	0.725209	4.11e-05	-0.721289	4.73e-05	-0.485641	0.0138534	0.376845	0.0633268	-0.487571	0.0134255	-0.341811	0.0944529	-0.0929447	0.658569	0.171003	0.413764	0.785839	3.24e-06	0.417564	0.037811	0.0507315	0.80969	-0.262987	0.204044	-0.112655	0.591855	0.0738159	0.725841	0.568602	0.00301951	0.548376	0.00453649	-0.406935
Sobic.003G439501	Predicted protein	darkgrey	0.687643	0.000145718	0.489273	0.0130571	0.638118	0.000598941	0.404529	0.0448814	0.669095	0.000255017	0.753242	1.39e-05	0.855332	5.12e-08	0.632454	0.000693278	-0.549106	0.00447229	-0.32737	0.110171	0.536073	0.00574172	-0.436176	0.0292783	-0.311946	0.129003	-0.120068	0.567539	-0.0242466	0.908411	0.535358	0.00581929	0.221362	0.287597	-0.232171	0.264092	-0.0453182	0.829689	0.0615682	0.770013	0.335171	0.101457	0.258077	0.212929	0.460496	0.020532	-0.392522
Sobic.003G033500	weakly similar to Putative uncharacterized protein	darkgrey	0.693664	0.000120459	0.456831	0.0216939	0.628093	0.000774435	0.37547	0.0643751	0.667941	0.000263721	0.677149	0.000200964	0.75144	1.49e-05	0.45206	0.0232853	-0.536032	0.0057461	-0.312517	0.128266	0.305755	0.137182	-0.516179	0.00825522	-0.282012	0.172007	-0.0284353	0.892672	0.223086	0.283763	0.583595	0.00219544	0.150375	0.473079	0.0675385	0.748384	-0.237523	0.252927	-0.107148	0.610203	-0.0406763	0.846921	0.325759	0.112037	0.413646	0.0398362	-0.397538
Sobic.010G033300	(1 of 1) PTHR31727:SF2 - PALMITOYL-ACYL CARRIER PROTEIN THIOESTERASE, CHLOROPLASTIC	darkgrey	0.682976	0.000168378	0.468912	0.018055	0.640279	0.000566003	0.405052	0.0445794	0.665582	0.000282316	0.620285	0.000940363	0.785229	3.34e-06	0.544226	0.00491659	-0.433477	0.0304095	-0.377406	0.0629025	0.25289	0.222593	-0.416044	0.038587	-0.372027	0.0670604	-0.244075	0.239681	0.00652055	0.975322	0.652971	0.000402453	0.161549	0.440424	-0.0721004	0.731981	-0.362951	0.0745497	-0.0234361	0.911461	-0.109143	0.603529	0.395493	0.0503652	0.421061	0.036073	-0.192886
Sobic.009G008100	similar to Putative uncharacterized protein	darkgrey	0.695031	0.000115291	0.431671	0.0311859	0.623814	0.000861921	0.318122	0.121201	0.664814	0.000288616	0.770594	6.59e-06	0.937779	4.74e-12	0.693409	0.000121445	-0.627497	0.000786149	-0.423068	0.0351049	0.436622	0.0290947	-0.624893	0.000839093	-0.333078	0.103743	-0.106638	0.611914	0.108923	0.604264	0.744805	1.95e-05	0.332756	0.104098	-0.0287807	0.891375	-0.201878	0.333181	-0.161215	0.44138	0.138883	0.507917	0.441616	0.0271004	0.568399	0.00303227	-0.40493
Sobic.002G069900	Predicted protein	darkgrey	0.662325	0.00030987	0.540518	0.00527855	0.657515	0.000354847	0.4872	0.013507	0.662389	0.000309307	0.714435	6.03e-05	0.796788	1.88e-06	0.539351	0.00539697	-0.445812	0.0255114	-0.291778	0.157006	0.543177	0.00501682	-0.44682	0.0251413	-0.292077	0.156562	-0.189893	0.363261	-0.065189	0.756875	0.478845	0.0154509	0.120681	0.56555	-0.238181	0.251576	-0.086097	0.682388	0.133472	0.524744	0.277273	0.179637	0.192696	0.35609	0.41572	0.0387539	-0.344215
Sobic.003G432100	(1 of 3) 2.7.1.86 - NADH kinase	darkgrey	0.680749	0.000180239	0.473502	0.0168102	0.634091	0.000664782	0.345991	0.0902324	0.660957	0.000322131	0.703632	8.7e-05	0.94053	2.86e-12	0.843908	1.16e-07	-0.680161	0.00018349	-0.597721	0.00160303	0.255064	0.218508	-0.395412	0.0504163	-0.434288	0.0300661	-0.291522	0.157387	-0.0176831	0.93314	0.784606	3.44e-06	0.576445	0.00256063	-0.013649	0.94837	-0.393753	0.0514783	-0.0538243	0.798315	0.0321231	0.878847	0.680628	0.000180908	0.450545	0.0238102	-0.214704
Sobic.006G176600	(1 of 1) PTHR11825//PTHR11825:SF41 - SUBGROUP IIII AMINOTRANSFERASE // SUBFAMILY NOT NAMED	darkgrey	0.6862	0.000152421	0.455993	0.0219667	0.618805	0.000975052	0.341748	0.0945171	0.659422	0.000336378	0.689675	0.000136717	0.882922	5.17e-09	0.622766	0.00088459	-0.669212	0.00025415	-0.384535	0.0577018	0.360697	0.0765049	-0.593446	0.00176577	-0.321133	0.117525	-0.00916316	0.965326	0.237181	0.25363	0.786045	3.21e-06	0.311973	0.128966	0.0428908	0.838691	-0.204435	0.326964	-0.117612	0.575547	0.0977822	0.641933	0.482774	0.0145099	0.595264	0.00169489	-0.468045
Sobic.001G404300	Predicted protein	darkgrey	0.681863	0.000174218	0.446814	0.0251435	0.626987	0.000796267	0.340686	0.0956132	0.658286	0.000347279	0.660232	0.000328791	0.835827	1.98e-07	0.655833	0.000371862	-0.628397	0.000768517	-0.56093	0.00353424	0.127226	0.544493	-0.535975	0.00575233	-0.485108	0.0139737	-0.204101	0.327771	0.188614	0.366562	0.741616	2.21e-05	0.377921	0.0625152	0.0682244	0.745911	-0.495174	0.0118439	-0.130983	0.532574	-0.160277	0.444078	0.583261	0.00221149	0.384076	0.0580264	-0.246811
Sobic.007G164000	similar to ATP-binding cassette transporter	darkgrey	0.673157	0.00022635	0.510867	0.00906322	0.629491	0.000747567	0.405106	0.0445482	0.658153	0.000348576	0.66613	0.000277899	0.926132	3.22e-11	0.699794	9.88e-05	-0.708847	7.3e-05	-0.525995	0.00691974	0.296059	0.150731	-0.629016	0.000756611	-0.456906	0.0216696	-0.198469	0.341581	0.152327	0.467287	0.827669	3.32e-07	0.364544	0.0731909	-0.0116285	0.956005	-0.368196	0.0701478	-0.0305104	0.884888	0.0388983	0.85354	0.569171	0.002984	0.533892	0.00598125	-0.377544
Sobic.002G349100	similar to Putative uncharacterized protein	darkgrey	0.652435	0.000408414	0.635154	0.000646816	0.639335	0.000580193	0.52134	0.00752855	0.656457	0.000365473	0.702345	9.08e-05	0.834435	2.17e-07	0.765783	8.15e-06	-0.698067	0.000104505	-0.427407	0.0330821	0.508708	0.00941003	-0.532818	0.00610223	-0.279416	0.176158	-0.249831	0.228428	-0.178036	0.394525	0.454147	0.0225781	0.519123	0.00783377	-0.205942	0.323333	0.00180792	0.993157	0.193178	0.354864	0.620578	0.000933619	0.352429	0.0840121	0.323298	0.114932	-0.419249
Sobic.003G036300	similar to Putative uncharacterized protein	darkgrey	0.678756	0.000191467	0.46836	0.0182095	0.620838	0.000927675	0.364029	0.0736284	0.656255	0.000367528	0.716774	5.55e-05	0.933884	9.35e-12	0.661619	0.000316142	-0.741762	2.2e-05	-0.437362	0.0287918	0.435064	0.0297401	-0.609391	0.00122261	-0.320799	0.117928	-0.0768198	0.71513	0.203433	0.329393	0.788146	2.9e-06	0.330083	0.10708	0.0709808	0.735996	-0.210678	0.312082	-0.0925198	0.660038	0.131745	0.530169	0.500372	0.010854	0.596759	0.00163847	-0.469818
Sobic.001G306600	similar to Putative uncharacterized protein	darkgrey	0.672168	0.000233057	0.491651	0.0125564	0.628814	0.000760486	0.386667	0.0562128	0.655836	0.000371835	0.6522	0.00041106	0.758054	1.14e-05	0.697876	0.000105157	-0.431132	0.0314207	-0.68116	0.000177999	-0.00420543	0.984083	-0.425776	0.0338311	-0.685635	0.000155118	-0.506545	0.00976842	-0.184269	0.377905	0.545286	0.00481708	0.365722	0.0721988	-0.274447	0.184295	-0.620002	0.000946898	0.0208685	0.921129	-0.171974	0.411078	0.477672	0.0157413	0.116555	0.579008	0.0769272
Sobic.004G245800	weakly similar to Putative uncharacterized protein	darkgrey	0.681107	0.000178284	0.436336	0.0292121	0.618255	0.000988214	0.344255	0.0919675	0.654974	0.000380824	0.576045	0.00258251	0.756704	1.2e-05	0.589367	0.00193402	-0.582438	0.00225132	-0.469792	0.0178107	0.0797792	0.704629	-0.300658	0.14419	-0.35124	0.0851364	-0.14646	0.484807	0.158942	0.447931	0.724667	4.19e-05	0.382036	0.0594852	0.148505	0.478662	-0.441466	0.0271589	-0.0921309	0.661383	-0.260808	0.207956	0.611222	0.00117062	0.406552	0.0437206	-0.181821
Sobic.003G094200	similar to Putative uncharacterized protein	darkgrey	0.673729	0.000222553	0.425595	0.0339152	0.637012	0.00061644	0.329085	0.108209	0.654227	0.000388771	0.771169	6.42e-06	0.920784	7.01e-11	0.744953	1.94e-05	-0.542839	0.00504939	-0.495978	0.0116862	0.426593	0.0334543	-0.463312	0.0196741	-0.45397	0.0226372	-0.337617	0.0988332	-0.106817	0.611314	0.621186	0.000919757	0.379894	0.061048	-0.205346	0.324765	-0.27585	0.181972	-0.0926958	0.659429	0.201922	0.333074	0.425888	0.0337794	0.399494	0.047876	-0.265614
Sobic.002G252900	similar to Os09g0497700 protein	darkgrey	0.664755	0.000289107	0.422352	0.0354478	0.650093	0.000435392	0.407454	0.0432112	0.653881	0.000392497	0.622802	0.000883819	0.681643	0.000175392	0.550989	0.00431023	-0.320755	0.117982	-0.221498	0.287293	0.340504	0.0958022	-0.0581177	0.782591	-0.117002	0.577541	-0.152436	0.466963	-0.118757	0.571808	0.419257	0.0369616	0.260748	0.208063	-0.0249357	0.905819	-0.164287	0.432609	0.0108335	0.95901	-0.0329807	0.875636	0.314645	0.12555	0.334085	0.102638	-0.117874
Sobic.010G093100	similar to Putative beta-1%252C3-galactosyltransferase	darkgrey	0.677847	0.00019679	0.441379	0.0271928	0.616577	0.00102935	0.343539	0.0926909	0.652568	0.000406926	0.690261	0.000134218	0.918695	9.35e-11	0.602775	0.0014274	-0.656364	0.00036642	-0.354919	0.0816952	0.475492	0.0162931	-0.627897	0.000778265	-0.244422	0.238993	-0.051573	0.806591	0.17801	0.394595	0.810089	9.25e-07	0.234385	0.259436	0.048923	0.816359	-0.158863	0.448159	-0.111191	0.596711	0.105572	0.615495	0.438019	0.0285252	0.676764	0.000203298	-0.471125
Sobic.002G231901	(1 of 3) PTHR31376:SF1 - PURINE PERMEASE 1-RELATED	darkgrey	0.669306	0.00025346	0.420623	0.0362872	0.642127	0.000539098	0.321014	0.117668	0.652202	0.000411031	0.760368	1.03e-05	0.869591	1.67e-08	0.799719	1.61e-06	-0.589586	0.00192466	-0.588792	0.00195882	0.275931	0.181838	-0.243762	0.240304	-0.505442	0.00995539	-0.366911	0.0712078	-0.1218	0.561923	0.551455	0.00427082	0.499368	0.0110396	-0.180762	0.387206	-0.383498	0.058437	-0.030458	0.885085	0.093096	0.658046	0.522715	0.00734423	0.242825	0.242172	-0.150518
Sobic.001G499300	similar to Putative uncharacterized protein OSJNBa0011L14.10	darkgrey	0.638795	0.000588457	0.600753	0.00149556	0.646166	0.00048411	0.574986	0.0026412	0.649047	0.000447942	0.656243	0.000367648	0.733869	2.98e-05	0.629284	0.000751499	-0.475197	0.0163687	-0.373486	0.065912	0.414202	0.0395436	-0.493139	0.0122514	-0.372319	0.0668294	-0.304629	0.138708	-0.194928	0.350436	0.360119	0.0770126	0.253931	0.22063	-0.328875	0.108448	-0.13182	0.529935	0.19789	0.34302	0.384375	0.0578143	0.191952	0.357985	0.233071	0.262194	-0.23808
Sobic.001G111800	similar to 3%252C4-dihydroxy-2-butanone kinase, putative%252C expressed	darkgrey	0.670185	0.000247034	0.427207	0.0331732	0.623759	0.000863092	0.342038	0.0942201	0.64868	0.000452406	0.780514	4.18e-06	0.844366	1.12e-07	0.619803	0.000951535	-0.473369	0.0168454	-0.164128	0.43306	0.651302	0.000421281	-0.371198	0.0677193	-0.148495	0.478693	-0.0145973	0.944788	-0.0342455	0.870905	0.494547	0.0119682	0.275998	0.181728	-0.18675	0.371406	0.128712	0.539762	-0.0738969	0.725552	0.485029	0.0139914	0.20679	0.321301	0.527205	0.00676842	-0.491298
Sobic.004G056300	(1 of 1) PF01464 - Transglycosylase SLT domain (SLT)	darkgrey	0.664625	0.000290184	0.45822	0.0212472	0.625013	0.000836578	0.383171	0.05867	0.648012	0.000460653	0.79567	1.99e-06	0.881863	5.71e-09	0.681502	0.000176152	-0.472358	0.0171137	-0.3468	0.0894326	0.556211	0.00388636	-0.432336	0.0308983	-0.310628	0.130713	-0.274348	0.184461	-0.214005	0.304323	0.492271	0.0124287	0.277091	0.179934	-0.287623	0.163271	-0.0913117	0.664221	0.0267057	0.899166	0.31124	0.129916	0.254346	0.219852	0.38936	0.0543752	-0.324491
Sobic.003G033600		darkgrey	0.678891	0.000190691	0.407676	0.0430865	0.603834	0.00139277	0.319935	0.118977	0.647442	0.000467794	0.651611	0.000417743	0.786626	3.12e-06	0.478361	0.0155703	-0.594938	0.00170742	-0.351425	0.0849605	0.283463	0.169718	-0.586785	0.00204746	-0.266083	0.198573	-0.00291272	0.988975	0.298156	0.147723	0.692568	0.000124746	0.167487	0.423573	0.164423	0.432222	-0.282525	0.171196	-0.183235	0.380635	-0.11529	0.583162	0.39878	0.0483129	0.505053	0.0100221	-0.40082
Sobic.003G228100	similar to Cytochrome P450 monooxygenase CYP72A5	darkgrey	0.668388	0.000260322	0.408245	0.0427676	0.629442	0.000748499	0.312636	0.128113	0.647268	0.000469987	0.704103	8.57e-05	0.880149	6.68e-09	0.77529	5.32e-06	-0.655199	0.000378457	-0.565319	0.00323138	0.215221	0.301518	-0.272199	0.188061	-0.417376	0.0379064	-0.24013	0.247602	0.0398449	0.850015	0.708889	7.29e-05	0.527892	0.00668376	0.03309	0.875227	-0.414039	0.0396292	-0.0912846	0.664315	-0.0766573	0.715708	0.644835	0.000501664	0.391953	0.0526505	-0.194833
Sobic.001G446200	similar to Clathrin adaptor complex small chain family protein, expressed	darkgrey	0.664	0.000295425	0.501298	0.010685	0.613363	0.00111225	0.406136	0.0439576	0.647184	0.000471052	0.712566	6.43e-05	0.879406	7.14e-09	0.575868	0.00259221	-0.653102	0.000401003	-0.290793	0.158475	0.626157	0.000813011	-0.717752	5.36e-05	-0.226652	0.275935	-0.0844325	0.688223	0.0681012	0.746355	0.6088	0.00123982	0.18857	0.366676	-0.103941	0.620996	0.0293034	0.889414	0.00434818	0.983543	0.466101	0.0188535	0.241146	0.245545	0.565166	0.00324153	-0.583409
Sobic.009G219000	similar to Os05g0549000 protein	darkgrey	0.666422	0.000275568	0.451576	0.0234522	0.612745	0.00112884	0.349985	0.0863342	0.644584	0.000505042	0.681369	0.000176869	0.943697	1.55e-12	0.677671	0.000197837	-0.709594	7.12e-05	-0.38811	0.0552226	0.464431	0.0193414	-0.583126	0.00221797	-0.244998	0.237853	-0.0691675	0.742514	0.170419	0.415384	0.835383	2.04e-07	0.34296	0.0932786	0.0883593	0.674484	-0.17025	0.415854	-0.091436	0.66379	0.140059	0.504295	0.520633	0.0076247	0.674497	0.000217536	-0.473448
Sobic.002G262300	(1 of 1) PTHR11440//PTHR11440:SF53 - LECITHIN-CHOLESTEROL ACYLTRANSFERASE-RELATED // PHOSPHOLIPASE A(1) LCAT3	darkgrey	0.666142	0.000277806	0.490392	0.0128195	0.603722	0.00139639	0.367399	0.0708032	0.644337	0.000508374	0.646865	0.000475112	0.911344	2.44e-10	0.689026	0.000139541	-0.735025	2.85e-05	-0.445107	0.0257733	0.350991	0.0853731	-0.646918	0.000474439	-0.302112	0.142165	-0.121553	0.562721	0.177799	0.395165	0.818309	5.8e-07	0.436085	0.029316	0.114605	0.585415	-0.250863	0.226449	-0.0994842	0.636119	0.129903	0.535985	0.586884	0.00204301	0.570524	0.00290105	-0.471402
Sobic.001G350700	similar to Serine/threonine-protein kinase SAPK1	darkgrey	0.653289	0.000398948	0.520537	0.00763791	0.61853	0.000981608	0.403158	0.0456822	0.642319	0.000536358	0.682393	0.000171416	0.948143	6.14e-13	0.855345	5.11e-08	-0.731337	3.28e-05	-0.644349	0.00050821	0.254736	0.219121	-0.509292	0.00931522	-0.522199	0.00741292	-0.363795	0.073828	-0.0577269	0.784019	0.773485	5.78e-06	0.563393	0.00336146	-0.114581	0.585494	-0.412639	0.0403703	0.0188103	0.928888	0.119301	0.570034	0.654405	0.000386865	0.413252	0.0400448	-0.244227
Sobic.010G097800	(1 of 15) PF05078 - Protein of unknown function (DUF679) (DUF679)	darkgrey	0.659979	0.000331142	0.480381	0.0150772	0.600655	0.00149894	0.365371	0.0724937	0.638834	0.000587849	0.618346	0.000986038	0.776835	4.96e-06	0.790606	2.57e-06	-0.593151	0.00177751	-0.629519	0.000747046	0.0596558	0.776977	-0.189851	0.36337	-0.517612	0.00804779	-0.340986	0.0953023	-0.0875666	0.67725	0.564476	0.00328776	0.58474	0.00214134	-0.0957923	0.648756	-0.463983	0.0194742	0.0454297	0.829276	-0.0371378	0.860103	0.621365	0.000915724	0.188383	0.36716	-0.0345969
Sobic.003G428200	similar to Putative uncharacterized protein	darkgrey	0.658882	0.000341526	0.464446	0.0193369	0.602403	0.00143972	0.385945	0.0567137	0.638376	0.000594932	0.779666	4.35e-06	0.816081	6.6e-07	0.492574	0.0123666	-0.483732	0.0142879	-0.10513	0.616983	0.741926	2.19e-05	-0.641632	0.000546192	-0.0593786	0.777988	0.0230112	0.91306	-0.0116523	0.955915	0.435062	0.0297409	0.0884213	0.674269	-0.163101	0.435984	0.209491	0.314879	-0.0633652	0.763484	0.520076	0.00770135	0.0354489	0.866408	0.534009	0.0059681	-0.586774
Sobic.001G517500	similar to Ubiquitin family protein, expressed	darkgrey	0.661731	0.000315147	0.405324	0.0444227	0.60741	0.0012811	0.327198	0.110369	0.637062	0.000615634	0.727647	3.76e-05	0.886584	3.66e-09	0.615732	0.00105061	-0.556839	0.00383785	-0.293955	0.153792	0.59835	0.0015802	-0.486524	0.0136562	-0.118622	0.572246	-0.103526	0.622397	-0.0332764	0.87453	0.646381	0.000481335	0.22461	0.2804	-0.0128432	0.951415	-0.0189768	0.92826	-0.104203	0.62011	0.215473	0.300939	0.315027	0.125066	0.617585	0.00100446	-0.357701
Sobic.006G114700	similar to OSIGBa0150F01.9 protein	darkgrey	0.660395	0.000327287	0.409338	0.0421611	0.604999	0.0013555	0.300228	0.144793	0.634946	0.000650312	0.674442	0.000217893	0.866165	2.21e-08	0.614873	0.00107262	-0.632633	0.000690119	-0.455276	0.0222025	0.265593	0.199432	-0.535694	0.00578272	-0.401436	0.0467027	-0.11063	0.598575	0.230406	0.267843	0.806413	1.13e-06	0.317945	0.121419	0.0426579	0.839556	-0.358756	0.0782202	-0.138273	0.509801	-0.0571895	0.785984	0.557718	0.00377082	0.520087	0.00769983	-0.390688
Sobic.001G339500	similar to Expressed protein	darkgrey	0.636173	0.000630001	0.508433	0.00945499	0.627282	0.000790406	0.465649	0.0189846	0.634469	0.000658351	0.588611	0.00196667	0.713633	6.2e-05	0.535651	0.00578746	-0.502442	0.0104794	-0.407831	0.0429995	0.38054	0.0605734	-0.453312	0.0228587	-0.294943	0.152349	-0.353717	0.0828078	-0.157476	0.452183	0.442524	0.02675	0.184504	0.377288	-0.112102	0.593687	-0.207918	0.318609	0.10172	0.628514	0.196094	0.347505	0.275155	0.183121	0.282169	0.171759	-0.169989
Sobic.001G439600	similar to OsS5a	darkgrey	0.647169	0.000471246	0.438557	0.0283083	0.623883	0.000860437	0.35268	0.083776	0.634222	0.000662548	0.718245	5.27e-05	0.787909	2.93e-06	0.706578	7.88e-05	-0.52827	0.00663746	-0.370337	0.068409	0.516931	0.00814577	-0.308612	0.133361	-0.157596	0.451836	-0.330066	0.107099	-0.290988	0.158184	0.383274	0.0585967	0.449234	0.0242719	-0.0895985	0.67017	-0.024994	0.9056	-0.0455047	0.828998	0.425998	0.0337283	0.314588	0.125621	0.29013	0.159471	-0.214301
Sobic.001G040500	similar to Putative uncharacterized protein	darkgrey	0.651466	0.000419398	0.404781	0.0447355	0.623077	0.000877822	0.30851	0.133496	0.633948	0.000667229	0.706564	7.89e-05	0.8491	8.05e-08	0.74347	2.06e-05	-0.65729	0.00035708	-0.459052	0.0209836	0.435033	0.029753	-0.347628	0.0886192	-0.163634	0.434465	-0.181198	0.386045	-0.0308114	0.88376	0.606928	0.00129569	0.481192	0.014883	0.120085	0.567485	-0.154104	0.462046	-0.0908688	0.665757	0.183257	0.380576	0.508131	0.00950444	0.450862	0.0236997	-0.236478
Sobic.001G070000	(1 of 1) PTHR11913//PTHR11913:SF26 - COFILIN-RELATED // SUBFAMILY NOT NAMED	darkgrey	0.64042	0.000563911	0.540164	0.00531425	0.611801	0.0011546	0.428768	0.0324671	0.633587	0.00067345	0.72248	4.53e-05	0.839637	1.54e-07	0.740968	2.27e-05	-0.593603	0.00175955	-0.456882	0.0216772	0.508227	0.0094888	-0.497763	0.011342	-0.372163	0.0669525	-0.363269	0.0742775	-0.267072	0.196847	0.422639	0.03531	0.390994	0.0532835	-0.315675	0.12425	-0.0734067	0.727304	0.141696	0.499276	0.547523	0.00461257	0.281625	0.172622	0.276754	0.180485	-0.308065
Sobic.006G146800	similar to OSIGBa0140J09.7 protein	darkgrey	0.65962	0.00033451	0.416479	0.0383635	0.596491	0.00164849	0.336773	0.0997334	0.633487	0.000675179	0.765631	8.2e-06	0.923638	4.66e-11	0.639298	0.000580761	-0.579969	0.00237468	-0.345631	0.090591	0.577731	0.00249139	-0.637112	0.000614835	-0.250667	0.226825	-0.151149	0.47078	-0.0127634	0.951716	0.628341	0.000769603	0.207028	0.32073	-0.0883842	0.674398	-0.0871876	0.678574	-0.126367	0.547235	0.243421	0.240983	0.271863	0.188628	0.557912	0.00375614	-0.405059
Sobic.010G075200		darkgrey	0.67066	0.000243618	0.306425	0.136278	0.603688	0.00139749	0.180937	0.38674	0.632972	0.000684158	0.829788	2.91e-07	0.860216	3.54e-08	0.716424	5.62e-05	-0.432135	0.0309849	-0.436119	0.0293017	0.436192	0.0292718	-0.329999	0.107174	-0.412309	0.0405469	-0.257295	0.214367	-0.133516	0.524606	0.505896	0.00987813	0.37743	0.0628845	-0.252227	0.22385	-0.1811	0.386306	-0.215304	0.301327	0.253821	0.220837	0.342875	0.093365	0.342335	0.0939157	-0.21528
Sobic.004G107100	similar to Putative RNA-binding protein	darkgrey	0.66132	0.000318839	0.381442	0.0599159	0.598303	0.00158189	0.302401	0.141765	0.632413	0.00069402	0.729407	3.52e-05	0.871693	1.4e-08	0.479331	0.0153319	-0.629707	0.000743492	-0.195998	0.347746	0.609671	0.00121454	-0.641572	0.000547056	-0.111408	0.595989	0.126144	0.547949	0.314091	0.126253	0.722891	4.47e-05	0.119261	0.570163	0.116156	0.580315	0.00648421	0.97546	-0.186586	0.371833	0.19917	0.339843	0.306494	0.136186	0.701816	9.24e-05	-0.638467
Sobic.008G179900	similar to Cysteine synthase (EC 2.5.1.47) (O-acetylserine sulfhydrylase) (O- acetylserine (Thiol)-lyase)	darkgrey	0.63043	0.00072999	0.630537	0.000727996	0.604386	0.001375	0.520546	0.00763664	0.631956	0.000702159	0.629461	0.000748132	0.829778	2.91e-07	0.747104	1.78e-05	-0.639551	0.000576925	-0.492812	0.0123179	0.312207	0.128665	-0.556465	0.00386665	-0.445414	0.0256589	-0.276607	0.180727	-0.0946191	0.652792	0.594499	0.00172442	0.458062	0.0212978	-0.246964	0.233989	-0.222303	0.2855	0.211218	0.310814	0.334024	0.102706	0.441629	0.0270957	0.346823	0.0894103	-0.325455
Sobic.008G152600	similar to LIM domain-containing protein, putative%252C expressed	darkgrey	0.647206	0.000470771	0.491886	0.0125078	0.594683	0.00171728	0.378446	0.0621219	0.629617	0.000745198	0.679081	0.000189595	0.944266	1.38e-12	0.732177	3.18e-05	-0.739087	2.44e-05	-0.430815	0.0315596	0.488584	0.0132053	-0.59249	0.00180404	-0.257592	0.21382	-0.131226	0.531807	0.0688919	0.743506	0.781	4.08e-06	0.423699	0.0348046	0.0279245	0.894589	-0.128341	0.540941	-0.0251656	0.904955	0.26839	0.194562	0.518181	0.00796663	0.619171	0.000966377	-0.448105
Sobic.007G086800	similar to OSIGBa0118P15.3 protein	darkgrey	0.661032	0.000321448	0.330329	0.106803	0.607746	0.001271	0.199462	0.339121	0.629365	0.000749953	0.742859	2.11e-05	0.773547	5.76e-06	0.774386	5.55e-06	-0.565748	0.00320298	-0.528796	0.00657366	0.198242	0.342143	-0.230079	0.268544	-0.309949	0.1316	-0.21982	0.291055	-0.0698144	0.740187	0.507432	0.00962008	0.614673	0.00107778	0.0399018	0.849803	-0.292963	0.155251	-0.206508	0.321976	0.0638697	0.761655	0.554496	0.00402148	0.229512	0.269756	-0.128071
Sobic.008G154400	similar to Putative uncharacterized protein	darkgrey	0.641233	0.000551979	0.448514	0.0245288	0.616218	0.00103833	0.350478	0.0858617	0.628593	0.000764739	0.776629	5.01e-06	0.89257	2.02e-09	0.813535	7.63e-07	-0.487979	0.0133364	-0.617439	0.00100804	0.261232	0.20719	-0.394959	0.0507048	-0.599669	0.00153324	-0.454182	0.0225663	-0.219231	0.29238	0.580395	0.00235298	0.452114	0.0232671	-0.322177	0.116269	-0.442093	0.0269162	-0.0101311	0.961666	0.0580463	0.782851	0.473769	0.0167402	0.248398	0.231196	-0.0865029
Sobic.001G009900	(1 of 1) 6.3.2.1 - Pantoate--beta-alanine ligase (AMP-forming) / Pantothenate synthetase	darkgrey	0.662683	0.000306732	0.359255	0.0777763	0.588945	0.0019522	0.263977	0.202284	0.628575	0.000765073	0.670335	0.000245952	0.84706	9.3e-08	0.528706	0.00658454	-0.620749	0.000929709	-0.341497	0.0947752	0.334015	0.102715	-0.575525	0.00261115	-0.252477	0.223376	0.0367396	0.861589	0.32545	0.112398	0.80468	1.24e-06	0.215187	0.301597	0.17521	0.402194	-0.252061	0.224165	-0.229534	0.26971	-0.0950148	0.65143	0.472021	0.0172039	0.621566	0.00091121	-0.450443
Sobic.002G341000	(1 of 10) PF05212 - Protein of unknown function (DUF707) (DUF707)	darkgrey	0.650835	0.00042668	0.448028	0.0247033	0.593697	0.00175584	0.340358	0.0959534	0.628522	0.000766105	0.737417	2.6e-05	0.931189	1.46e-11	0.73334	3.04e-05	-0.654872	0.000381899	-0.369009	0.0694836	0.549867	0.00440614	-0.543156	0.00501877	-0.27521	0.183029	-0.152191	0.467688	-0.019736	0.925398	0.657241	0.000357572	0.423568	0.0348668	-0.107697	0.608364	-0.051299	0.8076	-0.0883045	0.674675	0.406055	0.0440039	0.415465	0.0388855	0.539901	0.00534089	-0.467847
Sobic.003G052400	similar to Os01g0169900 protein	darkgrey	0.645438	0.000493648	0.464821	0.0192266	0.602257	0.00144457	0.350336	0.0859975	0.628377	0.000768901	0.735389	2.81e-05	0.962374	1.65e-14	0.807655	1.06e-06	-0.718558	5.21e-05	-0.567031	0.00311935	0.437937	0.0285585	-0.543123	0.00502201	-0.382381	0.0592368	-0.310629	0.130712	-0.0739274	0.725443	0.72112	4.76e-05	0.464956	0.0191871	-0.0768685	0.714957	-0.257591	0.213821	-0.030707	0.884151	0.218397	0.294267	0.534782	0.00588246	0.477712	0.0157315	-0.300174
Sobic.001G092600	similar to Putative uncharacterized protein	darkgrey	0.627321	0.000789618	0.527849	0.006689	0.620128	0.000943987	0.475087	0.0163972	0.627832	0.000779551	0.639362	0.000579781	0.763854	8.86e-06	0.584763	0.00214026	-0.444775	0.0258972	-0.437326	0.0288065	0.285284	0.166875	-0.430935	0.0315069	-0.499183	0.0110741	-0.38551	0.057017	-0.126102	0.548083	0.497945	0.0113073	0.241471	0.24489	-0.275675	0.182262	-0.347271	0.088969	0.115475	0.582552	0.0961774	0.647434	0.335773	0.100807	0.242337	0.24315	-0.222673
Sobic.010G046500	weakly similar to Putative uncharacterized protein	darkgrey	0.62071	0.000930605	0.565606	0.00321237	0.625284	0.000830938	0.506858	0.00971587	0.627598	0.000784146	0.693547	0.000120911	0.799599	1.62e-06	0.612273	0.00114166	-0.494505	0.0119766	-0.356401	0.0803396	0.534181	0.00594895	-0.527156	0.0067745	-0.384935	0.0574199	-0.297325	0.148909	-0.17947	0.390666	0.461644	0.0201787	0.219989	0.290674	-0.377465	0.0628581	-0.0711855	0.735262	0.175323	0.401886	0.472521	0.0170703	0.21527	0.301405	0.351519	0.0848715	-0.344565
Sobic.002G085300	similar to Putative uncharacterized protein	darkgrey	0.608981	0.00123452	0.671537	0.000237427	0.625854	0.000819201	0.58851	0.00197108	0.627476	0.00078655	0.50771	0.00957405	0.580436	0.00235089	0.686348	0.000151721	-0.342733	0.0935091	-0.535225	0.00583383	0.0935718	0.656403	-0.271291	0.189598	-0.500812	0.0107734	-0.576842	0.0025391	-0.461204	0.0203135	0.20484	0.325986	0.444237	0.0260988	-0.393637	0.0515537	-0.344689	0.0915319	0.400607	0.047201	0.293224	0.154865	0.295184	0.151998	-0.0838776	0.690173	0.0965994
Sobic.006G202500	similar to Alternative oxidase	darkgrey	0.64675	0.000476579	0.433654	0.0303342	0.597648	0.00160571	0.367704	0.0705518	0.626943	0.000797163	0.705499	8.18e-05	0.754245	1.33e-05	0.47362	0.0167793	-0.461606	0.0201901	-0.202044	0.332774	0.514583	0.00849132	-0.420482	0.0363566	-0.256226	0.216345	-0.112252	0.593189	-0.0158486	0.940063	0.45618	0.0219056	0.149798	0.474798	-0.190232	0.36239	-0.013942	0.947263	-0.0573024	0.78557	0.339255	0.0971044	0.199592	0.3388	0.3802	0.0608226	-0.465544
Sobic.010G077237	(1 of 1) PTHR10641//PTHR10641:SF573 - MYB-LIKE DNA-BINDING PROTEIN MYB // SUBFAMILY NOT NAMED	darkgrey	0.626849	0.000799048	0.585079	0.0021255	0.604748	0.00136346	0.488597	0.0132023	0.626515	0.00080575	0.701737	9.27e-05	0.79792	1.77e-06	0.717392	5.43e-05	-0.545512	0.00479606	-0.515944	0.00828956	0.31898	0.120145	-0.564316	0.0032986	-0.46673	0.0186724	-0.390422	0.0536635	-0.193476	0.354108	0.444396	0.0260392	0.47537	0.0163243	-0.253354	0.221717	-0.271171	0.189801	0.0989886	0.63781	0.315981	0.123865	0.383521	0.0584204	0.178126	0.394282	-0.252643
Sobic.007G006900	similar to Putative Shwachman-Bodian-Diamond syndrome protein	darkgrey	0.639102	0.000583745	0.399798	0.0476906	0.619272	0.000963996	0.378549	0.0620452	0.626395	0.000808178	0.707512	7.64e-05	0.720376	4.89e-05	0.476723	0.0159796	-0.322952	0.115344	-0.182637	0.382218	0.606305	0.00131475	-0.264512	0.201336	-0.175854	0.400441	-0.184231	0.378006	-0.200006	0.337777	0.343731	0.0924961	0.0637574	0.762062	-0.276053	0.181638	0.0518963	0.805401	-0.00627575	0.976249	0.331848	0.105104	0.067188	0.749649	0.389702	0.0541454	-0.245766
Sobic.001G123700	similar to Putative uncharacterized protein	darkgrey	0.639831	0.000572708	0.491924	0.0125	0.598502	0.00157472	0.383121	0.058706	0.625876	0.000818746	0.580241	0.00236081	0.849478	7.84e-08	0.726089	3.98e-05	-0.709897	7.05e-05	-0.633846	0.000668979	0.0512233	0.807879	-0.483308	0.0143858	-0.527927	0.00667946	-0.250908	0.226363	0.168939	0.419507	0.825326	3.83e-07	0.486637	0.0136312	0.0669713	0.750431	-0.561413	0.00349974	-0.0210125	0.920587	-0.190615	0.361406	0.713657	6.19e-05	0.405084	0.0445606	-0.218501
Sobic.009G120001	(1 of 15) PF12734 - Cysteine-rich TM module stress tolerance (CYSTM)	darkgrey	0.643302	0.000522574	0.439049	0.0281112	0.599311	0.00154587	0.373915	0.0655772	0.62554	0.000825656	0.662731	0.000306317	0.815482	6.83e-07	0.615766	0.00104974	-0.587277	0.00202542	-0.451728	0.0233996	0.271942	0.188496	-0.322477	0.11591	-0.375978	0.0639865	-0.195953	0.347858	0.0380412	0.856734	0.638355	0.000595254	0.319203	0.119871	-0.0339225	0.872113	-0.331766	0.105195	-0.0180686	0.931685	-0.0831802	0.692625	0.47236	0.0171132	0.402746	0.0459245	-0.237054
Sobic.002G189100	similar to Putative uncharacterized protein	darkgrey	0.644546	0.000505551	0.422788	0.0352388	0.603081	0.0014173	0.304741	0.138555	0.62464	0.000844397	0.597523	0.00161028	0.795373	2.02e-06	0.773676	5.73e-06	-0.702811	8.94e-05	-0.681213	0.000177712	0.0613667	0.770746	-0.36709	0.0710587	-0.355168	0.0814658	-0.346111	0.0901136	-0.0473837	0.822045	0.662417	0.000309066	0.575923	0.00258923	0.21071	0.312006	-0.497915	0.0113131	-0.107318	0.609632	-0.168367	0.421105	0.674013	0.000220686	0.287184	0.163942	-0.00576965
Sobic.003G361700	Predicted protein	darkgrey	0.635567	0.000639957	0.480637	0.0150158	0.604914	0.00135818	0.381313	0.0600091	0.624178	0.000854145	0.75773	1.15e-05	0.835541	2.02e-07	0.828759	3.1e-07	-0.479552	0.0152781	-0.521276	0.0075371	0.441235	0.0272488	-0.350932	0.0854286	-0.466462	0.0187493	-0.490106	0.01288	-0.430199	0.0318303	0.342463	0.0937848	0.511793	0.00891783	-0.422484	0.0353847	-0.150027	0.474115	0.0146337	0.94465	0.512499	0.00880827	0.302074	0.142218	0.159832	0.44536	-0.109947
Sobic.001G500800	similar to Os03g0152400 protein	darkgrey	0.641652	0.000545909	0.439963	0.027748	0.593282	0.00177228	0.325651	0.112162	0.621467	0.000913433	0.795313	2.02e-06	0.925748	3.41e-11	0.735077	2.85e-05	-0.569172	0.00298398	-0.470883	0.0175114	0.459427	0.0208657	-0.544589	0.00488232	-0.432552	0.0308054	-0.219162	0.292537	-0.0292152	0.889745	0.620125	0.000944062	0.356587	0.0801706	-0.201505	0.334094	-0.210748	0.311918	-0.0787653	0.708221	0.236905	0.254201	0.375578	0.0642927	0.439067	0.0281042	-0.333223
Sobic.003G258800	similar to NADH dependent Glutamate Synthase precursor	darkgrey	0.656632	0.000363699	0.308073	0.134076	0.585741	0.00209493	0.244439	0.238959	0.620579	0.000933604	0.729855	3.46e-05	0.861805	3.13e-08	0.649781	0.000439099	-0.47968	0.0152468	-0.350297	0.0860353	0.44866	0.0244763	-0.352519	0.0839273	-0.229687	0.269381	-0.148575	0.478455	-0.0322003	0.878558	0.606555	0.00130707	0.273122	0.18651	-0.0191873	0.927466	-0.173485	0.406916	-0.213682	0.305071	0.0326623	0.876828	0.356323	0.0804104	0.513764	0.00861471	-0.214349
Sobic.004G328100	Predicted protein	darkgrey	0.641103	0.000553862	0.406493	0.0437543	0.598911	0.0015601	0.303258	0.140584	0.620354	0.000938768	0.66303	0.00030372	0.90539	5e-10	0.742363	2.15e-05	-0.656405	0.000366	-0.482681	0.0145316	0.339784	0.0965512	-0.440732	0.0274452	-0.314769	0.125392	-0.159302	0.446891	0.108933	0.604231	0.801332	1.48e-06	0.437041	0.0289227	0.0880134	0.675691	-0.296154	0.150593	-0.0903845	0.667438	0.0340983	0.871456	0.602744	0.00142842	0.560261	0.00358243	-0.29498
Sobic.003G139800	similar to Putative uncharacterized protein	darkgrey	0.607759	0.00127062	0.607125	0.00128969	0.617754	0.00100036	0.504638	0.0100937	0.618885	0.000973144	0.571056	0.002869	0.728484	3.64e-05	0.755352	1.27e-05	-0.756874	1.19e-05	-0.462427	0.0199407	0.378222	0.0622891	-0.3008	0.143991	-0.165193	0.430039	-0.230318	0.268032	-0.147685	0.481122	0.454096	0.0225949	0.632376	0.000694663	0.0109382	0.958614	-0.0355561	0.866008	0.237861	0.252233	0.494613	0.0119551	0.503267	0.0103331	0.290124	0.159479	-0.285574
Sobic.006G000100	(1 of 4) 4.2.1.3 - Aconitate hydratase / Citrate(isocitrate) hydro-lyase	darkgrey	0.652994	0.000402198	0.345459	0.0907618	0.579709	0.00238797	0.260785	0.207996	0.618811	0.000974914	0.762374	9.45e-06	0.907474	3.91e-10	0.54588	0.00476199	-0.557823	0.0037629	-0.218015	0.295134	0.690927	0.000131421	-0.603796	0.00139397	-0.131891	0.52971	0.00060488	0.99771	0.0924939	0.660127	0.652418	0.000408608	0.0990628	0.637557	-0.0322061	0.878536	0.0611996	0.771354	-0.186538	0.371957	0.30739	0.134986	0.21143	0.310318	0.682993	0.000168294	-0.510813
Sobic.005G013600	(1 of 96) PF03106 - WRKY DNA -binding domain (WRKY)	darkgrey	0.62475	0.000842081	0.506502	0.00977555	0.594927	0.00170785	0.442456	0.0267761	0.617237	0.00101299	0.65551	0.000375215	0.806198	1.14e-06	0.622367	0.000893359	-0.56529	0.00323327	-0.48181	0.0147363	0.282237	0.171651	-0.580594	0.00234292	-0.434964	0.0297819	-0.202618	0.331376	0.0825367	0.694891	0.597659	0.0016053	0.259704	0.209955	-0.06813	0.746251	-0.346155	0.0900697	0.0605303	0.77379	-0.000288824	0.998907	0.37639	0.0636721	0.376613	0.0635023	-0.252957
Sobic.006G203000	similar to Alternative oxidase	darkgrey	0.640878	0.000557163	0.396258	0.0498814	0.587472	0.00201676	0.29136	0.157628	0.616229	0.00103806	0.572697	0.00277189	0.78189	3.91e-06	0.646275	0.000482698	-0.525802	0.00694405	-0.508021	0.00952257	0.0892116	0.671516	-0.268229	0.19484	-0.385693	0.0568894	-0.251396	0.22543	0.051133	0.808211	0.737912	2.55e-05	0.414955	0.0391502	0.0943937	0.653569	-0.474328	0.016594	-0.126058	0.548223	-0.239484	0.248915	0.632652	0.000689785	0.393211	0.0518293	-0.0952271
Sobic.001G103200	similar to Expressed protein	darkgrey	0.640977	0.000555712	0.399325	0.0479787	0.585866	0.0020892	0.2955	0.151539	0.616124	0.0010407	0.673549	0.000223743	0.890686	2.44e-09	0.630821	0.000722766	-0.714999	5.91e-05	-0.361073	0.0761761	0.519617	0.0077649	-0.591617	0.00183958	-0.14355	0.493619	-0.0981325	0.640735	0.102005	0.627545	0.742427	2.14e-05	0.336447	0.100082	0.129903	0.535987	-0.0831389	0.692771	-0.125701	0.549365	0.2358	0.256487	0.472452	0.0170885	0.612769	0.00112819	-0.484628
Sobic.001G258300	similar to Putative uncharacterized protein	darkgrey	0.647213	0.00047068	0.378755	0.0618918	0.572417	0.00278828	0.309651	0.131992	0.615986	0.00104417	0.747509	1.75e-05	0.80822	1.02e-06	0.593431	0.00176636	-0.448597	0.024499	-0.359092	0.0779208	0.40868	0.0425254	-0.439999	0.0277339	-0.295641	0.151335	-0.229961	0.268794	-0.133011	0.526191	0.461572	0.0202007	0.205758	0.323774	-0.130013	0.535639	-0.183196	0.380738	-0.157005	0.453556	0.0824229	0.695292	0.225291	0.278906	0.340923	0.0953674	-0.200367
Sobic.003G416900	similar to Putative esterase	darkgrey	0.637108	0.000614907	0.407333	0.0432794	0.589101	0.00194545	0.302613	0.141472	0.615026	0.00106867	0.671312	0.000239007	0.747973	1.72e-05	0.699424	0.0001	-0.634869	0.000651592	-0.519443	0.00778909	0.199874	0.338103	-0.301592	0.142887	-0.370204	0.0685159	-0.229293	0.270227	-0.0682744	0.745731	0.487611	0.0134168	0.484062	0.014212	-0.0643918	0.759762	-0.278455	0.177712	-0.0807014	0.701367	0.110068	0.600444	0.458527	0.0211496	0.233374	0.261557	-0.174183
Sobic.004G122600	(1 of 1) PTHR13856//PTHR13856:SF78 - VHS DOMAIN CONTAINING PROTEIN FAMILY // ENTH/VHS/GAT FAMILY PROTEIN	darkgrey	0.63602	0.000632497	0.427711	0.032944	0.587613	0.00201049	0.293246	0.154834	0.614635	0.00107879	0.682992	0.000168299	0.84137	1.37e-07	0.759227	1.08e-05	-0.652347	0.000409399	-0.43645	0.0291652	0.356113	0.0806017	-0.306381	0.136337	-0.252237	0.22383	-0.0529611	0.801486	0.0784266	0.709422	0.656456	0.000365481	0.539881	0.0053429	0.0425925	0.839799	-0.139908	0.504759	-0.0635791	0.762708	0.218612	0.29378	0.545497	0.00479742	0.484376	0.0141402	-0.309205
Sobic.004G070000	similar to Metal-dependent hydrolase-like protein	darkgrey	0.604857	0.00135997	0.595025	0.00170407	0.606503	0.00130866	0.493847	0.0121084	0.612965	0.00112291	0.724315	4.24e-05	0.76463	8.57e-06	0.817021	6.25e-07	-0.465404	0.0190559	-0.554694	0.00400564	0.348689	0.0875855	-0.33289	0.10395	-0.552599	0.00417558	-0.550495	0.00435225	-0.476493	0.0160379	0.242393	0.243037	0.516503	0.00820787	-0.5262	0.00689387	-0.207835	0.318806	0.247889	0.232185	0.533828	0.00598836	0.277026	0.18004	-0.000679187	0.997429	-0.0899781
Sobic.006G155000	similar to OSIGBa0115K01-H0319F09.12 protein	darkgrey	0.63585	0.000635291	0.418392	0.0373937	0.576881	0.00253696	0.331077	0.105964	0.612193	0.00114382	0.694498	0.000117281	0.836427	1.91e-07	0.537857	0.00555192	-0.548992	0.00448226	-0.246946	0.234024	0.60117	0.00148127	-0.517971	0.00799657	-0.279208	0.176494	-0.0365507	0.862294	0.09118	0.664677	0.579197	0.0024144	0.13273	0.527071	-0.174793	0.403334	0.0349934	0.86811	-0.0269545	0.898232	0.425448	0.0339835	0.215538	0.30079	0.558836	0.00368698	-0.505533
Sobic.006G181400	(1 of 1) 1.10.3.1//1.14.18.1 - Catechol oxidase / Tyrosinase // Tyrosinase / Tyrosine-dopa oxidase	darkgrey	0.623885	0.000860395	0.461019	0.0203705	0.596319	0.0016549	0.339491	0.0968572	0.611878	0.00115247	0.600898	0.0014906	0.742482	2.14e-05	0.69227	0.000125936	-0.596357	0.00165351	-0.445847	0.0254986	0.302717	0.141329	-0.269026	0.193467	-0.108932	0.604232	-0.217087	0.297244	-0.120329	0.56669	0.558835	0.00368707	0.513763	0.00861497	0.112293	0.593056	-0.174701	0.403586	0.0584273	0.78146	0.105192	0.616777	0.528	0.00667047	0.36602	0.0719494	-0.164581
Sobic.004G314700	similar to Putative cyclic nucleotide-binding transporter 1	darkgrey	0.644069	0.000512013	0.343195	0.093039	0.577304	0.00251421	0.238069	0.251806	0.611443	0.00116448	0.702081	9.16e-05	0.916013	1.34e-10	0.652933	0.000402872	-0.631935	0.000702539	-0.344791	0.0914291	0.493633	0.0121514	-0.429884	0.0319698	-0.24045	0.246953	-0.00668637	0.974695	0.194857	0.350616	0.778015	4.69e-06	0.326625	0.11103	0.0670664	0.750088	-0.120157	0.567248	-0.183251	0.380592	0.149317	0.476236	0.487094	0.0135301	0.660292	0.000328239	-0.442256
Sobic.009G200300		darkgrey	0.634668	0.000654977	0.433767	0.0302864	0.57497	0.0026421	0.319928	0.118986	0.611326	0.00116774	0.74802	1.72e-05	0.874194	1.13e-08	0.764268	8.7e-06	-0.576643	0.00254988	-0.53127	0.00628019	0.332645	0.104221	-0.438027	0.0285222	-0.419516	0.0368328	-0.284493	0.168105	-0.116592	0.578886	0.549103	0.00447259	0.416421	0.0383932	-0.151329	0.470244	-0.284767	0.167678	-0.0506217	0.810094	0.122099	0.560955	0.409528	0.0420564	0.316899	0.122718	-0.190682
Sobic.003G308800	similar to Os01g0768200 protein	darkgrey	0.618316	0.000986753	0.508963	0.00936856	0.591675	0.00183721	0.393437	0.0516828	0.610788	0.00118278	0.632538	0.000691796	0.856545	4.68e-08	0.692086	0.000126678	-0.766855	7.77e-06	-0.365419	0.0724528	0.512319	0.00883615	-0.524616	0.00709554	-0.0886578	0.673444	-0.0599735	0.775819	0.0541056	0.797282	0.673364	0.00022497	0.420236	0.0364773	0.0834632	0.69163	-0.0107245	0.959422	0.0863192	0.68161	0.351731	0.0846709	0.453001	0.0229643	0.578824	0.00243377	-0.489067
Sobic.003G363200	similar to Os01g0859100 protein	darkgrey	0.625915	0.000817943	0.483641	0.0143088	0.580241	0.0023608	0.352565	0.0838846	0.610318	0.00119604	0.70581	8.09e-05	0.909866	2.93e-10	0.879648	6.99e-09	-0.652838	0.000403925	-0.677202	0.000200647	0.194365	0.351858	-0.462978	0.0197744	-0.604394	0.00137473	-0.416798	0.0382005	-0.113574	0.588818	0.649079	0.000447552	0.609764	0.00121188	-0.180975	0.386637	-0.452442	0.0231545	-0.0203844	0.922954	0.136883	0.514106	0.612057	0.00114755	0.259382	0.210542	-0.166688
Sobic.004G145200	similar to Putative uncharacterized protein P0419C03.10-1	darkgrey	0.637518	0.000608379	0.37042	0.0683423	0.578378	0.00245712	0.261901	0.205987	0.609387	0.00122274	0.658023	0.000349839	0.898762	1.05e-09	0.712439	6.46e-05	-0.688091	0.00014369	-0.503845	0.0102316	0.285496	0.166546	-0.424922	0.0342288	-0.313097	0.127522	-0.127438	0.543816	0.154702	0.46029	0.820317	5.16e-07	0.427112	0.0332167	0.160671	0.442943	-0.335295	0.101323	-0.16855	0.420595	-0.0850888	0.68592	0.628269	0.000771001	0.561076	0.00352375	-0.270591
Sobic.005G057700	similar to Putative uncharacterized protein	darkgrey	0.602766	0.00142767	0.57768	0.0024941	0.598318	0.00158136	0.507035	0.0096862	0.608846	0.00123848	0.680434	0.000181975	0.715126	5.88e-05	0.578944	0.00242751	-0.48664	0.0136306	-0.303885	0.139723	0.539022	0.0054308	-0.542163	0.00511524	-0.312465	0.128333	-0.242518	0.242788	-0.236409	0.255226	0.299372	0.145997	0.277907	0.178602	-0.354547	0.0820384	0.0666773	0.751493	0.186654	0.371654	0.626375	0.000808596	0.11751	0.575878	0.263138	0.203775	-0.354474
Sobic.003G387201		darkgrey	0.641043	0.000554747	0.373551	0.0658614	0.566479	0.00315513	0.262305	0.205262	0.608646	0.00124433	0.598723	0.00156681	0.779857	4.31e-06	0.571435	0.00284629	-0.641394	0.00054963	-0.475859	0.016199	0.151284	0.470376	-0.505013	0.010029	-0.310156	0.13133	-0.0954631	0.649888	0.235217	0.2577	0.731974	3.2e-05	0.334486	0.102201	0.249274	0.229502	-0.384672	0.0576053	-0.219849	0.290989	-0.186539	0.371955	0.54854	0.00452203	0.451522	0.0234708	-0.254057
Sobic.010G103800	(1 of 1) PTHR33618//PTHR33618:SF1 - FAMILY NOT NAMED // 39S RIBOSOMAL PROTEIN L53, MITOCHONDRIAL	darkgrey	0.635462	0.000641699	0.42774	0.0329308	0.560917	0.00353514	0.336885	0.0996133	0.60819	0.00125779	0.631859	0.000703898	0.660373	0.000327488	0.479519	0.0152861	-0.320009	0.118887	-0.301543	0.142955	0.178185	0.394124	-0.383096	0.0587239	-0.410831	0.0413435	-0.168797	0.419905	0.0425154	0.840085	0.410498	0.0415248	0.21137	0.310457	-0.155933	0.456683	-0.302941	0.14102	-0.115056	0.583932	0.0130521	0.950625	0.265309	0.19993	0.187901	0.36841	-0.256984
Sobic.001G426800	similar to RNA recognition motif family protein, expressed	darkgrey	0.615447	0.00105787	0.478367	0.0155687	0.588365	0.0019774	0.442744	0.0266656	0.607852	0.00126784	0.651425	0.000419867	0.757161	1.18e-05	0.455521	0.0221219	-0.354644	0.0819486	-0.220061	0.290512	0.508468	0.00944926	-0.564023	0.00331844	-0.331523	0.105466	-0.221153	0.288065	-0.0933921	0.657023	0.47466	0.0165078	0.0224495	0.915175	-0.324749	0.113218	-0.0887346	0.673177	0.0634115	0.763317	0.261215	0.207221	0.110801	0.598007	0.415892	0.0386652	-0.380943
Sobic.008G169650	(1 of 2) PTHR11214//PTHR11214:SF121 - BETA-1,3-N-ACETYLGLUCOSAMINYLTRANSFERASE // SUBFAMILY NOT NAMED	darkgrey	0.638674	0.000590313	0.282942	0.170538	0.591589	0.00184073	0.187928	0.36834	0.607358	0.00128266	0.742454	2.14e-05	0.783798	3.57e-06	0.573389	0.00273184	-0.470916	0.0175024	-0.168052	0.421988	0.630534	0.000728057	-0.293891	0.153885	0.0207497	0.921577	0.0108381	0.958993	-0.0183591	0.93059	0.496218	0.0116393	0.296806	0.149654	0.0376087	0.858347	0.138731	0.508387	-0.20709	0.320584	0.357563	0.0792883	0.266296	0.1982	0.543558	0.00498022	-0.405787
Sobic.009G139900	similar to GDP dissociation inhibitor protein OsGDI1	darkgrey	0.596967	0.00163077	0.53485	0.005875	0.613903	0.00109794	0.484463	0.0141202	0.606488	0.00130911	0.593284	0.00177222	0.639262	0.000581313	0.572554	0.00278025	-0.570042	0.00293037	-0.216597	0.298364	0.513056	0.00872257	-0.109184	0.603393	-0.0378913	0.857293	-0.0776575	0.712153	-0.134649	0.521062	0.312191	0.128686	0.374508	0.065117	-0.0905671	0.666804	0.149656	0.475222	0.267907	0.195396	0.498312	0.0112378	0.257853	0.213341	0.328133	0.109295	-0.33699
Sobic.004G356100	similar to Metallo-beta-lactamase-like	darkgrey	0.628031	0.000775653	0.424395	0.034476	0.574248	0.00268274	0.303179	0.140692	0.605762	0.00133154	0.653995	0.000391268	0.909145	3.2e-10	0.69152	0.000128973	-0.704262	8.52e-05	-0.52871	0.00658406	0.268612	0.19418	-0.609029	0.00123313	-0.441762	0.0270439	-0.148221	0.479513	0.208884	0.316315	0.848574	8.36e-08	0.371865	0.0671888	0.039837	0.850044	-0.373705	0.0657416	-0.116371	0.579611	-0.00537526	0.979656	0.58764	0.00200931	0.551762	0.0042451	-0.369709
Sobic.004G334800	similar to Vacuolar protein sorting 55 protein-like	darkgrey	0.59933	0.00154519	0.588684	0.00196351	0.592507	0.00180333	0.510356	0.00914442	0.6056	0.0013366	0.609213	0.00122778	0.654138	0.000389729	0.691137	0.000130547	-0.423867	0.0347252	-0.353977	0.0825664	0.356557	0.0801978	-0.368949	0.0695325	-0.296781	0.14969	-0.369809	0.0688346	-0.353941	0.0825993	0.27553	0.1825	0.538758	0.00545807	-0.329359	0.107899	-0.0447518	0.831788	0.173466	0.40697	0.571339	0.00285204	0.295611	0.151378	0.114765	0.584888	-0.210457
Sobic.004G339300	similar to Putative uncharacterized protein	darkgrey	0.628225	0.000771865	0.392563	0.0522508	0.563131	0.00337944	0.251195	0.225815	0.599803	0.00152854	0.708918	7.28e-05	0.870204	1.59e-08	0.727535	3.77e-05	-0.6206	0.000933117	-0.434684	0.0298995	0.45617	0.0219089	-0.436743	0.029045	-0.305401	0.13766	-0.225066	0.279398	-0.0651607	0.756977	0.60792	0.0012658	0.435623	0.0295073	-0.108852	0.604501	-0.117003	0.577537	-0.112907	0.59102	0.369325	0.0692265	0.453535	0.0227835	0.417952	0.0376149	-0.353147
Sobic.002G058700	similar to Glycine-rich RNA-binding protein-like	darkgrey	0.633387	0.000676914	0.283014	0.170424	0.56689	0.00312849	0.206095	0.322966	0.597586	0.00160797	0.739283	2.42e-05	0.804838	1.23e-06	0.411592	0.040932	-0.438162	0.0284676	-0.180441	0.388064	0.538783	0.00545546	-0.513141	0.00870968	-0.198046	0.342631	0.0940885	0.654621	0.262289	0.205291	0.643463	0.000520336	-0.0206418	0.921984	-0.0291478	0.889998	-0.0625316	0.766511	-0.230141	0.268409	0.0643527	0.759904	0.207601	0.319363	0.614963	0.00107029	-0.488268
Sobic.004G189200	similar to Kelch repeat-containing F-box-like protein	darkgrey	0.598938	0.00155912	0.498994	0.0111095	0.586602	0.00205571	0.396948	0.0494484	0.596078	0.00166397	0.631198	0.000715867	0.864087	2.61e-08	0.815703	6.74e-07	-0.678286	0.000194207	-0.580557	0.00234476	0.321202	0.117441	-0.274478	0.184245	-0.367811	0.070464	-0.343129	0.0931061	-0.166622	0.426005	0.633699	0.000671517	0.527205	0.00676836	-0.0713244	0.734763	-0.281754	0.172418	0.122041	0.561143	0.157222	0.452923	0.570986	0.00287315	0.380846	0.0603499	-0.122579
Sobic.007G019200	(1 of 3) 2.5.1.46 - Deoxyhypusine synthase / Spermidine dehydrogenase	darkgrey	0.615017	0.00106889	0.372827	0.0664286	0.57013	0.00292503	0.339304	0.0970535	0.594428	0.00172717	0.687321	0.000147191	0.741395	2.23e-05	0.435096	0.029727	-0.49399	0.0120796	-0.144993	0.489239	0.592547	0.00180175	-0.559205	0.00365965	-0.0642897	0.760132	0.105075	0.61717	0.169508	0.41792	0.474097	0.0166542	0.078955	0.707549	0.0521817	0.804352	0.0805548	0.701886	-0.0870726	0.678976	0.234041	0.260155	0.116006	0.580809	0.554179	0.00404686	-0.488696
Sobic.009G016800	similar to Putative uncharacterized protein OJ1654_B10.11-1	darkgrey	0.625594	0.000824532	0.330125	0.107033	0.554046	0.0040576	0.221605	0.287053	0.591638	0.00183874	0.772811	5.96e-06	0.923819	4.54e-11	0.671304	0.00023906	-0.590568	0.00188313	-0.423605	0.0348495	0.445326	0.0256917	-0.571572	0.00283815	-0.376887	0.0632945	-0.131981	0.529427	0.108457	0.605819	0.708391	7.42e-05	0.297765	0.14828	-0.0860964	0.68239	-0.225705	0.277999	-0.223462	0.28293	0.126967	0.54532	0.418755	0.0372119	0.512559	0.00879904	-0.414517
Sobic.010G066700	similar to Putative uncharacterized protein	darkgrey	0.6214	0.000914941	0.344335	0.0918875	0.557932	0.00375467	0.225496	0.278458	0.590716	0.00187694	0.689162	0.000138942	0.812187	8.23e-07	0.570499	0.00290259	-0.573897	0.00270268	-0.475245	0.0163565	0.227002	0.275174	-0.556289	0.00388032	-0.402029	0.0463494	-0.134761	0.520713	0.190524	0.36164	0.708039	7.5e-05	0.257433	0.214113	0.0487894	0.816852	-0.376424	0.0636464	-0.203135	0.330116	-0.121602	0.562564	0.465075	0.0191522	0.428534	0.032572	-0.298479
Sobic.006G265000	similar to H0103C06.2 protein	darkgrey	0.614381	0.0010854	0.413835	0.0397364	0.556549	0.00386016	0.280789	0.173955	0.590654	0.0018795	0.609771	0.00121167	0.86379	2.67e-08	0.743377	2.06e-05	-0.708754	7.32e-05	-0.627181	0.000792407	0.0955863	0.649465	-0.504627	0.0100955	-0.496193	0.0116442	-0.230622	0.267382	0.180903	0.386831	0.824108	4.12e-07	0.526181	0.0068963	0.105502	0.615733	-0.513633	0.00863463	-0.131265	0.531682	-0.127099	0.544896	0.718497	5.23e-05	0.415265	0.0389891	-0.250573
Sobic.004G007400	(1 of 2) PTHR31717//PTHR31717:SF3 - FAMILY NOT NAMED // ZINC FINGER PROTEIN CONSTANS-LIKE 14-RELATED	darkgrey	0.623925	0.000859538	0.362949	0.0745515	0.541486	0.00518191	0.284888	0.167489	0.590499	0.001886	0.666481	0.000275104	0.790116	2.63e-06	0.489174	0.0130782	-0.609948	0.00120658	-0.208751	0.316629	0.551695	0.00425071	-0.512521	0.00880492	-0.0840339	0.689623	0.0420979	0.841636	0.130044	0.535541	0.543314	0.00500364	0.150443	0.472877	0.0903684	0.667494	0.0536161	0.79908	-0.186828	0.371201	0.2645	0.201357	0.220058	0.290519	0.551601	0.00425862	-0.466836
Sobic.009G248100		darkgrey	0.621564	0.000911244	0.356315	0.0804179	0.549988	0.00439574	0.26162	0.206491	0.590265	0.00189584	0.687938	0.000144381	0.872977	1.26e-08	0.615385	0.00105944	-0.58722	0.00202798	-0.418322	0.0374289	0.347532	0.0887136	-0.5762	0.00257401	-0.332786	0.104065	-0.134397	0.521849	0.10474	0.618298	0.742593	2.13e-05	0.265373	0.199818	0.0124391	0.952942	-0.269512	0.192632	-0.187787	0.368705	-0.0229626	0.913243	0.44099	0.0273444	0.537071	0.00563484	-0.33396
Sobic.004G016000	similar to Aminopropyl transferase	darkgrey	0.61347	0.00110942	0.385782	0.0568274	0.55897	0.00367707	0.310606	0.130742	0.590168	0.00189996	0.651077	0.000423874	0.841274	1.38e-07	0.47458	0.0165284	-0.558637	0.00370178	-0.251329	0.225558	0.482349	0.0146094	-0.659548	0.000335194	-0.220791	0.288875	0.0512655	0.807723	0.272642	0.187314	0.763627	8.95e-06	0.0600467	0.775552	0.0126523	0.952136	-0.125887	0.54877	-0.126555	0.546636	0.0628158	0.765479	0.3137	0.12675	0.683495	0.000165716	-0.512263
Sobic.010G220100	similar to LEM3-like	darkgrey	0.60976	0.00121199	0.336261	0.100282	0.577536	0.00250179	0.257518	0.213956	0.588826	0.00195735	0.685082	0.000157797	0.811892	8.37e-07	0.63065	0.000725908	-0.585557	0.00210342	-0.339952	0.0963761	0.555528	0.00393969	-0.37736	0.0629373	-0.105859	0.61453	-0.169223	0.418714	-0.0606886	0.773214	0.558634	0.00370204	0.355754	0.0809295	0.0480603	0.819545	-0.0170268	0.935616	-0.139344	0.506498	0.30932	0.132426	0.381391	0.0599528	0.489173	0.0130785	-0.325582
Sobic.007G203300	similar to Putative uncharacterized protein P0675A05.28	darkgrey	0.611289	0.00116877	0.381856	0.0596152	0.560986	0.00353021	0.259711	0.209943	0.587629	0.00200976	0.69528	0.000114371	0.940799	2.72e-12	0.790147	2.62e-06	-0.757216	1.18e-05	-0.539128	0.00541983	0.381525	0.0598555	-0.528932	0.00655723	-0.375476	0.0643708	-0.164771	0.431235	0.111871	0.594454	0.784332	3.48e-06	0.479379	0.0153202	0.0157691	0.940363	-0.255771	0.21719	-0.134343	0.522018	0.184691	0.376795	0.581755	0.00228487	0.542604	0.00507222	-0.371659
Sobic.010G078100	similar to Pantothenate kinase 1-like	darkgrey	0.625765	0.000821022	0.283495	0.169667	0.549983	0.00439614	0.188871	0.365899	0.587408	0.00201959	0.619356	0.000962002	0.802196	1.42e-06	0.610897	0.00117973	-0.538	0.00553691	-0.400068	0.047527	0.269107	0.193327	-0.456995	0.0216407	-0.19759	0.343767	-0.103297	0.62317	0.110958	0.597484	0.733867	2.98e-05	0.350908	0.0854519	0.211743	0.309585	-0.275919	0.181859	-0.311147	0.130037	-0.118352	0.573128	0.519531	0.0077768	0.542126	0.00511887	-0.203242
Sobic.001G015100	similar to Pirin, putative%252C expressed	darkgrey	0.607849	0.00126793	0.423027	0.0351244	0.551889	0.00423446	0.308429	0.133604	0.586258	0.00207132	0.603639	0.00139907	0.861946	3.09e-08	0.635694	0.000637868	-0.705416	8.2e-05	-0.515809	0.00830949	0.197962	0.342839	-0.623533	0.000867952	-0.419369	0.0369062	-0.117058	0.577358	0.271147	0.189841	0.854596	5.41e-08	0.360542	0.0766412	0.121054	0.564338	-0.410509	0.0415188	-0.12056	0.56594	-0.100774	0.631726	0.609708	0.00121348	0.535261	0.00582994	-0.374182
Sobic.009G040400	(1 of 2) K11801 - WD repeat-containing protein 23 (WDR23)	darkgrey	0.615556	0.0010551	0.357522	0.079325	0.551532	0.00426436	0.242168	0.243488	0.586188	0.00207449	0.679455	0.000187465	0.938012	4.55e-12	0.733969	2.97e-05	-0.7582	1.13e-05	-0.443486	0.0263827	0.42519	0.0341038	-0.460693	0.020471	-0.276536	0.180843	-0.0710093	0.735894	0.195612	0.348717	0.813213	7.77e-07	0.463557	0.0196008	0.122091	0.560983	-0.196345	0.346876	-0.176355	0.399078	0.153695	0.463249	0.604924	0.00135787	0.607896	0.00126652	-0.457215
Sobic.007G171875	(1 of 2) 2.1.1.77 - Protein-L-isoaspartate(D-aspartate) O-methyltransferase / Protein L-isoaspartyl methyltransferase	darkgrey	0.554836	0.00399435	0.674191	0.000219524	0.596746	0.00163896	0.618095	0.000992076	0.584354	0.00215946	0.504688	0.010085	0.625135	0.000834049	0.5706	0.00289647	-0.463146	0.019724	-0.311308	0.129828	0.235279	0.257571	-0.333555	0.103219	-0.368727	0.0697134	-0.230412	0.267831	-0.095378	0.650181	0.408507	0.0426216	0.368853	0.0696105	-0.274184	0.184734	-0.169413	0.418185	0.402264	0.0462097	0.312523	0.128258	0.326359	0.111339	0.213841	0.304704	-0.325148
Sobic.009G121600	similar to Putative uncharacterized protein	darkgrey	0.6055	0.00133972	0.304073	0.139467	0.578082	0.00247278	0.208684	0.316789	0.58316	0.00221631	0.616873	0.00102197	0.575172	0.00263079	0.676237	0.000206532	-0.427216	0.0331692	-0.589705	0.0019196	-0.0389782	0.853242	0.0682158	0.745942	-0.376192	0.0638232	-0.32716	0.110413	-0.169628	0.417586	0.329368	0.107889	0.563413	0.00336005	0.0101914	0.961438	-0.442294	0.0268384	-0.0905004	0.667035	-0.176621	0.398355	0.526463	0.00686084	-0.00415076	0.98429	0.190946
Sobic.002G427400	similar to Brittle stalk-2-like protein 8	darkgrey	0.595938	0.00166928	0.416328	0.0384412	0.561411	0.00349987	0.336569	0.0999518	0.581385	0.00230326	0.707003	7.77e-05	0.767286	7.63e-06	0.748106	1.71e-05	-0.467107	0.0185644	-0.572363	0.00279143	0.193498	0.354052	-0.234811	0.258546	-0.52628	0.00688378	-0.400478	0.0472786	-0.228267	0.272436	0.391622	0.0528686	0.436775	0.0290317	-0.234408	0.259389	-0.388382	0.0550371	-0.00266768	0.989903	0.0426837	0.83946	0.39041	0.0536714	0.100457	0.632805	0.00719126
Sobic.009G241700	similar to Putative uncharacterized protein	darkgrey	0.603002	0.00141988	0.406698	0.0436378	0.543104	0.00502378	0.293163	0.154956	0.57938	0.0024049	0.575924	0.00258912	0.836711	1.87e-07	0.641469	0.000548548	-0.688755	0.000140731	-0.548164	0.00455534	0.118662	0.572116	-0.562937	0.0033929	-0.452947	0.0229826	-0.143749	0.493016	0.26765	0.195843	0.854557	5.42e-08	0.390486	0.0536208	0.12732	0.544193	-0.475864	0.0161977	-0.131227	0.531803	-0.175696	0.400871	0.654822	0.000382424	0.493326	0.0122135	-0.30981
Sobic.003G009700	similar to Putative Cytochrome P450 71A1	darkgrey	0.600811	0.00149356	0.352064	0.0843562	0.55735	0.00379875	0.250103	0.227905	0.5779	0.0024824	0.747377	1.76e-05	0.890217	2.56e-09	0.764696	8.54e-06	-0.579537	0.00239679	-0.607105	0.0012903	0.280615	0.174233	-0.485922	0.0137905	-0.561328	0.00350577	-0.365158	0.0726729	-0.0773851	0.71312	0.622866	0.000882402	0.401593	0.046609	-0.216904	0.297663	-0.410333	0.0416148	-0.123916	0.555096	0.0637421	0.762117	0.471131	0.0174441	0.308211	0.133893	-0.185505
Sobic.006G125400	similar to H0805A05.1 protein	darkgrey	0.604304	0.00137762	0.366099	0.0718835	0.541343	0.00519613	0.281797	0.172349	0.577438	0.002507	0.650639	0.000428966	0.868803	1.78e-08	0.581292	0.00230786	-0.614958	0.00107041	-0.419651	0.0367662	0.311428	0.129673	-0.562351	0.00343363	-0.390121	0.0538647	-0.0682706	0.745744	0.258234	0.212641	0.798014	1.76e-06	0.221821	0.286573	0.0404189	0.847879	-0.330508	0.106602	-0.162404	0.437974	-0.0895761	0.670247	0.478151	0.0156221	0.570012	0.00293222	-0.383228
Sobic.006G267200	similar to Pyruvate kinase	darkgrey	0.586275	0.00207055	0.414298	0.0394935	0.568856	0.00300365	0.346018	0.0902064	0.577144	0.00252279	0.694731	0.000116409	0.697621	0.000106032	0.634739	0.000653787	-0.535852	0.00576567	-0.276048	0.181646	0.617465	0.00100739	-0.352663	0.0837928	0.0372103	0.859833	-0.229445	0.269899	-0.306607	0.136034	0.227576	0.273929	0.417732	0.0377262	-0.0154974	0.941389	0.160557	0.443273	-0.00022819	0.999136	0.565517	0.00321823	0.177943	0.394778	0.253164	0.222075	-0.282838
Sobic.006G097500	similar to Os04g0448900 protein	darkgrey	0.578604	0.00244528	0.549931	0.00440069	0.550417	0.00435888	0.440598	0.0274978	0.576358	0.00256536	0.566816	0.00313327	0.723776	4.33e-05	0.633152	0.000680998	-0.582763	0.00223554	-0.307623	0.134676	0.462845	0.0198144	-0.420507	0.0363441	-0.286622	0.164806	-0.171607	0.412092	-0.0996119	0.635684	0.438994	0.0281333	0.405614	0.0442562	-0.242358	0.243108	0.054746	0.794933	0.185238	0.375359	0.642751	0.000530266	0.310781	0.130513	0.341793	0.0944715	-0.424218
Sobic.001G474200	similar to Ras-related protein Rab-6A, putative%252C expressed	darkgrey	0.604276	0.00137852	0.304385	0.139041	0.543998	0.00493817	0.249021	0.22999	0.574169	0.00268722	0.784783	3.41e-06	0.810874	8.85e-07	0.574219	0.0026844	-0.314005	0.126362	-0.346229	0.089997	0.50129	0.0106865	-0.515154	0.0084063	-0.382	0.0595111	-0.332968	0.103864	-0.228443	0.272056	0.394578	0.0509481	0.101158	0.630422	-0.329958	0.107221	-0.168357	0.421135	-0.166556	0.426191	0.180391	0.388198	0.0989429	0.637966	0.301101	0.143571	-0.196209
Sobic.002G075800	similar to Alkaline alpha galactosidase 1	darkgrey	0.615131	0.00106597	0.265817	0.199039	0.529075	0.00654	0.175355	0.401798	0.573333	0.00273506	0.750157	1.57e-05	0.804919	1.23e-06	0.450277	0.0239041	-0.458096	0.0212868	-0.183604	0.37966	0.565115	0.00324492	-0.584539	0.00215076	-0.126352	0.547282	0.115902	0.581149	0.205379	0.324685	0.577344	0.00251205	0.028038	0.894163	0.0191366	0.927658	0.0148543	0.943817	-0.291494	0.157429	0.13353	0.524564	0.141171	0.500884	0.606624	0.00130495	-0.462297
Sobic.001G046000	similar to Putative uncharacterized protein	darkgrey	0.564722	0.00327124	0.56929	0.00297666	0.565937	0.00319054	0.476951	0.015922	0.573333	0.00273506	0.585337	0.00211357	0.699697	9.91e-05	0.737201	2.62e-05	-0.557758	0.00376776	-0.476766	0.0159688	0.374515	0.0651113	-0.350937	0.085424	-0.401298	0.0467853	-0.469344	0.0179346	-0.36614	0.0718489	0.284265	0.168462	0.55432	0.00403558	-0.324979	0.112949	-0.0893941	0.670881	0.218155	0.294816	0.646849	0.000475321	0.339752	0.0965847	0.0831762	0.69264	-0.206959
Sobic.003G371100	similar to OSJNBb0008G24.12 protein	darkgrey	0.556361	0.0038747	0.555563	0.00393693	0.582048	0.00227044	0.510842	0.00906729	0.572448	0.00278646	0.693069	0.000122772	0.688745	0.000140775	0.526164	0.00689836	-0.436765	0.0290361	-0.271371	0.189462	0.573869	0.00270428	-0.481724	0.0147566	-0.253331	0.22176	-0.185149	0.375592	-0.190546	0.361582	0.282562	0.171138	0.186934	0.370925	-0.364809	0.0729672	0.0606286	0.773432	0.261784	0.206196	0.499805	0.0109584	0.066875	0.750779	0.276867	0.180301	-0.364885
Sobic.002G311100	similar to Putative uncharacterized protein	darkgrey	0.599649	0.00153397	0.352988	0.0834882	0.540089	0.00532178	0.24477	0.238303	0.572293	0.00279554	0.652489	0.00040781	0.897617	1.19e-09	0.61535	0.00106034	-0.749182	1.64e-05	-0.309314	0.132435	0.535698	0.00578227	-0.536044	0.00574487	-0.107438	0.60923	0.0926328	0.659647	0.28317	0.170179	0.826657	3.53e-07	0.317109	0.122456	0.194141	0.352425	-0.0307726	0.883905	-0.158655	0.448763	0.203554	0.329097	0.501219	0.0106994	0.742975	2.1e-05	-0.556671
Sobic.003G257100	similar to Rubisco subunit binding-protein beta subunit-like	darkgrey	0.58003	0.00237153	0.401282	0.0467953	0.557109	0.00381716	0.330424	0.106696	0.568677	0.00301482	0.701608	9.31e-05	0.887977	3.19e-09	0.673866	0.000221651	-0.593349	0.0017696	-0.36343	0.0741394	0.573073	0.00275005	-0.514571	0.00849321	-0.264011	0.202223	-0.19796	0.342846	-0.0666948	0.75143	0.629975	0.000738465	0.293523	0.154426	-0.143648	0.493323	-0.0705347	0.737598	-0.0240338	0.909212	0.339692	0.0966479	0.350497	0.0858442	0.534074	0.0059609	-0.38821
Sobic.010G207500	similar to KNOX family class 2 homeodomain protein	darkgrey	0.604669	0.00136595	0.301307	0.143283	0.529089	0.00653828	0.179482	0.390633	0.568228	0.00304304	0.732598	3.13e-05	0.90802	3.66e-10	0.726578	3.91e-05	-0.671042	0.000240905	-0.469282	0.0179518	0.377101	0.0631331	-0.461472	0.0202313	-0.336843	0.0996585	-0.100061	0.634152	0.130037	0.535563	0.735101	2.84e-05	0.426258	0.0336085	0.0315476	0.881002	-0.228846	0.271188	-0.244571	0.238698	0.102874	0.624603	0.534489	0.0059148	0.511599	0.00894819	-0.357696
Sobic.008G130000	(1 of 4) IPR002625//IPR002885 - Smr domain // Pentatricopeptide repeat	darkgrey	0.586339	0.00206766	0.41981	0.0366874	0.531359	0.00626976	0.311792	0.1292	0.566223	0.00317182	0.628473	0.000767051	0.888506	3.03e-09	0.617622	0.00100355	-0.710807	6.83e-05	-0.337529	0.0989272	0.491879	0.0125093	-0.64515	0.000497468	-0.206776	0.321333	0.0112668	0.957372	0.217727	0.295788	0.815731	6.73e-07	0.31056	0.130801	0.0556622	0.791574	-0.0777061	0.71198	-0.0953397	0.650312	0.243715	0.240397	0.475155	0.0163798	0.693137	0.000122503	-0.544213
Sobic.003G002400	similar to Putative uncharacterized protein	darkgrey	0.557786	0.00376569	0.447442	0.0249148	0.582083	0.00226874	0.416786	0.0382067	0.565401	0.0032259	0.557839	0.00376167	0.622963	0.00088029	0.557821	0.00376298	-0.282856	0.170673	-0.380858	0.0603406	0.309446	0.132262	-0.103133	0.623725	-0.366148	0.071842	-0.43117	0.031404	-0.339233	0.0971276	0.311691	0.129332	0.225174	0.279162	-0.321343	0.117271	-0.215505	0.300866	0.173079	0.408032	0.177094	0.397073	0.236356	0.255336	0.164035	0.433324	0.0365956
Sobic.010G049100	similar to Putative uncharacterized protein	darkgrey	0.591556	0.00184209	0.359363	0.0776806	0.5258	0.00694428	0.256085	0.216606	0.563617	0.00334607	0.669705	0.000250523	0.927943	2.44e-11	0.618404	0.000984643	-0.718171	5.29e-05	-0.313047	0.127585	0.568552	0.00302267	-0.591643	0.00183854	-0.171348	0.412809	0.0239141	0.909662	0.219085	0.292711	0.819231	5.5e-07	0.268622	0.194162	0.0919773	0.661915	-0.0440338	0.83445	-0.144132	0.491851	0.228362	0.272231	0.449911	0.0240325	0.73335	3.04e-05	-0.560507
Sobic.004G085800	(1 of 2) PTHR31810//PTHR31810:SF2 - FAMILY NOT NAMED // METACASPASE-9	darkgrey	0.590148	0.0019008	0.330307	0.106827	0.534806	0.00587989	0.241382	0.245068	0.563291	0.00336843	0.779954	4.29e-06	0.862409	2.98e-08	0.639758	0.000573795	-0.414459	0.0394092	-0.419224	0.036978	0.465523	0.0190212	-0.573002	0.00275418	-0.433675	0.0303255	-0.317836	0.121554	-0.165266	0.429832	0.523223	0.00727708	0.207685	0.319163	-0.299004	0.146519	-0.213366	0.305804	-0.165344	0.429614	0.197215	0.344702	0.234451	0.259298	0.363287	0.0742615	-0.248159
Sobic.010G132100	(1 of 1) KOG3425 - Uncharacterized conserved protein	darkgrey	0.601188	0.00148066	0.289179	0.160904	0.518112	0.0079765	0.178775	0.392534	0.562281	0.00343857	0.753029	1.4e-05	0.827308	3.39e-07	0.570418	0.00290747	-0.574177	0.00268679	-0.261211	0.207228	0.496002	0.0116816	-0.535652	0.00578732	-0.230628	0.26737	0.0310162	0.882993	0.159484	0.446364	0.571823	0.00282323	0.28575	0.166151	-0.034173	0.871176	-0.0253036	0.904436	-0.282918	0.170576	0.284677	0.167818	0.298543	0.147172	0.487242	0.0134977	-0.547056
Sobic.007G143100	similar to Putative uncharacterized protein	darkgrey	0.557924	0.00375526	0.509032	0.00935724	0.549457	0.00444166	0.470274	0.017678	0.561119	0.00352072	0.577887	0.00248309	0.62342	0.000870373	0.50282	0.0104121	-0.31261	0.128146	-0.315301	0.124721	0.436509	0.029141	-0.451439	0.0234994	-0.302457	0.141687	-0.440442	0.0275593	-0.425523	0.0339487	0.186403	0.372311	0.118272	0.57339	-0.386491	0.0563348	-0.0642066	0.760433	0.181723	0.384646	0.418847	0.0371658	0.0199443	0.924612	0.122037	0.561158	-0.0956297
Sobic.001G206900	similar to Putative uncharacterized protein	darkgrey	0.586396	0.00206503	0.315241	0.124796	0.53824	0.00551179	0.217858	0.295489	0.560319	0.00357827	0.695675	0.000112926	0.873617	1.19e-08	0.630164	0.000734921	-0.572437	0.0027871	-0.276926	0.180204	0.583784	0.00218646	-0.304865	0.138387	-0.144897	0.489531	-0.0262632	0.900829	0.0660772	0.753662	0.681105	0.000178296	0.290127	0.159474	-0.00598709	0.977341	-0.00547133	0.979292	-0.094001	0.654922	0.241259	0.245317	0.400331	0.0473677	0.634254	0.000662007	-0.422426
Sobic.007G079300	similar to B0402A04.3 protein	darkgrey	0.57782	0.00248665	0.364843	0.0729382	0.538321	0.00550332	0.276226	0.181353	0.558723	0.00369539	0.692036	0.000126879	0.874141	1.14e-08	0.675959	0.000208255	-0.57963	0.00239202	-0.302789	0.141229	0.647031	0.00047299	-0.412269	0.0405681	-0.134354	0.521984	-0.138885	0.50791	-0.0845467	0.687823	0.594373	0.00172931	0.324498	0.113513	-0.0735339	0.726849	0.0556773	0.791519	-0.0598699	0.776197	0.421364	0.0359258	0.330014	0.107158	0.577429	0.00250751	-0.383598
Sobic.003G430916		darkgrey	0.588653	0.00196483	0.328491	0.108886	0.514755	0.00846571	0.260012	0.209397	0.557242	0.00380697	0.575201	0.00262919	0.708027	7.51e-05	0.476872	0.0159419	-0.45853	0.0211487	-0.328222	0.109193	0.185694	0.374164	-0.400359	0.0473508	-0.330799	0.106275	-0.0610387	0.771939	0.162836	0.436739	0.645943	0.000487014	0.230584	0.267463	0.00702477	0.973415	-0.295273	0.151869	-0.203125	0.33014	-0.150254	0.47344	0.413374	0.0399803	0.443883	0.0262325	-0.271126
Sobic.008G160500	similar to Tesmin/TSO1-like CXC domain containing protein, expressed	darkgrey	0.582515	0.00224759	0.358876	0.0781126	0.515236	0.00839408	0.296205	0.15052	0.555805	0.00391797	0.623488	0.00086892	0.829435	2.97e-07	0.530633	0.00635467	-0.429674	0.0320627	-0.234693	0.258791	0.412333	0.0405339	-0.545517	0.00479558	-0.276786	0.180434	-0.0152967	0.942147	0.181881	0.384226	0.741359	2.23e-05	0.148382	0.479032	-0.062077	0.768163	-0.184287	0.37786	-0.128438	0.540634	0.0121609	0.953993	0.357947	0.0789435	0.623053	0.000878341	-0.423329
Sobic.006G140000	similar to OSJNBb0002J11.4 protein	darkgrey	0.585064	0.0021262	0.334795	0.101865	0.518497	0.00792189	0.227755	0.273542	0.55527	0.00395997	0.674316	0.000218705	0.905634	4.86e-10	0.688787	0.000140592	-0.632441	0.00069352	-0.375649	0.0642382	0.511204	0.0090101	-0.535525	0.00580118	-0.157262	0.452808	-0.098022	0.641113	0.0514166	0.807167	0.728821	3.6e-05	0.361906	0.0754514	0.112352	0.59286	-0.098373	0.639913	-0.194867	0.35059	0.177311	0.396484	0.447963	0.0247265	0.628275	0.000770896	-0.361659
Sobic.004G034100	similar to Putative uncharacterized protein	darkgrey	0.589043	0.00194798	0.307706	0.134565	0.513159	0.00870692	0.216065	0.29958	0.554793	0.00399776	0.724625	4.2e-05	0.86073	3.4e-08	0.618117	0.000991549	-0.478909	0.0154352	-0.372417	0.0667519	0.509256	0.00932091	-0.661869	0.000313913	-0.305783	0.137143	-0.252583	0.223174	-0.0932364	0.657561	0.564847	0.00326287	0.20201	0.332859	-0.141618	0.499514	-0.135455	0.518546	-0.241763	0.244302	0.247974	0.23202	0.235127	0.257888	0.454603	0.0224256	-0.314925
Sobic.002G287400	similar to Putative uncharacterized protein	darkgrey	0.547587	0.00460684	0.501388	0.0106687	0.5558	0.00391841	0.408396	0.0426836	0.553829	0.00407509	0.617318	0.00101099	0.816929	6.29e-07	0.729396	3.52e-05	-0.653417	0.000397548	-0.48659	0.0136416	0.364883	0.0729046	-0.332067	0.104861	-0.400182	0.0474576	-0.179224	0.391327	0.0214581	0.918908	0.611308	0.00116822	0.461524	0.0202153	-0.149543	0.475561	-0.202519	0.331617	0.176869	0.397683	0.26223	0.205397	0.493775	0.0121228	0.412012	0.0407059	-0.31221
Sobic.003G124800	similar to 26S proteasome non-ATPase regulatory subunit 14	darkgrey	0.542718	0.00506116	0.575058	0.00263714	0.540774	0.00525286	0.466195	0.0188264	0.551744	0.0042466	0.510324	0.00914942	0.65835	0.000346654	0.703542	8.73e-05	-0.702748	8.96e-05	-0.442796	0.0266457	0.296416	0.150215	-0.450173	0.0239405	-0.179153	0.391518	-0.263171	0.203716	-0.164932	0.430778	0.397286	0.0492371	0.64225	0.000537346	0.00284728	0.989223	-0.055433	0.792414	0.182158	0.38349	0.512394	0.00882448	0.451345	0.0235321	0.202311	0.332123	-0.320325
Sobic.009G244700	weakly similar to 10A19I.11	darkgrey	0.584078	0.0021725	0.296226	0.150489	0.511824	0.00891309	0.206248	0.322597	0.55027	0.00437147	0.704211	8.54e-05	0.886929	3.54e-09	0.604545	0.00136991	-0.567009	0.00312081	-0.386467	0.0563513	0.439047	0.0281119	-0.617514	0.0010062	-0.330712	0.106373	-0.114433	0.585982	0.142065	0.498147	0.698074	0.000104481	0.230781	0.267044	0.000759343	0.997126	-0.220198	0.290203	-0.272566	0.187444	0.0740684	0.724939	0.368871	0.0695964	0.545895	0.00476065	-0.395512
Sobic.003G312200	similar to Putative uncharacterized protein	darkgrey	0.569995	0.00293327	0.376096	0.0638962	0.524423	0.00712048	0.275459	0.182618	0.550232	0.00437479	0.651542	0.00041853	0.919527	8.34e-11	0.697731	0.000105654	-0.660631	0.000325111	-0.447995	0.024715	0.474568	0.0165316	-0.540613	0.00526898	-0.304457	0.138942	-0.167715	0.422932	0.0670803	0.750038	0.788912	2.79e-06	0.340234	0.0960824	-0.0134142	0.949257	-0.183243	0.380613	-0.0896248	0.670078	0.17571	0.400832	0.495427	0.0117942	0.624916	0.000838611	-0.35531
Sobic.001G049500	similar to DEAD-box ATP-dependent RNA helicase 37	darkgrey	0.563373	0.00336281	0.3231	0.115167	0.542757	0.00505737	0.260007	0.209405	0.547778	0.00458973	0.65015	0.000434725	0.776213	5.1e-06	0.583004	0.00222384	-0.448673	0.0244718	-0.313844	0.126567	0.534475	0.0059164	-0.242705	0.242412	-0.173958	0.405619	-0.180572	0.387716	-0.105623	0.615326	0.513433	0.00866504	0.212105	0.308738	-0.0895288	0.670412	-0.055745	0.791271	-0.0359318	0.864605	0.207246	0.32021	0.291047	0.158095	0.470343	0.0176591	-0.209016
Sobic.007G060700	similar to Os08g0176100 protein	darkgrey	0.5765	0.00255765	0.375969	0.0639934	0.501	0.0107392	0.256737	0.215398	0.547621	0.00460373	0.648967	0.000448913	0.868809	1.78e-08	0.590164	0.00190012	-0.715289	5.85e-05	-0.285428	0.16665	0.538873	0.00544614	-0.689235	0.000138624	-0.144963	0.489331	0.0465426	0.825156	0.210548	0.312387	0.732231	3.17e-05	0.303187	0.140681	0.0863006	0.681675	0.0132849	0.949745	-0.159452	0.446458	0.333226	0.10358	0.386126	0.0565881	0.657792	0.000352115	-0.619378
Sobic.006G214600	similar to OSJNBa0008M17.8 protein	darkgrey	0.576787	0.00254206	0.336506	0.100018	0.509213	0.0093279	0.216844	0.297799	0.546982	0.00466131	0.544572	0.00488389	0.614885	0.00107231	0.603448	0.00140529	-0.517103	0.00812088	-0.418114	0.0375334	0.0610796	0.77179	-0.11896	0.571144	-0.31053	0.130841	-0.12292	0.558303	0.0567462	0.787605	0.442261	0.0268511	0.568511	0.00302521	0.101818	0.628182	-0.280457	0.174486	-0.132355	0.528251	0.0184917	0.93009	0.545735	0.00477535	0.163421	0.435072	-0.176032
Sobic.001G236300	similar to Cell division control protein 48 homolog D	darkgrey	0.575944	0.00258806	0.307862	0.134356	0.513555	0.00864648	0.22993	0.268861	0.546564	0.00469932	0.627003	0.000795956	0.860584	3.44e-08	0.558733	0.00369467	-0.652186	0.00041121	-0.241946	0.243934	0.614001	0.00109535	-0.519878	0.00772876	-0.0406242	0.847115	0.0145915	0.94481	0.164157	0.43298	0.738667	2.48e-05	0.227297	0.274534	0.155211	0.458795	0.03329	0.874479	-0.191628	0.358812	0.252538	0.22326	0.387745	0.0554718	0.719408	5.06e-05	-0.506539
Sobic.001G274800	similar to NADH-dependent oxidoreductase 2, putative%252C expressed	darkgrey	0.561746	0.00347615	0.422872	0.0351985	0.518109	0.00797691	0.319151	0.119936	0.546548	0.00470072	0.672595	0.00023014	0.823374	4.31e-07	0.818363	5.79e-07	-0.542461	0.00508613	-0.583057	0.0022213	0.232732	0.262908	-0.305574	0.137426	-0.535428	0.00581174	-0.375949	0.0640082	-0.209651	0.3145	0.510868	0.00906311	0.502116	0.0105375	-0.309327	0.132418	-0.34224	0.0940131	0.0542713	0.796674	0.16078	0.442629	0.456742	0.0217225	0.219721	0.291277	-0.100605
Sobic.001G303200	similar to Flavin-containing monooxygenase family protein, putative%252C expressed	darkgrey	0.556882	0.00383453	0.446952	0.0250929	0.517697	0.00803555	0.351252	0.085125	0.54529	0.00481669	0.664715	0.000289441	0.811597	8.5e-07	0.720142	4.93e-05	-0.581261	0.0023094	-0.38039	0.0606836	0.565258	0.00323543	-0.505457	0.00995289	-0.268202	0.194887	-0.316497	0.123219	-0.249318	0.229418	0.409784	0.0419155	0.458472	0.0211672	-0.22564	0.278141	0.0312484	0.882123	-0.0179989	0.931948	0.64395	0.000513648	0.287616	0.163282	0.31435	0.125923	-0.357128
Sobic.009G182800	similar to Putative uncharacterized protein OJ1579_G03.9	darkgrey	0.57031	0.00291405	0.302192	0.142054	0.523874	0.00719176	0.180295	0.388456	0.543945	0.00494329	0.721148	4.76e-05	0.805625	1.18e-06	0.733708	3e-05	-0.519594	0.00776806	-0.475519	0.0162861	0.348806	0.0874718	-0.202653	0.331288	-0.347393	0.0888497	-0.204609	0.326544	-0.0935859	0.656354	0.556421	0.00387005	0.455199	0.022228	-0.139659	0.505528	-0.19344	0.354198	-0.117744	0.575114	0.166526	0.426276	0.464352	0.0193647	0.35096	0.0854023	-0.162361
Sobic.008G059200	similar to Amino acid transporter, putative%252C expressed	darkgrey	0.575243	0.00262683	0.302885	0.141096	0.49688	0.0115111	0.243892	0.240046	0.54168	0.00516275	0.527628	0.00671614	0.648945	0.000449175	0.365586	0.072313	-0.493769	0.012124	-0.305356	0.137721	0.194494	0.351531	-0.492929	0.012294	-0.179605	0.390303	-0.00745404	0.971791	0.218621	0.293759	0.608423	0.00125089	0.0979144	0.641481	0.238401	0.251124	-0.265777	0.199109	-0.251247	0.225714	-0.252151	0.223993	0.334458	0.102231	0.462076	0.0200471	-0.22212
Sobic.001G057800	(1 of 1) PTHR23291//PTHR23291:SF45 - BAX INHIBITOR-RELATED // SUBFAMILY NOT NAMED	darkgrey	0.533436	0.00603234	0.466062	0.0188649	0.54483	0.00485967	0.377466	0.0628571	0.538764	0.00545743	0.556313	0.0038784	0.608405	0.00125142	0.64801	0.000460684	-0.511079	0.00902982	-0.302454	0.141691	0.421211	0.0360001	-0.0791062	0.707013	-0.00626486	0.97629	-0.220445	0.28965	-0.29679	0.149677	0.272049	0.188314	0.54706	0.00465425	-0.05364	0.798992	0.0701937	0.738823	0.217263	0.296844	0.449094	0.0243216	0.354718	0.0818803	0.204941	0.325742	-0.211329
Sobic.001G483200	(1 of 1) IPR002625//IPR009818 - Smr domain // Ataxin-2, C-terminal	darkgrey	0.539451	0.00538676	0.460832	0.020428	0.530105	0.00641699	0.384991	0.057381	0.538699	0.0054641	0.567098	0.00311509	0.724288	4.25e-05	0.548632	0.00451387	-0.608162	0.00125863	-0.181449	0.385375	0.653607	0.000395469	-0.339245	0.0971149	-0.0236521	0.910648	0.00651718	0.975335	0.00457464	0.982686	0.465565	0.0190092	0.276158	0.181465	-0.045832	0.827786	0.222219	0.285687	0.137085	0.513478	0.598287	0.00158246	0.241908	0.244011	0.534029	0.00596595	-0.485531
Sobic.002G293500	(1 of 1) PTHR11662:SF243 - ANION TRANSPORTER 6, CHLOROPLASTIC-RELATED	darkgrey	0.553155	0.00412988	0.429767	0.0320215	0.505524	0.00994143	0.350089	0.0862346	0.538588	0.00547562	0.591352	0.00185052	0.718981	5.14e-05	0.453611	0.022758	-0.495571	0.0117658	-0.102346	0.626391	0.689228	0.000138658	-0.598537	0.00157347	-0.0493862	0.81465	-0.042176	0.841346	-0.00554457	0.979015	0.426145	0.0336605	0.151287	0.470369	-0.104302	0.619775	0.225868	0.277643	-0.0328243	0.876222	0.65555	0.000374791	0.115692	0.581838	0.491352	0.0126185	-0.575473
Sobic.006G281800	similar to Putative uncharacterized protein	darkgrey	0.541896	0.00514151	0.486619	0.0136352	0.521184	0.00754961	0.355767	0.0809174	0.538334	0.00550197	0.644977	0.000499765	0.809786	9.4e-07	0.859432	3.76e-08	-0.603194	0.00141361	-0.523982	0.00717764	0.383389	0.0585142	-0.337312	0.0991573	-0.390528	0.0535933	-0.374794	0.0648961	-0.2661	0.198543	0.461639	0.0201803	0.655835	0.000371847	-0.255703	0.217316	-0.131295	0.531589	0.0990542	0.637586	0.5393	0.00540224	0.473895	0.0167072	0.234386	0.259435	-0.228871
Sobic.003G095200	similar to Glycosyltransferase	darkgrey	0.557672	0.00377429	0.342219	0.094035	0.510067	0.00919049	0.228226	0.272523	0.535068	0.00585101	0.734628	2.9e-05	0.868692	1.8e-08	0.81813	5.86e-07	-0.634781	0.000653079	-0.577446	0.0025066	0.339203	0.097159	-0.447058	0.0250543	-0.435018	0.0297595	-0.322432	0.115964	-0.110992	0.59737	0.57281	0.0027653	0.577427	0.00250759	-0.112266	0.593144	-0.271974	0.188441	-0.169725	0.417315	0.249633	0.228809	0.516423	0.00821948	0.29355	0.154386	-0.224469
Sobic.002G068900	similar to Putative ras-related protein	darkgrey	0.532053	0.00618959	0.418351	0.0374145	0.545243	0.00482103	0.347615	0.0886319	0.534752	0.00588584	0.654896	0.000381649	0.790104	2.63e-06	0.73578	2.77e-05	-0.493004	0.0122788	-0.507821	0.00955567	0.400786	0.0470932	-0.411135	0.041179	-0.340863	0.09543	-0.422527	0.0353639	-0.282161	0.171772	0.45637	0.0218437	0.409427	0.0421123	-0.204389	0.327076	-0.225562	0.278312	0.0683166	0.745579	0.24458	0.23868	0.349038	0.0872466	0.274622	0.184004	-0.117382
Sobic.002G014200	(1 of 294) PF00646 - F-box domain (F-box)	darkgrey	0.538507	0.00548406	0.466081	0.0188594	0.512302	0.0088387	0.421595	0.0358136	0.534491	0.00591461	0.552478	0.00418555	0.624748	0.000842132	0.374346	0.0652429	-0.283909	0.169018	-0.26827	0.194769	0.229844	0.269045	-0.530672	0.00635009	-0.406601	0.0436929	-0.128741	0.539672	0.0810555	0.700116	0.460827	0.0204295	0.0150069	0.943241	-0.204816	0.326042	-0.279405	0.176176	0.0923941	0.660472	-0.0644691	0.759482	0.149411	0.475953	0.32226	0.116169	-0.24883
Sobic.003G336300	similar to Proline-rich family protein-like	darkgrey	0.510314	0.0091511	0.492774	0.0123256	0.565544	0.00321649	0.462832	0.0198183	0.532747	0.00611023	0.591562	0.00184187	0.611883	0.00115234	0.573804	0.00270799	-0.402353	0.046157	-0.325601	0.11222	0.423468	0.0349146	-0.201422	0.334297	-0.288113	0.162522	-0.246986	0.233945	-0.24456	0.23872	0.273223	0.186339	0.298347	0.147451	-0.34154	0.0947312	-0.0297039	0.887912	0.274365	0.184432	0.422835	0.0352162	0.18539	0.37496	0.21633	0.298974	-0.168189
Sobic.004G321900	similar to 26S protease regulatory subunit 7	darkgrey	0.560424	0.00357061	0.299501	0.145815	0.504942	0.0100412	0.201381	0.334399	0.53263	0.00612353	0.670352	0.000245828	0.80895	9.85e-07	0.577274	0.00251582	-0.665667	0.000281633	-0.170279	0.415774	0.687866	0.000144705	-0.379907	0.0610384	0.0464593	0.825464	0.0710788	0.735645	0.110361	0.599469	0.565033	0.0032504	0.349299	0.0869952	0.129345	0.537753	0.208581	0.317033	-0.178371	0.393623	0.505764	0.0099006	0.335199	0.101427	0.600497	0.00150438	-0.592944
Sobic.007G214800	similar to Expressed protein	darkgrey	0.568246	0.00304187	0.26446	0.201428	0.493615	0.012155	0.175584	0.401176	0.532285	0.00616293	0.79692	1.87e-06	0.817624	6.04e-07	0.575969	0.00258667	-0.480879	0.0149576	-0.259769	0.209838	0.626608	0.000803877	-0.497308	0.0114288	-0.202414	0.331872	-0.0330957	0.875206	-0.00876985	0.966814	0.437815	0.0286079	0.178576	0.39307	-0.185798	0.373891	0.0626386	0.766122	-0.174839	0.403207	0.364523	0.073209	0.131673	0.530396	0.449209	0.0242807	-0.438561
Sobic.002G172900	(1 of 1) PTHR31385//PTHR31385:SF1 - FAMILY NOT NAMED // EXPRESSED PROTEIN-RELATED	darkgrey	0.539478	0.00538398	0.382009	0.059505	0.518296	0.00795034	0.324396	0.113634	0.529873	0.00644446	0.557379	0.00379653	0.604518	0.00137078	0.593369	0.00176883	-0.355793	0.0808935	-0.226696	0.275839	0.506361	0.00979935	-0.11754	0.575781	-0.0717025	0.733407	-0.249976	0.22815	-0.330834	0.106236	0.216335	0.298962	0.434878	0.0298179	-0.158317	0.449741	0.134513	0.521486	0.0445501	0.832535	0.554775	0.00399926	0.220185	0.290233	0.232569	0.263253	-0.153602
Sobic.001G280000	similar to Serine carboxypeptidase family protein, expressed	darkgrey	0.54361	0.0049752	0.41546	0.0388883	0.500364	0.0108555	0.297595	0.148523	0.528614	0.00659567	0.673408	0.000224675	0.851143	6.96e-08	0.728739	3.61e-05	-0.515024	0.0084256	-0.556679	0.00385013	0.26168	0.206384	-0.505521	0.00994192	-0.602756	0.001428	-0.327907	0.109554	-0.0680288	0.746616	0.618204	0.000989447	0.358231	0.0786889	-0.315424	0.124565	-0.372783	0.0664634	0.00120868	0.995425	0.128777	0.539558	0.420243	0.0364741	0.322371	0.116037	-0.211216
Sobic.008G081900	similar to ATP-dependent Clp protease ATP-binding subunit clpA CD4B,chloroplast%252C putative, expressed	darkgrey	0.540521	0.00527824	0.436013	0.0293458	0.494565	0.0119648	0.335888	0.100683	0.527065	0.00678571	0.633584	0.000673498	0.698369	0.000103482	0.613311	0.00111365	-0.382335	0.0592695	-0.255848	0.217047	0.538376	0.00549767	-0.390591	0.0535514	-0.289515	0.160397	-0.195731	0.348416	-0.222797	0.284402	0.288831	0.161431	0.303968	0.139609	-0.392842	0.052069	0.113621	0.588661	0.0773477	0.713253	0.667793	0.000264855	0.121081	0.564251	0.274866	0.1836	-0.317391
Sobic.001G381200	similar to Vacuolar sorting receptor 1, putative%252C expressed	darkgrey	0.557906	0.00375661	0.321763	0.116766	0.485298	0.0139306	0.201139	0.334992	0.526665	0.00683557	0.650743	0.000427762	0.913369	1.89e-10	0.649012	0.000448367	-0.709091	7.24e-05	-0.318709	0.120477	0.554717	0.00400382	-0.549881	0.00440496	-0.20879	0.316537	0.0325366	0.877298	0.224299	0.281085	0.80598	1.16e-06	0.338439	0.0979633	0.0424407	0.840363	-0.0168557	0.936262	-0.168941	0.419502	0.321248	0.117386	0.475488	0.0162941	0.710942	6.8e-05	-0.574098
Sobic.003G395100	(1 of 1) PTHR22904//PTHR22904:SF356 - TPR REPEAT CONTAINING PROTEIN // TETRATRICOPEPTIDE REPEAT PROTEIN 1	darkgrey	0.53517	0.00583992	0.361917	0.0754417	0.523141	0.00728779	0.288471	0.161978	0.526316	0.0068793	0.60613	0.00132015	0.800929	1.51e-06	0.687454	0.00014658	-0.584416	0.00215653	-0.500798	0.0107759	0.313588	0.126893	-0.333318	0.103479	-0.417269	0.0379607	-0.332819	0.104029	-0.074711	0.722644	0.595355	0.00169143	0.400398	0.0473272	-0.126452	0.546962	-0.297801	0.148229	-0.0509096	0.809034	0.148017	0.480126	0.480677	0.015006	0.339678	0.0966626	-0.221978
Sobic.004G259900	similar to Os02g0717600 protein	darkgrey	0.559266	0.00365517	0.243967	0.239895	0.50009	0.0109059	0.139492	0.506039	0.526032	0.00691496	0.655419	0.00037616	0.694289	0.000118073	0.730905	3.33e-05	-0.494114	0.0120547	-0.506064	0.00984963	0.200182	0.337345	-0.0428194	0.838956	-0.317957	0.121405	-0.27932	0.176312	-0.153047	0.465158	0.385626	0.0569363	0.605912	0.00132688	0.021311	0.919462	-0.255409	0.217863	-0.198947	0.340395	0.0929873	0.658421	0.504309	0.0101506	0.147793	0.480798	-0.00993996
Sobic.005G134000	similar to Expressed protein	darkgrey	0.54573	0.00477586	0.397388	0.0491737	0.484255	0.0141678	0.313686	0.126768	0.52518	0.00702317	0.642522	0.000533486	0.672896	0.000228107	0.551835	0.00423895	-0.339292	0.0970662	-0.170442	0.41532	0.589713	0.00191923	-0.428743	0.0324781	-0.11627	0.579941	-0.177103	0.397047	-0.29485	0.152484	0.242612	0.242599	0.239766	0.24834	-0.275338	0.182819	0.189706	0.363743	-0.0147225	0.944315	0.60408	0.00138481	0.0343738	0.870426	0.306726	0.135874	-0.278678
Sobic.003G368300	similar to Leucine zipper protein	darkgrey	0.550945	0.00431392	0.277313	0.179571	0.493436	0.0121912	0.154523	0.460815	0.520733	0.00761113	0.682526	0.000170718	0.842318	1.29e-07	0.809904	9.34e-07	-0.516624	0.00819033	-0.64448	0.000506443	0.130264	0.534846	-0.349785	0.0865267	-0.568501	0.00302586	-0.412575	0.0404048	-0.11032	0.599606	0.629747	0.00074274	0.568777	0.00300853	-0.137369	0.512597	-0.50378	0.0102429	-0.236922	0.254166	-0.0474303	0.821873	0.602577	0.00143393	0.235175	0.257787	-0.0726001
Sobic.001G357300	(1 of 2) 2.5.1.48 - Cystathionine gamma-synthase / O-succinylhomoserine synthetase	darkgrey	0.54181	0.00514993	0.318146	0.121171	0.49543	0.0117935	0.271323	0.189542	0.52051	0.00764162	0.659233	0.000338176	0.775877	5.18e-06	0.461014	0.020372	-0.454309	0.0225237	-0.196385	0.346775	0.717537	5.41e-05	-0.613598	0.001106	-0.121792	0.561947	-0.141869	0.498747	-0.074264	0.72424	0.445367	0.0256762	0.0278725	0.894784	-0.130225	0.534968	0.120632	0.565709	-0.135606	0.518076	0.452484	0.0231403	0.0565492	0.788326	0.519095	0.0078378	-0.408884
Sobic.004G330900	similar to Putative response regulator 9	darkgrey	0.529791	0.00645424	0.380942	0.0602799	0.495364	0.0118065	0.292886	0.155364	0.516187	0.00825399	0.534143	0.00595325	0.608353	0.00125298	0.645408	0.000494047	-0.48186	0.0147246	-0.36136	0.0759264	0.316337	0.123419	-0.134803	0.520581	-0.0805746	0.701816	-0.170019	0.416496	-0.204799	0.326084	0.358779	0.0781991	0.516743	0.00817301	-0.00135857	0.994858	-0.013364	0.949447	-0.00713611	0.972993	0.285276	0.166886	0.378794	0.0618623	0.278594	0.177487	-0.0593146
Sobic.001G331600	(1 of 1) PTHR23327//PTHR23327:SF9 - RING FINGER PROTEIN 127 // ZINC FINGER (C3HC4-TYPE RING FINGER) FAMILY PROTEIN	darkgrey	0.503197	0.0103454	0.531598	0.00624211	0.502518	0.0104658	0.464537	0.0193103	0.512709	0.00877583	0.479253	0.015351	0.633503	0.000674907	0.467601	0.018424	-0.524125	0.00715906	-0.279861	0.175442	0.475506	0.0162895	-0.649042	0.000447993	-0.136284	0.515967	-0.16576	0.428438	-0.0590632	0.779139	0.425028	0.0341793	0.248828	0.230364	-0.0426039	0.839756	0.0416049	0.843468	0.0934928	0.656676	0.48271	0.014525	0.222288	0.285533	0.383543	0.0584047	-0.345565
Sobic.008G088880		darkgrey	0.55484	0.00399403	0.173046	0.408124	0.475465	0.0162999	0.11003	0.60057	0.511999	0.00888577	0.661609	0.000316241	0.683759	0.000164375	0.622651	0.000887123	-0.441762	0.0270441	-0.471453	0.0173568	0.243981	0.239868	-0.271885	0.188592	-0.306442	0.136256	-0.340272	0.0960434	-0.24485	0.238146	0.354119	0.0824343	0.380992	0.0602429	-0.0667551	0.751212	-0.248522	0.230956	-0.32966	0.107557	0.037213	0.859823	0.321003	0.117681	0.16433	0.432486	0.002232
Sobic.001G464000	similar to Transposon protein, putative%252C Mutator sub-class, expressed	darkgrey	0.5303	0.00639388	0.282947	0.170529	0.50144	0.0106593	0.198748	0.340887	0.510682	0.00909252	0.648419	0.000455619	0.654041	0.000390773	0.637918	0.000602074	-0.343913	0.0923128	-0.28897	0.161221	0.509326	0.00930972	-0.179346	0.391	-0.0345218	0.869872	-0.216179	0.29932	-0.294048	0.153655	0.26395	0.202331	0.421708	0.0357585	-0.0631219	0.764367	0.0678109	0.747402	-0.11367	0.5885	0.396932	0.049458	0.231082	0.266403	0.270549	0.190858	-0.0907298
Sobic.005G101200	(1 of 1) PTHR10566//PTHR10566:SF53 - CHAPERONE-ACTIVITY OF BC1 COMPLEX CABC1 -RELATED // SUBFAMILY NOT NAMED	darkgrey	0.505745	0.00990373	0.533444	0.00603142	0.491908	0.0125033	0.424398	0.0344747	0.510459	0.00912799	0.450751	0.0237384	0.669385	0.000252876	0.647173	0.000471197	-0.554073	0.00405544	-0.378672	0.0619536	0.325971	0.11179	-0.437709	0.0286508	-0.315139	0.124924	-0.242134	0.243558	-0.112457	0.59251	0.463018	0.0197624	0.457363	0.021522	-0.163774	0.434068	-0.0603143	0.774577	0.190827	0.360862	0.532185	0.00617448	0.380709	0.0604498	0.306819	0.13575	-0.292629
Sobic.001G051800	similar to F-box domain containing protein, expressed	darkgrey	0.512307	0.00883789	0.371255	0.0676738	0.507004	0.00969136	0.333609	0.103159	0.508385	0.00946281	0.63978	0.000573465	0.728447	3.65e-05	0.580668	0.00233918	-0.31377	0.126661	-0.347277	0.0889633	0.420895	0.0361544	-0.314923	0.125197	-0.439555	0.0279098	-0.384209	0.0579319	-0.253514	0.221415	0.387408	0.0557028	0.222444	0.285186	-0.408267	0.0427556	-0.184898	0.376251	0.0383803	0.85547	0.257509	0.213973	0.212226	0.308457	0.245344	0.23717	-0.189834
Sobic.006G279400	similar to Putative OsNAC7 protein	darkgrey	0.543374	0.0049978	0.230473	0.2677	0.463092	0.0197401	0.143362	0.494193	0.504743	0.0100755	0.72113	4.76e-05	0.749053	1.65e-05	0.531149	0.00629422	-0.239901	0.248065	-0.310368	0.131052	0.495314	0.0118164	-0.432228	0.0309448	-0.399015	0.0481685	-0.327135	0.110442	-0.257881	0.213288	0.323763	0.114381	0.06409	0.760856	-0.387391	0.0557145	-0.103894	0.621155	-0.207069	0.320634	0.292752	0.155562	0.0322613	0.878329	0.264124	0.202023	-0.157434
Sobic.001G078800	similar to Serine/threonine-protein kinase SAPK8	darkgrey	0.521804	0.0074659	0.315933	0.123925	0.486448	0.0136732	0.23016	0.268369	0.503429	0.0103046	0.663498	0.000299689	0.871684	1.4e-08	0.705837	8.08e-05	-0.646378	0.000481371	-0.45724	0.0215614	0.527409	0.0067431	-0.5376	0.00557889	-0.252914	0.222548	-0.262386	0.205117	-0.0946341	0.652741	0.592526	0.00180259	0.346907	0.0893275	-0.0338854	0.872252	-0.11363	0.58863	-0.123186	0.557447	0.30021	0.144818	0.363304	0.0742471	0.480112	0.015142	-0.292316
Sobic.009G208000	similar to Spl7 protein	darkgrey	0.521304	0.00753332	0.302151	0.142111	0.486703	0.0136167	0.194681	0.351059	0.50148	0.0106522	0.508798	0.00939526	0.589432	0.00193122	0.540634	0.0052669	-0.578857	0.00243204	-0.318147	0.12117	0.248879	0.230266	-0.114363	0.586212	0.000392135	0.998516	-0.0120723	0.954328	0.0771681	0.713892	0.437108	0.0288957	0.510226	0.00916515	0.334982	0.101661	-0.0820548	0.69659	-0.0822581	0.695873	0.0870587	0.679024	0.494219	0.0120337	0.307369	0.135014	-0.242342
Sobic.004G299775		darkgrey	0.515815	0.00830855	0.326228	0.111491	0.483244	0.0144007	0.223137	0.28365	0.498866	0.0111335	0.614338	0.00108653	0.662622	0.000307272	0.601504	0.00146991	-0.477637	0.0157501	-0.471991	0.017212	0.259441	0.210434	-0.399993	0.0475723	-0.33278	0.104071	-0.367228	0.0709453	-0.221617	0.287028	0.355181	0.0814538	0.40311	0.0457104	-0.0738119	0.725856	-0.217361	0.296619	-0.0201067	0.924	0.185912	0.373592	0.333274	0.103527	0.130323	0.534659	-0.140542
Sobic.009G082200	similar to Putative serine/threonine kinase protein	darkgrey	0.524036	0.0071707	0.276913	0.180225	0.473836	0.0167225	0.188492	0.366878	0.498357	0.0112294	0.699687	9.91e-05	0.736091	2.74e-05	0.602863	0.00142448	-0.421609	0.0358065	-0.376437	0.0636364	0.343073	0.0931636	-0.233026	0.262288	-0.453473	0.0228046	-0.140105	0.504156	-0.00395966	0.985013	0.444763	0.0259016	0.254889	0.218835	-0.311387	0.129726	-0.183032	0.381173	-0.0441232	0.834118	0.175542	0.401288	0.281703	0.172497	0.283733	0.169294	-0.253916
Sobic.001G355000	(1 of 2) KOG3158 - HSP90 co-chaperone p23	darkgrey	0.499245	0.0110626	0.384351	0.0578314	0.49526	0.0118271	0.328753	0.108587	0.496965	0.0114949	0.495103	0.0118579	0.693625	0.000120608	0.628564	0.000765301	-0.476219	0.0161074	-0.462796	0.0198292	0.278433	0.177747	-0.299472	0.145857	-0.353098	0.083385	-0.422989	0.0351426	-0.209728	0.314319	0.484042	0.0142164	0.377177	0.0630751	-0.117162	0.57702	-0.263651	0.202862	0.0011949	0.995477	0.182598	0.38232	0.41321	0.0400671	0.264328	0.201662	-0.0793377
Sobic.009G250400	similar to Sig5	darkgrey	0.502746	0.0104252	0.36412	0.0735507	0.492319	0.0124188	0.290792	0.158477	0.49642	0.0116001	0.546376	0.00471647	0.634053	0.000665436	0.587345	0.00202241	-0.44644	0.0252803	-0.260195	0.209065	0.489468	0.0130154	-0.269399	0.192825	-0.112105	0.593677	-0.244244	0.239346	-0.258338	0.212449	0.3094	0.132322	0.373766	0.0656936	-0.134994	0.519984	0.088554	0.673806	0.0266312	0.899446	0.560543	0.00356207	0.236512	0.255012	0.283506	0.16965	-0.234612
Sobic.010G131900	similar to Putative makorin RING finger protein	darkgrey	0.515263	0.00839008	0.36273	0.0747401	0.4648	0.0192329	0.24726	0.233411	0.495934	0.0116947	0.531916	0.00620531	0.838747	1.64e-07	0.612164	0.00114463	-0.816844	6.32e-07	-0.406612	0.043687	0.43408	0.0301539	-0.567536	0.00308699	-0.0974554	0.643052	-0.0220753	0.916584	0.211179	0.310905	0.82998	2.87e-07	0.379668	0.0612148	0.276596	0.180746	-0.101826	0.628156	-0.0961473	0.647537	0.150578	0.472476	0.576136	0.00257752	0.679096	0.000189513	-0.454371
Sobic.004G057200	similar to Putative uncharacterized protein	darkgrey	0.504356	0.0101425	0.404182	0.045083	0.473959	0.0166904	0.302432	0.141722	0.494777	0.0119226	0.580083	0.00236885	0.755395	1.27e-05	0.672302	0.000232138	-0.714221	6.07e-05	-0.378579	0.0620228	0.487841	0.0133665	-0.416935	0.0381308	-0.0792134	0.706633	-0.114108	0.587055	-0.0321213	0.878853	0.528891	0.00656216	0.489688	0.0129685	0.0690407	0.742971	0.0203533	0.923071	0.0515761	0.80658	0.405477	0.0443345	0.447543	0.0248781	0.427454	0.0330607	-0.38847
Sobic.001G306000	weakly similar to U-box domain containing protein, expressed	darkgrey	0.518292	0.00795082	0.226912	0.275368	0.483281	0.014392	0.138469	0.509195	0.493224	0.0122341	0.654633	0.000384431	0.67641	0.000205467	0.693532	0.00012097	-0.35869	0.0782783	-0.512934	0.00874136	0.187994	0.36817	0.0200857	0.92408	-0.451571	0.0234539	-0.32297	0.115322	-0.21914	0.292586	0.386554	0.0562914	0.423354	0.0349688	-0.255294	0.218078	-0.319174	0.119907	-0.0737625	0.726032	0.0106742	0.959612	0.408456	0.0426502	0.145595	0.487418	0.0824745
Sobic.004G348200	similar to Os02g0819900 protein	darkgrey	0.500291	0.0108688	0.412597	0.0403931	0.468701	0.018114	0.277723	0.178902	0.490341	0.0128302	0.623841	0.000861339	0.788926	2.79e-06	0.743325	2.07e-05	-0.678912	0.000190567	-0.45586	0.0220102	0.429288	0.0322346	-0.550298	0.00436905	-0.214947	0.302148	-0.17903	0.391849	-0.0649562	0.757718	0.540309	0.0052996	0.562828	0.00340041	-0.0349214	0.868379	-0.0509357	0.808938	-0.0281694	0.893669	0.462927	0.0197896	0.438396	0.0283732	0.383749	0.0582579	-0.378465
Sobic.009G125100	similar to Putative DEAD/DEAH RNA helicase	darkgrey	0.516208	0.00825085	0.291668	0.157169	0.454726	0.0223847	0.176315	0.399185	0.488287	0.0132696	0.661235	0.000319608	0.826412	3.58e-07	0.700267	9.73e-05	-0.560151	0.0035904	-0.512334	0.00883379	0.246462	0.234971	-0.321565	0.117004	-0.442872	0.0266168	-0.183103	0.380984	0.0668808	0.750758	0.669051	0.00025535	0.432366	0.0308853	-0.0566428	0.787983	-0.349883	0.0864326	-0.125125	0.551212	-0.0298415	0.887396	0.541604	0.00517031	0.386841	0.056093	-0.226309
Sobic.001G389000	similar to WRKY DNA binding domain containing protein, expressed	darkgrey	0.510802	0.00907348	0.240899	0.246043	0.452007	0.0233035	0.132039	0.529243	0.480173	0.0151274	0.556124	0.00389311	0.658877	0.000341569	0.617232	0.00101312	-0.60502	0.00135482	-0.387898	0.0553671	0.265114	0.200274	-0.278834	0.177099	-0.0624957	0.766641	-0.147749	0.480932	-0.00710721	0.973103	0.488307	0.0132651	0.577809	0.00248725	0.258017	0.213038	-0.133778	0.523784	-0.270398	0.191117	0.14524	0.488494	0.53089	0.00632451	0.289107	0.161013	-0.252183
Sobic.004G151300	similar to OSIGBa0140A01.9 protein	darkgrey	0.480801	0.0149764	0.426716	0.0333977	0.458536	0.0211467	0.305577	0.137422	0.476042	0.0161523	0.55971	0.00362254	0.828456	3.16e-07	0.793255	2.25e-06	-0.66365	0.000298398	-0.532655	0.00612074	0.344392	0.09183	-0.512561	0.00879878	-0.419428	0.0368766	-0.331632	0.105344	-0.0886366	0.673518	0.627733	0.000781496	0.590803	0.00187328	-0.124661	0.5527	-0.214503	0.303173	0.00621128	0.976492	0.416363	0.0384228	0.554979	0.00398301	0.359361	0.077682	-0.316303
Sobic.002G153450		darkgrey	0.50111	0.0107192	0.235383	0.257354	0.457188	0.0215784	0.13589	0.517193	0.474962	0.0164295	0.740225	2.34e-05	0.751406	1.5e-05	0.688724	0.000140867	-0.275546	0.182474	-0.461212	0.020311	0.34838	0.0878858	-0.259486	0.210353	-0.534462	0.0059178	-0.407047	0.0434407	-0.283514	0.169638	0.359429	0.077622	0.357165	0.0796471	-0.448589	0.0245017	-0.25012	0.227873	-0.193194	0.354823	0.255212	0.218231	0.269241	0.193097	0.151071	0.471009	-0.0647267
Sobic.009G199601	similar to Hemoglobin 2	darkgrey	0.496221	0.0116388	0.325951	0.111813	0.43769	0.0286587	0.231067	0.266436	0.473532	0.0168024	0.567023	0.00311992	0.684686	0.000159742	0.561123	0.00352042	-0.681888	0.000174089	-0.50276	0.0104227	0.253057	0.222278	-0.49895	0.0111177	-0.237286	0.253414	-0.145292	0.488337	0.0863309	0.681569	0.488653	0.0131903	0.314613	0.12559	0.139909	0.504757	-0.237812	0.252334	-0.0812713	0.699354	0.0321046	0.878916	0.375731	0.064175	0.293012	0.155178	-0.225947
Sobic.010G058900	(1 of 10) PF03909 - BSD domain (BSD)	darkgrey	0.478113	0.0156316	0.335479	0.101124	0.471486	0.0173481	0.241614	0.244602	0.471475	0.017351	0.614154	0.00109135	0.714974	5.91e-05	0.591538	0.00184286	-0.547505	0.00461418	-0.222559	0.284932	0.591924	0.001827	-0.286355	0.165218	-0.000740863	0.997196	-0.0373857	0.859178	-0.0538074	0.798377	0.464711	0.0192591	0.372299	0.0668451	-0.046519	0.825243	0.145323	0.488241	0.0128582	0.951358	0.467124	0.0185597	0.304349	0.13909	0.468975	0.0180373	-0.434572
Sobic.004G305900	similar to DNAJ heat shock N-terminal domain-containing protein-like	darkgrey	0.468348	0.0182127	0.452648	0.0230843	0.455828	0.0220209	0.384993	0.057379	0.470523	0.0176096	0.477415	0.0158056	0.606735	0.00130156	0.508099	0.00950971	-0.450803	0.0237203	-0.241145	0.245547	0.415557	0.038838	-0.330539	0.106567	-0.244242	0.239351	-0.163062	0.436096	-0.0950761	0.651219	0.367283	0.0708993	0.281278	0.173173	-0.262269	0.205327	0.0398919	0.84984	0.173645	0.406478	0.49537	0.0118054	0.215298	0.301342	0.303765	0.139888	-0.368054
Sobic.009G011700	similar to Putative uncharacterized protein	darkgrey	0.495554	0.0117691	0.182176	0.383441	0.447611	0.0248538	0.0831317	0.692796	0.46451	0.0193181	0.642308	0.000536526	0.728925	3.58e-05	0.670416	0.000245371	-0.471973	0.0172168	-0.295481	0.151567	0.48374	0.014286	-0.206691	0.321536	-0.097545	0.642745	-0.1155	0.582471	-0.0978399	0.641736	0.479838	0.0152086	0.519406	0.00779423	-0.00657752	0.975107	0.0398775	0.849893	-0.263294	0.203497	0.378393	0.0621614	0.417808	0.0376878	0.413171	0.0400875	-0.277722
Sobic.003G115800	similar to GTP-binding protein SAR1A	darkgrey	0.447084	0.0250448	0.439981	0.0277408	0.474017	0.0166752	0.447715	0.0248161	0.462468	0.0199281	0.46103	0.0203672	0.474365	0.0165843	0.410846	0.0413353	-0.23455	0.259091	-0.165431	0.429368	0.461281	0.0202898	-0.194551	0.351388	-0.178135	0.39426	-0.360396	0.0767687	-0.405158	0.044518	0.054651	0.795281	0.151447	0.469895	-0.374428	0.065179	0.0813359	0.699126	0.230768	0.267072	0.523732	0.00721029	-0.019213	0.92737	0.0804116	0.702392	-0.140589
Sobic.005G133200	(1 of 5) PTHR23155//PTHR23155:SF563 - LEUCINE-RICH REPEAT-CONTAINING PROTEIN // SUBFAMILY NOT NAMED	darkgrey	0.483601	0.014318	0.250702	0.226756	0.431478	0.03127	0.188961	0.365664	0.458502	0.0211577	0.640003	0.000570131	0.610383	0.00119421	0.384844	0.0574838	-0.166858	0.42534	-0.046094	0.826816	0.601461	0.00147138	-0.285447	0.166621	-0.172785	0.40884	0.020237	0.923509	-0.0790374	0.707256	0.266698	0.197498	-0.02818	0.89363	-0.357396	0.0794384	0.195735	0.348407	-0.042611	0.83973	0.436829	0.0290095	-0.0820701	0.696536	0.40437	0.0449741	-0.310249
Sobic.007G015900		darkgrey	0.450977	0.0236595	0.459062	0.0209803	0.445065	0.0257888	0.442845	0.0266271	0.457943	0.0213357	0.471635	0.0173079	0.532089	0.00618543	0.352928	0.0835442	-0.434325	0.0300503	-0.406271	0.0438805	0.229104	0.270632	-0.571375	0.00284988	-0.417382	0.0379034	-0.243569	0.240688	-0.028447	0.892628	0.346346	0.0898815	0.0508587	0.809221	-0.200003	0.337785	-0.238858	0.250191	0.190095	0.362743	0.0954957	0.649776	0.152444	0.466941	0.187268	0.370054	-0.145354
Sobic.006G097200	similar to OSIGBa0152K17.12 protein	darkgrey	0.482128	0.0146613	0.339318	0.0970389	0.412238	0.0405846	0.222645	0.28474	0.457584	0.0214508	0.664772	0.000288965	0.777312	4.85e-06	0.60321	0.00141307	-0.507339	0.00963553	-0.260087	0.209261	0.601742	0.00146186	-0.541576	0.00517303	-0.270983	0.19012	-0.157101	0.453276	-0.12679	0.545884	0.408889	0.0424094	0.304369	0.139063	-0.282618	0.171048	0.120672	0.565577	-0.100881	0.631365	0.65087	0.000426277	0.170138	0.416165	0.372865	0.0663991	-0.476923
Sobic.004G332900	(1 of 1) PTHR13832//PTHR13832:SF299 - PROTEIN PHOSPHATASE 2C // SUBFAMILY NOT NAMED	darkgrey	0.488539	0.0132149	0.202757	0.331036	0.433236	0.0305125	0.0934741	0.65674	0.457204	0.0215731	0.647088	0.000472272	0.678028	0.000195722	0.484786	0.0140466	-0.564714	0.00327173	-0.103907	0.621111	0.584263	0.00216371	-0.28571	0.166213	0.114368	0.586195	0.211227	0.310792	0.162908	0.436535	0.447849	0.0247677	0.324953	0.112979	0.182435	0.382755	0.242662	0.242498	-0.22048	0.28957	0.388577	0.0549047	0.264016	0.202215	0.515341	0.0083785	-0.558254
Sobic.005G210000	(1 of 6) PTHR11685//PTHR11685:SF131 - RBR FAMILY RING FINGER AND IBR DOMAIN-CONTAINING // SUBFAMILY NOT NAMED	darkgrey	0.466142	0.0188415	0.264649	0.201095	0.446281	0.0253388	0.222532	0.284991	0.452548	0.0231186	0.60545	0.0013413	0.611178	0.00117184	0.514006	0.00857814	-0.313627	0.126844	-0.148975	0.477258	0.568215	0.00304387	0.00205428	0.992224	-0.087942	0.67594	-0.086704	0.680264	-0.208245	0.317831	0.213614	0.305229	0.245826	0.236221	-0.19644	0.346639	0.169052	0.419192	-0.0223333	0.915612	0.436146	0.0292907	0.0995585	0.635866	0.314862	0.125274	-0.180347
Sobic.003G322800	similar to Putative uncharacterized protein	darkgrey	0.481192	0.014883	0.242257	0.243311	0.39945	0.0479028	0.110094	0.600359	0.445475	0.0256365	0.590471	0.0018872	0.81704	6.25e-07	0.633748	0.000670672	-0.634344	0.00066047	-0.455729	0.0220534	0.258875	0.211468	-0.426902	0.0333127	-0.412285	0.0405595	-0.109457	0.602483	0.180208	0.388688	0.766499	7.9e-06	0.421948	0.0356428	-0.0114367	0.95673	-0.278393	0.177813	-0.221045	0.288305	0.0589259	0.77964	0.58544	0.00210881	0.487685	0.0134006	-0.383396
Sobic.003G007700	(1 of 199) IPR011598 - Myc-type, basic helix-loop-helix (bHLH) domain	darkgrey	0.435473	0.0295697	0.339987	0.0963401	0.45358	0.0227685	0.255281	0.218103	0.438735	0.0282368	0.592206	0.00181554	0.620893	0.000926422	0.680214	0.000183197	-0.441661	0.0270831	-0.425871	0.0337874	0.376068	0.0639174	-0.0725841	0.730248	-0.272131	0.188177	-0.3652	0.0726374	-0.405069	0.0445694	0.246642	0.234619	0.497615	0.0113702	-0.265417	0.199742	-0.0281889	0.893596	0.0947448	0.652359	0.450863	0.0236991	0.297409	0.148789	0.137338	0.512696	-0.0292245
Sobic.007G138000	weakly similar to Zinc finger A20 and AN1 domain-containing stress-associated protein 12	darkgrey	0.454703	0.0223924	0.261786	0.206193	0.384819	0.0575016	0.163536	0.434746	0.426275	0.0336004	0.562452	0.0034266	0.724551	4.21e-05	0.631362	0.000712883	-0.510791	0.00907535	-0.384057	0.0580394	0.276234	0.181341	-0.441875	0.0270003	-0.377813	0.0625963	-0.204612	0.326536	0.0187661	0.929055	0.496579	0.0115694	0.450517	0.0238199	-0.105455	0.615891	-0.202708	0.331155	-0.186231	0.372759	0.23422	0.25978	0.405313	0.0444287	0.27649	0.180918	-0.36439
Sobic.004G190100	similar to Loricrin-like protein	darkgrey	0.435103	0.0297238	0.341408	0.0948671	0.406709	0.0436316	0.229026	0.2708	0.424983	0.0342005	0.598887	0.00156094	0.770261	6.69e-06	0.789928	2.65e-06	-0.555667	0.00392879	-0.494771	0.0119238	0.398369	0.0485656	-0.330175	0.106977	-0.427735	0.0329332	-0.38542	0.0570797	-0.278831	0.177103	0.393268	0.0517924	0.541811	0.0051498	-0.301743	0.142676	-0.109432	0.602566	0.0057093	0.978392	0.5404	0.00529037	0.363761	0.0738568	0.20868	0.316799	-0.211036
Sobic.004G012100	similar to Putative uncharacterized protein	darkgrey	0.448103	0.0246761	0.23979	0.248291	0.40367	0.0453816	0.128191	0.541419	0.424946	0.0342175	0.608313	0.00125414	0.680801	0.000179954	0.641388	0.000549719	-0.527089	0.00678276	-0.236535	0.254965	0.610295	0.0011967	-0.199463	0.339118	-0.0377779	0.857716	-0.147104	0.482868	-0.219961	0.290737	0.303539	0.140198	0.485951	0.013784	-0.0887921	0.672976	0.239031	0.249837	-0.121813	0.56188	0.703445	8.76e-05	0.265446	0.19969	0.318214	0.121087	-0.352948
Sobic.001G483600	similar to Serine/threonine-protein kinase NAK, putative%252C expressed	darkgrey	0.449189	0.0242879	0.145431	0.487915	0.422196	0.0355231	0.0403939	0.847971	0.423594	0.0348544	0.556852	0.00383686	0.542174	0.00511416	0.50592	0.00987399	-0.449878	0.0240444	-0.291852	0.156896	0.268228	0.194841	-0.145071	0.489003	-0.00463661	0.982451	-0.0955574	0.649564	-0.0396601	0.850703	0.348343	0.087921	0.443965	0.0262016	0.148917	0.47743	-0.0692031	0.742386	-0.228623	0.271667	0.113853	0.587895	0.377025	0.0631902	0.224159	0.281392	-0.221081
Sobic.002G227300	similar to Putative uncharacterized protein	darkgrey	0.42807	0.0327812	0.360963	0.0762724	0.404227	0.0450567	0.252527	0.223281	0.421243	0.0359846	0.58562	0.00210049	0.71592	5.72e-05	0.769786	6.83e-06	-0.617132	0.00101559	-0.458394	0.021192	0.311416	0.129688	-0.319914	0.119002	-0.285597	0.166388	-0.1846	0.377036	-0.0808199	0.700948	0.464191	0.0194125	0.649016	0.000448313	-0.0917627	0.662658	-0.105974	0.614144	-0.0217285	0.91789	0.390242	0.0537836	0.487058	0.0135381	0.258359	0.212412	-0.273039
Sobic.009G195900	similar to Putative tubby protein	darkgrey	0.431657	0.0311921	0.317883	0.121496	0.385998	0.0566768	0.193104	0.355053	0.414833	0.039214	0.494672	0.0119435	0.72391	4.31e-05	0.730069	3.44e-05	-0.712162	6.52e-05	-0.454284	0.0225321	0.339916	0.096414	-0.338652	0.0977388	-0.21015	0.313323	-0.215108	0.301779	-0.0397539	0.850354	0.498299	0.0112403	0.648206	0.000458244	0.114134	0.586969	-0.0827851	0.694016	-0.0934183	0.656933	0.432385	0.030877	0.533739	0.00599827	0.304296	0.139162	-0.323452
Sobic.001G163300	similar to Putative uncharacterized protein	darkgrey	0.426409	0.0335388	0.281486	0.172843	0.3953	0.0504873	0.193579	0.353846	0.412094	0.0406619	0.683288	0.000166775	0.764679	8.55e-06	0.705891	8.07e-05	-0.429114	0.0323122	-0.404165	0.0450929	0.444689	0.0259294	-0.326427	0.11126	-0.383422	0.0584906	-0.287751	0.163076	-0.233566	0.261152	0.358164	0.0787486	0.378025	0.0624368	-0.336279	0.100263	-0.109831	0.601235	-0.0609945	0.7721	0.358363	0.0785707	0.239084	0.249728	0.233603	0.261074	-0.211627
Sobic.001G162500	similar to Os03g0626600 protein	darkgrey	0.404735	0.0447625	0.368318	0.070048	0.415065	0.039093	0.309839	0.131744	0.410629	0.0414536	0.431239	0.0313742	0.662761	0.000306056	0.746557	1.82e-05	-0.595336	0.00169215	-0.430128	0.0318618	0.259107	0.211043	-0.0506058	0.810153	-0.319862	0.119067	-0.289786	0.159988	-0.171545	0.412265	0.471895	0.0172378	0.657423	0.00035576	-0.114414	0.586045	-0.132065	0.529163	0.117636	0.575467	0.387535	0.0556154	0.565117	0.00324483	0.258016	0.213041	-0.175274
Sobic.002G130000	(1 of 6) K11778 - ditrans,polycis-polyprenyl diphosphate synthase (DHDDS, RER2, SRT1)	darkgrey	0.425195	0.0341013	0.301615	0.142855	0.373468	0.065926	0.207332	0.320006	0.40669	0.0436424	0.623263	0.000873783	0.726053	3.98e-05	0.714626	5.99e-05	-0.473472	0.0168182	-0.434297	0.0300623	0.456252	0.0218821	-0.43111	0.0314303	-0.392553	0.0522578	-0.405652	0.0442342	-0.324488	0.113526	0.285905	0.165913	0.486592	0.0136411	-0.340969	0.0953207	-0.0461157	0.826736	-0.0747349	0.722559	0.600056	0.00151972	0.257614	0.213779	0.133969	0.523188	-0.237052
Sobic.003G047100	similar to Os01g0505400 protein	darkgrey	0.424429	0.0344602	0.268667	0.194083	0.380782	0.0603964	0.175408	0.401653	0.40565	0.0442357	0.634167	0.00066349	0.64988	0.000437919	0.568502	0.00302581	-0.50362	0.010271	-0.178281	0.393864	0.635581	0.000639726	-0.45461	0.0224233	-0.00552384	0.979094	-0.0818746	0.697225	-0.157136	0.453174	0.22703	0.275112	0.408371	0.0426973	-0.0934478	0.656831	0.267975	0.19528	-0.151256	0.470459	0.724109	4.27e-05	0.124031	0.554724	0.281158	0.173366	-0.471539
Sobic.003G367451	(1 of 2) K08516 - synaptobrevin homolog YKT6 (YKT6)	darkgrey	0.416425	0.0383914	0.324546	0.113458	0.370355	0.0683943	0.185589	0.37444	0.400504	0.0472628	0.547278	0.00463462	0.773446	5.79e-06	0.779538	4.37e-06	-0.757523	1.16e-05	-0.524787	0.0070736	0.394274	0.0511431	-0.439737	0.0278374	-0.21984	0.291008	-0.29492	0.152382	-0.158102	0.450365	0.530832	0.00633126	0.650797	0.000427128	0.00313348	0.98814	-0.0737957	0.725913	-0.0419283	0.842266	0.465583	0.0190038	0.524551	0.00710397	0.324299	0.113747	-0.314635
Sobic.002G133100	similar to Os09g0566000 protein	darkgrey	0.430574	0.0316652	0.233965	0.260316	0.355269	0.0813736	0.0981028	0.640836	0.39886	0.0482638	0.659972	0.000331213	0.7498	1.6e-05	0.596706	0.00164044	-0.573825	0.00270683	-0.256013	0.216739	0.617919	0.000996328	-0.540153	0.00531535	-0.134101	0.522775	-0.0530304	0.801231	-0.00673109	0.974526	0.421979	0.0356278	0.383912	0.0581425	-0.102028	0.627469	0.169939	0.416718	-0.217107	0.297198	0.64468	0.000503748	0.237212	0.253567	0.391634	0.0528602	-0.551845
Sobic.001G425800	similar to Variant SH3 domain containing protein, expressed	darkgrey	0.397583	0.0490522	0.265806	0.199058	0.415531	0.0388516	0.221806	0.286607	0.398427	0.0485298	0.412321	0.0405403	0.504553	0.0101084	0.567742	0.00307385	-0.438425	0.0283616	-0.322186	0.116258	0.220682	0.289118	-0.13061	0.53375	-0.111861	0.594486	-0.194546	0.351401	-0.0821196	0.696361	0.305277	0.137827	0.477357	0.0158202	0.113249	0.589892	-0.108712	0.604969	-0.0740307	0.725073	0.242916	0.24199	0.385002	0.0573731	0.164468	0.432095	-0.0974507
Sobic.001G504500	(1 of 10) PTHR23068//PTHR23068:SF3 - DNA CYTOSINE-5- -METHYLTRANSFERASE 3-RELATED // DNA (CYTOSINE-5)-METHYLTRANSFERASE DRM1-RELATED	darkgrey	0.410915	0.0412978	0.30143	0.143112	0.371329	0.0676145	0.195127	0.349937	0.396224	0.049903	0.537024	0.0056399	0.606681	0.0013032	0.530728	0.00634351	-0.429609	0.0320918	-0.183154	0.38085	0.389075	0.0545675	-0.0952501	0.65062	-0.266689	0.197514	0.0380364	0.856752	0.0303813	0.885372	0.382671	0.0590284	0.354529	0.0820546	-0.299333	0.146053	0.0860697	0.682483	0.109015	0.603956	0.45976	0.0207613	0.278268	0.178016	0.319448	0.119572	-0.448118
Sobic.004G193600		darkgrey	0.380142	0.0608657	0.527	0.00679376	0.372122	0.0669849	0.505258	0.00998698	0.395839	0.0501457	0.263116	0.203814	0.263235	0.203602	0.207619	0.31932	-0.368735	0.0697073	-0.172391	0.409928	0.117309	0.576537	-0.368518	0.0698844	-0.214897	0.302264	-0.127206	0.544557	-0.0399917	0.849468	0.0674342	0.748761	0.147147	0.482738	-0.165201	0.430018	-0.0202168	0.923585	0.340609	0.0956929	0.336845	0.0996559	0.0565097	0.788471	-0.0341515	0.871257	-0.271774
Sobic.003G390900	(1 of 3) 3.1.1.26//3.1.1.32 - Galactolipase // Phospholipase A(1) / Phospholipase A1	darkgrey	0.423923	0.0346985	0.162027	0.439053	0.367821	0.070456	0.116684	0.578584	0.394831	0.0507861	0.515832	0.00830612	0.478774	0.0154684	0.335817	0.100759	-0.181488	0.385272	-0.316224	0.123561	0.0352384	0.867194	-0.319851	0.119079	-0.419969	0.0366089	-0.197009	0.345216	0.0636432	0.762476	0.291149	0.157943	0.102776	0.624934	-0.0573969	0.785225	-0.406143	0.0439537	-0.264976	0.200517	-0.214301	0.303638	0.203785	0.328538	0.0458072	0.827878	-0.0619338
Sobic.009G201500	similar to Heat shock protein 101	darkgrey	0.400607	0.0472009	0.191699	0.358632	0.370781	0.0680525	0.175697	0.400867	0.383224	0.0586321	0.551569	0.00426129	0.609945	0.00120668	0.364953	0.0728458	-0.214481	0.303224	-0.160435	0.443623	0.551151	0.00429649	-0.43146	0.0312776	-0.211509	0.310131	-0.262869	0.204255	-0.186854	0.371134	0.280375	0.174618	-0.00545085	0.97937	-0.263147	0.203758	0.0123358	0.953332	-0.164873	0.430947	0.317709	0.121711	-0.00707573	0.973222	0.303955	0.139628	-0.248117
Sobic.006G055600	similar to Heat shock 70 kDa protein	darkgrey	0.391925	0.0526687	0.235995	0.256083	0.372016	0.067069	0.220418	0.28971	0.381226	0.0600727	0.473767	0.0167406	0.489438	0.0130218	0.227412	0.274284	-0.0822881	0.695767	-0.0106826	0.959581	0.409099	0.0422932	-0.267857	0.195483	-0.30375	0.139908	-0.0652576	0.756626	-0.0100014	0.962156	0.264695	0.201013	-0.0992717	0.636844	-0.429145	0.0322986	0.0205748	0.922236	-0.0212916	0.919536	0.263693	0.202788	-0.0424885	0.840185	0.27845	0.17772	-0.36812
Sobic.007G183700	similar to Putative RNA recognition motif (RRM)-containing protein	darkgrey	0.402947	0.0458061	0.127471	0.543712	0.359325	0.077714	0.0556527	0.791609	0.375075	0.0646788	0.558835	0.00368706	0.653178	0.000400166	0.547348	0.00462826	-0.448369	0.0245807	-0.215773	0.300251	0.582496	0.00224851	-0.175056	0.402614	-0.0103703	0.960761	-0.0887199	0.673228	-0.142442	0.496995	0.38455	0.0576914	0.269523	0.192613	-0.0513018	0.807589	0.175563	0.401231	-0.175652	0.400989	0.432454	0.0308477	0.208867	0.316355	0.441574	0.0271168	-0.232531
Sobic.003G288600	similar to Putative uncharacterized protein	darkgrey	0.381791	0.0596624	0.171105	0.413482	0.380293	0.0607548	0.150036	0.474088	0.371532	0.0674534	0.491574	0.0125725	0.459104	0.0209672	0.377063	0.0631615	-0.266773	0.197367	-0.121759	0.562054	0.481278	0.0148625	0.0948053	0.652151	-0.00927166	0.964916	-0.186703	0.371526	-0.256705	0.215456	0.106983	0.610757	0.19066	0.361291	-0.114123	0.587005	0.128454	0.540582	-0.0291249	0.890084	0.364534	0.0731994	0.0991003	0.637429	0.146025	0.486121	-0.143095
Sobic.003G040800	similar to Putative WRKY DNA-binding protein	darkgrey	0.394485	0.0510077	0.13316	0.525724	0.367358	0.0708377	0.0343519	0.870508	0.371307	0.0676321	0.487601	0.013419	0.558365	0.00372207	0.534102	0.00595777	-0.316022	0.123813	-0.29915	0.146312	0.365437	0.072438	-0.127814	0.542618	-0.0555158	0.79211	-0.224414	0.280832	-0.184415	0.377523	0.322965	0.115329	0.338786	0.0975977	0.0495967	0.813873	-0.0439565	0.834736	-0.199651	0.338653	0.245384	0.237091	0.284433	0.168199	0.258646	0.211886	-0.0411342
Sobic.002G134400	similar to Putative inosine-uridine nucleoside N-ribohydrolase	darkgrey	0.368078	0.0702448	0.336834	0.0996674	0.338442	0.0979595	0.238377	0.251175	0.361615	0.0757041	0.453845	0.0226792	0.663289	0.000301484	0.701943	9.2e-05	-0.600961	0.00148844	-0.41445	0.039414	0.373194	0.0661408	-0.399998	0.0475695	-0.182455	0.3827	-0.336909	0.099588	-0.274427	0.184329	0.38655	0.0562941	0.581268	0.00230908	-0.0635453	0.762831	-0.0137049	0.948159	-0.00862922	0.967345	0.525621	0.00696702	0.388626	0.0548713	0.239282	0.249326	-0.231989
Sobic.005G162000	similar to Cytochrome P450 CYP51H11	darkgrey	0.347811	0.0884398	0.327498	0.110023	0.354033	0.0825137	0.283683	0.169372	0.353186	0.0833031	0.531438	0.00626068	0.57868	0.00244131	0.535674	0.00578494	-0.252124	0.224045	-0.387066	0.0559376	0.350562	0.0857822	-0.352472	0.0839721	-0.357633	0.0792255	-0.439511	0.0279272	-0.403469	0.0454995	0.16509	0.430331	0.154221	0.461701	-0.398398	0.048548	-0.16477	0.431239	0.138701	0.508478	0.248557	0.230888	0.0342935	0.870726	0.07327	0.727793	0.0126085
Sobic.001G180200	similar to Peroxisomal membrane protein-like	darkgrey	0.3554	0.0812536	0.320694	0.118056	0.344611	0.0916104	0.205742	0.323812	0.353124	0.0833602	0.443977	0.026197	0.625712	0.000822112	0.644164	0.000510725	-0.52265	0.00735284	-0.372706	0.0665242	0.328111	0.10932	-0.213832	0.304723	-0.365404	0.0724657	-0.264803	0.200823	-0.14653	0.484597	0.414508	0.0393833	0.526759	0.00682384	-0.272542	0.187483	-0.0315786	0.880886	0.0710317	0.735814	0.59446	0.00172594	0.416753	0.0382233	0.229094	0.270654	-0.316308
Sobic.007G090300	similar to Putative uncharacterized protein	darkgrey	0.362765	0.07471	0.0875317	0.677372	0.294344	0.153222	0.000455484	0.998276	0.32694	0.110666	0.506036	0.00985432	0.574439	0.00267191	0.492167	0.01245	-0.478507	0.0155342	-0.168378	0.421075	0.414866	0.0391966	-0.227235	0.274669	0.0740572	0.724979	0.0506859	0.809858	0.0794208	0.705898	0.381868	0.0596071	0.477482	0.0157889	0.240915	0.246012	0.102466	0.625986	-0.363467	0.074108	0.302154	0.142106	0.365442	0.0724335	0.346602	0.0896275	-0.383681
Sobic.007G168600	similar to Putative uncharacterized protein	darkgrey	0.328081	0.109354	0.206193	0.322731	0.331231	0.105791	0.152111	0.467926	0.32406	0.11403	0.442725	0.0266732	0.600162	0.00151601	0.610069	0.00120314	-0.498542	0.0111943	-0.304415	0.139	0.407098	0.043412	0.0448074	0.831582	-0.142422	0.497059	-0.207658	0.319227	-0.177083	0.397103	0.388912	0.0546778	0.475338	0.0163324	-0.0979164	0.641474	0.0227269	0.91413	0.0260133	0.901768	0.383603	0.058362	0.412489	0.0404505	0.302637	0.141438	-0.19039
Sobic.006G258800	similar to Plastid quinol oxidase	darkgrey	0.359176	0.0778466	0.097446	0.643084	0.278948	0.176914	0.000120013	0.999546	0.320811	0.117914	0.668005	0.000263233	0.742969	2.1e-05	0.563503	0.00335391	-0.333933	0.102804	-0.264074	0.202111	0.609945	0.00120667	-0.459513	0.0208386	-0.276985	0.180108	-0.206383	0.322274	-0.175816	0.400544	0.350736	0.0856155	0.21685	0.297786	-0.294358	0.153202	0.0630303	0.7647	-0.303024	0.140905	0.481323	0.0148518	0.100138	0.633891	0.343168	0.0930673	-0.316199
Sobic.009G034300	similar to Putative uncharacterized protein OJ1127_B08.7	darkgrey	0.311225	0.129935	0.273972	0.185088	0.30814	0.133987	0.219584	0.291585	0.311752	0.129253	0.501256	0.0106927	0.4667	0.018681	0.546059	0.00474549	-0.194222	0.352219	-0.512766	0.00876713	0.115026	0.584029	-0.234962	0.258231	-0.516341	0.00823153	-0.469651	0.0178497	-0.423172	0.0350555	0.0955884	0.649457	0.231461	0.265597	-0.500374	0.0108536	-0.300157	0.144892	0.13049	0.534128	0.10792	0.607618	0.0878575	0.676235	-0.104259	0.619921	0.218017
Sobic.008G115900	similar to Mitochondrial carrier protein, expressed	darkgrey	0.314149	0.126178	0.302521	0.1416	0.283615	0.169479	0.199527	0.338959	0.30783	0.134399	0.369691	0.0689303	0.571467	0.00284438	0.533198	0.00605917	-0.616773	0.00102446	-0.234278	0.25966	0.506869	0.00971394	-0.444345	0.0260581	0.0429206	0.83858	-0.0932561	0.657493	-0.11378	0.588136	0.365518	0.0723698	0.449254	0.0242648	0.0555299	0.792059	0.241724	0.24438	-0.0160421	0.939333	0.674821	0.000215449	0.272205	0.188051	0.384172	0.0579583	-0.400786
Sobic.004G315400	similar to Cation diffusion facilitator 8	darkgrey	0.340778	0.0955179	0.024891	0.905988	0.28701	0.16421	-0.0483108	0.81862	0.305788	0.137137	0.583309	0.00220914	0.600073	0.0015191	0.634628	0.000655664	-0.337127	0.0993553	-0.239562	0.248756	0.410808	0.0413562	0.0399072	0.849783	-0.188431	0.367035	-0.0943159	0.653837	-0.136663	0.514789	0.28258	0.171108	0.501483	0.0106515	-0.160927	0.442207	0.0653769	0.756195	-0.303907	0.139693	0.427114	0.0332155	0.317027	0.122557	0.226714	0.2758	-0.183731
Sobic.001G090600	similar to Myosin heavy chain class XI E1 protein	darkgrey	0.319928	0.118986	0.100208	0.633654	0.296491	0.150108	0.0395501	0.851112	0.300684	0.144154	0.504547	0.0101094	0.604101	0.00138413	0.650151	0.000434705	-0.333977	0.102757	-0.326749	0.110888	0.387513	0.0556304	0.132303	0.528413	-0.231332	0.265872	-0.269363	0.192886	-0.294372	0.153181	0.298567	0.147139	0.490847	0.012724	-0.209631	0.314548	-0.016742	0.936691	-0.118963	0.571136	0.34225	0.094003	0.346498	0.0897306	0.22581	0.277771	-0.0274377
Sobic.006G109300	similar to B1358B12.22 protein	darkgrey	0.309571	0.132097	0.155315	0.458492	0.30004	0.145056	0.0855568	0.68428	0.298772	0.146847	0.487271	0.0134913	0.585314	0.0021146	0.447826	0.0247759	-0.282548	0.171159	-0.125858	0.548862	0.503862	0.0102286	-0.179065	0.391753	-0.184608	0.377015	-0.127901	0.542341	-0.0980198	0.64112	0.366968	0.0711603	0.20848	0.317273	-0.268124	0.195022	0.0951699	0.650896	-0.0822904	0.695759	0.465444	0.0190442	0.18746	0.369557	0.341695	0.0945718	-0.368736
Sobic.003G258300	similar to Beclin 1 protein	darkgrey	0.347412	0.0888314	-0.0606584	0.773324	0.254127	0.220262	-0.160602	0.443143	0.293803	0.154015	0.557348	0.0037989	0.608873	0.00123767	0.506987	0.00969416	-0.327055	0.110534	-0.119699	0.56874	0.562643	0.0034133	-0.220697	0.289084	0.0764127	0.716579	0.00753651	0.971479	-0.0604411	0.774115	0.313279	0.127288	0.311649	0.129386	0.0796643	0.705036	0.210484	0.312539	-0.471858	0.0172476	0.407711	0.0430668	0.162387	0.438024	0.407929	0.0429446	-0.292971
Sobic.008G154500	weakly similar to Expressed protein	darkgrey	0.311708	0.12931	0.0990725	0.637524	0.248029	0.231913	0.0216293	0.918263	0.281367	0.173032	0.587451	0.00201768	0.606865	0.00129759	0.576805	0.00254108	-0.273383	0.186071	-0.324658	0.113326	0.291	0.158166	-0.217829	0.295556	-0.400721	0.0471319	-0.256987	0.214935	-0.188638	0.3665	0.271371	0.189461	0.349497	0.0868038	-0.301688	0.142753	-0.139122	0.507179	-0.200212	0.33727	0.257808	0.213422	0.230027	0.268654	0.0983552	0.639974	-0.156489
Sobic.009G054100	similar to Putative uncharacterized protein	darkgrey	0.313496	0.127011	0.0864121	0.681285	0.242974	0.241875	-0.00754619	0.971442	0.279725	0.175661	0.571496	0.00284269	0.641092	0.000554025	0.510813	0.00907184	-0.355332	0.0813158	-0.270071	0.191673	0.3945	0.0509981	-0.319196	0.11988	-0.292889	0.155359	-0.0210396	0.920485	0.0385076	0.854996	0.432754	0.0307187	0.228692	0.271518	-0.24549	0.236882	-0.0350874	0.867759	-0.184071	0.378429	0.227001	0.275176	0.218687	0.293609	0.359649	0.0774276	-0.306768
Sobic.008G154600	weakly similar to Pectinesterase inhibitor domain containing protein, expressed	darkgrey	0.287004	0.164219	0.0646	0.759008	0.251121	0.225956	-0.0118202	0.95528	0.263083	0.203873	0.573676	0.00271532	0.570425	0.00290703	0.599556	0.00153722	-0.0843984	0.688343	-0.428936	0.032392	0.235085	0.257975	-0.189083	0.36535	-0.457012	0.0216351	-0.474877	0.0164514	-0.403952	0.0452171	0.170002	0.416544	0.30756	0.134759	-0.389517	0.0542699	-0.277831	0.178726	-0.242356	0.243111	0.126327	0.547362	0.148662	0.478193	-0.0120327	0.954477	0.15334
Sobic.006G182300	similar to Dof zinc finger protein	darkgrey	0.279824	0.175501	0.143469	0.493868	0.245827	0.236218	0.06046	0.774047	0.262787	0.2044	0.508385	0.0094628	0.648274	0.000457405	0.626322	0.000809656	-0.442149	0.0268943	-0.382207	0.0593619	0.464133	0.0194295	-0.293882	0.153899	-0.192961	0.355416	-0.297739	0.148317	-0.282492	0.171247	0.306497	0.136182	0.392042	0.0525918	-0.120599	0.565814	0.00510672	0.980672	-0.14387	0.492647	0.404616	0.044831	0.228077	0.272846	0.261805	0.20616	-0.109682
Sobic.008G152400	(1 of 190) IPR011333 - POZ domain	darkgrey	0.271229	0.189703	0.0610671	0.771836	0.237123	0.253751	-0.0219649	0.916999	0.248264	0.231456	0.395243	0.0505236	0.503967	0.0102102	0.47503	0.0164118	-0.509709	0.00924784	-0.174281	0.404735	0.471356	0.0173832	-0.263854	0.202502	0.111244	0.596533	-0.0108064	0.959113	-0.0376281	0.858274	0.303201	0.140662	0.393414	0.0516977	0.154472	0.460964	0.234698	0.258782	-0.252269	0.223771	0.51627	0.0082419	0.233269	0.261777	0.354943	0.081673	-0.336809
Sobic.006G139900	similar to OSJNBb0002J11.3 protein	darkgrey	0.270722	0.190564	0.123259	0.557213	0.200337	0.336963	0.0292942	0.889449	0.242379	0.243066	0.425502	0.0339586	0.55973	0.00362108	0.508578	0.00943116	-0.462054	0.0200538	-0.32497	0.112959	0.394327	0.0511088	-0.454962	0.0223065	-0.119331	0.569937	-0.194389	0.351796	-0.174445	0.404284	0.30166	0.142792	0.320017	0.118878	-0.0531875	0.800654	0.0480491	0.819586	-0.218634	0.293729	0.404069	0.0451489	0.1688	0.419896	0.271921	0.188531	-0.191495
Sobic.002G137800	similar to Putative uncharacterized protein	darkgrey	0.196418	0.346693	0.110786	0.598056	0.168313	0.421257	0.0462783	0.826134	0.183905	0.378865	0.416634	0.0382842	0.50297	0.0103854	0.50307	0.0103679	-0.141572	0.499655	-0.287867	0.162899	0.305681	0.137281	-0.255206	0.218243	-0.348476	0.0877918	-0.277068	0.179972	-0.281749	0.172426	0.210088	0.31347	0.190061	0.36283	-0.393411	0.0516997	-0.0736652	0.72638	-0.0422509	0.841068	0.300634	0.144224	0.06622	0.753146	0.151713	0.469105	-0.00870978
Sobic.003G431100	similar to Putative uncharacterized protein	darkgrey	0.197189	0.344766	-0.00382733	0.985514	0.121868	0.561703	-0.0821843	0.696133	0.162401	0.437982	0.48894	0.0131286	0.517889	0.00800818	0.436091	0.0293132	-0.113273	0.589811	-0.129621	0.536879	0.44321	0.0264878	-0.203154	0.33007	-0.334329	0.102373	-0.167274	0.42417	-0.21955	0.291661	0.185835	0.373796	0.164657	0.43156	-0.518605	0.00790668	0.10446	0.619243	-0.208494	0.317239	0.508214	0.00949081	0.01496	0.943418	0.178113	0.394319	-0.249358
Sobic.007G066904		darkgrey	0.181229	0.385961	-0.108632	0.605234	0.14279	0.495936	-0.17317	0.407781	0.149727	0.475011	0.342489	0.0937586	0.354884	0.0817279	0.374966	0.0647634	-0.112134	0.593581	-0.124605	0.552881	0.317685	0.121741	0.224652	0.280307	-0.109867	0.601116	-0.121007	0.564492	-0.167054	0.424788	0.158401	0.4495	0.278102	0.178286	-0.170828	0.41425	0.096388	0.646711	-0.287872	0.162891	0.329633	0.107588	0.194333	0.351938	0.149731	0.474999	-0.0346159
Sobic.010G197900	(1 of 1) PTHR36366:SF1 - PROTEIN RDM1	darkgrey	0.130382	0.534472	-0.127868	0.542447	0.133543	0.524521	-0.173902	0.405773	0.112303	0.593022	0.378365	0.0621827	0.328663	0.10869	0.372031	0.067057	-0.0761512	0.71751	-0.281267	0.173191	0.170882	0.414101	0.123555	0.556258	-0.267217	0.196594	-0.198986	0.340298	-0.154303	0.461461	0.128855	0.53931	0.172393	0.40992	-0.242767	0.242288	-0.139843	0.504961	-0.200195	0.337313	0.048239	0.818885	0.137102	0.513427	0.0299987	0.886807	0.10058
Sobic.010G267700	similar to Putative receptor protein kinase	darkgrey	0.113203	0.590041	-0.00118582	0.995512	0.0672408	0.749459	-0.105965	0.614175	0.0908722	0.665745	0.269924	0.191926	0.409906	0.0418488	0.474456	0.0165607	-0.306784	0.135797	-0.200008	0.337774	0.367138	0.0710197	-0.234794	0.258581	0.0750953	0.721273	-0.134988	0.520003	-0.188971	0.365639	0.239802	0.248267	0.454465	0.0224715	0.0798855	0.704253	0.157118	0.453227	-0.207637	0.319279	0.464448	0.0193363	0.249352	0.229351	0.253014	0.222359	-0.143179
Sobic.003G130700	weakly similar to Zinc finger protein-like	darkgrey	0.0751316	0.721144	-0.145506	0.487689	0.0143893	0.945574	-0.245254	0.237347	0.039927	0.849709	0.347215	0.0890243	0.381623	0.0597845	0.365765	0.0721623	-0.215915	0.299923	-0.302598	0.141493	0.199857	0.338144	-0.404363	0.0449779	-0.293489	0.154476	-0.269088	0.193359	-0.123442	0.55662	0.202398	0.331911	0.256232	0.216333	-0.168026	0.422062	-0.0998868	0.634747	-0.408482	0.0426354	0.305233	0.137887	0.147749	0.48093	0.0407144	0.846779	-0.149902
Sobic.007G025900	(1 of 8) PTHR22950:SF235 - LYSINE HISTIDINE TRANSPORTER 1-RELATED	black	0.721278	4.73e-05	0.797845	1.77834e-06	0.735311	2.82119e-05	0.703005	8.88483e-05	0.741845	2.19288e-05	0.550175	0.00437965	0.757577	1.16e-05	0.692296	0.000125832	-0.637248	0.000612665	-0.59123	0.00185556	0.0535232	0.799421	-0.437565	0.0287093	-0.519441	0.00778941	-0.320076	0.118806	0.00270589	0.989758	0.661699	0.000315428	0.482579	0.0145555	-0.10719	0.610062	-0.487352	0.0134735	0.411511	0.0409752	-0.0211255	0.920161	0.617791	0.000999452	0.272477	0.187593	-0.181448
Sobic.002G195000	similar to Putative nuclear protein p30	black	0.695946	0.00011194	0.481129	0.014898	0.652412	0.000408669	0.372526	0.0666661	0.67724	0.000200417	0.645971	0.000486658	0.770795	6.53e-06	0.768197	7.33e-06	-0.603916	0.0013901	-0.697328	0.000107044	-0.0578041	0.783736	-0.272323	0.187853	-0.56232	0.00343583	-0.367171	0.0709919	-0.0260325	0.901696	0.611792	0.00115483	0.580505	0.00234741	-0.0107551	0.959307	-0.618675	0.000978142	-0.0350237	0.867997	-0.237374	0.253235	0.677836	0.000196856	0.15262	0.466421	0.00582263
Sobic.003G083000	similar to Putative uncharacterized protein	black	0.699165	0.000100829	0.436343	0.0292095	0.643166	0.000524465	0.353945	0.0825959	0.674116	0.000220012	0.654008	0.000391125	0.811462	8.57e-07	0.638271	0.000596563	-0.555475	0.00394387	-0.555061	0.00397651	0.128137	0.541589	-0.505484	0.0099483	-0.455442	0.0221477	-0.289081	0.161053	0.0117441	0.955568	0.695114	0.000114985	0.31586	0.124017	-0.0122855	0.953522	-0.481228	0.0148743	-0.132006	0.529349	-0.202115	0.332603	0.509428	0.00929313	0.375133	0.0646342	-0.105533
Sobic.009G236200	(1 of 51) PF00069//PF00139 - Protein kinase domain (Pkinase) // Legume lectin domain (Lectin_legB)	black	0.667166	0.000269708	0.643799	0.00051571	0.654847	0.000382163	0.533458	0.00602988	0.671302	0.000239077	0.562669	0.00341146	0.832166	2.51e-07	0.803641	1.31e-06	-0.684638	0.000159981	-0.692746	0.000124043	-0.00245989	0.990689	-0.409633	0.041999	-0.596944	0.00163161	-0.380684	0.0604679	-0.0133752	0.949404	0.772702	5.99e-06	0.583632	0.0021937	-0.083515	0.691447	-0.588751	0.0019606	0.211476	0.310208	-0.111713	0.594977	0.744614	1.97e-05	0.306223	0.13655	-0.112536
Sobic.003G109100	similar to Sphingosine-1-phosphate lyase precursor	black	0.680211	0.000183213	0.468242	0.0182427	0.637906	0.000602262	0.360719	0.0764862	0.661799	0.000314534	0.65292	0.00040302	0.883715	4.8e-09	0.675748	0.000209573	-0.650869	0.000426285	-0.489603	0.0129867	0.242982	0.241858	-0.521313	0.00753212	-0.365817	0.0721188	-0.149246	0.476448	0.157364	0.452509	0.838079	1.71e-07	0.37507	0.0646829	0.0709712	0.736031	-0.377477	0.062849	-0.0743798	0.723827	-0.0878087	0.676405	0.605313	0.00134559	0.547475	0.00461683	-0.310058
Sobic.005G173200	similar to UDP-glucoronosyl and UDP-glucosyl transferase family protein, expressed	black	0.652204	0.000411007	0.633011	0.000683477	0.640821	0.000557997	0.52993	0.00643777	0.656847	0.000361524	0.589114	0.00194488	0.840383	1.47e-07	0.723116	4.43e-05	-0.72868	3.62e-05	-0.63336	0.000677377	0.0885414	0.67385	-0.556159	0.00389038	-0.534772	0.00588356	-0.274037	0.18498	0.098986	0.637819	0.773295	5.83e-06	0.454408	0.0224906	-0.0213022	0.919496	-0.51385	0.00860173	0.187174	0.3703	-0.0907391	0.666207	0.641414	0.000549344	0.37727	0.063005	-0.236293
Sobic.001G162700	similar to Putative inositol polyphosphate 5-phosphatase	black	0.644968	0.000499894	0.646241	0.000483139	0.64692	0.000474414	0.535797	0.00577155	0.654509	0.000385755	0.546092	0.00474248	0.801467	1.47e-06	0.82369	4.22e-07	-0.675742	0.000209614	-0.715439	5.82e-05	-0.0173908	0.934242	-0.365764	0.0721638	-0.630466	0.000729309	-0.493286	0.0122216	-0.135553	0.518242	0.692685	0.000124286	0.644894	0.000500874	-0.14822	0.479518	-0.580925	0.00232626	0.221685	0.286876	0.00224639	0.991497	0.736887	2.66e-05	0.201649	0.333742	-0.0766672
Sobic.004G327100	(1 of 1) K17908 - autophagy-related protein 18 (WIPI, ATG18)	black	0.657174	0.000358243	0.570635	0.00289434	0.637036	0.000616056	0.472851	0.0169825	0.654427	0.000386625	0.572989	0.0027549	0.862503	2.96e-08	0.735115	2.84e-05	-0.782075	3.88e-06	-0.611426	0.00116496	0.132599	0.527484	-0.51188	0.00890427	-0.404495	0.0449012	-0.233512	0.261265	0.135501	0.518404	0.844956	1.08e-07	0.502879	0.0104016	0.145568	0.487501	-0.47398	0.0166849	0.0861165	0.682319	-0.122392	0.560009	0.721872	4.63e-05	0.473076	0.0169228	-0.252212
Sobic.002G017202	(1 of 33) PF08224 - Domain of unknown function (DUF1719) (DUF1719)	black	0.646248	0.000483054	0.60582	0.00132975	0.649588	0.000441415	0.50587	0.00988255	0.653248	0.000399394	0.559005	0.00367444	0.833504	2.3e-07	0.810101	9.24e-07	-0.660037	0.000330608	-0.678722	0.000191668	0.0215074	0.918723	-0.399462	0.0478952	-0.570363	0.0029108	-0.370538	0.0682474	-0.00723341	0.972625	0.778274	4.64e-06	0.570079	0.0029281	-0.0627578	0.76569	-0.579943	0.00237598	0.184603	0.377026	-0.114717	0.585049	0.734553	2.9e-05	0.33645	0.100079	-0.0946041
Sobic.010G276100	similar to Hexose transporter, putative%252C expressed	black	0.657961	0.000350451	0.541682	0.00516253	0.624243	0.000852775	0.436346	0.0292081	0.648985	0.000448687	0.582921	0.00222785	0.852747	6.19e-08	0.687095	0.000148234	-0.693627	0.000120603	-0.585064	0.00212622	0.100273	0.633431	-0.544085	0.00492993	-0.493696	0.0121386	-0.215297	0.301344	0.186738	0.371435	0.842822	1.25e-07	0.412902	0.0402306	0.0547429	0.794944	-0.516089	0.00826831	0.0475744	0.82134	-0.165859	0.428157	0.665248	0.000285046	0.45968	0.0207863	-0.265272
Sobic.010G165500	(1 of 1) PTHR19241//PTHR19241:SF270 - ATP-BINDING CASSETTE TRANSPORTER // SUBFAMILY NOT NAMED	black	0.68119	0.000177838	0.346686	0.0895446	0.609828	0.00121003	0.246435	0.235025	0.645522	0.000492546	0.736802	2.67e-05	0.81337	7.7e-07	0.46648	0.0187442	-0.612871	0.00112546	-0.14793	0.480387	0.602617	0.00143261	-0.535584	0.00579466	-0.00847228	0.967939	0.184366	0.377651	0.278549	0.17756	0.637379	0.000610592	0.164815	0.43111	0.189432	0.364451	0.104303	0.619774	-0.227075	0.275015	0.264494	0.201368	0.283483	0.169686	0.661453	0.000317637	-0.603822
Sobic.003G198200	similar to Protein phosphatase 2C	black	0.637244	0.000612728	0.58824	0.00198285	0.637263	0.000612433	0.490045	0.0128928	0.642551	0.000533085	0.624031	0.000857273	0.879344	7.18e-09	0.903023	6.56e-10	-0.734139	2.95e-05	-0.75528	1.28e-05	0.0991134	0.637384	-0.31573	0.12418	-0.589521	0.00192745	-0.484931	0.0140137	-0.155472	0.458031	0.687488	0.000146424	0.661315	0.000318881	-0.119962	0.567885	-0.549732	0.00441781	0.188345	0.36726	0.00139533	0.994718	0.730067	3.44e-05	0.245574	0.236717	-0.0526548
Sobic.003G105101	(1 of 1) PTHR10072//PTHR10072:SF51 - IRON-SULFUR CLUSTER ASSEMBLY PROTEIN // SUBFAMILY NOT NAMED	black	0.634417	0.000659223	0.602742	0.00142848	0.63352	0.000674615	0.488813	0.0131558	0.640321	0.000565376	0.593954	0.00174572	0.886501	3.69e-09	0.854924	5.28e-08	-0.768879	7.11e-06	-0.705685	8.12e-05	0.129666	0.536736	-0.440047	0.0277147	-0.552401	0.00419187	-0.409084	0.0423015	-0.0409488	0.845907	0.764433	8.64e-06	0.628406	0.000768343	-0.0646295	0.758901	-0.504937	0.010042	0.170148	0.416139	0.0506335	0.810051	0.737778	2.57e-05	0.334649	0.102023	-0.1905
Sobic.001G473500	similar to Expressed protein	black	0.650562	0.000429875	0.51488	0.00844702	0.606979	0.00129412	0.410798	0.0413617	0.637274	0.000612252	0.544633	0.00487819	0.781754	3.94e-06	0.592288	0.00181219	-0.6297	0.000743618	-0.458968	0.0210099	0.123974	0.55491	-0.632515	0.000692212	-0.336771	0.0997346	-0.137838	0.511146	0.228964	0.270934	0.785839	3.24e-06	0.389024	0.0546024	0.160874	0.44236	-0.423501	0.0348988	-0.035695	0.865489	-0.131575	0.530706	0.600487	0.00150474	0.462788	0.0198316	-0.356121
Sobic.006G143900	similar to OSIGBa0157K09-H0214G12.16 protein	black	0.638294	0.000596196	0.52276	0.00733819	0.595511	0.00168545	0.411833	0.0408021	0.626369	0.000808707	0.640662	0.000560342	0.832308	2.48e-07	0.678598	0.000192386	-0.59406	0.00174155	-0.555517	0.00394053	0.17685	0.397733	-0.604573	0.001369	-0.533644	0.00600899	-0.254407	0.219737	0.0977087	0.642185	0.666893	0.000271846	0.358433	0.0785082	-0.0757286	0.719015	-0.445601	0.0255897	0.0140284	0.946937	-0.00169661	0.993578	0.488763	0.0131666	0.340042	0.0962826	-0.25743
Sobic.009G134500	(1 of 2) K11801 - WD repeat-containing protein 23 (WDR23)	black	0.615889	0.00104663	0.569612	0.00295675	0.626337	0.000809354	0.493593	0.0121594	0.624492	0.000847502	0.49227	0.0124288	0.741697	2.21e-05	0.556932	0.00383067	-0.693571	0.000120818	-0.429005	0.0323608	0.237628	0.252711	-0.426432	0.0335282	-0.279303	0.176341	-0.0544909	0.795868	0.205619	0.324108	0.755255	1.28e-05	0.274603	0.184037	0.0887089	0.673266	-0.259158	0.21095	0.226982	0.275218	-0.00542854	0.979454	0.526913	0.00680463	0.553732	0.00408297	-0.306156
Sobic.006G215300	(1 of 1) PTHR22904//PTHR22904:SF10 - TPR REPEAT CONTAINING PROTEIN // SUBFAMILY NOT NAMED	black	0.62311	0.000877098	0.560939	0.00353354	0.610715	0.00118482	0.462966	0.019778	0.623737	0.000863574	0.568061	0.00305361	0.824756	3.96e-07	0.787873	2.93e-06	-0.726098	3.98e-05	-0.667371	0.000268117	0.0810621	0.700093	-0.40125	0.0468144	-0.484891	0.0140228	-0.287284	0.163789	0.0488323	0.816694	0.771021	6.46e-06	0.578545	0.00244836	-0.00246238	0.99068	-0.501687	0.0106147	0.127394	0.543956	-0.092531	0.659999	0.731807	3.22e-05	0.371599	0.0674003	-0.137696
Sobic.003G401200	similar to Selenium binding protein	black	0.615227	0.0010635	0.58395	0.00217856	0.609517	0.00121899	0.496661	0.0115534	0.620241	0.000941383	0.53967	0.00536434	0.808502	1.01e-06	0.753022	1.4e-05	-0.699366	0.000100166	-0.737121	2.63e-05	-0.00568632	0.978479	-0.519414	0.00779314	-0.598013	0.00159239	-0.408302	0.0427362	-0.0137613	0.947946	0.752382	1.44e-05	0.473641	0.0167737	-0.0554832	0.79223	-0.623216	0.000874787	0.155387	0.458281	-0.189268	0.364872	0.669611	0.000251209	0.3034	0.140388	-0.0489199
Sobic.001G151000	similar to Putative cationic amino acid transporter	black	0.594523	0.0017235	0.672673	0.000229614	0.601397	0.00147354	0.639621	0.000575867	0.612638	0.00113175	0.421968	0.0356328	0.602835	0.00142539	0.30909	0.132729	-0.576992	0.00253097	-0.0977849	0.641924	0.383443	0.0584763	-0.547039	0.00465611	-0.0170945	0.935361	0.181752	0.384567	0.288429	0.162042	0.585586	0.00210207	0.0414221	0.844148	0.105375	0.616161	0.0264432	0.900153	0.353899	0.0826383	0.143767	0.492961	0.237357	0.253269	0.590937	0.00186772	-0.546482
Sobic.002G107532		black	0.606531	0.00130781	0.55304	0.00413931	0.60389	0.00139095	0.456527	0.0217926	0.610235	0.00119842	0.490548	0.0127868	0.758091	1.13e-05	0.625235	0.000831962	-0.732547	3.13e-05	-0.402803	0.0458911	0.276467	0.180957	-0.489825	0.0129396	-0.154509	0.460854	-0.0275497	0.895996	0.225971	0.277418	0.76291	9.23e-06	0.489362	0.013038	0.233905	0.260441	-0.187929	0.368338	0.103954	0.62095	0.108581	0.605407	0.624676	0.000843638	0.56466	0.00327538	-0.410424
Sobic.003G081100	similar to Os01g0136800 protein	black	0.629531	0.000746817	0.435258	0.0296592	0.577256	0.00251677	0.315269	0.124761	0.608466	0.00124963	0.607782	0.00126994	0.768595	7.2e-06	0.724305	4.24e-05	-0.69122	0.000130205	-0.531086	0.00630161	0.0989872	0.637815	-0.260812	0.207948	-0.399671	0.0477682	-0.149017	0.477132	0.11076	0.598143	0.630067	0.000736739	0.586047	0.00208092	0.0744397	0.723613	-0.364403	0.0733106	-0.0738833	0.7256	0.000653074	0.997528	0.643415	0.000521004	0.294403	0.153137	-0.233995
Sobic.001G282600	similar to Sugar transporter family protein, expressed	black	0.601849	0.00145826	0.596073	0.00166418	0.59388	0.00174861	0.487036	0.0135431	0.607361	0.00128257	0.505161	0.0100037	0.835611	2.01e-07	0.805064	1.22e-06	-0.774376	5.55e-06	-0.682145	0.000172722	0.069129	0.742653	-0.423418	0.0349381	-0.515516	0.00835262	-0.352426	0.0840149	0.0298073	0.887524	0.804537	1.25e-06	0.609647	0.00121523	0.00611475	0.976858	-0.515949	0.00828886	0.183467	0.38002	-0.0130324	0.950699	0.779749	4.33e-06	0.368484	0.0699118	-0.177972
Sobic.001G533600	(1 of 1) PTHR23070//PTHR23070:SF25 - BCS1 AAA-TYPE ATPASE // SUBFAMILY NOT NAMED	black	0.624599	0.00084526	0.409824	0.0418938	0.575112	0.00263412	0.29202	0.156647	0.602674	0.00143073	0.580293	0.00235818	0.749677	1.61e-05	0.700225	9.74e-05	-0.668907	0.000256419	-0.579607	0.0023932	0.0360184	0.864281	-0.418967	0.0371058	-0.444098	0.0261513	-0.202316	0.332111	0.174895	0.403055	0.662026	0.000312514	0.577982	0.00247805	0.139019	0.507498	-0.465994	0.0188844	-0.145361	0.488125	-0.0538602	0.798183	0.674245	0.00021917	0.269492	0.192666	-0.232198
Sobic.001G383200	weakly similar to Bromodomain containing protein, expressed	black	0.604102	0.00138411	0.491982	0.012488	0.58789	0.00199825	0.377128	0.0631122	0.598968	0.00155806	0.555774	0.0039204	0.794224	2.14e-06	0.827611	3.33e-07	-0.722527	4.53e-05	-0.753157	1.39e-05	-0.0710202	0.735855	-0.375763	0.0641509	-0.584238	0.0021649	-0.364561	0.0731765	0.0509376	0.808931	0.72873	3.61e-05	0.658749	0.000342795	0.038545	0.854856	-0.637137	0.000614446	0.0520104	0.804982	-0.166216	0.427151	0.782556	3.79e-06	0.230718	0.267178	-0.0748189
Sobic.009G254700	similar to Putative uncharacterized protein	black	0.557682	0.00377356	0.743538	2.05187e-05	0.615273	0.00106231	0.698427	0.000103287	0.597026	0.00162857	0.376024	0.0639509	0.546408	0.00471356	0.51778	0.00802374	-0.520617	0.007627	-0.526309	0.00688014	-0.0865522	0.680795	-0.491816	0.0125223	-0.520757	0.00760776	-0.33562	0.100971	-0.0122232	0.953757	0.511791	0.00891822	0.33139	0.105614	-0.17235	0.41004	-0.516073	0.00827072	0.497592	0.0113745	-0.0757293	0.719013	0.475353	0.0163287	0.125732	0.549267	-0.133019
Sobic.002G258000	similar to Putative MADS-domain transcription factor	black	0.596757	0.00163855	0.532765	0.00610825	0.580086	0.00236871	0.399666	0.0477712	0.594585	0.00172109	0.56541	0.00322535	0.862112	3.05e-08	0.841539	1.36e-07	-0.814632	7.17e-07	-0.661994	0.000312798	0.152037	0.468145	-0.409107	0.0422891	-0.428839	0.0324353	-0.304938	0.138288	0.0261593	0.901219	0.798161	1.75e-06	0.691357	0.000129642	0.06008	0.775431	-0.414713	0.0392764	0.102493	0.625892	0.0862822	0.68174	0.797192	1.84e-06	0.396273	0.049872	-0.249533
Sobic.001G391200	similar to ABC transporter family protein, expressed	black	0.609377	0.00122303	0.458914	0.021027	0.563063	0.00338419	0.330475	0.106639	0.592734	0.00179419	0.625604	0.000824328	0.88908	2.87e-09	0.723294	4.4e-05	-0.720483	4.87e-05	-0.511151	0.0090185	0.335459	0.101145	-0.583736	0.00218874	-0.389355	0.054379	-0.225796	0.2778	0.103078	0.623912	0.772587	6.02e-06	0.478396	0.0155616	0.00649046	0.975436	-0.282213	0.17169	-0.0713415	0.734702	0.215423	0.301054	0.599882	0.00152578	0.484041	0.0142167	-0.409411
Sobic.010G255500	similar to Putative Reg receptor	black	0.578202	0.00246642	0.647956	0.000461352	0.583336	0.00220785	0.532284	0.00616304	0.592543	0.00180187	0.467156	0.0185504	0.752563	1.43e-05	0.851614	6.72e-08	-0.69413	0.000118675	-0.750694	1.54e-05	-0.0875353	0.677359	-0.409558	0.0420399	-0.586236	0.00207232	-0.477555	0.0157706	-0.105952	0.61422	0.675186	0.000213121	0.764341	8.68e-06	-0.0429438	0.838494	-0.602984	0.00142049	0.228766	0.27136	-0.014582	0.944846	0.803194	1.34e-06	0.163591	0.434589	-0.0398705
Sobic.009G114000	similar to Putative beta-glucosidase	black	0.593294	0.00177181	0.547836	0.00458453	0.57044	0.00290612	0.430619	0.0316457	0.591255	0.00185453	0.553751	0.00408138	0.842041	1.31e-07	0.824867	3.94e-07	-0.709816	7.06e-05	-0.737573	2.59e-05	-0.0142513	0.946095	-0.410296	0.0416351	-0.63986	0.000572263	-0.388243	0.055132	0.0207845	0.921446	0.779992	4.28e-06	0.601248	0.00147863	-0.0719717	0.732442	-0.623891	0.000860258	0.130354	0.53456	-0.133912	0.523365	0.762874	9.25e-06	0.291288	0.157735	-0.107036
Sobic.007G206000	similar to Putative dihydroflavonol reductase	black	0.622403	0.000892575	0.329971	0.107207	0.557202	0.00381006	0.222041	0.286082	0.590377	0.00189112	0.68197	0.000173653	0.876618	9.15e-09	0.678259	0.000194365	-0.728533	3.64e-05	-0.492501	0.0123813	0.3577	0.079165	-0.597075	0.00162676	-0.311881	0.129086	-0.161103	0.441704	0.12741	0.543907	0.728486	3.64e-05	0.418254	0.0374632	0.121528	0.562803	-0.245419	0.237022	-0.269586	0.192505	0.131793	0.530018	0.52762	0.00671707	0.495964	0.0116888	-0.377057
Sobic.007G114200	similar to Putative alpha-soluble NSF attachment protein	black	0.59186	0.00182964	0.515811	0.00830919	0.5786	0.00244551	0.404404	0.0449544	0.590207	0.00189829	0.54391	0.0049466	0.802542	1.39e-06	0.768159	7.34e-06	-0.859312	3.79e-08	-0.601245	0.00147873	0.249095	0.229848	-0.395951	0.0500748	-0.250009	0.228086	-0.263873	0.202469	-0.00141193	0.994656	0.688285	0.000142819	0.606635	0.00130461	0.175041	0.402657	-0.269432	0.192769	0.101381	0.629666	0.163245	0.435573	0.6771	0.000201256	0.394936	0.0507194	-0.239219
Sobic.001G231600	similar to Os10g0456100 protein	black	0.607207	0.00128723	0.420223	0.0364836	0.554994	0.00398183	0.314368	0.1259	0.586709	0.0020509	0.511848	0.0089092	0.713633	6.2e-05	0.578519	0.00244976	-0.675887	0.000208709	-0.518387	0.00793742	0.0206959	0.92178	-0.476063	0.016147	-0.373434	0.0659525	-0.0949683	0.65159	0.30877	0.133153	0.727807	3.74e-05	0.443758	0.0262798	0.264435	0.201472	-0.46202	0.0200639	-0.124524	0.553141	-0.194852	0.350629	0.652478	0.000407936	0.369384	0.0691791	-0.270424
Sobic.001G491900	similar to Putative uncharacterized protein	black	0.604904	0.00135849	0.429821	0.0319978	0.553638	0.00409055	0.300215	0.144811	0.584875	0.002135	0.683455	0.000165921	0.893834	1.77e-09	0.762887	9.24e-06	-0.675485	0.000211229	-0.566047	0.00318333	0.235105	0.257933	-0.449131	0.0243086	-0.516984	0.00813815	-0.189212	0.365017	0.108455	0.605828	0.765439	8.27e-06	0.48688	0.0135775	-0.102615	0.625478	-0.370794	0.068042	-0.0493963	0.814613	0.0586671	0.780584	0.61206	0.00114748	0.434718	0.029885	-0.314355
Sobic.001G487100	similar to Os03g0174100 protein	black	0.604872	0.00135951	0.372132	0.0669767	0.563012	0.00338767	0.306411	0.136297	0.584746	0.00214106	0.62005	0.000945793	0.751362	1.5e-05	0.498663	0.0111715	-0.422894	0.035188	-0.13424	0.522339	0.559234	0.0036575	-0.237023	0.253957	-0.045881	0.827605	0.043251	0.837354	0.0998658	0.634819	0.572991	0.0027548	0.179502	0.390579	0.0298399	0.887402	0.045548	0.828838	-0.0351677	0.867459	0.209152	0.315679	0.302736	0.141302	0.585445	0.00210858	-0.384822
Sobic.003G023100	similar to Putative uncharacterized protein OSJNBa0016I09.31	black	0.608423	0.00125091	0.374559	0.0650778	0.547145	0.00464661	0.27344	0.185975	0.581956	0.00227498	0.557913	0.00375609	0.797198	1.84e-06	0.566809	0.00313374	-0.561911	0.00346453	-0.399347	0.0479656	0.202807	0.330915	-0.510113	0.00918317	-0.300891	0.143865	-0.0817416	0.697694	0.206105	0.32294	0.833899	2.24e-07	0.305668	0.137298	0.132638	0.52736	-0.338196	0.0982198	-0.159661	0.445854	-0.145393	0.488029	0.5636	0.00334724	0.583036	0.00222231	-0.300872
Sobic.003G416400	similar to Putative WD repeat domain 45	black	0.594261	0.00173368	0.416234	0.038489	0.567442	0.00309296	0.323403	0.114808	0.58154	0.00229553	0.604574	0.00136897	0.798285	1.74e-06	0.636343	0.000627239	-0.566395	0.00316057	-0.414157	0.0395672	0.368886	0.0695835	-0.292413	0.156064	-0.205955	0.323302	-0.175123	0.402433	-0.00375443	0.98579	0.668396	0.000260261	0.346895	0.0893388	0.0470272	0.823364	-0.211198	0.310861	0.0474328	0.821864	0.029088	0.890222	0.503617	0.0102716	0.49349	0.0121803	-0.222142
Sobic.001G373200	similar to Putative uncharacterized protein	black	0.592374	0.00180873	0.453099	0.022931	0.552176	0.00421057	0.351181	0.0851918	0.578709	0.00243977	0.554662	0.00400821	0.842195	1.3e-07	0.675575	0.000210662	-0.611334	0.00116751	-0.532981	0.00608364	0.16746	0.42365	-0.555151	0.00396938	-0.496899	0.0115075	-0.219673	0.291384	0.134262	0.52227	0.819979	5.27e-07	0.348324	0.0879399	-0.0483754	0.818381	-0.43648	0.0291528	-0.0153044	0.942118	-0.0590174	0.779306	0.578512	0.00245011	0.500119	0.0109005	-0.250172
Sobic.002G177700	similar to Histone acetyltransferase type B catalytic subunit	black	0.614287	0.00108785	0.281216	0.173273	0.543281	0.00500679	0.210405	0.312724	0.578413	0.0024553	0.625359	0.000829393	0.761346	9.87e-06	0.378604	0.0620045	-0.522297	0.00739984	-0.0857086	0.683748	0.50498	0.0100347	-0.455799	0.0220304	-0.0105865	0.959944	0.245999	0.23588	0.402598	0.0460119	0.725804	4.02e-05	0.0533575	0.800029	0.217454	0.296408	0.00547648	0.979273	-0.218403	0.294253	0.0224421	0.915202	0.319171	0.119911	0.720298	4.9e-05	-0.587082
Sobic.010G042050		black	0.560201	0.00358678	0.638612	0.000591269	0.567235	0.00310628	0.537962	0.00554091	0.575825	0.0025946	0.408806	0.0424554	0.66564	0.000281854	0.628734	0.000762008	-0.673151	0.000226396	-0.56626	0.00316939	-0.0552051	0.793249	-0.47652	0.0160309	-0.418751	0.0372138	-0.192076	0.357668	0.14878	0.477839	0.719227	5.09e-05	0.505507	0.00994431	0.0710702	0.735676	-0.482008	0.0146895	0.286872	0.164421	-0.141192	0.500817	0.676344	0.000205873	0.325874	0.111903	-0.207321
Sobic.002G241700	similar to Putative phosphatidylinositol transfer-like protein II|	black	0.59039	0.00189059	0.454914	0.0223223	0.542709	0.00506203	0.38146	0.0599026	0.575741	0.00259924	0.595631	0.0016809	0.818684	5.68e-07	0.545853	0.00476447	-0.624988	0.000837109	-0.303756	0.1399	0.519762	0.00774474	-0.753413	1.38e-05	-0.21775	0.295734	-0.105402	0.616068	0.113225	0.589972	0.629697	0.000743685	0.193253	0.354672	0.00236519	0.991048	-0.0554063	0.792512	-0.0533739	0.799969	0.344364	0.0918579	0.282347	0.171476	0.551063	0.00430393	-0.502316
Sobic.003G331700	similar to Permatin precursor	black	0.604989	0.00135579	0.350435	0.0859036	0.538131	0.00552314	0.250275	0.227575	0.57535	0.00262091	0.554599	0.00401326	0.768865	7.11e-06	0.494281	0.0120213	-0.605413	0.00134245	-0.407252	0.0433246	0.154794	0.460018	-0.593897	0.00174797	-0.338182	0.0982342	-0.0144265	0.945433	0.374953	0.0647729	0.824399	4.05e-07	0.237507	0.252959	0.206525	0.321934	-0.392848	0.0520655	-0.207191	0.320342	-0.214793	0.302503	0.546993	0.00466028	0.545074	0.00483684	-0.381959
Sobic.001G373900	similar to Expressed protein	black	0.598674	0.00156856	0.388647	0.0548576	0.539515	0.0053802	0.292006	0.156667	0.574585	0.00266369	0.585656	0.00209883	0.869935	1.62e-08	0.634432	0.000658974	-0.68286	0.000168981	-0.411883	0.0407751	0.302909	0.141064	-0.497557	0.0113812	-0.299693	0.145545	-0.0310184	0.882984	0.270831	0.190379	0.863859	2.66e-08	0.330623	0.106472	0.147263	0.48239	-0.284058	0.168785	-0.108548	0.605516	-0.0433603	0.836948	0.580124	0.00236674	0.647899	0.000462056	-0.38982
Sobic.009G069000	(1 of 2) PTHR24356//PTHR24356:SF206 - SERINE/THREONINE-PROTEIN KINASE // AGC (CAMP-DEPENDENT, CGMP-DEPENDENT AND PROTEIN KINASE C) KINASE FAMILY PROTEIN	black	0.58385	0.0021833	0.484819	0.0140392	0.540001	0.00533069	0.383695	0.0582962	0.572177	0.00280233	0.574218	0.00268443	0.846879	9.42e-08	0.654135	0.000389758	-0.579083	0.00242031	-0.475408	0.0163146	0.231169	0.266217	-0.578216	0.0024657	-0.464926	0.0191957	-0.177354	0.396369	0.134453	0.521673	0.799102	1.67e-06	0.315469	0.124508	-0.0905946	0.666708	-0.374081	0.0654483	0.041514	0.843806	-0.0149878	0.943313	0.525871	0.00693529	0.518585	0.00790942	-0.309148
Sobic.007G180600	similar to Putative uncharacterized protein	black	0.590307	0.00189408	0.379446	0.0613784	0.545063	0.00483788	0.277286	0.179616	0.569651	0.00295437	0.628636	0.000763898	0.919775	8.06e-11	0.750323	1.56e-05	-0.677454	0.00019913	-0.557089	0.00381865	0.267987	0.195259	-0.500395	0.0108497	-0.461352	0.0202681	-0.237235	0.253521	0.114121	0.587012	0.846824	9.45e-08	0.440106	0.0276913	0.00279452	0.989423	-0.398952	0.0482072	-0.135993	0.516871	-0.00433985	0.983574	0.638327	0.000595686	0.533121	0.0060679	-0.284335
Sobic.002G295500	similar to Putative uncharacterized protein	black	0.592763	0.00179305	0.373243	0.0661024	0.533757	0.00599628	0.282956	0.170515	0.568048	0.00305444	0.6528	0.00040435	0.84489	1.08e-07	0.600599	0.00150088	-0.648642	0.000452878	-0.239304	0.24928	0.609639	0.00121547	-0.473897	0.0167065	0.00442483	0.983252	0.0537972	0.798415	0.103596	0.62216	0.648073	0.000459891	0.276217	0.181367	0.13408	0.52284	0.0851267	0.685788	-0.0925828	0.65982	0.291072	0.158059	0.340382	0.0959287	0.6658	0.000280556	-0.466004
Sobic.003G126300	similar to Putative uncharacterized protein P0011D01.31	black	0.577367	0.00251079	0.468413	0.0181945	0.544587	0.00488248	0.358895	0.078096	0.567595	0.00308318	0.542089	0.0051225	0.885888	3.91e-09	0.693339	0.000121718	-0.789027	2.77e-06	-0.517218	0.00810429	0.309945	0.131606	-0.581559	0.00229459	-0.337238	0.0992363	-0.14699	0.483213	0.193139	0.354963	0.894871	1.59e-09	0.433238	0.0305112	0.113909	0.587712	-0.292959	0.155256	0.000182214	0.99931	0.0852493	0.685358	0.66088	0.000322835	0.624605	0.000845123	-0.39627
Sobic.001G313500	similar to Putative transmembrane protein	black	0.554768	0.00399976	0.563473	0.00335593	0.565668	0.00320828	0.474828	0.0164642	0.566271	0.00316868	0.477524	0.0157783	0.733226	3.05e-05	0.774163	5.61e-06	-0.548809	0.00449836	-0.773396	5.8e-06	-0.0978446	0.64172	-0.379207	0.0615556	-0.717667	5.38e-05	-0.59345	0.0017656	-0.182069	0.383725	0.6204	0.000937718	0.526785	0.00682055	-0.208274	0.317761	-0.700935	9.51e-05	0.180912	0.386807	-0.141001	0.501403	0.648714	0.000451988	0.112515	0.59232	0.109633
Sobic.007G190100	similar to Pyruvate dehydrogenase E1 beta subunit isoform 3	black	0.556736	0.00384574	0.597583	0.00160806	0.550825	0.00432409	0.500935	0.0107511	0.565945	0.00319005	0.403918	0.0452369	0.729832	3.47e-05	0.712813	6.37e-05	-0.706811	7.82e-05	-0.655406	0.00037629	-0.0882553	0.674847	-0.467385	0.0184851	-0.533259	0.00605226	-0.283903	0.169027	0.120407	0.566438	0.78741	3e-06	0.53133	0.00627318	0.0380268	0.856788	-0.586766	0.00204835	0.211749	0.309571	-0.167677	0.423041	0.739864	2.37e-05	0.335066	0.101571	-0.129513
Sobic.002G405900	similar to Zinc finger protein family-like	black	0.579244	0.00241192	0.363711	0.0738994	0.558189	0.00373531	0.306896	0.135646	0.565926	0.0031913	0.558357	0.00372274	0.59568	0.00167905	0.377816	0.0625942	-0.340049	0.0962746	-0.0812074	0.69958	0.421405	0.0359055	-0.146066	0.485997	-0.0410367	0.84558	0.06365	0.762451	0.0808552	0.700824	0.458778	0.02107	0.114097	0.58709	-0.0518114	0.805714	0.0399578	0.849594	0.0225727	0.914711	0.165711	0.428575	0.231635	0.265229	0.459005	0.0209984	-0.354448
Sobic.002G232800	similar to RING-H2 zinc finger protein ATL6-like	black	0.583308	0.0022092	0.383662	0.0583198	0.534943	0.00586473	0.252485	0.223361	0.561717	0.00347822	0.512119	0.00886711	0.770779	6.53e-06	0.66172	0.000315242	-0.705972	8.05e-05	-0.578165	0.00246837	0.0459002	0.827534	-0.477678	0.0157399	-0.309267	0.132497	-0.174982	0.402818	0.203295	0.329727	0.820893	4.99e-07	0.51795	0.00799945	0.310293	0.131151	-0.477281	0.0158392	-0.14122	0.500734	-0.220553	0.289407	0.737114	2.63e-05	0.443525	0.026368	-0.2104
Sobic.006G107200	similar to H0219H12.9 protein	black	0.558864	0.00368491	0.556443	0.00386836	0.538154	0.00552078	0.477676	0.0157403	0.561203	0.00351469	0.563354	0.00336414	0.78657	3.13e-06	0.563633	0.00334499	-0.606223	0.00131726	-0.432139	0.0309833	0.304017	0.139543	-0.677902	0.000196463	-0.453594	0.0227636	-0.156062	0.456307	0.124084	0.554557	0.675958	0.000208261	0.208229	0.317868	-0.170139	0.416162	-0.265815	0.199042	0.143181	0.494744	0.140232	0.503765	0.363955	0.0736918	0.462561	0.0199	-0.386049
Sobic.003G238100	similar to Putative uncharacterized protein B1164G01.8	black	0.558122	0.0037403	0.541373	0.00519316	0.547499	0.0046147	0.426004	0.0337256	0.561059	0.00352497	0.554537	0.0040182	0.856774	4.6e-08	0.701643	9.29e-05	-0.803149	1.35e-06	-0.499589	0.0109985	0.346731	0.0895003	-0.610833	0.00118152	-0.311482	0.129603	-0.1692	0.418777	0.138062	0.510452	0.781022	4.08e-06	0.461354	0.0202675	0.0910996	0.664956	-0.228793	0.271301	0.125886	0.548774	0.228843	0.271194	0.588905	0.00195393	0.531648	0.00623633	-0.443525
Sobic.003G118000		black	0.588251	0.00198238	0.290441	0.159002	0.54157	0.00517364	0.191152	0.360029	0.560486	0.00356618	0.625457	0.000827358	0.767417	7.58e-06	0.732889	3.09e-05	-0.595172	0.00169843	-0.6129	0.00112466	0.0641688	0.76057	-0.153734	0.463135	-0.492604	0.0123603	-0.289732	0.160069	0.0216629	0.918137	0.627614	0.00078382	0.531106	0.00629922	0.0112998	0.957247	-0.485703	0.0138396	-0.139487	0.506057	-0.148846	0.477642	0.64755	0.000466431	0.250515	0.227114	-0.0630007
Sobic.004G303700	similar to Putative uncharacterized protein	black	0.542674	0.00506548	0.607622	0.00127473	0.557234	0.00380758	0.531505	0.00625289	0.55968	0.00362477	0.432925	0.0306452	0.73497	2.86e-05	0.659918	0.000331715	-0.712076	6.54e-05	-0.61434	0.00108647	-0.0185771	0.929767	-0.389625	0.0541968	-0.518122	0.00797505	-0.270679	0.190638	0.110903	0.597666	0.775784	5.2e-06	0.470615	0.0175846	-0.000704293	0.997334	-0.547014	0.00465843	0.30573	0.137215	-0.191771	0.358447	0.70886	7.3e-05	0.355573	0.0810943	-0.18352
Sobic.009G222000	similar to Putative uncharacterized protein	black	0.596393	0.00165212	0.273165	0.186436	0.509019	0.00935936	0.18868	0.366392	0.556082	0.00389641	0.679047	0.000189793	0.761786	9.69e-06	0.370753	0.0680749	-0.445715	0.0255473	-0.121783	0.561978	0.54504	0.00483995	-0.590597	0.00188189	-0.0292501	0.889614	0.102421	0.626136	0.195423	0.349192	0.620352	0.000938804	0.0189664	0.928299	0.0972018	0.64392	0.0222895	0.915777	-0.273703	0.185536	0.0655625	0.755523	0.183939	0.378776	0.63996	0.000570769	-0.504997
Sobic.007G097900	similar to Chromosome chr11 scaffold_14, whole genome shotgun sequence	black	0.551327	0.00428161	0.498468	0.0112083	0.551997	0.0042255	0.390983	0.0532909	0.554646	0.00400952	0.532894	0.00609359	0.811472	8.56e-07	0.745739	1.88e-05	-0.70686	7.81e-05	-0.631909	0.000703002	0.109783	0.601394	-0.327415	0.110119	-0.532565	0.006131	-0.290192	0.159376	0.0676848	0.747857	0.796804	1.88e-06	0.514119	0.00856112	-0.0759706	0.718153	-0.470211	0.0176952	0.15673	0.454356	-0.0256637	0.903082	0.72078	4.82e-05	0.396262	0.0498791	-0.197889
Sobic.003G074500	similar to Putative acyltransferase	black	0.566041	0.00318374	0.489651	0.0129765	0.518105	0.00797742	0.383558	0.0583941	0.554536	0.00401827	0.554801	0.00399718	0.780623	4.16e-06	0.654271	0.000388295	-0.769063	7.05e-06	-0.470621	0.017583	0.335964	0.100601	-0.48451	0.0141094	-0.214623	0.302895	-0.0986177	0.639077	0.130175	0.535125	0.623319	0.000872574	0.431584	0.0312237	0.138645	0.508651	-0.177535	0.395879	0.0872345	0.67841	0.170228	0.415914	0.503911	0.01022	0.429112	0.0323131	-0.362898
Sobic.006G199000	similar to OSIGBa0142I02-OSIGBa0101B20.21 protein	black	0.53635	0.0057119	0.612566	0.00113368	0.553772	0.00407973	0.511578	0.00895136	0.554193	0.00404576	0.427312	0.0331253	0.742377	2.15e-05	0.796984	1.86e-06	-0.746849	1.8e-05	-0.80666	1.12e-06	-0.136552	0.515134	-0.446181	0.0253753	-0.667453	0.000267483	-0.466436	0.018757	0.00197939	0.992508	0.737185	2.63e-05	0.651563	0.000418286	-0.0323392	0.878038	-0.68993	0.000135625	0.273953	0.185118	-0.142148	0.497894	0.805254	1.2e-06	0.196336	0.3469	-0.0425031
Sobic.010G124800	similar to Putative uncharacterized protein	black	0.578413	0.00245529	0.362944	0.074556	0.524471	0.00711428	0.23524	0.257653	0.554072	0.00405549	0.623863	0.000860866	0.796756	1.88e-06	0.714415	6.03e-05	-0.613225	0.00111594	-0.552463	0.00418676	0.122252	0.560461	-0.355185	0.0814503	-0.43841	0.0283676	-0.151623	0.469372	0.142577	0.496585	0.732633	3.12e-05	0.520925	0.0075849	0.0459848	0.82722	-0.407204	0.0433521	-0.135251	0.519181	-0.0836585	0.690943	0.660966	0.000322042	0.38494	0.0574167	-0.201878
Sobic.009G001400	similar to Putative uncharacterized protein	black	0.560033	0.00359899	0.488822	0.013154	0.53037	0.00638563	0.355442	0.0812144	0.553049	0.00413855	0.527619	0.00671717	0.857345	4.4e-08	0.839886	1.52e-07	-0.835572	2.01e-07	-0.690855	0.00013172	0.107488	0.609064	-0.44373	0.0262904	-0.466788	0.0186556	-0.325199	0.112691	0.0556362	0.791669	0.818641	5.69e-07	0.707118	7.74e-05	0.0862679	0.681789	-0.45871	0.0210917	0.0446024	0.832341	0.0541985	0.796941	0.822912	4.43e-07	0.384895	0.0574479	-0.249702
Sobic.002G122700	similar to Putative uncharacterized protein P0030H06.126	black	0.547923	0.00457678	0.537813	0.00555652	0.542618	0.00507089	0.422731	0.0352658	0.55265	0.00417135	0.472286	0.0171329	0.736275	2.72e-05	0.773319	5.82e-06	-0.715476	5.81e-05	-0.721299	4.73e-05	-0.105886	0.61444	-0.324966	0.112964	-0.598878	0.00156128	-0.362375	0.0750462	0.0823919	0.695401	0.719077	5.12e-05	0.682484	0.00017094	0.0176791	0.933155	-0.631173	0.000716328	0.138035	0.510537	-0.138398	0.509415	0.82211	4.64e-07	0.19862	0.341206	-0.118348
Sobic.004G255600	similar to OSJNBa0084A10.16 protein	black	0.55648	0.00386551	0.488086	0.013313	0.531104	0.00629955	0.36251	0.0749299	0.551043	0.00430558	0.444376	0.0260468	0.747593	1.75e-05	0.807286	1.08e-06	-0.661103	0.000320804	-0.729667	3.49e-05	-0.13689	0.514083	-0.287218	0.16389	-0.569536	0.00296143	-0.411015	0.0412439	-0.0113534	0.957045	0.765438	8.27e-06	0.703469	8.75e-05	0.0362009	0.8636	-0.64794	0.000461547	0.0559252	0.790611	-0.189575	0.364081	0.854647	5.39e-08	0.23857	0.250779	-0.00446763
Sobic.008G062700	similar to Expressed protein	black	0.56679	0.00313492	0.440751	0.0274378	0.516583	0.00819629	0.326036	0.111715	0.550574	0.00434548	0.452279	0.0232103	0.749116	1.64e-05	0.627319	0.000789667	-0.69064	0.000132617	-0.545894	0.00476071	-0.0121197	0.954148	-0.437459	0.0287526	-0.426481	0.0335057	-0.136784	0.514413	0.286929	0.164335	0.85534	5.12e-08	0.500513	0.0108281	0.203748	0.328627	-0.508863	0.00938481	-0.0484941	0.817943	-0.218004	0.295157	0.769475	6.92e-06	0.444892	0.0258534	-0.267534
Sobic.009G028200	similar to Putative uncharacterized protein	black	0.548272	0.0045457	0.487022	0.013546	0.541661	0.00516466	0.370195	0.0685236	0.548623	0.00451466	0.508609	0.00942624	0.756137	1.23e-05	0.882114	5.57e-09	-0.622538	0.00088961	-0.800786	1.53e-06	-0.136016	0.516798	-0.134313	0.52211	-0.670254	0.000246532	-0.511488	0.00896554	-0.151934	0.468451	0.662851	0.000305269	0.726164	3.97e-05	-0.132799	0.526855	-0.686684	0.000150145	0.166949	0.425085	-0.174976	0.402832	0.81327	7.74e-07	0.123973	0.554914	0.110486
Sobic.004G150400	similar to Putative uncharacterized protein	black	0.565973	0.0031882	0.321683	0.116862	0.5392	0.00541245	0.234742	0.25869	0.547753	0.00459197	0.680431	0.00018199	0.774501	5.52e-06	0.554167	0.00404785	-0.566695	0.00314111	-0.172344	0.410058	0.570259	0.00291712	-0.43618	0.0292766	0.0424944	0.840163	0.0768985	0.71485	0.115063	0.583909	0.576432	0.00256135	0.297957	0.148006	0.118739	0.571866	0.0828394	0.693825	-0.131641	0.530498	0.279512	0.176003	0.32051	0.118279	0.569425	0.00296827	-0.533475
Sobic.006G217300	similar to Probable UDP-arabinose 4-epimerase 2	black	0.555105	0.003973	0.446418	0.0252883	0.524903	0.00705861	0.343833	0.092393	0.545841	0.0047656	0.563905	0.00332644	0.880403	6.52e-09	0.727609	3.76e-05	-0.780893	4.1e-06	-0.604752	0.00136333	0.236481	0.255077	-0.541396	0.00519082	-0.453178	0.0229042	-0.255432	0.217821	0.135549	0.518255	0.831252	2.65e-07	0.460453	0.0205453	0.0702102	0.738764	-0.407875	0.0429747	-0.00425873	0.983881	0.0244091	0.9078	0.673919	0.000221299	0.4861	0.0137507	-0.303761
Sobic.003G279500	(1 of 2) PTHR23416//PTHR23416:SF67 - SIALIC ACID SYNTHASE-RELATED // SUBFAMILY NOT NAMED	black	0.561279	0.00350926	0.438377	0.0283809	0.514766	0.00846403	0.301736	0.142686	0.545595	0.00478838	0.591891	0.00182836	0.800804	1.52e-06	0.759654	1.06e-05	-0.731566	3.25e-05	-0.572252	0.00279796	0.222016	0.286138	-0.55987	0.0036109	-0.35798	0.0789139	-0.300497	0.144416	-0.0109183	0.95869	0.626246	0.000811207	0.642014	0.000540703	0.0884904	0.674028	-0.297069	0.149276	-0.111934	0.594243	0.243949	0.239932	0.621539	0.000911807	0.295837	0.151051	-0.301976
Sobic.007G092500	similar to Putative uncharacterized protein OSJNBa0031J07.41	black	0.546117	0.00474019	0.527987	0.00667207	0.515133	0.00840942	0.405673	0.0442222	0.542951	0.00503859	0.531644	0.00623674	0.730304	3.41e-05	0.660812	0.000323451	-0.591571	0.00184147	-0.596736	0.00163933	0.0256327	0.903199	-0.551161	0.00429566	-0.611603	0.00116005	-0.267872	0.195458	0.0858369	0.683299	0.632074	0.000700043	0.41718	0.0380061	-0.153013	0.465259	-0.483649	0.014307	0.114727	0.585015	0.003961	0.985008	0.527841	0.00668993	0.240921	0.245999	-0.210468
Sobic.004G349400	similar to Zinc finger, C3HC4 type (RING finger), putative	black	0.547338	0.00462918	0.455051	0.0222769	0.526527	0.00685284	0.345068	0.0911518	0.541565	0.00517411	0.561554	0.00348978	0.832001	2.53e-07	0.81616	6.57e-07	-0.772488	6.05e-06	-0.732177	3.18e-05	0.0515629	0.806629	-0.41459	0.0393408	-0.528608	0.00659636	-0.303738	0.139925	0.0885952	0.673662	0.779792	4.32e-06	0.612278	0.00114152	0.0483998	0.818291	-0.548599	0.00451685	0.0296083	0.888271	-0.121771	0.562017	0.759753	1.06e-05	0.346436	0.0897921	-0.128616
Sobic.001G359900	weakly similar to Expressed protein	black	0.555054	0.00397704	0.385958	0.0567046	0.520645	0.00762312	0.323214	0.115032	0.54107	0.00522329	0.52058	0.00763207	0.730312	3.4e-05	0.446415	0.0252895	-0.415536	0.0388487	-0.174898	0.403047	0.403195	0.0456599	-0.400315	0.0473775	-0.263202	0.203661	0.0422555	0.841051	0.227609	0.273858	0.706486	7.91e-05	0.137601	0.511879	-0.0936924	0.655987	-0.0882723	0.674788	-0.0517287	0.806018	0.148586	0.478421	0.352475	0.0839685	0.630358	0.000731314	-0.445299
Sobic.004G225100	similar to Putative nitrilase 1	black	0.526011	0.0069177	0.600868	0.00149161	0.535418	0.00581273	0.48793	0.013347	0.541023	0.00522799	0.421301	0.0359563	0.74787	1.73e-05	0.856206	4.8e-08	-0.710233	6.96e-05	-0.808622	1e-06	-0.145907	0.486477	-0.350756	0.0855964	-0.679371	0.000187942	-0.518106	0.00797722	-0.0963111	0.646975	0.713827	6.15e-05	0.719377	5.07e-05	-0.104646	0.618617	-0.683108	0.000167697	0.272451	0.187637	-0.0836873	0.690842	0.827354	3.38e-07	0.157598	0.45183	0.00875308
Sobic.006G254800	similar to OSIGBa0099L20.5 protein	black	0.534288	0.00593715	0.522976	0.00730959	0.525702	0.00695673	0.461546	0.0202086	0.539288	0.00540343	0.528279	0.00663643	0.749326	1.63e-05	0.499307	0.0110511	-0.640962	0.000555928	-0.324318	0.113726	0.406751	0.0436082	-0.650416	0.00043159	-0.320379	0.118437	-0.104598	0.618777	0.15578	0.457131	0.610381	0.00119425	0.195565	0.348834	-0.0915943	0.663242	-0.12611	0.548056	0.133636	0.524229	0.287852	0.16292	0.31937	0.119666	0.470237	0.017688	-0.52514
Sobic.010G220600	similar to Cation-transporting ATPase	black	0.564487	0.00328703	0.329086	0.108208	0.507872	0.00954726	0.241476	0.244879	0.53874	0.00545987	0.556791	0.00384153	0.801479	1.47e-06	0.526224	0.00689087	-0.66499	0.000287159	-0.322949	0.115347	0.392156	0.052517	-0.565984	0.00318745	-0.0227132	0.914182	0.0217574	0.917781	0.221546	0.287185	0.783212	3.68e-06	0.244287	0.23926	0.348819	0.0874595	-0.15191	0.468522	-0.170287	0.415752	-0.082976	0.693344	0.467655	0.0184084	0.679114	0.000189408	-0.385365
Sobic.005G228700	similar to Metallothionein-like protein 1	black	0.535499	0.00580392	0.541483	0.00518223	0.521261	0.00753926	0.42251	0.0353718	0.538689	0.00546514	0.504559	0.0101074	0.767118	7.69e-06	0.795659	1.99e-06	-0.682692	0.000169854	-0.726996	3.85e-05	-0.0755747	0.719564	-0.437147	0.0288796	-0.695374	0.000114027	-0.369734	0.0688955	0.0516608	0.806268	0.710877	6.81e-05	0.627205	0.000791933	-0.138332	0.509619	-0.613389	0.00111155	0.15662	0.454678	-0.0520988	0.804656	0.736879	2.66e-05	0.204613	0.326533	-0.140753
Sobic.002G117300	similar to Thaumatin-like protein	black	0.515798	0.00831098	0.648732	0.00045178	0.525387	0.00699675	0.546724	0.00468471	0.535493	0.0058046	0.328817	0.108515	0.630914	0.000721054	0.749298	1.63e-05	-0.681038	0.000178662	-0.728094	3.7e-05	-0.194508	0.351497	-0.378195	0.0623098	-0.489933	0.0129166	-0.412022	0.0407006	-0.0471696	0.822837	0.644314	0.000508691	0.670052	0.000247994	0.0675436	0.748366	-0.622375	0.000893189	0.328054	0.109385	-0.170208	0.41597	0.773083	5.89e-06	0.145999	0.4862	0.0378401
Sobic.003G010600	similar to Putative uncharacterized protein P0452F10.6	black	0.545558	0.00479181	0.427931	0.032844	0.512798	0.00876216	0.299747	0.145469	0.533995	0.00596971	0.523729	0.00721063	0.844099	1.14e-07	0.816989	6.26e-07	-0.699758	9.89e-05	-0.66444	0.000291729	0.0906029	0.66668	-0.339886	0.0964445	-0.474247	0.0166151	-0.322794	0.115532	0.00531389	0.979888	0.817981	5.92e-07	0.61261	0.00113249	0.021196	0.919896	-0.485215	0.0139494	0.00959128	0.963707	-0.0743005	0.72411	0.773342	5.82e-06	0.414426	0.0394265	-0.118695
Sobic.001G483500	(1 of 1) PTHR31087//PTHR31087:SF3 - FAMILY NOT NAMED // PROTEIN LURP-ONE-RELATED 16-RELATED	black	0.531401	0.00626491	0.525083	0.00703565	0.516448	0.00821596	0.426872	0.0333263	0.533951	0.00597467	0.428127	0.0327555	0.766682	7.83e-06	0.657803	0.000352002	-0.662504	0.000308301	-0.588979	0.00195073	0.00934342	0.964644	-0.521558	0.00749896	-0.486909	0.013571	-0.251291	0.225631	0.142972	0.495379	0.859672	3.69e-08	0.439415	0.0279652	0.0429336	0.838532	-0.536185	0.00572962	0.130677	0.53354	-0.191809	0.35835	0.707415	7.66e-05	0.452595	0.0231023	-0.197643
Sobic.002G041533	similar to Putative uncharacterized protein	black	0.560058	0.00359717	0.325502	0.112337	0.506894	0.00970977	0.188755	0.366198	0.533848	0.00598616	0.617108	0.00101617	0.801104	1.5e-06	0.786076	3.2e-06	-0.711841	6.59e-05	-0.589936	0.00190975	0.168853	0.419748	-0.327546	0.109968	-0.422923	0.0351741	-0.289298	0.160725	-0.0155427	0.941218	0.641096	0.00055397	0.666687	0.000273471	0.0174261	0.934109	-0.333788	0.102963	-0.181448	0.385378	0.167693	0.422993	0.667366	0.000268155	0.28687	0.164425	-0.239902
Sobic.010G198100	similar to Putative uncharacterized protein	black	0.557881	0.00375845	0.39087	0.0533654	0.491364	0.012616	0.275719	0.182189	0.533836	0.00598745	0.541406	0.00518983	0.832904	2.39e-07	0.637218	0.000613149	-0.620091	0.000944843	-0.512452	0.00881554	0.148525	0.478602	-0.569983	0.00293397	-0.443235	0.0264784	-0.171118	0.413446	0.189332	0.364707	0.857358	4.4e-08	0.363678	0.0739279	0.0512882	0.80764	-0.437122	0.0288899	-0.122449	0.559824	-0.138288	0.509755	0.616272	0.00103699	0.524461	0.00711561	-0.283703
Sobic.009G183300	similar to Os05g0495700 protein	black	0.547637	0.00460233	0.458865	0.0210425	0.498572	0.0111888	0.311653	0.129381	0.533353	0.00604172	0.529461	0.00649364	0.815317	6.89e-07	0.85585	4.93e-08	-0.738774	2.47e-05	-0.709105	7.24e-05	0.0260348	0.901687	-0.482311	0.0146184	-0.494944	0.0118895	-0.346089	0.0901352	0.0173828	0.934273	0.744071	2.01e-05	0.740324	2.33e-05	0.0723723	0.731007	-0.502425	0.0104824	-0.0451991	0.83013	0.023256	0.912138	0.788537	2.84e-06	0.288881	0.161355	-0.150574
Sobic.003G430900	similar to Putative uncharacterized protein	black	0.567213	0.00310769	0.287266	0.163818	0.493745	0.0121289	0.181556	0.385089	0.532927	0.00608981	0.617323	0.00101088	0.860365	3.5e-08	0.610677	0.0011859	-0.607507	0.00127816	-0.363297	0.0742529	0.37371	0.0657375	-0.526539	0.00685136	-0.182481	0.382631	-0.019258	0.9272	0.198483	0.341546	0.805001	1.22e-06	0.297574	0.148553	0.19485	0.350634	-0.206558	0.321856	-0.264756	0.200906	-0.0384651	0.855154	0.497087	0.0114712	0.65288	0.000403464	-0.348587
Sobic.007G190200	similar to Putative diphosphonucleotide phosphatase	black	0.530568	0.0063623	0.541016	0.00522869	0.509918	0.00921434	0.445005	0.025811	0.532908	0.006092	0.50759	0.00959391	0.611037	0.00117579	0.428034	0.0327976	-0.330542	0.106563	-0.224996	0.279553	0.317849	0.121539	-0.464524	0.0193139	-0.34524	0.09098	-0.177168	0.396871	-0.0617811	0.769239	0.442961	0.0265829	0.178963	0.39203	-0.315118	0.12495	-0.0988166	0.638397	0.188488	0.366888	0.335752	0.100829	0.231041	0.26649	0.295132	0.152074	-0.355686
Sobic.001G114800		black	0.568541	0.00302332	0.278292	0.177976	0.49178	0.0125297	0.177056	0.397175	0.532705	0.00611505	0.609758	0.00121205	0.775659	5.23e-06	0.481795	0.0147398	-0.541339	0.00519654	-0.362248	0.0751558	0.273683	0.185571	-0.592579	0.00180045	-0.348563	0.0877077	-0.0371739	0.859968	0.318884	0.120263	0.735952	2.75e-05	0.194746	0.350896	0.0907974	0.666004	-0.306283	0.13647	-0.282019	0.171996	-0.0660121	0.753897	0.447864	0.0247621	0.504612	0.0100982	-0.425086
Sobic.002G217100	similar to Putative Avr9/Cf-9 rapidly elicited protein 264	black	0.565228	0.00323743	0.260038	0.209349	0.500807	0.0107743	0.188205	0.367623	0.53238	0.00615213	0.466875	0.0186308	0.56639	0.00316093	0.308357	0.133699	-0.560979	0.00353073	-0.201124	0.335027	0.222923	0.284124	-0.367248	0.0709282	0.118743	0.571852	0.199754	0.338399	0.390662	0.0535042	0.578153	0.00246902	0.157162	0.453096	0.561478	0.00349515	-0.139118	0.507191	-0.219412	0.291972	-0.266934	0.197088	0.384153	0.0579716	0.508193	0.00949439	-0.340827
Sobic.004G187300	weakly similar to Putative uncharacterized protein	black	0.543795	0.00495755	0.43475	0.0298718	0.504886	0.0100509	0.298994	0.146532	0.530968	0.00631536	0.521435	0.00751562	0.794041	2.16e-06	0.824006	4.15e-07	-0.629553	0.000746404	-0.768177	7.33e-06	-0.089574	0.670255	-0.403673	0.0453798	-0.669502	0.000252012	-0.442709	0.0266792	-0.0258719	0.9023	0.75238	1.44e-05	0.657138	0.000358597	-0.0488932	0.816469	-0.657313	0.000356856	-0.039297	0.852055	-0.150372	0.47309	0.781327	4.02e-06	0.23503	0.258089	0.00378394
Sobic.006G091700	similar to 12-oxo-phytodienoic acid reductase	black	0.547968	0.00457273	0.377263	0.0630103	0.50331	0.0103254	0.285002	0.167312	0.530084	0.00641942	0.46075	0.0204533	0.730532	3.38e-05	0.5152	0.00839942	-0.66381	0.000297031	-0.463296	0.0196788	0.0566279	0.788038	-0.541196	0.00521067	-0.366666	0.0714109	-0.0185302	0.929944	0.41644	0.0383836	0.867286	2.02e-08	0.310208	0.131262	0.252595	0.223152	-0.459396	0.0208752	-0.100276	0.633423	-0.268336	0.194654	0.652338	0.000409501	0.534988	0.00585988	-0.343053
Sobic.006G237900	similar to H0413E07.5 protein	black	0.548953	0.00448571	0.384047	0.058047	0.498773	0.0111509	0.280163	0.174956	0.529697	0.00646545	0.537449	0.00559481	0.819028	5.57e-07	0.569751	0.00294822	-0.656298	0.000367086	-0.430427	0.0317301	0.200384	0.336846	-0.546971	0.00466234	-0.374604	0.0650427	-0.00807883	0.969427	0.35729	0.0795342	0.897211	1.24e-09	0.294068	0.153626	0.116733	0.578422	-0.366605	0.0714613	-0.0772887	0.713463	-0.148503	0.478671	0.605034	0.00135438	0.618642	0.000978928	-0.412732
Sobic.004G068851	(1 of 6) 1.14.13.143 - Ent-isokaurene C2-hydroxylase / CYP71Z6	black	0.550913	0.00431659	0.362449	0.0749823	0.500942	0.0107498	0.231664	0.265167	0.529158	0.00652998	0.534587	0.00590398	0.707808	7.56e-05	0.65198	0.000413544	-0.609172	0.00122898	-0.516115	0.0082645	0.0506073	0.810147	-0.153922	0.46258	-0.428498	0.0325885	-0.0985393	0.639344	0.179263	0.391222	0.686216	0.000152347	0.510647	0.00909809	0.0533224	0.800158	-0.381974	0.0595305	-0.026975	0.898155	-0.0964873	0.64637	0.669706	0.000250512	0.348833	0.087446	-0.183547
Sobic.001G265600	similar to Aldose 1-epimerase family protein, expressed	black	0.537982	0.00553882	0.447994	0.0247155	0.505997	0.00986093	0.336513	0.100011	0.529111	0.00653562	0.45246	0.0231483	0.773871	5.68e-06	0.630784	0.000723447	-0.626515	0.000805764	-0.522176	0.00741601	0.0586087	0.780798	-0.430092	0.0318777	-0.479791	0.01522	-0.16837	0.421098	0.23776	0.25244	0.870874	1.5e-08	0.406012	0.0440286	0.0386083	0.85462	-0.48857	0.0132084	0.0454785	0.829095	-0.156768	0.454244	0.703302	8.8e-05	0.489905	0.0129225	-0.272688
[truncated: 20,003 more rows]
[truncated: 17 more columns]
