# Supplementary material for: UV-induced reactive oxygen species and transcriptional control of 3-deoxyanthocyanidin biosynthesis in black sorghum pericarp
Source: Front Plant Sci. 2024 Oct 7;15:1451215. doi: 10.3389/fpls.2024.1451215 (PMC11491397; doi:10.3389/fpls.2024.1451215)
Supplement: Supplementary file 2 [file DataSheet2.zip › Data Sheet 8.xlsx]

## Sheet: key 
Supplementary Data Sheet 8. Summary of module size and GO enrichment of the 15 modules identified in the combined WGCNA analysis.
Sheet	Module ID	Number of Genes
Sheet 2	Darkgrey	526
Sheet 3	Saddlebrown	283
Sheet 4	Violet	449
Sheet 5	Cyan	3541
Sheet 6	Green	3164
Sheet 7	grey60	803
Sheet 8	Paleturquoise	247
Sheet 9	Royalblue	710
Sheet 10	Darkgreen	2464
Sheet 11	Brown	2674
Sheet 12	Orange	362
Sheet 13	Magenta	1362
Sheet 14	Darkred	3190
Sheet 15	Skyblue3	1630
Sheet 16	Grey	127

## Sheet: Sheet2
GO enrichment of 526 genes in the Darkgrey module for biological process (P), molecular function (F), and cellular component (C) (p-value ≤ 0.01).
GO.ID	Term	Annotated	Count	Expected	p-value	q-value	Aspect	Genes	Origin input
GO:0044710	single-organism metabolic process	4468	113	89.29	0.00186	0.3572	P	Sobic.001G005700, Sobic.001G044800, Sobic.001G071000, Sobic.001G111700, Sobic.001G111800, Sobic.001G151400, Sobic.001G196300, Sobic.001G222700, Sobic.001G235500, Sobic.001G264000, Sobic.001G274800, Sobic.001G280000, Sobic.001G299100, Sobic.001G317200, Sobic.001G349800, Sobic.001G407800, Sobic.001G451500, Sobic.001G451700, Sobic.001G453100, Sobic.002G000400, Sobic.002G003500, Sobic.002G004700, Sob…	Sobic.001G005700, Sobic.001G044800, Sobic.001G071000, Sobic.001G111700, Sobic.001G111800, Sobic.001G151400, Sobic.001G196300, Sobic.001G222700, Sobic.001G235500, Sobic.001G264000, Sobic.001G274800, Sobic.001G280000, Sobic.001G299100, Sobic.001G317200, Sobic.001G349800, Sobic.001G407800, Sobic.001G451500, Sobic.001G451700, Sobic.001G453100, Sobic.002G000400, Sobic.002G003500, Sobic.002G004700, Sob…
GO:0055114	oxidation-reduction process	1768	59	35.33	4.7e-05	0.04062	P	Sobic.001G196300, Sobic.001G222700, Sobic.001G235500, Sobic.001G264000, Sobic.001G274800, Sobic.001G299100, Sobic.001G407800, Sobic.001G451700, Sobic.002G000400, Sobic.002G003500, Sobic.002G004700, Sobic.002G065700, Sobic.002G074400, Sobic.002G103800, Sobic.002G126600, Sobic.002G255700, Sobic.002G273800, Sobic.002G416900, Sobic.003G009700, Sobic.003G036300, Sobic.003G109832, Sobic.003G111900, Sob…	Sobic.001G196300, Sobic.001G222700, Sobic.001G235500, Sobic.001G264000, Sobic.001G274800, Sobic.001G299100, Sobic.001G407800, Sobic.001G451700, Sobic.002G000400, Sobic.002G003500, Sobic.002G004700, Sobic.002G065700, Sobic.002G074400, Sobic.002G103800, Sobic.002G126600, Sobic.002G255700, Sobic.002G273800, Sobic.002G416900, Sobic.003G009700, Sobic.003G036300, Sobic.003G109832, Sobic.003G111900, Sob…
GO:0044711	single-organism biosynthetic process	1521	50	30.4	0.00029	0.08845	P	Sobic.001G005700, Sobic.001G071000, Sobic.001G151400, Sobic.001G196300, Sobic.001G222700, Sobic.001G235500, Sobic.001G451500, Sobic.001G453100, Sobic.002G000400, Sobic.002G065700, Sobic.002G126600, Sobic.002G273800, Sobic.003G009700, Sobic.003G033900, Sobic.003G040800, Sobic.003G203500, Sobic.003G286600, Sobic.003G304600, Sobic.003G356000, Sobic.004G008800, Sobic.004G069700, Sobic.004G097700, Sob…	Sobic.001G005700, Sobic.001G071000, Sobic.001G151400, Sobic.001G196300, Sobic.001G222700, Sobic.001G235500, Sobic.001G451500, Sobic.001G453100, Sobic.002G000400, Sobic.002G065700, Sobic.002G126600, Sobic.002G273800, Sobic.003G009700, Sobic.003G033900, Sobic.003G040800, Sobic.003G203500, Sobic.003G286600, Sobic.003G304600, Sobic.003G356000, Sobic.004G008800, Sobic.004G069700, Sobic.004G097700, Sob…
GO:0019752	carboxylic acid metabolic process	1031	32	20.6	0.00877	1	P	Sobic.001G005700, Sobic.001G071000, Sobic.001G151400, Sobic.001G222700, Sobic.001G451500, Sobic.001G453100, Sobic.002G337500, Sobic.003G033900, Sobic.003G047500, Sobic.003G094200, Sobic.003G286600, Sobic.003G356000, Sobic.004G008800, Sobic.004G097700, Sobic.004G153300, Sobic.004G191000, Sobic.004G220300, Sobic.005G168800, Sobic.006G120900, Sobic.006G248300, Sobic.007G186000, Sobic.007G223900, Sob…	Sobic.001G005700, Sobic.001G071000, Sobic.001G151400, Sobic.001G222700, Sobic.001G451500, Sobic.001G453100, Sobic.002G337500, Sobic.003G033900, Sobic.003G047500, Sobic.003G094200, Sobic.003G286600, Sobic.003G356000, Sobic.004G008800, Sobic.004G097700, Sobic.004G153300, Sobic.004G191000, Sobic.004G220300, Sobic.005G168800, Sobic.006G120900, Sobic.006G248300, Sobic.007G186000, Sobic.007G223900, Sob…
GO:0019748	secondary metabolic process	432	29	8.63	1.2e-08	6.222e-05	P	Sobic.001G071000, Sobic.001G196300, Sobic.001G235500, Sobic.001G280000, Sobic.001G317200, Sobic.002G000400, Sobic.002G065700, Sobic.002G126600, Sobic.002G273800, Sobic.003G009700, Sobic.003G040800, Sobic.003G203500, Sobic.003G264500, Sobic.003G426500, Sobic.004G069700, Sobic.004G097700, Sobic.004G200900, Sobic.004G220300, Sobic.005G101500, Sobic.005G101600, Sobic.005G101700, Sobic.005G101800, Sob…	Sobic.001G071000, Sobic.001G196300, Sobic.001G235500, Sobic.001G280000, Sobic.001G317200, Sobic.002G000400, Sobic.002G065700, Sobic.002G126600, Sobic.002G273800, Sobic.003G009700, Sobic.003G040800, Sobic.003G203500, Sobic.003G264500, Sobic.003G426500, Sobic.004G069700, Sobic.004G097700, Sobic.004G200900, Sobic.004G220300, Sobic.005G101500, Sobic.005G101600, Sobic.005G101700, Sobic.005G101800, Sob…
GO:0006952	defense response	671	28	13.41	0.00019	0.07578	P	Sobic.001G222700, Sobic.001G293600, Sobic.001G400700, Sobic.001G400800, Sobic.001G400900, Sobic.001G401100, Sobic.001G401300, Sobic.001G483600, Sobic.002G107900, Sobic.002G327500, Sobic.003G215800, Sobic.003G416400, Sobic.004G182300, Sobic.005G016400, Sobic.005G169200, Sobic.005G169400, Sobic.006G056400, Sobic.006G220500, Sobic.006G279400, Sobic.008G024700, Sobic.008G025500, Sobic.009G082000, Sob…	Sobic.001G222700, Sobic.001G293600, Sobic.001G400700, Sobic.001G400800, Sobic.001G400900, Sobic.001G401100, Sobic.001G401300, Sobic.001G483600, Sobic.002G107900, Sobic.002G327500, Sobic.003G215800, Sobic.003G416400, Sobic.004G182300, Sobic.005G016400, Sobic.005G169200, Sobic.005G169400, Sobic.006G056400, Sobic.006G220500, Sobic.006G279400, Sobic.008G024700, Sobic.008G025500, Sobic.009G082000, Sob…
GO:0044283	small molecule biosynthetic process	537	25	10.73	8e-05	0.05926	P	Sobic.001G005700, Sobic.001G071000, Sobic.001G151400, Sobic.001G222700, Sobic.001G451500, Sobic.001G453100, Sobic.003G033900, Sobic.003G286600, Sobic.003G356000, Sobic.004G008800, Sobic.004G097700, Sobic.004G153300, Sobic.004G220300, Sobic.005G126800, Sobic.005G136300, Sobic.005G162000, Sobic.005G168800, Sobic.006G248300, Sobic.007G186000, Sobic.009G142400, Sobic.009G241000, Sobic.010G049100, Sob…	Sobic.001G005700, Sobic.001G071000, Sobic.001G151400, Sobic.001G222700, Sobic.001G451500, Sobic.001G453100, Sobic.003G033900, Sobic.003G286600, Sobic.003G356000, Sobic.004G008800, Sobic.004G097700, Sobic.004G153300, Sobic.004G220300, Sobic.005G126800, Sobic.005G136300, Sobic.005G162000, Sobic.005G168800, Sobic.006G248300, Sobic.007G186000, Sobic.009G142400, Sobic.009G241000, Sobic.010G049100, Sob…
GO:0009607	response to biotic stimulus	508	23	10.15	0.00023	0.0795	P	Sobic.001G222700, Sobic.001G400700, Sobic.001G400800, Sobic.001G400900, Sobic.001G401100, Sobic.001G401300, Sobic.001G483600, Sobic.002G107900, Sobic.003G062500, Sobic.003G215800, Sobic.003G416400, Sobic.004G182300, Sobic.005G045200, Sobic.005G169200, Sobic.005G169400, Sobic.006G056400, Sobic.006G164200, Sobic.006G220500, Sobic.006G248300, Sobic.006G279400, Sobic.010G020200, Sobic.010G049100, Sob…	Sobic.001G222700, Sobic.001G400700, Sobic.001G400800, Sobic.001G400900, Sobic.001G401100, Sobic.001G401300, Sobic.001G483600, Sobic.002G107900, Sobic.003G062500, Sobic.003G215800, Sobic.003G416400, Sobic.004G182300, Sobic.005G045200, Sobic.005G169200, Sobic.005G169400, Sobic.006G056400, Sobic.006G164200, Sobic.006G220500, Sobic.006G248300, Sobic.006G279400, Sobic.010G020200, Sobic.010G049100, Sob…
GO:0044550	secondary metabolite biosynthetic process	327	23	6.54	1.8e-07	0.0004666	P	Sobic.001G071000, Sobic.001G196300, Sobic.001G235500, Sobic.002G000400, Sobic.002G065700, Sobic.002G126600, Sobic.002G273800, Sobic.003G009700, Sobic.003G040800, Sobic.003G203500, Sobic.004G069700, Sobic.004G200900, Sobic.004G220300, Sobic.005G101500, Sobic.005G101600, Sobic.005G101700, Sobic.005G101800, Sobic.005G136300, Sobic.007G044900, Sobic.007G141200, Sobic.007G152500, Sobic.009G064400, Sob…	Sobic.001G071000, Sobic.001G196300, Sobic.001G235500, Sobic.002G000400, Sobic.002G065700, Sobic.002G126600, Sobic.002G273800, Sobic.003G009700, Sobic.003G040800, Sobic.003G203500, Sobic.004G069700, Sobic.004G200900, Sobic.004G220300, Sobic.005G101500, Sobic.005G101600, Sobic.005G101700, Sobic.005G101800, Sobic.005G136300, Sobic.007G044900, Sobic.007G141200, Sobic.007G152500, Sobic.009G064400, Sob…
GO:0032787	monocarboxylic acid metabolic process	552	22	11.03	0.0017	0.345	P	Sobic.001G005700, Sobic.001G151400, Sobic.001G222700, Sobic.002G337500, Sobic.003G033900, Sobic.003G047500, Sobic.003G286600, Sobic.004G008800, Sobic.004G153300, Sobic.004G191000, Sobic.004G220300, Sobic.005G168800, Sobic.006G248300, Sobic.007G186000, Sobic.007G223900, Sobic.009G064300, Sobic.009G080400, Sobic.009G241000, Sobic.010G049100, Sobic.010G092200, Sobic.010G212600, Sobic.010G238400	Sobic.001G005700, Sobic.001G151400, Sobic.001G222700, Sobic.002G337500, Sobic.003G033900, Sobic.003G047500, Sobic.003G286600, Sobic.004G008800, Sobic.004G153300, Sobic.004G191000, Sobic.004G220300, Sobic.005G168800, Sobic.006G248300, Sobic.007G186000, Sobic.007G223900, Sobic.009G064300, Sobic.009G080400, Sobic.009G241000, Sobic.010G049100, Sobic.010G092200, Sobic.010G212600, Sobic.010G238400
GO:0016053	organic acid biosynthetic process	398	22	7.95	1.7e-05	0.01763	P	Sobic.001G005700, Sobic.001G071000, Sobic.001G151400, Sobic.001G222700, Sobic.001G451500, Sobic.001G453100, Sobic.003G033900, Sobic.003G286600, Sobic.003G356000, Sobic.004G008800, Sobic.004G097700, Sobic.004G153300, Sobic.004G220300, Sobic.005G168800, Sobic.006G248300, Sobic.007G186000, Sobic.009G142400, Sobic.009G241000, Sobic.010G049100, Sobic.010G092200, Sobic.010G198000, Sobic.010G212600	Sobic.001G005700, Sobic.001G071000, Sobic.001G151400, Sobic.001G222700, Sobic.001G451500, Sobic.001G453100, Sobic.003G033900, Sobic.003G286600, Sobic.003G356000, Sobic.004G008800, Sobic.004G097700, Sobic.004G153300, Sobic.004G220300, Sobic.005G168800, Sobic.006G248300, Sobic.007G186000, Sobic.009G142400, Sobic.009G241000, Sobic.010G049100, Sobic.010G092200, Sobic.010G198000, Sobic.010G212600
GO:0046394	carboxylic acid biosynthetic process	398	22	7.95	1.7e-05	0.01763	P	Sobic.001G005700, Sobic.001G071000, Sobic.001G151400, Sobic.001G222700, Sobic.001G451500, Sobic.001G453100, Sobic.003G033900, Sobic.003G286600, Sobic.003G356000, Sobic.004G008800, Sobic.004G097700, Sobic.004G153300, Sobic.004G220300, Sobic.005G168800, Sobic.006G248300, Sobic.007G186000, Sobic.009G142400, Sobic.009G241000, Sobic.010G049100, Sobic.010G092200, Sobic.010G198000, Sobic.010G212600	Sobic.001G005700, Sobic.001G071000, Sobic.001G151400, Sobic.001G222700, Sobic.001G451500, Sobic.001G453100, Sobic.003G033900, Sobic.003G286600, Sobic.003G356000, Sobic.004G008800, Sobic.004G097700, Sobic.004G153300, Sobic.004G220300, Sobic.005G168800, Sobic.006G248300, Sobic.007G186000, Sobic.009G142400, Sobic.009G241000, Sobic.010G049100, Sobic.010G092200, Sobic.010G198000, Sobic.010G212600
GO:0065009	regulation of molecular function	448	19	8.95	0.00173	0.345	P	Sobic.001G400900, Sobic.001G401100, Sobic.001G401300, Sobic.002G103800, Sobic.003G111200, Sobic.003G111300, Sobic.003G126800, Sobic.003G327700, Sobic.003G355800, Sobic.005G101500, Sobic.005G101600, Sobic.005G101700, Sobic.005G101800, Sobic.005G215900, Sobic.007G203300, Sobic.008G067200, Sobic.008G154500, Sobic.009G044100, Sobic.009G182000	Sobic.001G400900, Sobic.001G401100, Sobic.001G401300, Sobic.002G103800, Sobic.003G111200, Sobic.003G111300, Sobic.003G126800, Sobic.003G327700, Sobic.003G355800, Sobic.005G101500, Sobic.005G101600, Sobic.005G101700, Sobic.005G101800, Sobic.005G215900, Sobic.007G203300, Sobic.008G067200, Sobic.008G154500, Sobic.009G044100, Sobic.009G182000
GO:0050790	regulation of catalytic activity	426	19	8.51	0.00097	0.2286	P	Sobic.001G400900, Sobic.001G401100, Sobic.001G401300, Sobic.002G103800, Sobic.003G111200, Sobic.003G111300, Sobic.003G126800, Sobic.003G327700, Sobic.003G355800, Sobic.005G101500, Sobic.005G101600, Sobic.005G101700, Sobic.005G101800, Sobic.005G215900, Sobic.007G203300, Sobic.008G067200, Sobic.008G154500, Sobic.009G044100, Sobic.009G182000	Sobic.001G400900, Sobic.001G401100, Sobic.001G401300, Sobic.002G103800, Sobic.003G111200, Sobic.003G111300, Sobic.003G126800, Sobic.003G327700, Sobic.003G355800, Sobic.005G101500, Sobic.005G101600, Sobic.005G101700, Sobic.005G101800, Sobic.005G215900, Sobic.007G203300, Sobic.008G067200, Sobic.008G154500, Sobic.009G044100, Sobic.009G182000
GO:0072330	monocarboxylic acid biosynthetic process	201	15	4.02	1.3e-05	0.01763	P	Sobic.001G005700, Sobic.001G151400, Sobic.001G222700, Sobic.003G033900, Sobic.003G286600, Sobic.004G008800, Sobic.004G153300, Sobic.004G220300, Sobic.005G168800, Sobic.006G248300, Sobic.007G186000, Sobic.009G241000, Sobic.010G049100, Sobic.010G092200, Sobic.010G212600	Sobic.001G005700, Sobic.001G151400, Sobic.001G222700, Sobic.003G033900, Sobic.003G286600, Sobic.004G008800, Sobic.004G153300, Sobic.004G220300, Sobic.005G168800, Sobic.006G248300, Sobic.007G186000, Sobic.009G241000, Sobic.010G049100, Sobic.010G092200, Sobic.010G212600
GO:0044092	negative regulation of molecular function	229	13	4.58	0.00072	0.1778	P	Sobic.001G400900, Sobic.001G401100, Sobic.001G401300, Sobic.003G111200, Sobic.003G111300, Sobic.003G126800, Sobic.003G327700, Sobic.003G355800, Sobic.005G215900, Sobic.008G067200, Sobic.008G154500, Sobic.009G044100, Sobic.009G182000	Sobic.001G400900, Sobic.001G401100, Sobic.001G401300, Sobic.003G111200, Sobic.003G111300, Sobic.003G126800, Sobic.003G327700, Sobic.003G355800, Sobic.005G215900, Sobic.008G067200, Sobic.008G154500, Sobic.009G044100, Sobic.009G182000
GO:0043086	negative regulation of catalytic activity	220	13	4.4	0.00049	0.127	P	Sobic.001G400900, Sobic.001G401100, Sobic.001G401300, Sobic.003G111200, Sobic.003G111300, Sobic.003G126800, Sobic.003G327700, Sobic.003G355800, Sobic.005G215900, Sobic.008G067200, Sobic.008G154500, Sobic.009G044100, Sobic.009G182000	Sobic.001G400900, Sobic.001G401100, Sobic.001G401300, Sobic.003G111200, Sobic.003G111300, Sobic.003G126800, Sobic.003G327700, Sobic.003G355800, Sobic.005G215900, Sobic.008G067200, Sobic.008G154500, Sobic.009G044100, Sobic.009G182000
GO:0009812	flavonoid metabolic process	226	11	4.52	0.00587	0.8464	P	Sobic.001G035600, Sobic.001G071000, Sobic.002G337500, Sobic.003G047500, Sobic.004G191000, Sobic.005G136300, Sobic.005G137200, Sobic.007G223900, Sobic.009G064300, Sobic.009G080400, Sobic.010G238400	Sobic.001G035600, Sobic.001G071000, Sobic.002G337500, Sobic.003G047500, Sobic.004G191000, Sobic.005G136300, Sobic.005G137200, Sobic.007G223900, Sobic.009G064300, Sobic.009G080400, Sobic.010G238400
GO:0009813	flavonoid biosynthetic process	214	11	4.28	0.00391	0.6335	P	Sobic.001G035600, Sobic.001G071000, Sobic.002G337500, Sobic.003G047500, Sobic.004G191000, Sobic.005G136300, Sobic.005G137200, Sobic.007G223900, Sobic.009G064300, Sobic.009G080400, Sobic.010G238400	Sobic.001G035600, Sobic.001G071000, Sobic.002G337500, Sobic.003G047500, Sobic.004G191000, Sobic.005G136300, Sobic.005G137200, Sobic.007G223900, Sobic.009G064300, Sobic.009G080400, Sobic.010G238400
GO:0051336	regulation of hydrolase activity	186	11	3.72	0.00131	0.283	P	Sobic.001G400900, Sobic.001G401100, Sobic.001G401300, Sobic.003G111200, Sobic.003G111300, Sobic.003G126800, Sobic.003G327700, Sobic.003G355800, Sobic.005G215900, Sobic.008G067200, Sobic.009G182000	Sobic.001G400900, Sobic.001G401100, Sobic.001G401300, Sobic.003G111200, Sobic.003G111300, Sobic.003G126800, Sobic.003G327700, Sobic.003G355800, Sobic.005G215900, Sobic.008G067200, Sobic.009G182000
GO:0009698	phenylpropanoid metabolic process	151	11	3.02	0.00023	0.0795	P	Sobic.001G196300, Sobic.002G126600, Sobic.003G040800, Sobic.003G203500, Sobic.004G220300, Sobic.005G101500, Sobic.005G101600, Sobic.005G101700, Sobic.005G101800, Sobic.005G136300, Sobic.007G141200	Sobic.001G196300, Sobic.002G126600, Sobic.003G040800, Sobic.003G203500, Sobic.004G220300, Sobic.005G101500, Sobic.005G101600, Sobic.005G101700, Sobic.005G101800, Sobic.005G136300, Sobic.007G141200
GO:0006631	fatty acid metabolic process	208	10	4.16	0.00916	1	P	Sobic.001G005700, Sobic.001G222700, Sobic.003G286600, Sobic.004G008800, Sobic.004G153300, Sobic.006G248300, Sobic.009G241000, Sobic.010G049100, Sobic.010G092200, Sobic.010G212600	Sobic.001G005700, Sobic.001G222700, Sobic.003G286600, Sobic.004G008800, Sobic.004G153300, Sobic.006G248300, Sobic.009G241000, Sobic.010G049100, Sobic.010G092200, Sobic.010G212600
GO:0009699	phenylpropanoid biosynthetic process	122	10	2.44	0.00017	0.07578	P	Sobic.001G196300, Sobic.003G040800, Sobic.003G203500, Sobic.004G220300, Sobic.005G101500, Sobic.005G101600, Sobic.005G101700, Sobic.005G101800, Sobic.005G136300, Sobic.007G141200	Sobic.001G196300, Sobic.003G040800, Sobic.003G203500, Sobic.004G220300, Sobic.005G101500, Sobic.005G101600, Sobic.005G101700, Sobic.005G101800, Sobic.005G136300, Sobic.007G141200
GO:0006633	fatty acid biosynthetic process	147	9	2.94	0.0028	0.5185	P	Sobic.001G005700, Sobic.001G222700, Sobic.003G286600, Sobic.004G008800, Sobic.004G153300, Sobic.006G248300, Sobic.009G241000, Sobic.010G092200, Sobic.010G212600	Sobic.001G005700, Sobic.001G222700, Sobic.003G286600, Sobic.004G008800, Sobic.004G153300, Sobic.006G248300, Sobic.009G241000, Sobic.010G092200, Sobic.010G212600
GO:0030162	regulation of proteolysis	128	8	2.56	0.00419	0.6583	P	Sobic.003G111200, Sobic.003G111300, Sobic.003G126800, Sobic.003G327700, Sobic.003G355800, Sobic.005G215900, Sobic.008G067200, Sobic.009G182000	Sobic.003G111200, Sobic.003G111300, Sobic.003G126800, Sobic.003G327700, Sobic.003G355800, Sobic.005G215900, Sobic.008G067200, Sobic.009G182000
GO:0045861	negative regulation of proteolysis	90	8	1.8	0.00043	0.1173	P	Sobic.003G111200, Sobic.003G111300, Sobic.003G126800, Sobic.003G327700, Sobic.003G355800, Sobic.005G215900, Sobic.008G067200, Sobic.009G182000	Sobic.003G111200, Sobic.003G111300, Sobic.003G126800, Sobic.003G327700, Sobic.003G355800, Sobic.005G215900, Sobic.008G067200, Sobic.009G182000
GO:0051346	negative regulation of hydrolase activity	85	8	1.7	0.00029	0.08845	P	Sobic.003G111200, Sobic.003G111300, Sobic.003G126800, Sobic.003G327700, Sobic.003G355800, Sobic.005G215900, Sobic.008G067200, Sobic.009G182000	Sobic.003G111200, Sobic.003G111300, Sobic.003G126800, Sobic.003G327700, Sobic.003G355800, Sobic.005G215900, Sobic.008G067200, Sobic.009G182000
GO:0010466	negative regulation of peptidase activity	80	8	1.6	0.00019	0.07578	P	Sobic.003G111200, Sobic.003G111300, Sobic.003G126800, Sobic.003G327700, Sobic.003G355800, Sobic.005G215900, Sobic.008G067200, Sobic.009G182000	Sobic.003G111200, Sobic.003G111300, Sobic.003G126800, Sobic.003G327700, Sobic.003G355800, Sobic.005G215900, Sobic.008G067200, Sobic.009G182000
GO:0010951	negative regulation of endopeptidase activity	80	8	1.6	0.00019	0.07578	P	Sobic.003G111200, Sobic.003G111300, Sobic.003G126800, Sobic.003G327700, Sobic.003G355800, Sobic.005G215900, Sobic.008G067200, Sobic.009G182000	Sobic.003G111200, Sobic.003G111300, Sobic.003G126800, Sobic.003G327700, Sobic.003G355800, Sobic.005G215900, Sobic.008G067200, Sobic.009G182000
GO:0052547	regulation of peptidase activity	80	8	1.6	0.00019	0.07578	P	Sobic.003G111200, Sobic.003G111300, Sobic.003G126800, Sobic.003G327700, Sobic.003G355800, Sobic.005G215900, Sobic.008G067200, Sobic.009G182000	Sobic.003G111200, Sobic.003G111300, Sobic.003G126800, Sobic.003G327700, Sobic.003G355800, Sobic.005G215900, Sobic.008G067200, Sobic.009G182000
GO:0052548	regulation of endopeptidase activity	80	8	1.6	0.00019	0.07578	P	Sobic.003G111200, Sobic.003G111300, Sobic.003G126800, Sobic.003G327700, Sobic.003G355800, Sobic.005G215900, Sobic.008G067200, Sobic.009G182000	Sobic.003G111200, Sobic.003G111300, Sobic.003G126800, Sobic.003G327700, Sobic.003G355800, Sobic.005G215900, Sobic.008G067200, Sobic.009G182000
GO:0009404	toxin metabolic process	63	5	1.26	0.00843	1	P	Sobic.001G071000, Sobic.001G317200, Sobic.003G264500, Sobic.003G426500, Sobic.005G212700	Sobic.001G071000, Sobic.001G317200, Sobic.003G264500, Sobic.003G426500, Sobic.005G212700
GO:0010150	leaf senescence	59	5	1.18	0.0064	0.8509	P	Sobic.001G071000, Sobic.001G299100, Sobic.003G416400, Sobic.004G157100, Sobic.008G021800	Sobic.001G071000, Sobic.001G299100, Sobic.003G416400, Sobic.004G157100, Sobic.008G021800
GO:0010260	organ senescence	59	5	1.18	0.0064	0.8509	P	Sobic.001G071000, Sobic.001G299100, Sobic.003G416400, Sobic.004G157100, Sobic.008G021800	Sobic.001G071000, Sobic.001G299100, Sobic.003G416400, Sobic.004G157100, Sobic.008G021800
GO:0006665	sphingolipid metabolic process	31	4	0.62	0.00322	0.5757	P	Sobic.005G126800, Sobic.006G182100, Sobic.007G011700, Sobic.010G092200	Sobic.005G126800, Sobic.006G182100, Sobic.007G011700, Sobic.010G092200
GO:0030148	sphingolipid biosynthetic process	19	3	0.38	0.00604	0.8464	P	Sobic.005G126800, Sobic.006G182100, Sobic.010G092200	Sobic.005G126800, Sobic.006G182100, Sobic.010G092200
GO:0080163	regulation of protein serine/threonine phosphatase activity	19	3	0.38	0.00604	0.8464	P	Sobic.001G400900, Sobic.001G401100, Sobic.001G401300	Sobic.001G400900, Sobic.001G401100, Sobic.001G401300
GO:0001676	long-chain fatty acid metabolic process	6	2	0.12	0.00566	0.8464	P	Sobic.006G248300, Sobic.010G049100	Sobic.006G248300, Sobic.010G049100
GO:0043446	cellular alkane metabolic process	5	2	0.1	0.00383	0.6335	P	Sobic.001G222700, Sobic.010G212600	Sobic.001G222700, Sobic.010G212600
GO:0043447	alkane biosynthetic process	5	2	0.1	0.00383	0.6335	P	Sobic.001G222700, Sobic.010G212600	Sobic.001G222700, Sobic.010G212600
GO:0046519	sphingoid metabolic process	3	2	0.06	0.00118	0.266	P	Sobic.005G126800, Sobic.010G092200	Sobic.005G126800, Sobic.010G092200
GO:0046520	sphingoid biosynthetic process	2	2	0.04	0.0004	0.1152	P	Sobic.005G126800, Sobic.010G092200	Sobic.005G126800, Sobic.010G092200
GO:0016021	integral component of membrane	4657	104	78.74	0.00035	0.2127	C	Sobic.001G049200, Sobic.001G054000, Sobic.001G074800, Sobic.001G096800, Sobic.001G122500, Sobic.001G136300, Sobic.001G150200, Sobic.001G157200, Sobic.001G159600, Sobic.001G222700, Sobic.001G223200, Sobic.001G261200, Sobic.001G322100, Sobic.001G358300, Sobic.001G381200, Sobic.001G401800, Sobic.001G467600, Sobic.001G469500, Sobic.001G499100, Sobic.002G000400, Sobic.002G003800, Sobic.002G024000, Sob…	Sobic.001G049200, Sobic.001G054000, Sobic.001G074800, Sobic.001G096800, Sobic.001G122500, Sobic.001G136300, Sobic.001G150200, Sobic.001G157200, Sobic.001G159600, Sobic.001G222700, Sobic.001G223200, Sobic.001G261200, Sobic.001G322100, Sobic.001G358300, Sobic.001G381200, Sobic.001G401800, Sobic.001G467600, Sobic.001G469500, Sobic.001G499100, Sobic.002G000400, Sobic.002G003800, Sobic.002G024000, Sob…
GO:0031224	intrinsic component of membrane	4781	105	80.84	0.00063	0.2127	C	Sobic.001G049200, Sobic.001G054000, Sobic.001G074800, Sobic.001G096800, Sobic.001G122500, Sobic.001G136300, Sobic.001G150200, Sobic.001G157200, Sobic.001G159600, Sobic.001G222700, Sobic.001G223200, Sobic.001G261200, Sobic.001G322100, Sobic.001G358300, Sobic.001G381200, Sobic.001G401800, Sobic.001G467600, Sobic.001G469500, Sobic.001G499100, Sobic.002G000400, Sobic.002G003800, Sobic.002G024000, Sob…	Sobic.001G049200, Sobic.001G054000, Sobic.001G074800, Sobic.001G096800, Sobic.001G122500, Sobic.001G136300, Sobic.001G150200, Sobic.001G157200, Sobic.001G159600, Sobic.001G222700, Sobic.001G223200, Sobic.001G261200, Sobic.001G322100, Sobic.001G358300, Sobic.001G381200, Sobic.001G401800, Sobic.001G467600, Sobic.001G469500, Sobic.001G499100, Sobic.002G000400, Sobic.002G003800, Sobic.002G024000, Sob…
GO:0016020	membrane	6764	139	114.36	0.00073	0.2127	C	Sobic.001G035600, Sobic.001G049200, Sobic.001G054000, Sobic.001G074800, Sobic.001G096800, Sobic.001G111700, Sobic.001G122500, Sobic.001G136300, Sobic.001G150200, Sobic.001G157200, Sobic.001G159600, Sobic.001G196300, Sobic.001G222700, Sobic.001G223200, Sobic.001G235500, Sobic.001G261200, Sobic.001G322100, Sobic.001G349800, Sobic.001G358300, Sobic.001G381200, Sobic.001G401800, Sobic.001G446200, Sob…	Sobic.001G035600, Sobic.001G049200, Sobic.001G054000, Sobic.001G074800, Sobic.001G096800, Sobic.001G111700, Sobic.001G122500, Sobic.001G136300, Sobic.001G150200, Sobic.001G157200, Sobic.001G159600, Sobic.001G196300, Sobic.001G222700, Sobic.001G223200, Sobic.001G235500, Sobic.001G261200, Sobic.001G322100, Sobic.001G349800, Sobic.001G358300, Sobic.001G381200, Sobic.001G401800, Sobic.001G446200, Sob…
GO:0044425	membrane part	5119	109	86.55	0.00155	0.3387	C	Sobic.001G035600, Sobic.001G049200, Sobic.001G054000, Sobic.001G074800, Sobic.001G096800, Sobic.001G122500, Sobic.001G136300, Sobic.001G150200, Sobic.001G157200, Sobic.001G159600, Sobic.001G222700, Sobic.001G223200, Sobic.001G261200, Sobic.001G322100, Sobic.001G358300, Sobic.001G381200, Sobic.001G401800, Sobic.001G446200, Sobic.001G467600, Sobic.001G469500, Sobic.001G499100, Sobic.002G000400, Sob…	Sobic.001G035600, Sobic.001G049200, Sobic.001G054000, Sobic.001G074800, Sobic.001G096800, Sobic.001G122500, Sobic.001G136300, Sobic.001G150200, Sobic.001G157200, Sobic.001G159600, Sobic.001G222700, Sobic.001G223200, Sobic.001G261200, Sobic.001G322100, Sobic.001G358300, Sobic.001G381200, Sobic.001G401800, Sobic.001G446200, Sobic.001G467600, Sobic.001G469500, Sobic.001G499100, Sobic.002G000400, Sob…
GO:0003824	catalytic activity	9345	215	175.95	1.5e-05	0.0126	F	Sobic.001G035600, Sobic.001G044800, Sobic.001G049200, Sobic.001G074800, Sobic.001G111700, Sobic.001G111800, Sobic.001G150200, Sobic.001G151400, Sobic.001G196300, Sobic.001G205700, Sobic.001G222700, Sobic.001G235500, Sobic.001G258300, Sobic.001G261600, Sobic.001G264000, Sobic.001G274800, Sobic.001G280000, Sobic.001G285400, Sobic.001G292000, Sobic.001G293600, Sobic.001G299100, Sobic.001G306000, Sob…	Sobic.001G035600, Sobic.001G044800, Sobic.001G049200, Sobic.001G074800, Sobic.001G111700, Sobic.001G111800, Sobic.001G150200, Sobic.001G151400, Sobic.001G196300, Sobic.001G205700, Sobic.001G222700, Sobic.001G235500, Sobic.001G258300, Sobic.001G261600, Sobic.001G264000, Sobic.001G274800, Sobic.001G280000, Sobic.001G285400, Sobic.001G292000, Sobic.001G293600, Sobic.001G299100, Sobic.001G306000, Sob…
GO:0016491	oxidoreductase activity	1680	60	31.63	9.5e-07	0.001511	F	Sobic.001G196300, Sobic.001G222700, Sobic.001G235500, Sobic.001G264000, Sobic.001G274800, Sobic.001G299100, Sobic.001G407800, Sobic.001G451700, Sobic.002G000400, Sobic.002G003500, Sobic.002G004700, Sobic.002G065700, Sobic.002G074400, Sobic.002G103800, Sobic.002G126600, Sobic.002G255700, Sobic.002G273800, Sobic.002G416900, Sobic.003G009700, Sobic.003G036300, Sobic.003G109832, Sobic.003G111900, Sob…	Sobic.001G196300, Sobic.001G222700, Sobic.001G235500, Sobic.001G264000, Sobic.001G274800, Sobic.001G299100, Sobic.001G407800, Sobic.001G451700, Sobic.002G000400, Sobic.002G003500, Sobic.002G004700, Sobic.002G065700, Sobic.002G074400, Sobic.002G103800, Sobic.002G126600, Sobic.002G255700, Sobic.002G273800, Sobic.002G416900, Sobic.003G009700, Sobic.003G036300, Sobic.003G109832, Sobic.003G111900, Sob…
GO:0005524	ATP binding	2249	59	42.34	0.00511	0.5618	F	Sobic.001G074800, Sobic.001G111800, Sobic.001G150200, Sobic.001G306000, Sobic.001G420100, Sobic.001G451500, Sobic.001G483600, Sobic.001G499100, Sobic.001G517900, Sobic.002G024000, Sobic.002G024100, Sobic.002G024200, Sobic.002G024300, Sobic.002G067000, Sobic.002G107900, Sobic.002G234400, Sobic.002G326300, Sobic.002G327500, Sobic.003G012900, Sobic.003G064500, Sobic.003G094200, Sobic.003G215800, Sob…	Sobic.001G074800, Sobic.001G111800, Sobic.001G150200, Sobic.001G306000, Sobic.001G420100, Sobic.001G451500, Sobic.001G483600, Sobic.001G499100, Sobic.001G517900, Sobic.002G024000, Sobic.002G024100, Sobic.002G024200, Sobic.002G024300, Sobic.002G067000, Sobic.002G107900, Sobic.002G234400, Sobic.002G326300, Sobic.002G327500, Sobic.003G012900, Sobic.003G064500, Sobic.003G094200, Sobic.003G215800, Sob…
GO:0005506	iron ion binding	474	26	8.92	1.2e-06	0.001511	F	Sobic.001G196300, Sobic.001G222700, Sobic.001G235500, Sobic.001G407800, Sobic.001G451700, Sobic.002G000400, Sobic.002G065700, Sobic.002G126600, Sobic.002G273800, Sobic.003G009700, Sobic.003G036300, Sobic.003G109832, Sobic.003G286600, Sobic.004G008800, Sobic.004G069700, Sobic.004G200900, Sobic.005G162000, Sobic.007G044900, Sobic.007G152500, Sobic.008G004800, Sobic.009G064400, Sobic.009G121600, Sob…	Sobic.001G196300, Sobic.001G222700, Sobic.001G235500, Sobic.001G407800, Sobic.001G451700, Sobic.002G000400, Sobic.002G065700, Sobic.002G126600, Sobic.002G273800, Sobic.003G009700, Sobic.003G036300, Sobic.003G109832, Sobic.003G286600, Sobic.004G008800, Sobic.004G069700, Sobic.004G200900, Sobic.005G162000, Sobic.007G044900, Sobic.007G152500, Sobic.008G004800, Sobic.009G064400, Sobic.009G121600, Sob…
GO:0004674	protein serine/threonine kinase activity	794	25	14.95	0.00863	0.7764	F	Sobic.001G074800, Sobic.001G150200, Sobic.001G483600, Sobic.001G517900, Sobic.002G024000, Sobic.002G024100, Sobic.002G024200, Sobic.002G107900, Sobic.002G327500, Sobic.003G012900, Sobic.003G064500, Sobic.003G251200, Sobic.004G028600, Sobic.004G252200, Sobic.006G087900, Sobic.006G229600, Sobic.008G007200, Sobic.008G024300, Sobic.008G165800, Sobic.009G034200, Sobic.009G082000, Sobic.009G082200, Sob…	Sobic.001G074800, Sobic.001G150200, Sobic.001G483600, Sobic.001G517900, Sobic.002G024000, Sobic.002G024100, Sobic.002G024200, Sobic.002G107900, Sobic.002G327500, Sobic.003G012900, Sobic.003G064500, Sobic.003G251200, Sobic.004G028600, Sobic.004G252200, Sobic.006G087900, Sobic.006G229600, Sobic.008G007200, Sobic.008G024300, Sobic.008G165800, Sobic.009G034200, Sobic.009G082000, Sobic.009G082200, Sob…
GO:0020037	heme binding	550	22	10.36	0.00079	0.1421	F	Sobic.001G196300, Sobic.001G235500, Sobic.001G451700, Sobic.002G000400, Sobic.002G003500, Sobic.002G065700, Sobic.002G126600, Sobic.002G273800, Sobic.002G416900, Sobic.003G009700, Sobic.003G109832, Sobic.004G011566, Sobic.004G069700, Sobic.004G200900, Sobic.004G304800, Sobic.005G162000, Sobic.007G044900, Sobic.007G152500, Sobic.009G064400, Sobic.009G121600, Sobic.010G069900, Sobic.010G230900	Sobic.001G196300, Sobic.001G235500, Sobic.001G451700, Sobic.002G000400, Sobic.002G003500, Sobic.002G065700, Sobic.002G126600, Sobic.002G273800, Sobic.002G416900, Sobic.003G009700, Sobic.003G109832, Sobic.004G011566, Sobic.004G069700, Sobic.004G200900, Sobic.004G304800, Sobic.005G162000, Sobic.007G044900, Sobic.007G152500, Sobic.009G064400, Sobic.009G121600, Sobic.010G069900, Sobic.010G230900
GO:0046906	tetrapyrrole binding	575	22	10.83	0.00139	0.2334	F	Sobic.001G196300, Sobic.001G235500, Sobic.001G451700, Sobic.002G000400, Sobic.002G003500, Sobic.002G065700, Sobic.002G126600, Sobic.002G273800, Sobic.002G416900, Sobic.003G009700, Sobic.003G109832, Sobic.004G011566, Sobic.004G069700, Sobic.004G200900, Sobic.004G304800, Sobic.005G162000, Sobic.007G044900, Sobic.007G152500, Sobic.009G064400, Sobic.009G121600, Sobic.010G069900, Sobic.010G230900	Sobic.001G196300, Sobic.001G235500, Sobic.001G451700, Sobic.002G000400, Sobic.002G003500, Sobic.002G065700, Sobic.002G126600, Sobic.002G273800, Sobic.002G416900, Sobic.003G009700, Sobic.003G109832, Sobic.004G011566, Sobic.004G069700, Sobic.004G200900, Sobic.004G304800, Sobic.005G162000, Sobic.007G044900, Sobic.007G152500, Sobic.009G064400, Sobic.009G121600, Sobic.010G069900, Sobic.010G230900
GO:0016705	oxidoreductase activity, acting on paired donors, with incorporation or reduction of molecular oxygen	459	20	8.64	0.00047	0.09866	F	Sobic.001G196300, Sobic.001G235500, Sobic.001G451700, Sobic.002G000400, Sobic.002G065700, Sobic.002G126600, Sobic.002G273800, Sobic.003G009700, Sobic.003G109832, Sobic.004G069700, Sobic.004G153300, Sobic.004G200900, Sobic.005G162000, Sobic.007G044900, Sobic.007G152500, Sobic.009G064400, Sobic.009G121600, Sobic.009G142400, Sobic.010G069900, Sobic.010G230900	Sobic.001G196300, Sobic.001G235500, Sobic.001G451700, Sobic.002G000400, Sobic.002G065700, Sobic.002G126600, Sobic.002G273800, Sobic.003G009700, Sobic.003G109832, Sobic.004G069700, Sobic.004G153300, Sobic.004G200900, Sobic.005G162000, Sobic.007G044900, Sobic.007G152500, Sobic.009G064400, Sobic.009G121600, Sobic.009G142400, Sobic.010G069900, Sobic.010G230900
GO:0030234	enzyme regulator activity	408	19	7.68	0.00029	0.07305	F	Sobic.001G400900, Sobic.001G401100, Sobic.001G401300, Sobic.002G103800, Sobic.003G111200, Sobic.003G111300, Sobic.003G126800, Sobic.003G327700, Sobic.003G355800, Sobic.005G101500, Sobic.005G101600, Sobic.005G101700, Sobic.005G101800, Sobic.005G215900, Sobic.005G216000, Sobic.008G067200, Sobic.008G154500, Sobic.009G044100, Sobic.009G182000	Sobic.001G400900, Sobic.001G401100, Sobic.001G401300, Sobic.002G103800, Sobic.003G111200, Sobic.003G111300, Sobic.003G126800, Sobic.003G327700, Sobic.003G355800, Sobic.005G101500, Sobic.005G101600, Sobic.005G101700, Sobic.005G101800, Sobic.005G215900, Sobic.005G216000, Sobic.008G067200, Sobic.008G154500, Sobic.009G044100, Sobic.009G182000
GO:0098772	molecular function regulator	435	19	8.19	0.00063	0.1221	F	Sobic.001G400900, Sobic.001G401100, Sobic.001G401300, Sobic.002G103800, Sobic.003G111200, Sobic.003G111300, Sobic.003G126800, Sobic.003G327700, Sobic.003G355800, Sobic.005G101500, Sobic.005G101600, Sobic.005G101700, Sobic.005G101800, Sobic.005G215900, Sobic.005G216000, Sobic.008G067200, Sobic.008G154500, Sobic.009G044100, Sobic.009G182000	Sobic.001G400900, Sobic.001G401100, Sobic.001G401300, Sobic.002G103800, Sobic.003G111200, Sobic.003G111300, Sobic.003G126800, Sobic.003G327700, Sobic.003G355800, Sobic.005G101500, Sobic.005G101600, Sobic.005G101700, Sobic.005G101800, Sobic.005G215900, Sobic.005G216000, Sobic.008G067200, Sobic.008G154500, Sobic.009G044100, Sobic.009G182000
GO:0004497	monooxygenase activity	383	18	7.21	0.00037	0.08473	F	Sobic.001G196300, Sobic.001G235500, Sobic.001G451700, Sobic.002G000400, Sobic.002G065700, Sobic.002G126600, Sobic.002G273800, Sobic.003G009700, Sobic.003G109832, Sobic.004G069700, Sobic.004G200900, Sobic.005G162000, Sobic.007G044900, Sobic.007G152500, Sobic.009G064400, Sobic.009G121600, Sobic.010G069900, Sobic.010G230900	Sobic.001G196300, Sobic.001G235500, Sobic.001G451700, Sobic.002G000400, Sobic.002G065700, Sobic.002G126600, Sobic.002G273800, Sobic.003G009700, Sobic.003G109832, Sobic.004G069700, Sobic.004G200900, Sobic.005G162000, Sobic.007G044900, Sobic.007G152500, Sobic.009G064400, Sobic.009G121600, Sobic.010G069900, Sobic.010G230900
GO:0022804	active transmembrane transporter activity	440	17	8.28	0.00428	0.5618	F	Sobic.001G157200, Sobic.001G499100, Sobic.002G234400, Sobic.002G318300, Sobic.003G215800, Sobic.003G216000, Sobic.003G216166, Sobic.003G216232, Sobic.003G267300, Sobic.003G413700, Sobic.004G087700, Sobic.004G129800, Sobic.004G333900, Sobic.007G210500, Sobic.009G099000, Sobic.010G033800, Sobic.010G095400	Sobic.001G157200, Sobic.001G499100, Sobic.002G234400, Sobic.002G318300, Sobic.003G215800, Sobic.003G216000, Sobic.003G216166, Sobic.003G216232, Sobic.003G267300, Sobic.003G413700, Sobic.004G087700, Sobic.004G129800, Sobic.004G333900, Sobic.007G210500, Sobic.009G099000, Sobic.010G033800, Sobic.010G095400
GO:0004857	enzyme inhibitor activity	239	14	4.5	0.00019	0.05598	F	Sobic.001G400900, Sobic.001G401100, Sobic.001G401300, Sobic.003G111200, Sobic.003G111300, Sobic.003G126800, Sobic.003G327700, Sobic.003G355800, Sobic.005G215900, Sobic.005G216000, Sobic.008G067200, Sobic.008G154500, Sobic.009G044100, Sobic.009G182000	Sobic.001G400900, Sobic.001G401100, Sobic.001G401300, Sobic.003G111200, Sobic.003G111300, Sobic.003G126800, Sobic.003G327700, Sobic.003G355800, Sobic.005G215900, Sobic.005G216000, Sobic.008G067200, Sobic.008G154500, Sobic.009G044100, Sobic.009G182000
GO:0016709	oxidoreductase activity, acting on paired donors, with incorporation or reduction of molecular oxygen, NAD(P)H as one donor, and incorporation of one atom of oxygen	241	14	4.54	0.0002	0.05598	F	Sobic.001G196300, Sobic.001G235500, Sobic.002G000400, Sobic.002G065700, Sobic.002G126600, Sobic.002G273800, Sobic.003G009700, Sobic.004G069700, Sobic.004G200900, Sobic.005G162000, Sobic.007G044900, Sobic.007G152500, Sobic.009G064400, Sobic.010G230900	Sobic.001G196300, Sobic.001G235500, Sobic.002G000400, Sobic.002G065700, Sobic.002G126600, Sobic.002G273800, Sobic.003G009700, Sobic.004G069700, Sobic.004G200900, Sobic.005G162000, Sobic.007G044900, Sobic.007G152500, Sobic.009G064400, Sobic.010G230900
GO:0043492	ATPase activity, coupled to movement of substances	197	10	3.71	0.00426	0.5618	F	Sobic.001G499100, Sobic.002G234400, Sobic.003G215800, Sobic.003G216000, Sobic.003G216166, Sobic.003G216232, Sobic.003G267300, Sobic.004G087700, Sobic.007G210500, Sobic.009G000200	Sobic.001G499100, Sobic.002G234400, Sobic.003G215800, Sobic.003G216000, Sobic.003G216166, Sobic.003G216232, Sobic.003G267300, Sobic.004G087700, Sobic.007G210500, Sobic.009G000200
GO:0015399	primary active transmembrane transporter activity	201	10	3.78	0.0049	0.5618	F	Sobic.001G499100, Sobic.002G234400, Sobic.003G215800, Sobic.003G216000, Sobic.003G216166, Sobic.003G216232, Sobic.003G267300, Sobic.004G087700, Sobic.004G333900, Sobic.007G210500	Sobic.001G499100, Sobic.002G234400, Sobic.003G215800, Sobic.003G216000, Sobic.003G216166, Sobic.003G216232, Sobic.003G267300, Sobic.004G087700, Sobic.004G333900, Sobic.007G210500
GO:0015405	P-P-bond-hydrolysis-driven transmembrane transporter activity	201	10	3.78	0.0049	0.5618	F	Sobic.001G499100, Sobic.002G234400, Sobic.003G215800, Sobic.003G216000, Sobic.003G216166, Sobic.003G216232, Sobic.003G267300, Sobic.004G087700, Sobic.004G333900, Sobic.007G210500	Sobic.001G499100, Sobic.002G234400, Sobic.003G215800, Sobic.003G216000, Sobic.003G216166, Sobic.003G216232, Sobic.003G267300, Sobic.004G087700, Sobic.004G333900, Sobic.007G210500
GO:0004866	endopeptidase inhibitor activity	100	9	1.88	0.00011	0.04318	F	Sobic.003G111200, Sobic.003G111300, Sobic.003G126800, Sobic.003G327700, Sobic.003G355800, Sobic.005G215900, Sobic.005G216000, Sobic.008G067200, Sobic.009G182000	Sobic.003G111200, Sobic.003G111300, Sobic.003G126800, Sobic.003G327700, Sobic.003G355800, Sobic.005G215900, Sobic.005G216000, Sobic.008G067200, Sobic.009G182000
GO:0061135	endopeptidase regulator activity	100	9	1.88	0.00011	0.04318	F	Sobic.003G111200, Sobic.003G111300, Sobic.003G126800, Sobic.003G327700, Sobic.003G355800, Sobic.005G215900, Sobic.005G216000, Sobic.008G067200, Sobic.009G182000	Sobic.003G111200, Sobic.003G111300, Sobic.003G126800, Sobic.003G327700, Sobic.003G355800, Sobic.005G215900, Sobic.005G216000, Sobic.008G067200, Sobic.009G182000
GO:0030414	peptidase inhibitor activity	101	9	1.9	0.00012	0.04318	F	Sobic.003G111200, Sobic.003G111300, Sobic.003G126800, Sobic.003G327700, Sobic.003G355800, Sobic.005G215900, Sobic.005G216000, Sobic.008G067200, Sobic.009G182000	Sobic.003G111200, Sobic.003G111300, Sobic.003G126800, Sobic.003G327700, Sobic.003G355800, Sobic.005G215900, Sobic.005G216000, Sobic.008G067200, Sobic.009G182000
GO:0061134	peptidase regulator activity	101	9	1.9	0.00012	0.04318	F	Sobic.003G111200, Sobic.003G111300, Sobic.003G126800, Sobic.003G327700, Sobic.003G355800, Sobic.005G215900, Sobic.005G216000, Sobic.008G067200, Sobic.009G182000	Sobic.003G111200, Sobic.003G111300, Sobic.003G126800, Sobic.003G327700, Sobic.003G355800, Sobic.005G215900, Sobic.005G216000, Sobic.008G067200, Sobic.009G182000
GO:0042626	ATPase activity, coupled to transmembrane movement of substances	187	9	3.52	0.00914	0.7939	F	Sobic.001G499100, Sobic.002G234400, Sobic.003G215800, Sobic.003G216000, Sobic.003G216166, Sobic.003G216232, Sobic.003G267300, Sobic.004G087700, Sobic.007G210500	Sobic.001G499100, Sobic.002G234400, Sobic.003G215800, Sobic.003G216000, Sobic.003G216166, Sobic.003G216232, Sobic.003G267300, Sobic.004G087700, Sobic.007G210500
GO:0004867	serine-type endopeptidase inhibitor activity	81	6	1.53	0.00424	0.5618	F	Sobic.003G111200, Sobic.003G111300, Sobic.003G355800, Sobic.005G215900, Sobic.005G216000, Sobic.008G067200	Sobic.003G111200, Sobic.003G111300, Sobic.003G355800, Sobic.005G215900, Sobic.005G216000, Sobic.008G067200
GO:0004869	cysteine-type endopeptidase inhibitor activity	19	3	0.36	0.00513	0.5618	F	Sobic.003G126800, Sobic.003G327700, Sobic.009G182000	Sobic.003G126800, Sobic.003G327700, Sobic.009G182000
GO:0010427	abscisic acid binding	20	3	0.38	0.00595	0.6245	F	Sobic.001G400900, Sobic.001G401100, Sobic.001G401300	Sobic.001G400900, Sobic.001G401100, Sobic.001G401300
GO:0004864	protein phosphatase inhibitor activity	21	3	0.4	0.00684	0.6381	F	Sobic.001G400900, Sobic.001G401100, Sobic.001G401300	Sobic.001G400900, Sobic.001G401100, Sobic.001G401300
GO:0019212	phosphatase inhibitor activity	21	3	0.4	0.00684	0.6381	F	Sobic.001G400900, Sobic.001G401100, Sobic.001G401300	Sobic.001G400900, Sobic.001G401100, Sobic.001G401300
GO:0019840	isoprenoid binding	21	3	0.4	0.00684	0.6381	F	Sobic.001G400900, Sobic.001G401100, Sobic.001G401300	Sobic.001G400900, Sobic.001G401100, Sobic.001G401300
GO:0016210	naringenin-chalcone synthase activity	5	2	0.09	0.0034	0.5353	F	Sobic.005G136300, Sobic.005G137200	Sobic.005G136300, Sobic.005G137200

## Sheet: Sheet3
GO enrichment of 283 genes in the Saddlebrown module for biological process (P), molecular function (F), and cellular component (C) (p-value ≤ 0.01).
GO.ID	Term	Annotated	Count	Expected	p-value	q-value	Aspect	Genes	Origin input
GO:0032269	negative regulation of cellular protein metabolic process	161	6	1.16	0.0011	0.9074	P	Sobic.001G461600, Sobic.002G033500, Sobic.002G077600, Sobic.002G078600, Sobic.003G355700, Sobic.009G217300	Sobic.001G461600, Sobic.002G033500, Sobic.002G077600, Sobic.002G078600, Sobic.003G355700, Sobic.009G217300
GO:0080090	regulation of primary metabolic process	2042	27	14.73	0.0011	0.9074	P	Sobic.001G388300, Sobic.001G461600, Sobic.001G506066, Sobic.002G033500, Sobic.002G077600, Sobic.002G078600, Sobic.002G101200, Sobic.002G192600, Sobic.002G267700, Sobic.003G303500, Sobic.003G355700, Sobic.005G001500, Sobic.005G073500, Sobic.005G131900, Sobic.006G266400, Sobic.007G083300, Sobic.007G147300, Sobic.007G205100, Sobic.007G205200, Sobic.007G205400, Sobic.008G168400, Sobic.009G132600, Sob…	Sobic.001G388300, Sobic.001G461600, Sobic.001G506066, Sobic.002G033500, Sobic.002G077600, Sobic.002G078600, Sobic.002G101200, Sobic.002G192600, Sobic.002G267700, Sobic.003G303500, Sobic.003G355700, Sobic.005G001500, Sobic.005G073500, Sobic.005G131900, Sobic.006G266400, Sobic.007G083300, Sobic.007G147300, Sobic.007G205100, Sobic.007G205200, Sobic.007G205400, Sobic.008G168400, Sobic.009G132600, Sob…
GO:0051248	negative regulation of protein metabolic process	162	6	1.17	0.0011	0.9074	P	Sobic.001G461600, Sobic.002G033500, Sobic.002G077600, Sobic.002G078600, Sobic.003G355700, Sobic.009G217300	Sobic.001G461600, Sobic.002G033500, Sobic.002G077600, Sobic.002G078600, Sobic.003G355700, Sobic.009G217300
GO:0031323	regulation of cellular metabolic process	2094	27	15.1	0.0016	0.9074	P	Sobic.001G388300, Sobic.001G461600, Sobic.001G506066, Sobic.002G033500, Sobic.002G077600, Sobic.002G078600, Sobic.002G101200, Sobic.002G192600, Sobic.002G267700, Sobic.003G303500, Sobic.003G355700, Sobic.005G001500, Sobic.005G073500, Sobic.005G131900, Sobic.006G266400, Sobic.007G083300, Sobic.007G147300, Sobic.007G205100, Sobic.007G205200, Sobic.007G205400, Sobic.008G168400, Sobic.009G132600, Sob…	Sobic.001G388300, Sobic.001G461600, Sobic.001G506066, Sobic.002G033500, Sobic.002G077600, Sobic.002G078600, Sobic.002G101200, Sobic.002G192600, Sobic.002G267700, Sobic.003G303500, Sobic.003G355700, Sobic.005G001500, Sobic.005G073500, Sobic.005G131900, Sobic.006G266400, Sobic.007G083300, Sobic.007G147300, Sobic.007G205100, Sobic.007G205200, Sobic.007G205400, Sobic.008G168400, Sobic.009G132600, Sob…
GO:0060255	regulation of macromolecule metabolic process	2111	27	15.23	0.0018	0.9074	P	Sobic.001G388300, Sobic.001G461600, Sobic.001G506066, Sobic.002G033500, Sobic.002G077600, Sobic.002G078600, Sobic.002G101200, Sobic.002G192600, Sobic.002G267700, Sobic.003G303500, Sobic.003G355700, Sobic.005G001500, Sobic.005G073500, Sobic.005G131900, Sobic.006G266400, Sobic.007G083300, Sobic.007G147300, Sobic.007G205100, Sobic.007G205200, Sobic.007G205400, Sobic.008G168400, Sobic.009G132600, Sob…	Sobic.001G388300, Sobic.001G461600, Sobic.001G506066, Sobic.002G033500, Sobic.002G077600, Sobic.002G078600, Sobic.002G101200, Sobic.002G192600, Sobic.002G267700, Sobic.003G303500, Sobic.003G355700, Sobic.005G001500, Sobic.005G073500, Sobic.005G131900, Sobic.006G266400, Sobic.007G083300, Sobic.007G147300, Sobic.007G205100, Sobic.007G205200, Sobic.007G205400, Sobic.008G168400, Sobic.009G132600, Sob…
GO:2000112	regulation of cellular macromolecule biosynthetic process	1696	23	12.23	0.002	0.9074	P	Sobic.001G388300, Sobic.001G506066, Sobic.002G033500, Sobic.002G101200, Sobic.002G192600, Sobic.002G267700, Sobic.003G303500, Sobic.005G001500, Sobic.005G073500, Sobic.005G131900, Sobic.006G266400, Sobic.007G083300, Sobic.007G147300, Sobic.007G205100, Sobic.007G205200, Sobic.007G205400, Sobic.008G168400, Sobic.009G132600, Sobic.009G217300, Sobic.009G218100, Sobic.010G111500, Sobic.010G200100, Sob…	Sobic.001G388300, Sobic.001G506066, Sobic.002G033500, Sobic.002G101200, Sobic.002G192600, Sobic.002G267700, Sobic.003G303500, Sobic.005G001500, Sobic.005G073500, Sobic.005G131900, Sobic.006G266400, Sobic.007G083300, Sobic.007G147300, Sobic.007G205100, Sobic.007G205200, Sobic.007G205400, Sobic.008G168400, Sobic.009G132600, Sobic.009G217300, Sobic.009G218100, Sobic.010G111500, Sobic.010G200100, Sob…
GO:0006351	transcription, DNA-templated	1713	23	12.36	0.0023	0.9074	P	Sobic.001G388300, Sobic.001G506066, Sobic.002G101200, Sobic.002G192600, Sobic.002G267700, Sobic.003G302466, Sobic.003G303500, Sobic.005G001500, Sobic.005G032500, Sobic.005G073500, Sobic.005G131900, Sobic.006G266400, Sobic.007G083300, Sobic.007G147300, Sobic.007G205100, Sobic.007G205200, Sobic.007G205400, Sobic.008G168400, Sobic.009G132600, Sobic.009G218100, Sobic.010G111500, Sobic.010G200100, Sob…	Sobic.001G388300, Sobic.001G506066, Sobic.002G101200, Sobic.002G192600, Sobic.002G267700, Sobic.003G302466, Sobic.003G303500, Sobic.005G001500, Sobic.005G032500, Sobic.005G073500, Sobic.005G131900, Sobic.006G266400, Sobic.007G083300, Sobic.007G147300, Sobic.007G205100, Sobic.007G205200, Sobic.007G205400, Sobic.008G168400, Sobic.009G132600, Sobic.009G218100, Sobic.010G111500, Sobic.010G200100, Sob…
GO:0030162	regulation of proteolysis	128	5	0.92	0.0023	0.9074	P	Sobic.001G461600, Sobic.002G077600, Sobic.002G078600, Sobic.003G355700, Sobic.009G217300	Sobic.001G461600, Sobic.002G077600, Sobic.002G078600, Sobic.003G355700, Sobic.009G217300
GO:0010556	regulation of macromolecule biosynthetic process	1729	23	12.47	0.0026	0.9074	P	Sobic.001G388300, Sobic.001G506066, Sobic.002G033500, Sobic.002G101200, Sobic.002G192600, Sobic.002G267700, Sobic.003G303500, Sobic.005G001500, Sobic.005G073500, Sobic.005G131900, Sobic.006G266400, Sobic.007G083300, Sobic.007G147300, Sobic.007G205100, Sobic.007G205200, Sobic.007G205400, Sobic.008G168400, Sobic.009G132600, Sobic.009G217300, Sobic.009G218100, Sobic.010G111500, Sobic.010G200100, Sob…	Sobic.001G388300, Sobic.001G506066, Sobic.002G033500, Sobic.002G101200, Sobic.002G192600, Sobic.002G267700, Sobic.003G303500, Sobic.005G001500, Sobic.005G073500, Sobic.005G131900, Sobic.006G266400, Sobic.007G083300, Sobic.007G147300, Sobic.007G205100, Sobic.007G205200, Sobic.007G205400, Sobic.008G168400, Sobic.009G132600, Sobic.009G217300, Sobic.009G218100, Sobic.010G111500, Sobic.010G200100, Sob…
GO:0010466	negative regulation of peptidase activity	80	4	0.58	0.0027	0.9074	P	Sobic.001G461600, Sobic.002G077600, Sobic.002G078600, Sobic.003G355700	Sobic.001G461600, Sobic.002G077600, Sobic.002G078600, Sobic.003G355700
GO:0010951	negative regulation of endopeptidase activity	80	4	0.58	0.0027	0.9074	P	Sobic.001G461600, Sobic.002G077600, Sobic.002G078600, Sobic.003G355700	Sobic.001G461600, Sobic.002G077600, Sobic.002G078600, Sobic.003G355700
GO:0052547	regulation of peptidase activity	80	4	0.58	0.0027	0.9074	P	Sobic.001G461600, Sobic.002G077600, Sobic.002G078600, Sobic.003G355700	Sobic.001G461600, Sobic.002G077600, Sobic.002G078600, Sobic.003G355700
GO:0052548	regulation of endopeptidase activity	80	4	0.58	0.0027	0.9074	P	Sobic.001G461600, Sobic.002G077600, Sobic.002G078600, Sobic.003G355700	Sobic.001G461600, Sobic.002G077600, Sobic.002G078600, Sobic.003G355700
GO:0097659	nucleic acid-templated transcription	1743	23	12.57	0.0029	0.9074	P	Sobic.001G388300, Sobic.001G506066, Sobic.002G101200, Sobic.002G192600, Sobic.002G267700, Sobic.003G302466, Sobic.003G303500, Sobic.005G001500, Sobic.005G032500, Sobic.005G073500, Sobic.005G131900, Sobic.006G266400, Sobic.007G083300, Sobic.007G147300, Sobic.007G205100, Sobic.007G205200, Sobic.007G205400, Sobic.008G168400, Sobic.009G132600, Sobic.009G218100, Sobic.010G111500, Sobic.010G200100, Sob…	Sobic.001G388300, Sobic.001G506066, Sobic.002G101200, Sobic.002G192600, Sobic.002G267700, Sobic.003G302466, Sobic.003G303500, Sobic.005G001500, Sobic.005G032500, Sobic.005G073500, Sobic.005G131900, Sobic.006G266400, Sobic.007G083300, Sobic.007G147300, Sobic.007G205100, Sobic.007G205200, Sobic.007G205400, Sobic.008G168400, Sobic.009G132600, Sobic.009G218100, Sobic.010G111500, Sobic.010G200100, Sob…
GO:0032774	RNA biosynthetic process	1745	23	12.59	0.0029	0.9074	P	Sobic.001G388300, Sobic.001G506066, Sobic.002G101200, Sobic.002G192600, Sobic.002G267700, Sobic.003G302466, Sobic.003G303500, Sobic.005G001500, Sobic.005G032500, Sobic.005G073500, Sobic.005G131900, Sobic.006G266400, Sobic.007G083300, Sobic.007G147300, Sobic.007G205100, Sobic.007G205200, Sobic.007G205400, Sobic.008G168400, Sobic.009G132600, Sobic.009G218100, Sobic.010G111500, Sobic.010G200100, Sob…	Sobic.001G388300, Sobic.001G506066, Sobic.002G101200, Sobic.002G192600, Sobic.002G267700, Sobic.003G302466, Sobic.003G303500, Sobic.005G001500, Sobic.005G032500, Sobic.005G073500, Sobic.005G131900, Sobic.006G266400, Sobic.007G083300, Sobic.007G147300, Sobic.007G205100, Sobic.007G205200, Sobic.007G205400, Sobic.008G168400, Sobic.009G132600, Sobic.009G218100, Sobic.010G111500, Sobic.010G200100, Sob…
GO:0051346	negative regulation of hydrolase activity	85	4	0.61	0.0033	0.9074	P	Sobic.001G461600, Sobic.002G077600, Sobic.002G078600, Sobic.003G355700	Sobic.001G461600, Sobic.002G077600, Sobic.002G078600, Sobic.003G355700
GO:0031326	regulation of cellular biosynthetic process	1767	23	12.75	0.0034	0.9074	P	Sobic.001G388300, Sobic.001G506066, Sobic.002G033500, Sobic.002G101200, Sobic.002G192600, Sobic.002G267700, Sobic.003G303500, Sobic.005G001500, Sobic.005G073500, Sobic.005G131900, Sobic.006G266400, Sobic.007G083300, Sobic.007G147300, Sobic.007G205100, Sobic.007G205200, Sobic.007G205400, Sobic.008G168400, Sobic.009G132600, Sobic.009G217300, Sobic.009G218100, Sobic.010G111500, Sobic.010G200100, Sob…	Sobic.001G388300, Sobic.001G506066, Sobic.002G033500, Sobic.002G101200, Sobic.002G192600, Sobic.002G267700, Sobic.003G303500, Sobic.005G001500, Sobic.005G073500, Sobic.005G131900, Sobic.006G266400, Sobic.007G083300, Sobic.007G147300, Sobic.007G205100, Sobic.007G205200, Sobic.007G205400, Sobic.008G168400, Sobic.009G132600, Sobic.009G217300, Sobic.009G218100, Sobic.010G111500, Sobic.010G200100, Sob…
GO:0009889	regulation of biosynthetic process	1781	23	12.85	0.0037	0.9074	P	Sobic.001G388300, Sobic.001G506066, Sobic.002G033500, Sobic.002G101200, Sobic.002G192600, Sobic.002G267700, Sobic.003G303500, Sobic.005G001500, Sobic.005G073500, Sobic.005G131900, Sobic.006G266400, Sobic.007G083300, Sobic.007G147300, Sobic.007G205100, Sobic.007G205200, Sobic.007G205400, Sobic.008G168400, Sobic.009G132600, Sobic.009G217300, Sobic.009G218100, Sobic.010G111500, Sobic.010G200100, Sob…	Sobic.001G388300, Sobic.001G506066, Sobic.002G033500, Sobic.002G101200, Sobic.002G192600, Sobic.002G267700, Sobic.003G303500, Sobic.005G001500, Sobic.005G073500, Sobic.005G131900, Sobic.006G266400, Sobic.007G083300, Sobic.007G147300, Sobic.007G205100, Sobic.007G205200, Sobic.007G205400, Sobic.008G168400, Sobic.009G132600, Sobic.009G217300, Sobic.009G218100, Sobic.010G111500, Sobic.010G200100, Sob…
GO:0006346	methylation-dependent chromatin silencing	13	2	0.09	0.0038	0.9074	P	Sobic.002G101200, Sobic.009G132600	Sobic.002G101200, Sobic.009G132600
GO:0019219	regulation of nucleobase-containing compound metabolic process	1682	22	12.13	0.004	0.9074	P	Sobic.001G388300, Sobic.001G506066, Sobic.002G101200, Sobic.002G192600, Sobic.002G267700, Sobic.003G303500, Sobic.005G001500, Sobic.005G073500, Sobic.005G131900, Sobic.006G266400, Sobic.007G083300, Sobic.007G147300, Sobic.007G205100, Sobic.007G205200, Sobic.007G205400, Sobic.008G168400, Sobic.009G132600, Sobic.009G217300, Sobic.009G218100, Sobic.010G111500, Sobic.010G200100, Sobic.010G200200	Sobic.001G388300, Sobic.001G506066, Sobic.002G101200, Sobic.002G192600, Sobic.002G267700, Sobic.003G303500, Sobic.005G001500, Sobic.005G073500, Sobic.005G131900, Sobic.006G266400, Sobic.007G083300, Sobic.007G147300, Sobic.007G205100, Sobic.007G205200, Sobic.007G205400, Sobic.008G168400, Sobic.009G132600, Sobic.009G217300, Sobic.009G218100, Sobic.010G111500, Sobic.010G200100, Sobic.010G200200
GO:0006355	regulation of transcription, DNA-templated	1577	21	11.38	0.004	0.9074	P	Sobic.001G388300, Sobic.001G506066, Sobic.002G101200, Sobic.002G192600, Sobic.002G267700, Sobic.003G303500, Sobic.005G001500, Sobic.005G073500, Sobic.005G131900, Sobic.006G266400, Sobic.007G083300, Sobic.007G147300, Sobic.007G205100, Sobic.007G205200, Sobic.007G205400, Sobic.008G168400, Sobic.009G132600, Sobic.009G218100, Sobic.010G111500, Sobic.010G200100, Sobic.010G200200	Sobic.001G388300, Sobic.001G506066, Sobic.002G101200, Sobic.002G192600, Sobic.002G267700, Sobic.003G303500, Sobic.005G001500, Sobic.005G073500, Sobic.005G131900, Sobic.006G266400, Sobic.007G083300, Sobic.007G147300, Sobic.007G205100, Sobic.007G205200, Sobic.007G205400, Sobic.008G168400, Sobic.009G132600, Sobic.009G218100, Sobic.010G111500, Sobic.010G200100, Sobic.010G200200
GO:0019222	regulation of metabolic process	2459	29	17.74	0.004	0.9074	P	Sobic.001G256800, Sobic.001G388300, Sobic.001G461600, Sobic.001G506066, Sobic.002G033500, Sobic.002G077600, Sobic.002G078600, Sobic.002G093900, Sobic.002G101200, Sobic.002G192600, Sobic.002G267700, Sobic.003G303500, Sobic.003G355700, Sobic.005G001500, Sobic.005G073500, Sobic.005G131900, Sobic.006G266400, Sobic.007G083300, Sobic.007G147300, Sobic.007G205100, Sobic.007G205200, Sobic.007G205400, Sob…	Sobic.001G256800, Sobic.001G388300, Sobic.001G461600, Sobic.001G506066, Sobic.002G033500, Sobic.002G077600, Sobic.002G078600, Sobic.002G093900, Sobic.002G101200, Sobic.002G192600, Sobic.002G267700, Sobic.003G303500, Sobic.003G355700, Sobic.005G001500, Sobic.005G073500, Sobic.005G131900, Sobic.006G266400, Sobic.007G083300, Sobic.007G147300, Sobic.007G205100, Sobic.007G205200, Sobic.007G205400, Sob…
GO:0045861	negative regulation of proteolysis	90	4	0.65	0.0041	0.9074	P	Sobic.001G461600, Sobic.002G077600, Sobic.002G078600, Sobic.003G355700	Sobic.001G461600, Sobic.002G077600, Sobic.002G078600, Sobic.003G355700
GO:0051171	regulation of nitrogen compound metabolic process	1797	23	12.96	0.0042	0.9074	P	Sobic.001G388300, Sobic.001G506066, Sobic.002G033500, Sobic.002G101200, Sobic.002G192600, Sobic.002G267700, Sobic.003G303500, Sobic.005G001500, Sobic.005G073500, Sobic.005G131900, Sobic.006G266400, Sobic.007G083300, Sobic.007G147300, Sobic.007G205100, Sobic.007G205200, Sobic.007G205400, Sobic.008G168400, Sobic.009G132600, Sobic.009G217300, Sobic.009G218100, Sobic.010G111500, Sobic.010G200100, Sob…	Sobic.001G388300, Sobic.001G506066, Sobic.002G033500, Sobic.002G101200, Sobic.002G192600, Sobic.002G267700, Sobic.003G303500, Sobic.005G001500, Sobic.005G073500, Sobic.005G131900, Sobic.006G266400, Sobic.007G083300, Sobic.007G147300, Sobic.007G205100, Sobic.007G205200, Sobic.007G205400, Sobic.008G168400, Sobic.009G132600, Sobic.009G217300, Sobic.009G218100, Sobic.010G111500, Sobic.010G200100, Sob…
GO:1903506	regulation of nucleic acid-templated transcription	1605	21	11.58	0.0049	0.9118	P	Sobic.001G388300, Sobic.001G506066, Sobic.002G101200, Sobic.002G192600, Sobic.002G267700, Sobic.003G303500, Sobic.005G001500, Sobic.005G073500, Sobic.005G131900, Sobic.006G266400, Sobic.007G083300, Sobic.007G147300, Sobic.007G205100, Sobic.007G205200, Sobic.007G205400, Sobic.008G168400, Sobic.009G132600, Sobic.009G218100, Sobic.010G111500, Sobic.010G200100, Sobic.010G200200	Sobic.001G388300, Sobic.001G506066, Sobic.002G101200, Sobic.002G192600, Sobic.002G267700, Sobic.003G303500, Sobic.005G001500, Sobic.005G073500, Sobic.005G131900, Sobic.006G266400, Sobic.007G083300, Sobic.007G147300, Sobic.007G205100, Sobic.007G205200, Sobic.007G205400, Sobic.008G168400, Sobic.009G132600, Sobic.009G218100, Sobic.010G111500, Sobic.010G200100, Sobic.010G200200
GO:2001141	regulation of RNA biosynthetic process	1605	21	11.58	0.0049	0.9118	P	Sobic.001G388300, Sobic.001G506066, Sobic.002G101200, Sobic.002G192600, Sobic.002G267700, Sobic.003G303500, Sobic.005G001500, Sobic.005G073500, Sobic.005G131900, Sobic.006G266400, Sobic.007G083300, Sobic.007G147300, Sobic.007G205100, Sobic.007G205200, Sobic.007G205400, Sobic.008G168400, Sobic.009G132600, Sobic.009G218100, Sobic.010G111500, Sobic.010G200100, Sobic.010G200200	Sobic.001G388300, Sobic.001G506066, Sobic.002G101200, Sobic.002G192600, Sobic.002G267700, Sobic.003G303500, Sobic.005G001500, Sobic.005G073500, Sobic.005G131900, Sobic.006G266400, Sobic.007G083300, Sobic.007G147300, Sobic.007G205100, Sobic.007G205200, Sobic.007G205400, Sobic.008G168400, Sobic.009G132600, Sobic.009G218100, Sobic.010G111500, Sobic.010G200100, Sobic.010G200200
GO:0006508	proteolysis	1191	17	8.59	0.005	0.9118	P	Sobic.001G348800, Sobic.001G461600, Sobic.002G021600, Sobic.002G059866, Sobic.002G077600, Sobic.002G078600, Sobic.002G230400, Sobic.003G092600, Sobic.003G355700, Sobic.005G031600, Sobic.005G064200, Sobic.008G119000, Sobic.008G184000, Sobic.008G184500, Sobic.009G120100, Sobic.009G217300, Sobic.010G196800	Sobic.001G348800, Sobic.001G461600, Sobic.002G021600, Sobic.002G059866, Sobic.002G077600, Sobic.002G078600, Sobic.002G230400, Sobic.003G092600, Sobic.003G355700, Sobic.005G031600, Sobic.005G064200, Sobic.008G119000, Sobic.008G184000, Sobic.008G184500, Sobic.009G120100, Sobic.009G217300, Sobic.010G196800
GO:0031324	negative regulation of cellular metabolic process	367	8	2.65	0.0051	0.9118	P	Sobic.001G461600, Sobic.002G033500, Sobic.002G077600, Sobic.002G078600, Sobic.002G101200, Sobic.003G355700, Sobic.009G132600, Sobic.009G217300	Sobic.001G461600, Sobic.002G033500, Sobic.002G077600, Sobic.002G078600, Sobic.002G101200, Sobic.003G355700, Sobic.009G132600, Sobic.009G217300
GO:0009057	macromolecule catabolic process	994	15	7.17	0.0051	0.9118	P	Sobic.001G348800, Sobic.002G021600, Sobic.002G059866, Sobic.002G093900, Sobic.002G230400, Sobic.002G273500, Sobic.003G092600, Sobic.005G031600, Sobic.005G064200, Sobic.005G098700, Sobic.008G119000, Sobic.008G184000, Sobic.008G184500, Sobic.009G217300, Sobic.010G196800	Sobic.001G348800, Sobic.002G021600, Sobic.002G059866, Sobic.002G093900, Sobic.002G230400, Sobic.002G273500, Sobic.003G092600, Sobic.005G031600, Sobic.005G064200, Sobic.005G098700, Sobic.008G119000, Sobic.008G184000, Sobic.008G184500, Sobic.009G217300, Sobic.010G196800
GO:0051252	regulation of RNA metabolic process	1633	21	11.78	0.006	0.9463	P	Sobic.001G388300, Sobic.001G506066, Sobic.002G101200, Sobic.002G192600, Sobic.002G267700, Sobic.003G303500, Sobic.005G001500, Sobic.005G073500, Sobic.005G131900, Sobic.006G266400, Sobic.007G083300, Sobic.007G147300, Sobic.007G205100, Sobic.007G205200, Sobic.007G205400, Sobic.008G168400, Sobic.009G132600, Sobic.009G218100, Sobic.010G111500, Sobic.010G200100, Sobic.010G200200	Sobic.001G388300, Sobic.001G506066, Sobic.002G101200, Sobic.002G192600, Sobic.002G267700, Sobic.003G303500, Sobic.005G001500, Sobic.005G073500, Sobic.005G131900, Sobic.006G266400, Sobic.007G083300, Sobic.007G147300, Sobic.007G205100, Sobic.007G205200, Sobic.007G205400, Sobic.008G168400, Sobic.009G132600, Sobic.009G218100, Sobic.010G111500, Sobic.010G200100, Sobic.010G200200
GO:0048523	negative regulation of cellular process	472	9	3.4	0.0071	0.9463	P	Sobic.001G461600, Sobic.002G033500, Sobic.002G077600, Sobic.002G078600, Sobic.002G101200, Sobic.003G355700, Sobic.008G168400, Sobic.009G132600, Sobic.009G217300	Sobic.001G461600, Sobic.002G033500, Sobic.002G077600, Sobic.002G078600, Sobic.002G101200, Sobic.003G355700, Sobic.008G168400, Sobic.009G132600, Sobic.009G217300
GO:0009082	branched-chain amino acid biosynthetic process	18	2	0.13	0.0073	0.9463	P	Sobic.004G155800, Sobic.004G210000	Sobic.004G155800, Sobic.004G210000
GO:0000271	polysaccharide biosynthetic process	171	5	1.23	0.0079	0.9767	P	Sobic.001G424500, Sobic.002G368600, Sobic.004G256400, Sobic.010G022600, Sobic.010G273800	Sobic.001G424500, Sobic.002G368600, Sobic.004G256400, Sobic.010G022600, Sobic.010G273800
GO:0009250	glucan biosynthetic process	109	4	0.79	0.008	0.9767	P	Sobic.001G424500, Sobic.002G368600, Sobic.010G022600, Sobic.010G273800	Sobic.001G424500, Sobic.002G368600, Sobic.010G022600, Sobic.010G273800
GO:0030163	protein catabolic process	754	12	5.44	0.0081	0.9767	P	Sobic.001G348800, Sobic.002G021600, Sobic.002G059866, Sobic.002G230400, Sobic.003G092600, Sobic.005G031600, Sobic.005G064200, Sobic.008G119000, Sobic.008G184000, Sobic.008G184500, Sobic.009G217300, Sobic.010G196800	Sobic.001G348800, Sobic.002G021600, Sobic.002G059866, Sobic.002G230400, Sobic.003G092600, Sobic.005G031600, Sobic.005G064200, Sobic.008G119000, Sobic.008G184000, Sobic.008G184500, Sobic.009G217300, Sobic.010G196800
GO:0003984	acetolactate synthase activity	3	2	0.02	0.00018	0.3904	F	Sobic.004G155800, Sobic.004G210000	Sobic.004G155800, Sobic.004G210000
GO:0003677	DNA binding	1981	30	15.56	0.00031	0.3904	F	Sobic.001G158600, Sobic.001G388300, Sobic.001G441500, Sobic.001G506066, Sobic.002G192600, Sobic.002G267700, Sobic.002G308400, Sobic.003G128900, Sobic.003G211600, Sobic.003G302466, Sobic.003G303500, Sobic.003G350900, Sobic.005G001500, Sobic.005G032500, Sobic.005G073500, Sobic.005G131900, Sobic.006G266400, Sobic.006G271400, Sobic.007G037200, Sobic.007G055300, Sobic.007G147300, Sobic.007G205100, Sob…	Sobic.001G158600, Sobic.001G388300, Sobic.001G441500, Sobic.001G506066, Sobic.002G192600, Sobic.002G267700, Sobic.002G308400, Sobic.003G128900, Sobic.003G211600, Sobic.003G302466, Sobic.003G303500, Sobic.003G350900, Sobic.005G001500, Sobic.005G032500, Sobic.005G073500, Sobic.005G131900, Sobic.006G266400, Sobic.006G271400, Sobic.007G037200, Sobic.007G055300, Sobic.007G147300, Sobic.007G205100, Sob…
GO:0016744	transferase activity, transferring aldehyde or ketonic groups	13	2	0.1	0.00452	1	F	Sobic.004G155800, Sobic.004G210000	Sobic.004G155800, Sobic.004G210000
GO:0004866	endopeptidase inhibitor activity	100	4	0.79	0.008	1	F	Sobic.001G461600, Sobic.002G077600, Sobic.003G355700, Sobic.008G159300	Sobic.001G461600, Sobic.002G077600, Sobic.003G355700, Sobic.008G159300
GO:0061135	endopeptidase regulator activity	100	4	0.79	0.008	1	F	Sobic.001G461600, Sobic.002G077600, Sobic.003G355700, Sobic.008G159300	Sobic.001G461600, Sobic.002G077600, Sobic.003G355700, Sobic.008G159300
GO:0030414	peptidase inhibitor activity	101	4	0.79	0.00828	1	F	Sobic.001G461600, Sobic.002G077600, Sobic.003G355700, Sobic.008G159300	Sobic.001G461600, Sobic.002G077600, Sobic.003G355700, Sobic.008G159300
GO:0061134	peptidase regulator activity	101	4	0.79	0.00828	1	F	Sobic.001G461600, Sobic.002G077600, Sobic.003G355700, Sobic.008G159300	Sobic.001G461600, Sobic.002G077600, Sobic.003G355700, Sobic.008G159300

## Sheet: Sheet4
GO enrichment of 449 genes in the Violet module for biological process (P), molecular function (F), and cellular component (C) (p-value ≤ 0.01).
GO.ID	Term	Annotated	Count	Expected	p-value	q-value	Aspect	Genes	Origin input
GO:0043604	amide biosynthetic process	693	135	12.43	1e-30	3.241e-28	P	Sobic.001G011000, Sobic.001G016400, Sobic.001G016500, Sobic.001G018900, Sobic.001G036900, Sobic.001G039400, Sobic.001G046300, Sobic.001G054900, Sobic.001G057300, Sobic.001G058900, Sobic.001G085400, Sobic.001G091801, Sobic.001G096200, Sobic.001G100400, Sobic.001G167500, Sobic.001G334300, Sobic.001G342200, Sobic.001G374700, Sobic.001G377800, Sobic.001G402050, Sobic.001G403500, Sobic.001G404100, Sob…	Sobic.001G011000, Sobic.001G016400, Sobic.001G016500, Sobic.001G018900, Sobic.001G036900, Sobic.001G039400, Sobic.001G046300, Sobic.001G054900, Sobic.001G057300, Sobic.001G058900, Sobic.001G085400, Sobic.001G091801, Sobic.001G096200, Sobic.001G100400, Sobic.001G167500, Sobic.001G334300, Sobic.001G342200, Sobic.001G374700, Sobic.001G377800, Sobic.001G402050, Sobic.001G403500, Sobic.001G404100, Sob…
GO:0006412	translation	647	131	11.6	1e-30	3.241e-28	P	Sobic.001G011000, Sobic.001G016400, Sobic.001G016500, Sobic.001G018900, Sobic.001G036900, Sobic.001G039400, Sobic.001G046300, Sobic.001G054900, Sobic.001G057300, Sobic.001G058900, Sobic.001G085400, Sobic.001G091801, Sobic.001G096200, Sobic.001G100400, Sobic.001G167500, Sobic.001G334300, Sobic.001G342200, Sobic.001G374700, Sobic.001G377800, Sobic.001G402050, Sobic.001G403500, Sobic.001G404100, Sob…	Sobic.001G011000, Sobic.001G016400, Sobic.001G016500, Sobic.001G018900, Sobic.001G036900, Sobic.001G039400, Sobic.001G046300, Sobic.001G054900, Sobic.001G057300, Sobic.001G058900, Sobic.001G085400, Sobic.001G091801, Sobic.001G096200, Sobic.001G100400, Sobic.001G167500, Sobic.001G334300, Sobic.001G342200, Sobic.001G374700, Sobic.001G377800, Sobic.001G402050, Sobic.001G403500, Sobic.001G404100, Sob…
GO:0043043	peptide biosynthetic process	652	131	11.69	1e-30	3.241e-28	P	Sobic.001G011000, Sobic.001G016400, Sobic.001G016500, Sobic.001G018900, Sobic.001G036900, Sobic.001G039400, Sobic.001G046300, Sobic.001G054900, Sobic.001G057300, Sobic.001G058900, Sobic.001G085400, Sobic.001G091801, Sobic.001G096200, Sobic.001G100400, Sobic.001G167500, Sobic.001G334300, Sobic.001G342200, Sobic.001G374700, Sobic.001G377800, Sobic.001G402050, Sobic.001G403500, Sobic.001G404100, Sob…	Sobic.001G011000, Sobic.001G016400, Sobic.001G016500, Sobic.001G018900, Sobic.001G036900, Sobic.001G039400, Sobic.001G046300, Sobic.001G054900, Sobic.001G057300, Sobic.001G058900, Sobic.001G085400, Sobic.001G091801, Sobic.001G096200, Sobic.001G100400, Sobic.001G167500, Sobic.001G334300, Sobic.001G342200, Sobic.001G374700, Sobic.001G377800, Sobic.001G402050, Sobic.001G403500, Sobic.001G404100, Sob…
GO:0043603	cellular amide metabolic process	882	137	15.82	1e-30	3.241e-28	P	Sobic.001G011000, Sobic.001G016400, Sobic.001G016500, Sobic.001G018900, Sobic.001G036900, Sobic.001G039400, Sobic.001G046300, Sobic.001G054900, Sobic.001G057300, Sobic.001G058900, Sobic.001G085400, Sobic.001G091801, Sobic.001G096200, Sobic.001G100400, Sobic.001G127100, Sobic.001G167500, Sobic.001G334300, Sobic.001G342200, Sobic.001G374700, Sobic.001G377800, Sobic.001G402050, Sobic.001G403500, Sob…	Sobic.001G011000, Sobic.001G016400, Sobic.001G016500, Sobic.001G018900, Sobic.001G036900, Sobic.001G039400, Sobic.001G046300, Sobic.001G054900, Sobic.001G057300, Sobic.001G058900, Sobic.001G085400, Sobic.001G091801, Sobic.001G096200, Sobic.001G100400, Sobic.001G127100, Sobic.001G167500, Sobic.001G334300, Sobic.001G342200, Sobic.001G374700, Sobic.001G377800, Sobic.001G402050, Sobic.001G403500, Sob…
GO:0006518	peptide metabolic process	816	132	14.63	1e-30	3.241e-28	P	Sobic.001G011000, Sobic.001G016400, Sobic.001G016500, Sobic.001G018900, Sobic.001G036900, Sobic.001G039400, Sobic.001G046300, Sobic.001G054900, Sobic.001G057300, Sobic.001G058900, Sobic.001G085400, Sobic.001G091801, Sobic.001G096200, Sobic.001G100400, Sobic.001G167500, Sobic.001G334300, Sobic.001G342200, Sobic.001G374700, Sobic.001G377800, Sobic.001G402050, Sobic.001G403500, Sobic.001G404100, Sob…	Sobic.001G011000, Sobic.001G016400, Sobic.001G016500, Sobic.001G018900, Sobic.001G036900, Sobic.001G039400, Sobic.001G046300, Sobic.001G054900, Sobic.001G057300, Sobic.001G058900, Sobic.001G085400, Sobic.001G091801, Sobic.001G096200, Sobic.001G100400, Sobic.001G167500, Sobic.001G334300, Sobic.001G342200, Sobic.001G374700, Sobic.001G377800, Sobic.001G402050, Sobic.001G403500, Sobic.001G404100, Sob…
GO:1901566	organonitrogen compound biosynthetic process	1125	147	20.18	1e-30	3.241e-28	P	Sobic.001G011000, Sobic.001G016400, Sobic.001G016500, Sobic.001G018900, Sobic.001G036900, Sobic.001G039400, Sobic.001G046300, Sobic.001G054900, Sobic.001G057300, Sobic.001G058900, Sobic.001G081900, Sobic.001G085400, Sobic.001G091801, Sobic.001G096200, Sobic.001G100400, Sobic.001G127100, Sobic.001G167500, Sobic.001G268300, Sobic.001G295200, Sobic.001G334300, Sobic.001G342200, Sobic.001G374700, Sob…	Sobic.001G011000, Sobic.001G016400, Sobic.001G016500, Sobic.001G018900, Sobic.001G036900, Sobic.001G039400, Sobic.001G046300, Sobic.001G054900, Sobic.001G057300, Sobic.001G058900, Sobic.001G081900, Sobic.001G085400, Sobic.001G091801, Sobic.001G096200, Sobic.001G100400, Sobic.001G127100, Sobic.001G167500, Sobic.001G268300, Sobic.001G295200, Sobic.001G334300, Sobic.001G342200, Sobic.001G374700, Sob…
GO:1901564	organonitrogen compound metabolic process	1696	156	30.42	1e-30	3.241e-28	P	Sobic.001G011000, Sobic.001G016400, Sobic.001G016500, Sobic.001G018900, Sobic.001G036900, Sobic.001G039400, Sobic.001G046300, Sobic.001G054900, Sobic.001G057300, Sobic.001G058900, Sobic.001G081900, Sobic.001G085400, Sobic.001G091801, Sobic.001G096200, Sobic.001G100400, Sobic.001G127100, Sobic.001G167500, Sobic.001G268300, Sobic.001G295200, Sobic.001G334300, Sobic.001G342200, Sobic.001G374700, Sob…	Sobic.001G011000, Sobic.001G016400, Sobic.001G016500, Sobic.001G018900, Sobic.001G036900, Sobic.001G039400, Sobic.001G046300, Sobic.001G054900, Sobic.001G057300, Sobic.001G058900, Sobic.001G081900, Sobic.001G085400, Sobic.001G091801, Sobic.001G096200, Sobic.001G100400, Sobic.001G127100, Sobic.001G167500, Sobic.001G268300, Sobic.001G295200, Sobic.001G334300, Sobic.001G342200, Sobic.001G374700, Sob…
GO:0010467	gene expression	2992	170	53.66	1e-30	3.241e-28	P	Sobic.001G011000, Sobic.001G011200, Sobic.001G016400, Sobic.001G016500, Sobic.001G018900, Sobic.001G033000, Sobic.001G036900, Sobic.001G039400, Sobic.001G046300, Sobic.001G054900, Sobic.001G057300, Sobic.001G058900, Sobic.001G085400, Sobic.001G091801, Sobic.001G096200, Sobic.001G100400, Sobic.001G167500, Sobic.001G268300, Sobic.001G334300, Sobic.001G340500, Sobic.001G342200, Sobic.001G374700, Sob…	Sobic.001G011000, Sobic.001G011200, Sobic.001G016400, Sobic.001G016500, Sobic.001G018900, Sobic.001G033000, Sobic.001G036900, Sobic.001G039400, Sobic.001G046300, Sobic.001G054900, Sobic.001G057300, Sobic.001G058900, Sobic.001G085400, Sobic.001G091801, Sobic.001G096200, Sobic.001G100400, Sobic.001G167500, Sobic.001G268300, Sobic.001G334300, Sobic.001G340500, Sobic.001G342200, Sobic.001G374700, Sob…
GO:0006807	nitrogen compound metabolic process	4496	200	80.63	1e-30	3.241e-28	P	Sobic.001G011000, Sobic.001G011200, Sobic.001G016400, Sobic.001G016500, Sobic.001G018900, Sobic.001G033000, Sobic.001G036900, Sobic.001G039400, Sobic.001G046300, Sobic.001G054900, Sobic.001G057300, Sobic.001G058900, Sobic.001G061800, Sobic.001G081900, Sobic.001G085400, Sobic.001G091801, Sobic.001G096200, Sobic.001G100400, Sobic.001G127100, Sobic.001G167500, Sobic.001G268300, Sobic.001G295200, Sob…	Sobic.001G011000, Sobic.001G011200, Sobic.001G016400, Sobic.001G016500, Sobic.001G018900, Sobic.001G033000, Sobic.001G036900, Sobic.001G039400, Sobic.001G046300, Sobic.001G054900, Sobic.001G057300, Sobic.001G058900, Sobic.001G061800, Sobic.001G081900, Sobic.001G085400, Sobic.001G091801, Sobic.001G096200, Sobic.001G100400, Sobic.001G127100, Sobic.001G167500, Sobic.001G268300, Sobic.001G295200, Sob…
GO:0034641	cellular nitrogen compound metabolic process	4172	192	74.82	1e-30	3.241e-28	P	Sobic.001G011000, Sobic.001G011200, Sobic.001G016400, Sobic.001G016500, Sobic.001G018900, Sobic.001G033000, Sobic.001G036900, Sobic.001G039400, Sobic.001G046300, Sobic.001G054900, Sobic.001G057300, Sobic.001G058900, Sobic.001G061800, Sobic.001G085400, Sobic.001G091801, Sobic.001G096200, Sobic.001G100400, Sobic.001G127100, Sobic.001G167500, Sobic.001G268300, Sobic.001G295200, Sobic.001G334300, Sob…	Sobic.001G011000, Sobic.001G011200, Sobic.001G016400, Sobic.001G016500, Sobic.001G018900, Sobic.001G033000, Sobic.001G036900, Sobic.001G039400, Sobic.001G046300, Sobic.001G054900, Sobic.001G057300, Sobic.001G058900, Sobic.001G061800, Sobic.001G085400, Sobic.001G091801, Sobic.001G096200, Sobic.001G100400, Sobic.001G127100, Sobic.001G167500, Sobic.001G268300, Sobic.001G295200, Sobic.001G334300, Sob…
GO:0044271	cellular nitrogen compound biosynthetic process	2757	156	49.44	1e-30	3.241e-28	P	Sobic.001G011000, Sobic.001G011200, Sobic.001G016400, Sobic.001G016500, Sobic.001G018900, Sobic.001G036900, Sobic.001G039400, Sobic.001G046300, Sobic.001G054900, Sobic.001G057300, Sobic.001G058900, Sobic.001G085400, Sobic.001G091801, Sobic.001G096200, Sobic.001G100400, Sobic.001G167500, Sobic.001G268300, Sobic.001G295200, Sobic.001G334300, Sobic.001G342200, Sobic.001G374700, Sobic.001G377800, Sob…	Sobic.001G011000, Sobic.001G011200, Sobic.001G016400, Sobic.001G016500, Sobic.001G018900, Sobic.001G036900, Sobic.001G039400, Sobic.001G046300, Sobic.001G054900, Sobic.001G057300, Sobic.001G058900, Sobic.001G085400, Sobic.001G091801, Sobic.001G096200, Sobic.001G100400, Sobic.001G167500, Sobic.001G268300, Sobic.001G295200, Sobic.001G334300, Sobic.001G342200, Sobic.001G374700, Sobic.001G377800, Sob…
GO:0034645	cellular macromolecule biosynthetic process	2745	147	49.23	1e-30	3.241e-28	P	Sobic.001G011000, Sobic.001G011200, Sobic.001G016400, Sobic.001G016500, Sobic.001G018900, Sobic.001G036900, Sobic.001G039400, Sobic.001G046300, Sobic.001G054900, Sobic.001G057300, Sobic.001G058900, Sobic.001G061800, Sobic.001G085400, Sobic.001G091801, Sobic.001G096200, Sobic.001G100400, Sobic.001G167500, Sobic.001G334300, Sobic.001G342200, Sobic.001G374700, Sobic.001G377800, Sobic.001G402050, Sob…	Sobic.001G011000, Sobic.001G011200, Sobic.001G016400, Sobic.001G016500, Sobic.001G018900, Sobic.001G036900, Sobic.001G039400, Sobic.001G046300, Sobic.001G054900, Sobic.001G057300, Sobic.001G058900, Sobic.001G061800, Sobic.001G085400, Sobic.001G091801, Sobic.001G096200, Sobic.001G100400, Sobic.001G167500, Sobic.001G334300, Sobic.001G342200, Sobic.001G374700, Sobic.001G377800, Sobic.001G402050, Sob…
GO:0009059	macromolecule biosynthetic process	2829	147	50.74	1e-30	3.241e-28	P	Sobic.001G011000, Sobic.001G011200, Sobic.001G016400, Sobic.001G016500, Sobic.001G018900, Sobic.001G036900, Sobic.001G039400, Sobic.001G046300, Sobic.001G054900, Sobic.001G057300, Sobic.001G058900, Sobic.001G061800, Sobic.001G085400, Sobic.001G091801, Sobic.001G096200, Sobic.001G100400, Sobic.001G167500, Sobic.001G334300, Sobic.001G342200, Sobic.001G374700, Sobic.001G377800, Sobic.001G402050, Sob…	Sobic.001G011000, Sobic.001G011200, Sobic.001G016400, Sobic.001G016500, Sobic.001G018900, Sobic.001G036900, Sobic.001G039400, Sobic.001G046300, Sobic.001G054900, Sobic.001G057300, Sobic.001G058900, Sobic.001G061800, Sobic.001G085400, Sobic.001G091801, Sobic.001G096200, Sobic.001G100400, Sobic.001G167500, Sobic.001G334300, Sobic.001G342200, Sobic.001G374700, Sobic.001G377800, Sobic.001G402050, Sob…
GO:0044249	cellular biosynthetic process	3839	169	68.85	1e-30	3.241e-28	P	Sobic.001G011000, Sobic.001G011200, Sobic.001G016400, Sobic.001G016500, Sobic.001G018900, Sobic.001G036900, Sobic.001G039400, Sobic.001G046300, Sobic.001G054900, Sobic.001G057300, Sobic.001G058900, Sobic.001G061800, Sobic.001G081900, Sobic.001G085400, Sobic.001G091801, Sobic.001G096200, Sobic.001G100400, Sobic.001G127100, Sobic.001G167500, Sobic.001G175600, Sobic.001G268300, Sobic.001G295200, Sob…	Sobic.001G011000, Sobic.001G011200, Sobic.001G016400, Sobic.001G016500, Sobic.001G018900, Sobic.001G036900, Sobic.001G039400, Sobic.001G046300, Sobic.001G054900, Sobic.001G057300, Sobic.001G058900, Sobic.001G061800, Sobic.001G081900, Sobic.001G085400, Sobic.001G091801, Sobic.001G096200, Sobic.001G100400, Sobic.001G127100, Sobic.001G167500, Sobic.001G175600, Sobic.001G268300, Sobic.001G295200, Sob…
GO:0022613	ribonucleoprotein complex biogenesis	356	53	6.38	1e-30	3.241e-28	P	Sobic.001G033000, Sobic.001G054900, Sobic.001G058900, Sobic.001G091801, Sobic.001G481700, Sobic.001G513500, Sobic.001G517600, Sobic.002G044000, Sobic.002G049300, Sobic.002G056200, Sobic.002G238000, Sobic.002G246700, Sobic.002G258800, Sobic.002G259000, Sobic.002G314100, Sobic.002G353500, Sobic.002G375100, Sobic.002G402500, Sobic.003G008600, Sobic.003G025200, Sobic.003G078200, Sobic.003G246000, Sob…	Sobic.001G033000, Sobic.001G054900, Sobic.001G058900, Sobic.001G091801, Sobic.001G481700, Sobic.001G513500, Sobic.001G517600, Sobic.002G044000, Sobic.002G049300, Sobic.002G056200, Sobic.002G238000, Sobic.002G246700, Sobic.002G258800, Sobic.002G259000, Sobic.002G314100, Sobic.002G353500, Sobic.002G375100, Sobic.002G402500, Sobic.003G008600, Sobic.003G025200, Sobic.003G078200, Sobic.003G246000, Sob…
GO:1901576	organic substance biosynthetic process	4084	167	73.24	1e-30	3.241e-28	P	Sobic.001G011000, Sobic.001G011200, Sobic.001G016400, Sobic.001G016500, Sobic.001G018900, Sobic.001G036900, Sobic.001G039400, Sobic.001G046300, Sobic.001G054900, Sobic.001G057300, Sobic.001G058900, Sobic.001G061800, Sobic.001G081900, Sobic.001G085400, Sobic.001G091801, Sobic.001G096200, Sobic.001G100400, Sobic.001G127100, Sobic.001G167500, Sobic.001G175600, Sobic.001G268300, Sobic.001G295200, Sob…	Sobic.001G011000, Sobic.001G011200, Sobic.001G016400, Sobic.001G016500, Sobic.001G018900, Sobic.001G036900, Sobic.001G039400, Sobic.001G046300, Sobic.001G054900, Sobic.001G057300, Sobic.001G058900, Sobic.001G061800, Sobic.001G081900, Sobic.001G085400, Sobic.001G091801, Sobic.001G096200, Sobic.001G100400, Sobic.001G127100, Sobic.001G167500, Sobic.001G175600, Sobic.001G268300, Sobic.001G295200, Sob…
GO:0042254	ribosome biogenesis	290	46	5.2	1.8e-30	5.49e-28	P	Sobic.001G033000, Sobic.001G054900, Sobic.001G058900, Sobic.001G091801, Sobic.001G513500, Sobic.001G517600, Sobic.002G049300, Sobic.002G056200, Sobic.002G238000, Sobic.002G258800, Sobic.002G259000, Sobic.002G314100, Sobic.002G375100, Sobic.002G402500, Sobic.003G025200, Sobic.003G078200, Sobic.003G246000, Sobic.004G099500, Sobic.004G103800, Sobic.004G104100, Sobic.004G104300, Sobic.004G152400, Sob…	Sobic.001G033000, Sobic.001G054900, Sobic.001G058900, Sobic.001G091801, Sobic.001G513500, Sobic.001G517600, Sobic.002G049300, Sobic.002G056200, Sobic.002G238000, Sobic.002G258800, Sobic.002G259000, Sobic.002G314100, Sobic.002G375100, Sobic.002G402500, Sobic.003G025200, Sobic.003G078200, Sobic.003G246000, Sobic.004G099500, Sobic.004G103800, Sobic.004G104100, Sobic.004G104300, Sobic.004G152400, Sob…
GO:0009058	biosynthetic process	4486	170	80.45	7.4e-30	2.132e-27	P	Sobic.001G011000, Sobic.001G011200, Sobic.001G016400, Sobic.001G016500, Sobic.001G018900, Sobic.001G036900, Sobic.001G039400, Sobic.001G046300, Sobic.001G054900, Sobic.001G057300, Sobic.001G058900, Sobic.001G061800, Sobic.001G081900, Sobic.001G085400, Sobic.001G091801, Sobic.001G096200, Sobic.001G100400, Sobic.001G127100, Sobic.001G167500, Sobic.001G175600, Sobic.001G268300, Sobic.001G295200, Sob…	Sobic.001G011000, Sobic.001G011200, Sobic.001G016400, Sobic.001G016500, Sobic.001G018900, Sobic.001G036900, Sobic.001G039400, Sobic.001G046300, Sobic.001G054900, Sobic.001G057300, Sobic.001G058900, Sobic.001G061800, Sobic.001G081900, Sobic.001G085400, Sobic.001G091801, Sobic.001G096200, Sobic.001G100400, Sobic.001G127100, Sobic.001G167500, Sobic.001G175600, Sobic.001G268300, Sobic.001G295200, Sob…
GO:0044267	cellular protein metabolic process	3641	150	65.3	8.8e-29	2.401e-26	P	Sobic.001G011000, Sobic.001G016400, Sobic.001G016500, Sobic.001G018900, Sobic.001G036900, Sobic.001G039400, Sobic.001G046300, Sobic.001G054900, Sobic.001G057300, Sobic.001G058900, Sobic.001G085400, Sobic.001G091801, Sobic.001G096200, Sobic.001G100400, Sobic.001G144600, Sobic.001G167500, Sobic.001G326600, Sobic.001G334300, Sobic.001G342200, Sobic.001G361600, Sobic.001G368300, Sobic.001G374700, Sob…	Sobic.001G011000, Sobic.001G016400, Sobic.001G016500, Sobic.001G018900, Sobic.001G036900, Sobic.001G039400, Sobic.001G046300, Sobic.001G054900, Sobic.001G057300, Sobic.001G058900, Sobic.001G085400, Sobic.001G091801, Sobic.001G096200, Sobic.001G100400, Sobic.001G144600, Sobic.001G167500, Sobic.001G326600, Sobic.001G334300, Sobic.001G342200, Sobic.001G361600, Sobic.001G368300, Sobic.001G374700, Sob…
GO:0019538	protein metabolic process	4068	152	72.96	1.7e-24	4.407e-22	P	Sobic.001G011000, Sobic.001G016400, Sobic.001G016500, Sobic.001G018900, Sobic.001G036900, Sobic.001G039400, Sobic.001G046300, Sobic.001G054900, Sobic.001G057300, Sobic.001G058900, Sobic.001G085400, Sobic.001G091801, Sobic.001G096200, Sobic.001G100400, Sobic.001G144600, Sobic.001G167500, Sobic.001G326600, Sobic.001G334300, Sobic.001G342200, Sobic.001G361600, Sobic.001G368300, Sobic.001G374700, Sob…	Sobic.001G011000, Sobic.001G016400, Sobic.001G016500, Sobic.001G018900, Sobic.001G036900, Sobic.001G039400, Sobic.001G046300, Sobic.001G054900, Sobic.001G057300, Sobic.001G058900, Sobic.001G085400, Sobic.001G091801, Sobic.001G096200, Sobic.001G100400, Sobic.001G144600, Sobic.001G167500, Sobic.001G326600, Sobic.001G334300, Sobic.001G342200, Sobic.001G361600, Sobic.001G368300, Sobic.001G374700, Sob…
GO:0044260	cellular macromolecule metabolic process	6457	194	115.8	3e-22	7.407e-20	P	Sobic.001G011000, Sobic.001G011200, Sobic.001G016400, Sobic.001G016500, Sobic.001G018900, Sobic.001G033000, Sobic.001G036900, Sobic.001G039400, Sobic.001G046300, Sobic.001G054900, Sobic.001G057300, Sobic.001G058900, Sobic.001G061800, Sobic.001G085400, Sobic.001G091801, Sobic.001G096200, Sobic.001G100400, Sobic.001G144600, Sobic.001G167500, Sobic.001G268300, Sobic.001G326600, Sobic.001G334300, Sob…	Sobic.001G011000, Sobic.001G011200, Sobic.001G016400, Sobic.001G016500, Sobic.001G018900, Sobic.001G033000, Sobic.001G036900, Sobic.001G039400, Sobic.001G046300, Sobic.001G054900, Sobic.001G057300, Sobic.001G058900, Sobic.001G061800, Sobic.001G085400, Sobic.001G091801, Sobic.001G096200, Sobic.001G100400, Sobic.001G144600, Sobic.001G167500, Sobic.001G268300, Sobic.001G326600, Sobic.001G334300, Sob…
GO:0044085	cellular component biogenesis	954	65	17.11	2e-21	4.714e-19	P	Sobic.001G033000, Sobic.001G054900, Sobic.001G058900, Sobic.001G091801, Sobic.001G397000, Sobic.001G477900, Sobic.001G481700, Sobic.001G513500, Sobic.001G517600, Sobic.001G532100, Sobic.002G044000, Sobic.002G049300, Sobic.002G056200, Sobic.002G210200, Sobic.002G210500, Sobic.002G238000, Sobic.002G246700, Sobic.002G258800, Sobic.002G259000, Sobic.002G314100, Sobic.002G353500, Sobic.002G375100, Sob…	Sobic.001G033000, Sobic.001G054900, Sobic.001G058900, Sobic.001G091801, Sobic.001G397000, Sobic.001G477900, Sobic.001G481700, Sobic.001G513500, Sobic.001G517600, Sobic.001G532100, Sobic.002G044000, Sobic.002G049300, Sobic.002G056200, Sobic.002G210200, Sobic.002G210500, Sobic.002G238000, Sobic.002G246700, Sobic.002G258800, Sobic.002G259000, Sobic.002G314100, Sobic.002G353500, Sobic.002G375100, Sob…
GO:0042273	ribosomal large subunit biogenesis	78	22	1.4	9.4e-21	2.119e-18	P	Sobic.001G513500, Sobic.001G517600, Sobic.002G258800, Sobic.002G259000, Sobic.003G025200, Sobic.003G078200, Sobic.004G103800, Sobic.004G104100, Sobic.004G104300, Sobic.004G152400, Sobic.004G252100, Sobic.004G271400, Sobic.004G322200, Sobic.006G057200, Sobic.006G116700, Sobic.006G147000, Sobic.006G201500, Sobic.006G216600, Sobic.007G169533, Sobic.007G184400, Sobic.009G114400, Sobic.009G177700	Sobic.001G513500, Sobic.001G517600, Sobic.002G258800, Sobic.002G259000, Sobic.003G025200, Sobic.003G078200, Sobic.004G103800, Sobic.004G104100, Sobic.004G104300, Sobic.004G152400, Sobic.004G252100, Sobic.004G271400, Sobic.004G322200, Sobic.006G057200, Sobic.006G116700, Sobic.006G147000, Sobic.006G201500, Sobic.006G216600, Sobic.007G169533, Sobic.007G184400, Sobic.009G114400, Sobic.009G177700
GO:0043170	macromolecule metabolic process	7066	198	126.72	6.7e-19	1.447e-16	P	Sobic.001G011000, Sobic.001G011200, Sobic.001G016400, Sobic.001G016500, Sobic.001G018900, Sobic.001G033000, Sobic.001G036900, Sobic.001G039400, Sobic.001G046300, Sobic.001G054900, Sobic.001G057300, Sobic.001G058900, Sobic.001G061800, Sobic.001G085400, Sobic.001G091801, Sobic.001G096200, Sobic.001G100400, Sobic.001G144600, Sobic.001G167500, Sobic.001G268300, Sobic.001G326600, Sobic.001G334300, Sob…	Sobic.001G011000, Sobic.001G011200, Sobic.001G016400, Sobic.001G016500, Sobic.001G018900, Sobic.001G033000, Sobic.001G036900, Sobic.001G039400, Sobic.001G046300, Sobic.001G054900, Sobic.001G057300, Sobic.001G058900, Sobic.001G061800, Sobic.001G085400, Sobic.001G091801, Sobic.001G096200, Sobic.001G100400, Sobic.001G144600, Sobic.001G167500, Sobic.001G268300, Sobic.001G326600, Sobic.001G334300, Sob…
GO:0022618	ribonucleoprotein complex assembly	129	24	2.31	6.1e-18	1.265e-15	P	Sobic.001G054900, Sobic.001G091801, Sobic.001G481700, Sobic.001G517600, Sobic.002G044000, Sobic.002G056200, Sobic.002G246700, Sobic.002G353500, Sobic.002G375100, Sobic.003G008600, Sobic.003G025200, Sobic.004G103800, Sobic.004G104100, Sobic.004G104300, Sobic.004G196400, Sobic.004G271400, Sobic.006G057200, Sobic.006G106100, Sobic.006G116700, Sobic.006G201500, Sobic.006G216600, Sobic.007G022500, Sob…	Sobic.001G054900, Sobic.001G091801, Sobic.001G481700, Sobic.001G517600, Sobic.002G044000, Sobic.002G056200, Sobic.002G246700, Sobic.002G353500, Sobic.002G375100, Sobic.003G008600, Sobic.003G025200, Sobic.004G103800, Sobic.004G104100, Sobic.004G104300, Sobic.004G196400, Sobic.004G271400, Sobic.006G057200, Sobic.006G106100, Sobic.006G116700, Sobic.006G201500, Sobic.006G216600, Sobic.007G022500, Sob…
GO:0071826	ribonucleoprotein complex subunit organization	138	24	2.47	3.1e-17	6.182e-15	P	Sobic.001G054900, Sobic.001G091801, Sobic.001G481700, Sobic.001G517600, Sobic.002G044000, Sobic.002G056200, Sobic.002G246700, Sobic.002G353500, Sobic.002G375100, Sobic.003G008600, Sobic.003G025200, Sobic.004G103800, Sobic.004G104100, Sobic.004G104300, Sobic.004G196400, Sobic.004G271400, Sobic.006G057200, Sobic.006G106100, Sobic.006G116700, Sobic.006G201500, Sobic.006G216600, Sobic.007G022500, Sob…	Sobic.001G054900, Sobic.001G091801, Sobic.001G481700, Sobic.001G517600, Sobic.002G044000, Sobic.002G056200, Sobic.002G246700, Sobic.002G353500, Sobic.002G375100, Sobic.003G008600, Sobic.003G025200, Sobic.004G103800, Sobic.004G104100, Sobic.004G104300, Sobic.004G196400, Sobic.004G271400, Sobic.006G057200, Sobic.006G106100, Sobic.006G116700, Sobic.006G201500, Sobic.006G216600, Sobic.007G022500, Sob…
GO:0044238	primary metabolic process	8905	223	159.7	8.2e-17	1.575e-14	P	Sobic.001G011000, Sobic.001G011200, Sobic.001G016400, Sobic.001G016500, Sobic.001G018900, Sobic.001G033000, Sobic.001G036900, Sobic.001G039400, Sobic.001G046300, Sobic.001G054900, Sobic.001G057300, Sobic.001G058900, Sobic.001G061800, Sobic.001G081900, Sobic.001G085400, Sobic.001G091801, Sobic.001G096200, Sobic.001G100400, Sobic.001G127100, Sobic.001G144600, Sobic.001G167500, Sobic.001G175600, Sob…	Sobic.001G011000, Sobic.001G011200, Sobic.001G016400, Sobic.001G016500, Sobic.001G018900, Sobic.001G033000, Sobic.001G036900, Sobic.001G039400, Sobic.001G046300, Sobic.001G054900, Sobic.001G057300, Sobic.001G058900, Sobic.001G061800, Sobic.001G081900, Sobic.001G085400, Sobic.001G091801, Sobic.001G096200, Sobic.001G100400, Sobic.001G127100, Sobic.001G144600, Sobic.001G167500, Sobic.001G175600, Sob…
GO:0044237	cellular metabolic process	8899	222	159.59	2.4e-16	4.444e-14	P	Sobic.001G011000, Sobic.001G011200, Sobic.001G016400, Sobic.001G016500, Sobic.001G018900, Sobic.001G033000, Sobic.001G036900, Sobic.001G039400, Sobic.001G046300, Sobic.001G054900, Sobic.001G057300, Sobic.001G058900, Sobic.001G061800, Sobic.001G081900, Sobic.001G085400, Sobic.001G091801, Sobic.001G096200, Sobic.001G100400, Sobic.001G127100, Sobic.001G144600, Sobic.001G167500, Sobic.001G175600, Sob…	Sobic.001G011000, Sobic.001G011200, Sobic.001G016400, Sobic.001G016500, Sobic.001G018900, Sobic.001G033000, Sobic.001G036900, Sobic.001G039400, Sobic.001G046300, Sobic.001G054900, Sobic.001G057300, Sobic.001G058900, Sobic.001G061800, Sobic.001G081900, Sobic.001G085400, Sobic.001G091801, Sobic.001G096200, Sobic.001G100400, Sobic.001G127100, Sobic.001G144600, Sobic.001G167500, Sobic.001G175600, Sob…
GO:0042255	ribosome assembly	63	17	1.13	6e-16	1.073e-13	P	Sobic.001G054900, Sobic.001G091801, Sobic.001G517600, Sobic.002G056200, Sobic.002G375100, Sobic.003G025200, Sobic.004G103800, Sobic.004G104100, Sobic.004G104300, Sobic.004G271400, Sobic.006G057200, Sobic.006G106100, Sobic.006G116700, Sobic.006G201500, Sobic.006G216600, Sobic.009G177700, Sobic.010G206200	Sobic.001G054900, Sobic.001G091801, Sobic.001G517600, Sobic.002G056200, Sobic.002G375100, Sobic.003G025200, Sobic.004G103800, Sobic.004G104100, Sobic.004G104300, Sobic.004G271400, Sobic.006G057200, Sobic.006G106100, Sobic.006G116700, Sobic.006G201500, Sobic.006G216600, Sobic.009G177700, Sobic.010G206200
GO:0006364	rRNA processing	181	24	3.25	1.8e-14	3.111e-12	P	Sobic.001G033000, Sobic.001G513500, Sobic.002G238000, Sobic.002G258800, Sobic.002G259000, Sobic.002G314100, Sobic.002G375100, Sobic.002G402500, Sobic.003G246000, Sobic.004G099500, Sobic.004G152400, Sobic.004G202000, Sobic.004G244800, Sobic.004G252100, Sobic.006G052400, Sobic.006G106100, Sobic.006G251600, Sobic.007G043900, Sobic.007G137350, Sobic.007G169533, Sobic.007G184400, Sobic.008G098800, Sob…	Sobic.001G033000, Sobic.001G513500, Sobic.002G238000, Sobic.002G258800, Sobic.002G259000, Sobic.002G314100, Sobic.002G375100, Sobic.002G402500, Sobic.003G246000, Sobic.004G099500, Sobic.004G152400, Sobic.004G202000, Sobic.004G244800, Sobic.004G252100, Sobic.006G052400, Sobic.006G106100, Sobic.006G251600, Sobic.007G043900, Sobic.007G137350, Sobic.007G169533, Sobic.007G184400, Sobic.008G098800, Sob…
GO:0034470	ncRNA processing	278	29	4.99	1.9e-14	3.178e-12	P	Sobic.001G033000, Sobic.001G268300, Sobic.001G513500, Sobic.002G238000, Sobic.002G258800, Sobic.002G259000, Sobic.002G314100, Sobic.002G375100, Sobic.002G402500, Sobic.002G407800, Sobic.003G246000, Sobic.003G442000, Sobic.004G099500, Sobic.004G152400, Sobic.004G202000, Sobic.004G244800, Sobic.004G252100, Sobic.006G052400, Sobic.006G106100, Sobic.006G251600, Sobic.007G043900, Sobic.007G137350, Sob…	Sobic.001G033000, Sobic.001G268300, Sobic.001G513500, Sobic.002G238000, Sobic.002G258800, Sobic.002G259000, Sobic.002G314100, Sobic.002G375100, Sobic.002G402500, Sobic.002G407800, Sobic.003G246000, Sobic.003G442000, Sobic.004G099500, Sobic.004G152400, Sobic.004G202000, Sobic.004G244800, Sobic.004G252100, Sobic.006G052400, Sobic.006G106100, Sobic.006G251600, Sobic.007G043900, Sobic.007G137350, Sob…
GO:0016072	rRNA metabolic process	183	24	3.28	2.3e-14	3.727e-12	P	Sobic.001G033000, Sobic.001G513500, Sobic.002G238000, Sobic.002G258800, Sobic.002G259000, Sobic.002G314100, Sobic.002G375100, Sobic.002G402500, Sobic.003G246000, Sobic.004G099500, Sobic.004G152400, Sobic.004G202000, Sobic.004G244800, Sobic.004G252100, Sobic.006G052400, Sobic.006G106100, Sobic.006G251600, Sobic.007G043900, Sobic.007G137350, Sobic.007G169533, Sobic.007G184400, Sobic.008G098800, Sob…	Sobic.001G033000, Sobic.001G513500, Sobic.002G238000, Sobic.002G258800, Sobic.002G259000, Sobic.002G314100, Sobic.002G375100, Sobic.002G402500, Sobic.003G246000, Sobic.004G099500, Sobic.004G152400, Sobic.004G202000, Sobic.004G244800, Sobic.004G252100, Sobic.006G052400, Sobic.006G106100, Sobic.006G251600, Sobic.007G043900, Sobic.007G137350, Sobic.007G169533, Sobic.007G184400, Sobic.008G098800, Sob…
GO:0002181	cytoplasmic translation	42	13	0.75	2.4e-13	3.771e-11	P	Sobic.002G047600, Sobic.002G115000, Sobic.002G304900, Sobic.003G078200, Sobic.004G322200, Sobic.006G067800, Sobic.006G116700, Sobic.007G018300, Sobic.007G029400, Sobic.007G184400, Sobic.007G211700, Sobic.008G135000, Sobic.009G105600	Sobic.002G047600, Sobic.002G115000, Sobic.002G304900, Sobic.003G078200, Sobic.004G322200, Sobic.006G067800, Sobic.006G116700, Sobic.007G018300, Sobic.007G029400, Sobic.007G184400, Sobic.007G211700, Sobic.008G135000, Sobic.009G105600
GO:0034660	ncRNA metabolic process	360	31	6.46	4.1e-13	6.252e-11	P	Sobic.001G033000, Sobic.001G268300, Sobic.001G513500, Sobic.002G238000, Sobic.002G258800, Sobic.002G259000, Sobic.002G314100, Sobic.002G375100, Sobic.002G402500, Sobic.002G407800, Sobic.003G246000, Sobic.003G442000, Sobic.004G099500, Sobic.004G152400, Sobic.004G202000, Sobic.004G244800, Sobic.004G252100, Sobic.006G052400, Sobic.006G058800, Sobic.006G106100, Sobic.006G251600, Sobic.007G043900, Sob…	Sobic.001G033000, Sobic.001G268300, Sobic.001G513500, Sobic.002G238000, Sobic.002G258800, Sobic.002G259000, Sobic.002G314100, Sobic.002G375100, Sobic.002G402500, Sobic.002G407800, Sobic.003G246000, Sobic.003G442000, Sobic.004G099500, Sobic.004G152400, Sobic.004G202000, Sobic.004G244800, Sobic.004G252100, Sobic.006G052400, Sobic.006G058800, Sobic.006G106100, Sobic.006G251600, Sobic.007G043900, Sob…
GO:0071704	organic substance metabolic process	9504	224	170.44	5.7e-13	8.444e-11	P	Sobic.001G011000, Sobic.001G011200, Sobic.001G016400, Sobic.001G016500, Sobic.001G018900, Sobic.001G033000, Sobic.001G036900, Sobic.001G039400, Sobic.001G046300, Sobic.001G054900, Sobic.001G057300, Sobic.001G058900, Sobic.001G061800, Sobic.001G081900, Sobic.001G085400, Sobic.001G091801, Sobic.001G096200, Sobic.001G100400, Sobic.001G127100, Sobic.001G144600, Sobic.001G167500, Sobic.001G175600, Sob…	Sobic.001G011000, Sobic.001G011200, Sobic.001G016400, Sobic.001G016500, Sobic.001G018900, Sobic.001G033000, Sobic.001G036900, Sobic.001G039400, Sobic.001G046300, Sobic.001G054900, Sobic.001G057300, Sobic.001G058900, Sobic.001G061800, Sobic.001G081900, Sobic.001G085400, Sobic.001G091801, Sobic.001G096200, Sobic.001G100400, Sobic.001G127100, Sobic.001G144600, Sobic.001G167500, Sobic.001G175600, Sob…
GO:0065003	macromolecular complex assembly	443	34	7.94	7.7e-13	1.093e-10	P	Sobic.001G054900, Sobic.001G091801, Sobic.001G397000, Sobic.001G481700, Sobic.001G517600, Sobic.001G532100, Sobic.002G044000, Sobic.002G056200, Sobic.002G210200, Sobic.002G210500, Sobic.002G246700, Sobic.002G353500, Sobic.002G375100, Sobic.003G008600, Sobic.003G025200, Sobic.003G067300, Sobic.003G200501, Sobic.003G391400, Sobic.004G103800, Sobic.004G104100, Sobic.004G104300, Sobic.004G190600, Sob…	Sobic.001G054900, Sobic.001G091801, Sobic.001G397000, Sobic.001G481700, Sobic.001G517600, Sobic.001G532100, Sobic.002G044000, Sobic.002G056200, Sobic.002G210200, Sobic.002G210500, Sobic.002G246700, Sobic.002G353500, Sobic.002G375100, Sobic.003G008600, Sobic.003G025200, Sobic.003G067300, Sobic.003G200501, Sobic.003G391400, Sobic.004G103800, Sobic.004G104100, Sobic.004G104300, Sobic.004G190600, Sob…
GO:0034622	cellular macromolecular complex assembly	393	32	7.05	7.8e-13	1.093e-10	P	Sobic.001G054900, Sobic.001G091801, Sobic.001G481700, Sobic.001G517600, Sobic.002G044000, Sobic.002G056200, Sobic.002G210200, Sobic.002G210500, Sobic.002G246700, Sobic.002G353500, Sobic.002G375100, Sobic.003G008600, Sobic.003G025200, Sobic.003G067300, Sobic.003G200501, Sobic.003G391400, Sobic.004G103800, Sobic.004G104100, Sobic.004G104300, Sobic.004G190600, Sobic.004G196400, Sobic.004G271400, Sob…	Sobic.001G054900, Sobic.001G091801, Sobic.001G481700, Sobic.001G517600, Sobic.002G044000, Sobic.002G056200, Sobic.002G210200, Sobic.002G210500, Sobic.002G246700, Sobic.002G353500, Sobic.002G375100, Sobic.003G008600, Sobic.003G025200, Sobic.003G067300, Sobic.003G200501, Sobic.003G391400, Sobic.004G103800, Sobic.004G104100, Sobic.004G104300, Sobic.004G190600, Sobic.004G196400, Sobic.004G271400, Sob…
GO:0071840	cellular component organization or biogenesis	2249	86	40.33	1.3e-12	1.774e-10	P	Sobic.001G030300, Sobic.001G033000, Sobic.001G042200, Sobic.001G054900, Sobic.001G058900, Sobic.001G091801, Sobic.001G144600, Sobic.001G397000, Sobic.001G477900, Sobic.001G481700, Sobic.001G513500, Sobic.001G517600, Sobic.001G532100, Sobic.001G533500, Sobic.002G007100, Sobic.002G044000, Sobic.002G049300, Sobic.002G056200, Sobic.002G210200, Sobic.002G210500, Sobic.002G238000, Sobic.002G246700, Sob…	Sobic.001G030300, Sobic.001G033000, Sobic.001G042200, Sobic.001G054900, Sobic.001G058900, Sobic.001G091801, Sobic.001G144600, Sobic.001G397000, Sobic.001G477900, Sobic.001G481700, Sobic.001G513500, Sobic.001G517600, Sobic.001G532100, Sobic.001G533500, Sobic.002G007100, Sobic.002G044000, Sobic.002G049300, Sobic.002G056200, Sobic.002G210200, Sobic.002G210500, Sobic.002G238000, Sobic.002G246700, Sob…
GO:0070925	organelle assembly	99	17	1.78	1.8e-12	2.393e-10	P	Sobic.001G054900, Sobic.001G091801, Sobic.001G517600, Sobic.002G056200, Sobic.002G375100, Sobic.003G025200, Sobic.004G103800, Sobic.004G104100, Sobic.004G104300, Sobic.004G271400, Sobic.006G057200, Sobic.006G106100, Sobic.006G116700, Sobic.006G201500, Sobic.006G216600, Sobic.009G177700, Sobic.010G206200	Sobic.001G054900, Sobic.001G091801, Sobic.001G517600, Sobic.002G056200, Sobic.002G375100, Sobic.003G025200, Sobic.004G103800, Sobic.004G104100, Sobic.004G104300, Sobic.004G271400, Sobic.006G057200, Sobic.006G106100, Sobic.006G116700, Sobic.006G201500, Sobic.006G216600, Sobic.009G177700, Sobic.010G206200
GO:0000027	ribosomal large subunit assembly	30	11	0.54	2e-12	2.593e-10	P	Sobic.001G517600, Sobic.003G025200, Sobic.004G103800, Sobic.004G104100, Sobic.004G104300, Sobic.004G271400, Sobic.006G057200, Sobic.006G116700, Sobic.006G201500, Sobic.006G216600, Sobic.009G177700	Sobic.001G517600, Sobic.003G025200, Sobic.004G103800, Sobic.004G104100, Sobic.004G104300, Sobic.004G271400, Sobic.006G057200, Sobic.006G116700, Sobic.006G201500, Sobic.006G216600, Sobic.009G177700
GO:0006396	RNA processing	567	37	10.17	9e-12	1.138e-09	P	Sobic.001G033000, Sobic.001G268300, Sobic.001G340500, Sobic.001G402300, Sobic.001G513500, Sobic.001G532800, Sobic.002G238000, Sobic.002G258800, Sobic.002G259000, Sobic.002G300500, Sobic.002G314100, Sobic.002G375100, Sobic.002G402500, Sobic.002G407800, Sobic.003G246000, Sobic.003G442000, Sobic.004G099500, Sobic.004G152400, Sobic.004G196400, Sobic.004G202000, Sobic.004G244800, Sobic.004G252100, Sob…	Sobic.001G033000, Sobic.001G268300, Sobic.001G340500, Sobic.001G402300, Sobic.001G513500, Sobic.001G532800, Sobic.002G238000, Sobic.002G258800, Sobic.002G259000, Sobic.002G300500, Sobic.002G314100, Sobic.002G375100, Sobic.002G402500, Sobic.002G407800, Sobic.003G246000, Sobic.003G442000, Sobic.004G099500, Sobic.004G152400, Sobic.004G196400, Sobic.004G202000, Sobic.004G244800, Sobic.004G252100, Sob…
GO:0042274	ribosomal small subunit biogenesis	79	14	1.42	1.1e-10	1.358e-08	P	Sobic.001G054900, Sobic.001G091801, Sobic.001G513500, Sobic.002G056200, Sobic.002G238000, Sobic.002G375100, Sobic.002G402500, Sobic.004G099500, Sobic.004G244800, Sobic.006G052400, Sobic.006G106100, Sobic.008G098800, Sobic.010G166100, Sobic.010G206200	Sobic.001G054900, Sobic.001G091801, Sobic.001G513500, Sobic.002G056200, Sobic.002G238000, Sobic.002G375100, Sobic.002G402500, Sobic.004G099500, Sobic.004G244800, Sobic.006G052400, Sobic.006G106100, Sobic.008G098800, Sobic.010G166100, Sobic.010G206200
GO:0043933	macromolecular complex subunit organization	687	39	12.32	1.5e-10	1.809e-08	P	Sobic.001G054900, Sobic.001G091801, Sobic.001G144600, Sobic.001G397000, Sobic.001G481700, Sobic.001G517600, Sobic.001G532100, Sobic.002G007100, Sobic.002G044000, Sobic.002G056200, Sobic.002G210200, Sobic.002G210500, Sobic.002G246700, Sobic.002G353500, Sobic.002G375100, Sobic.003G008600, Sobic.003G025200, Sobic.003G067300, Sobic.003G200501, Sobic.003G391400, Sobic.004G006300, Sobic.004G103800, Sob…	Sobic.001G054900, Sobic.001G091801, Sobic.001G144600, Sobic.001G397000, Sobic.001G481700, Sobic.001G517600, Sobic.001G532100, Sobic.002G007100, Sobic.002G044000, Sobic.002G056200, Sobic.002G210200, Sobic.002G210500, Sobic.002G246700, Sobic.002G353500, Sobic.002G375100, Sobic.003G008600, Sobic.003G025200, Sobic.003G067300, Sobic.003G200501, Sobic.003G391400, Sobic.004G006300, Sobic.004G103800, Sob…
GO:0022607	cellular component assembly	571	35	10.24	1.9e-10	2.239e-08	P	Sobic.001G054900, Sobic.001G091801, Sobic.001G397000, Sobic.001G481700, Sobic.001G517600, Sobic.001G532100, Sobic.002G044000, Sobic.002G056200, Sobic.002G210200, Sobic.002G210500, Sobic.002G246700, Sobic.002G353500, Sobic.002G375100, Sobic.003G008600, Sobic.003G025200, Sobic.003G067300, Sobic.003G200501, Sobic.003G319100, Sobic.003G391400, Sobic.004G103800, Sobic.004G104100, Sobic.004G104300, Sob…	Sobic.001G054900, Sobic.001G091801, Sobic.001G397000, Sobic.001G481700, Sobic.001G517600, Sobic.001G532100, Sobic.002G044000, Sobic.002G056200, Sobic.002G210200, Sobic.002G210500, Sobic.002G246700, Sobic.002G353500, Sobic.002G375100, Sobic.003G008600, Sobic.003G025200, Sobic.003G067300, Sobic.003G200501, Sobic.003G319100, Sobic.003G391400, Sobic.004G103800, Sobic.004G104100, Sobic.004G104300, Sob…
GO:0009987	cellular process	11566	247	207.42	2.4e-10	2.765e-08	P	Sobic.001G011000, Sobic.001G011200, Sobic.001G016400, Sobic.001G016500, Sobic.001G018900, Sobic.001G030300, Sobic.001G033000, Sobic.001G036900, Sobic.001G039400, Sobic.001G042200, Sobic.001G046300, Sobic.001G054900, Sobic.001G057300, Sobic.001G058900, Sobic.001G061800, Sobic.001G081900, Sobic.001G085400, Sobic.001G091801, Sobic.001G096200, Sobic.001G100400, Sobic.001G127100, Sobic.001G144600, Sob…	Sobic.001G011000, Sobic.001G011200, Sobic.001G016400, Sobic.001G016500, Sobic.001G018900, Sobic.001G030300, Sobic.001G033000, Sobic.001G036900, Sobic.001G039400, Sobic.001G042200, Sobic.001G046300, Sobic.001G054900, Sobic.001G057300, Sobic.001G058900, Sobic.001G061800, Sobic.001G081900, Sobic.001G085400, Sobic.001G091801, Sobic.001G096200, Sobic.001G100400, Sobic.001G127100, Sobic.001G144600, Sob…
GO:0030490	maturation of SSU-rRNA	51	10	0.91	1.9e-08	2.142e-06	P	Sobic.001G513500, Sobic.002G238000, Sobic.002G375100, Sobic.002G402500, Sobic.004G099500, Sobic.004G244800, Sobic.006G052400, Sobic.006G106100, Sobic.010G166100, Sobic.010G206200	Sobic.001G513500, Sobic.002G238000, Sobic.002G375100, Sobic.002G402500, Sobic.004G099500, Sobic.004G244800, Sobic.006G052400, Sobic.006G106100, Sobic.010G166100, Sobic.010G206200
GO:0000462	maturation of SSU-rRNA from tricistronic rRNA transcript (SSU-rRNA, 5.8S rRNA, LSU-rRNA)	42	8	0.75	6.7e-07	7.391e-05	P	Sobic.002G238000, Sobic.002G375100, Sobic.002G402500, Sobic.004G099500, Sobic.004G244800, Sobic.006G106100, Sobic.010G166100, Sobic.010G206200	Sobic.002G238000, Sobic.002G375100, Sobic.002G402500, Sobic.004G099500, Sobic.004G244800, Sobic.006G106100, Sobic.010G166100, Sobic.010G206200
GO:0000470	maturation of LSU-rRNA	30	7	0.54	7.9e-07	8.534e-05	P	Sobic.001G513500, Sobic.002G258800, Sobic.002G259000, Sobic.004G152400, Sobic.004G252100, Sobic.007G169533, Sobic.007G184400	Sobic.001G513500, Sobic.002G258800, Sobic.002G259000, Sobic.004G152400, Sobic.004G252100, Sobic.007G169533, Sobic.007G184400
GO:0008152	metabolic process	11443	236	205.22	2e-06	0.0002116	P	Sobic.001G011000, Sobic.001G011200, Sobic.001G016400, Sobic.001G016500, Sobic.001G018900, Sobic.001G033000, Sobic.001G036900, Sobic.001G039400, Sobic.001G046300, Sobic.001G054900, Sobic.001G057300, Sobic.001G058900, Sobic.001G061800, Sobic.001G081900, Sobic.001G085400, Sobic.001G091801, Sobic.001G096200, Sobic.001G100400, Sobic.001G127100, Sobic.001G144600, Sobic.001G167500, Sobic.001G175600, Sob…	Sobic.001G011000, Sobic.001G011200, Sobic.001G016400, Sobic.001G016500, Sobic.001G018900, Sobic.001G033000, Sobic.001G036900, Sobic.001G039400, Sobic.001G046300, Sobic.001G054900, Sobic.001G057300, Sobic.001G058900, Sobic.001G061800, Sobic.001G081900, Sobic.001G085400, Sobic.001G091801, Sobic.001G096200, Sobic.001G100400, Sobic.001G127100, Sobic.001G144600, Sobic.001G167500, Sobic.001G175600, Sob…
GO:0006996	organelle organization	1086	41	19.48	4.4e-06	0.0004563	P	Sobic.001G030300, Sobic.001G042200, Sobic.001G054900, Sobic.001G091801, Sobic.001G144600, Sobic.001G477900, Sobic.001G517600, Sobic.001G533500, Sobic.002G056200, Sobic.002G210200, Sobic.002G210500, Sobic.002G353500, Sobic.002G375100, Sobic.003G022800, Sobic.003G025200, Sobic.003G067300, Sobic.003G200501, Sobic.003G227200, Sobic.004G006300, Sobic.004G103800, Sobic.004G104100, Sobic.004G104300, Sob…	Sobic.001G030300, Sobic.001G042200, Sobic.001G054900, Sobic.001G091801, Sobic.001G144600, Sobic.001G477900, Sobic.001G517600, Sobic.001G533500, Sobic.002G056200, Sobic.002G210200, Sobic.002G210500, Sobic.002G353500, Sobic.002G375100, Sobic.003G022800, Sobic.003G025200, Sobic.003G067300, Sobic.003G200501, Sobic.003G227200, Sobic.004G006300, Sobic.004G103800, Sobic.004G104100, Sobic.004G104300, Sob…
GO:0000028	ribosomal small subunit assembly	26	6	0.47	5.4e-06	0.000549	P	Sobic.001G054900, Sobic.001G091801, Sobic.002G056200, Sobic.002G375100, Sobic.006G106100, Sobic.010G206200	Sobic.001G054900, Sobic.001G091801, Sobic.002G056200, Sobic.002G375100, Sobic.006G106100, Sobic.010G206200
GO:0001731	formation of translation preinitiation complex	16	5	0.29	6.6e-06	0.0006581	P	Sobic.001G481700, Sobic.002G044000, Sobic.002G246700, Sobic.003G008600, Sobic.007G022500	Sobic.001G481700, Sobic.002G044000, Sobic.002G246700, Sobic.003G008600, Sobic.007G022500
GO:0000469	cleavage involved in rRNA processing	19	5	0.34	1.7e-05	0.001663	P	Sobic.002G238000, Sobic.002G375100, Sobic.003G246000, Sobic.004G252100, Sobic.006G251600	Sobic.002G238000, Sobic.002G375100, Sobic.003G246000, Sobic.004G252100, Sobic.006G251600
GO:0006414	translational elongation	47	7	0.84	1.9e-05	0.001824	P	Sobic.001G011000, Sobic.002G007100, Sobic.002G373800, Sobic.006G067800, Sobic.007G018300, Sobic.008G100000, Sobic.010G173100	Sobic.001G011000, Sobic.002G007100, Sobic.002G373800, Sobic.006G067800, Sobic.007G018300, Sobic.008G100000, Sobic.010G173100
GO:0006446	regulation of translational initiation	21	5	0.38	2.9e-05	0.002734	P	Sobic.001G481700, Sobic.002G044000, Sobic.002G246700, Sobic.003G008600, Sobic.007G022500	Sobic.001G481700, Sobic.002G044000, Sobic.002G246700, Sobic.003G008600, Sobic.007G022500
GO:0016043	cellular component organization	1947	57	34.92	0.00011	0.01018	P	Sobic.001G030300, Sobic.001G042200, Sobic.001G054900, Sobic.001G091801, Sobic.001G144600, Sobic.001G397000, Sobic.001G477900, Sobic.001G481700, Sobic.001G517600, Sobic.001G532100, Sobic.001G533500, Sobic.002G007100, Sobic.002G044000, Sobic.002G056200, Sobic.002G210200, Sobic.002G210500, Sobic.002G246700, Sobic.002G353500, Sobic.002G375100, Sobic.003G008600, Sobic.003G022800, Sobic.003G025200, Sob…	Sobic.001G030300, Sobic.001G042200, Sobic.001G054900, Sobic.001G091801, Sobic.001G144600, Sobic.001G397000, Sobic.001G477900, Sobic.001G481700, Sobic.001G517600, Sobic.001G532100, Sobic.001G533500, Sobic.002G007100, Sobic.002G044000, Sobic.002G056200, Sobic.002G210200, Sobic.002G210500, Sobic.002G246700, Sobic.002G353500, Sobic.002G375100, Sobic.003G008600, Sobic.003G022800, Sobic.003G025200, Sob…
GO:0046686	response to cadmium ion	191	12	3.43	0.00017	0.01546	P	Sobic.001G011000, Sobic.002G138800, Sobic.002G423500, Sobic.003G119400, Sobic.003G239900, Sobic.004G000500, Sobic.004G006300, Sobic.004G047200, Sobic.005G115600, Sobic.007G188600, Sobic.010G038800, Sobic.010G251100	Sobic.001G011000, Sobic.002G138800, Sobic.002G423500, Sobic.003G119400, Sobic.003G239900, Sobic.004G000500, Sobic.004G006300, Sobic.004G047200, Sobic.005G115600, Sobic.007G188600, Sobic.010G038800, Sobic.010G251100
GO:0006334	nucleosome assembly	49	6	0.88	0.00023	0.02021	P	Sobic.002G210200, Sobic.002G210500, Sobic.003G067300, Sobic.003G200501, Sobic.004G190600, Sobic.010G038800	Sobic.002G210200, Sobic.002G210500, Sobic.003G067300, Sobic.003G200501, Sobic.004G190600, Sobic.010G038800
GO:0006413	translational initiation	69	7	1.24	0.00023	0.02021	P	Sobic.001G404100, Sobic.001G481700, Sobic.002G044000, Sobic.002G246700, Sobic.003G008600, Sobic.007G022500, Sobic.010G251100	Sobic.001G404100, Sobic.001G481700, Sobic.002G044000, Sobic.002G246700, Sobic.003G008600, Sobic.007G022500, Sobic.010G251100
GO:0071031	nuclear mRNA surveillance of mRNA 3'-end processing	2	2	0.04	0.00032	0.02634	P	Sobic.003G246000, Sobic.006G251600	Sobic.003G246000, Sobic.006G251600
GO:0071034	CUT catabolic process	2	2	0.04	0.00032	0.02634	P	Sobic.003G246000, Sobic.006G251600	Sobic.003G246000, Sobic.006G251600
GO:0071043	CUT metabolic process	2	2	0.04	0.00032	0.02634	P	Sobic.003G246000, Sobic.006G251600	Sobic.003G246000, Sobic.006G251600
GO:0071049	nuclear retention of pre-mRNA with aberrant 3'-ends at the site of transcription	2	2	0.04	0.00032	0.02634	P	Sobic.003G246000, Sobic.006G251600	Sobic.003G246000, Sobic.006G251600
GO:0034728	nucleosome organization	54	6	0.97	0.00039	0.0316	P	Sobic.002G210200, Sobic.002G210500, Sobic.003G067300, Sobic.003G200501, Sobic.004G190600, Sobic.010G038800	Sobic.002G210200, Sobic.002G210500, Sobic.003G067300, Sobic.003G200501, Sobic.004G190600, Sobic.010G038800
GO:0031497	chromatin assembly	56	6	1	0.00048	0.03829	P	Sobic.002G210200, Sobic.002G210500, Sobic.003G067300, Sobic.003G200501, Sobic.004G190600, Sobic.010G038800	Sobic.002G210200, Sobic.002G210500, Sobic.003G067300, Sobic.003G200501, Sobic.004G190600, Sobic.010G038800
GO:0006333	chromatin assembly or disassembly	58	6	1.04	0.00058	0.04557	P	Sobic.002G210200, Sobic.002G210500, Sobic.003G067300, Sobic.003G200501, Sobic.004G190600, Sobic.010G038800	Sobic.002G210200, Sobic.002G210500, Sobic.003G067300, Sobic.003G200501, Sobic.004G190600, Sobic.010G038800
GO:0000377	RNA splicing, via transesterification reactions with bulged adenosine as nucleophile	135	9	2.42	0.00073	0.05649	P	Sobic.001G340500, Sobic.001G402300, Sobic.001G513500, Sobic.001G532800, Sobic.004G196400, Sobic.005G169600, Sobic.006G052400, Sobic.007G143500, Sobic.009G050100	Sobic.001G340500, Sobic.001G402300, Sobic.001G513500, Sobic.001G532800, Sobic.004G196400, Sobic.005G169600, Sobic.006G052400, Sobic.007G143500, Sobic.009G050100
GO:0006323	DNA packaging	61	6	1.09	0.00076	0.05795	P	Sobic.002G210200, Sobic.002G210500, Sobic.003G067300, Sobic.003G200501, Sobic.004G190600, Sobic.010G038800	Sobic.002G210200, Sobic.002G210500, Sobic.003G067300, Sobic.003G200501, Sobic.004G190600, Sobic.010G038800
GO:0009451	RNA modification	165	10	2.96	0.0008	0.06012	P	Sobic.001G033000, Sobic.001G268300, Sobic.002G314100, Sobic.002G407800, Sobic.003G183900, Sobic.003G442000, Sobic.004G252100, Sobic.005G100900, Sobic.007G034400, Sobic.009G071700	Sobic.001G033000, Sobic.001G268300, Sobic.002G314100, Sobic.002G407800, Sobic.003G183900, Sobic.003G442000, Sobic.004G252100, Sobic.005G100900, Sobic.007G034400, Sobic.009G071700
GO:0065004	protein-DNA complex assembly	85	7	1.52	0.00083	0.06148	P	Sobic.002G210200, Sobic.002G210500, Sobic.003G067300, Sobic.003G200501, Sobic.003G391400, Sobic.004G190600, Sobic.010G038800	Sobic.002G210200, Sobic.002G210500, Sobic.003G067300, Sobic.003G200501, Sobic.003G391400, Sobic.004G190600, Sobic.010G038800
GO:0031125	rRNA 3'-end processing	11	3	0.2	0.00085	0.06179	P	Sobic.002G375100, Sobic.003G246000, Sobic.006G251600	Sobic.002G375100, Sobic.003G246000, Sobic.006G251600
GO:0000375	RNA splicing, via transesterification reactions	138	9	2.47	0.00086	0.06179	P	Sobic.001G340500, Sobic.001G402300, Sobic.001G513500, Sobic.001G532800, Sobic.004G196400, Sobic.005G169600, Sobic.006G052400, Sobic.007G143500, Sobic.009G050100	Sobic.001G340500, Sobic.001G402300, Sobic.001G513500, Sobic.001G532800, Sobic.004G196400, Sobic.005G169600, Sobic.006G052400, Sobic.007G143500, Sobic.009G050100
GO:0010608	posttranscriptional regulation of gene expression	167	10	2.99	0.00087	0.06179	P	Sobic.001G481700, Sobic.002G007100, Sobic.002G044000, Sobic.002G246700, Sobic.003G008600, Sobic.006G251600, Sobic.007G022500, Sobic.007G114000, Sobic.008G100000, Sobic.009G096100	Sobic.001G481700, Sobic.002G007100, Sobic.002G044000, Sobic.002G246700, Sobic.003G008600, Sobic.006G251600, Sobic.007G022500, Sobic.007G114000, Sobic.008G100000, Sobic.009G096100
GO:0006384	transcription initiation from RNA polymerase III promoter	3	2	0.05	0.00095	0.06481	P	Sobic.002G300500, Sobic.008G098600	Sobic.002G300500, Sobic.008G098600
GO:0006426	glycyl-tRNA aminoacylation	3	2	0.05	0.00095	0.06481	P	Sobic.006G058800, Sobic.007G188600	Sobic.006G058800, Sobic.007G188600
GO:0071033	nuclear retention of pre-mRNA at the site of transcription	3	2	0.05	0.00095	0.06481	P	Sobic.003G246000, Sobic.006G251600	Sobic.003G246000, Sobic.006G251600
GO:0006626	protein targeting to mitochondrion	43	5	0.77	0.00099	0.06498	P	Sobic.001G030300, Sobic.001G533500, Sobic.003G227200, Sobic.005G191600, Sobic.010G054300	Sobic.001G030300, Sobic.001G533500, Sobic.003G227200, Sobic.005G191600, Sobic.010G054300
GO:0070585	protein localization to mitochondrion	43	5	0.77	0.00099	0.06498	P	Sobic.001G030300, Sobic.001G533500, Sobic.003G227200, Sobic.005G191600, Sobic.010G054300	Sobic.001G030300, Sobic.001G533500, Sobic.003G227200, Sobic.005G191600, Sobic.010G054300
GO:0072655	establishment of protein localization to mitochondrion	43	5	0.77	0.00099	0.06498	P	Sobic.001G030300, Sobic.001G533500, Sobic.003G227200, Sobic.005G191600, Sobic.010G054300	Sobic.001G030300, Sobic.001G533500, Sobic.003G227200, Sobic.005G191600, Sobic.010G054300
GO:0008380	RNA splicing	171	10	3.07	0.00105	0.06805	P	Sobic.001G340500, Sobic.001G402300, Sobic.001G513500, Sobic.001G532800, Sobic.002G300500, Sobic.004G196400, Sobic.005G169600, Sobic.006G052400, Sobic.007G143500, Sobic.009G050100	Sobic.001G340500, Sobic.001G402300, Sobic.001G513500, Sobic.001G532800, Sobic.002G300500, Sobic.004G196400, Sobic.005G169600, Sobic.006G052400, Sobic.007G143500, Sobic.009G050100
GO:0071824	protein-DNA complex subunit organization	90	7	1.61	0.00116	0.07425	P	Sobic.002G210200, Sobic.002G210500, Sobic.003G067300, Sobic.003G200501, Sobic.003G391400, Sobic.004G190600, Sobic.010G038800	Sobic.002G210200, Sobic.002G210500, Sobic.003G067300, Sobic.003G200501, Sobic.003G391400, Sobic.004G190600, Sobic.010G038800
GO:0007005	mitochondrion organization	117	8	2.1	0.00122	0.07714	P	Sobic.001G030300, Sobic.001G042200, Sobic.001G533500, Sobic.003G022800, Sobic.003G227200, Sobic.005G191600, Sobic.010G018000, Sobic.010G054300	Sobic.001G030300, Sobic.001G042200, Sobic.001G533500, Sobic.003G022800, Sobic.003G227200, Sobic.005G191600, Sobic.010G018000, Sobic.010G054300
GO:0000398	mRNA splicing, via spliceosome	124	8	2.22	0.00177	0.1105	P	Sobic.001G340500, Sobic.001G402300, Sobic.001G513500, Sobic.001G532800, Sobic.004G196400, Sobic.006G052400, Sobic.007G143500, Sobic.009G050100	Sobic.001G340500, Sobic.001G402300, Sobic.001G513500, Sobic.001G532800, Sobic.004G196400, Sobic.006G052400, Sobic.007G143500, Sobic.009G050100
GO:0000466	maturation of 5.8S rRNA from tricistronic rRNA transcript (SSU-rRNA, 5.8S rRNA, LSU-rRNA)	14	3	0.25	0.00179	0.1105	P	Sobic.002G375100, Sobic.003G246000, Sobic.006G251600	Sobic.002G375100, Sobic.003G246000, Sobic.006G251600
GO:0008298	intracellular mRNA localization	4	2	0.07	0.00188	0.1133	P	Sobic.003G246000, Sobic.006G251600	Sobic.003G246000, Sobic.006G251600
GO:0045039	protein import into mitochondrial inner membrane	4	2	0.07	0.00188	0.1133	P	Sobic.001G030300, Sobic.001G533500	Sobic.001G030300, Sobic.001G533500
GO:0006417	regulation of translation	98	7	1.76	0.00191	0.1138	P	Sobic.001G481700, Sobic.002G007100, Sobic.002G044000, Sobic.002G246700, Sobic.003G008600, Sobic.007G022500, Sobic.008G100000	Sobic.001G481700, Sobic.002G007100, Sobic.002G044000, Sobic.002G246700, Sobic.003G008600, Sobic.007G022500, Sobic.008G100000
GO:1900864	mitochondrial RNA modification	15	3	0.27	0.00221	0.1302	P	Sobic.003G183900, Sobic.005G100900, Sobic.007G034400	Sobic.003G183900, Sobic.005G100900, Sobic.007G034400
GO:0034248	regulation of cellular amide metabolic process	101	7	1.81	0.00226	0.1317	P	Sobic.001G481700, Sobic.002G007100, Sobic.002G044000, Sobic.002G246700, Sobic.003G008600, Sobic.007G022500, Sobic.008G100000	Sobic.001G481700, Sobic.002G007100, Sobic.002G044000, Sobic.002G246700, Sobic.003G008600, Sobic.007G022500, Sobic.008G100000
GO:0006839	mitochondrial transport	52	5	0.93	0.00234	0.1348	P	Sobic.001G030300, Sobic.001G533500, Sobic.003G227200, Sobic.005G191600, Sobic.010G054300	Sobic.001G030300, Sobic.001G533500, Sobic.003G227200, Sobic.005G191600, Sobic.010G054300
GO:0010038	response to metal ion	258	12	4.63	0.00246	0.1402	P	Sobic.001G011000, Sobic.002G138800, Sobic.002G423500, Sobic.003G119400, Sobic.003G239900, Sobic.004G000500, Sobic.004G006300, Sobic.004G047200, Sobic.005G115600, Sobic.007G188600, Sobic.010G038800, Sobic.010G251100	Sobic.001G011000, Sobic.002G138800, Sobic.002G423500, Sobic.003G119400, Sobic.003G239900, Sobic.004G000500, Sobic.004G006300, Sobic.004G047200, Sobic.005G115600, Sobic.007G188600, Sobic.010G038800, Sobic.010G251100
GO:0016073	snRNA metabolic process	16	3	0.29	0.00269	0.1516	P	Sobic.003G246000, Sobic.004G252100, Sobic.006G251600	Sobic.003G246000, Sobic.004G252100, Sobic.006G251600
GO:0000459	exonucleolytic trimming involved in rRNA processing	5	2	0.09	0.00309	0.1586	P	Sobic.003G246000, Sobic.006G251600	Sobic.003G246000, Sobic.006G251600
GO:0000467	exonucleolytic trimming to generate mature 3'-end of 5.8S rRNA from tricistronic rRNA transcript (SSU-rRNA, 5.8S rRNA, LSU-rRNA)	5	2	0.09	0.00309	0.1586	P	Sobic.003G246000, Sobic.006G251600	Sobic.003G246000, Sobic.006G251600
GO:0016078	tRNA catabolic process	5	2	0.09	0.00309	0.1586	P	Sobic.003G246000, Sobic.006G251600	Sobic.003G246000, Sobic.006G251600
GO:0043243	positive regulation of protein complex disassembly	5	2	0.09	0.00309	0.1586	P	Sobic.002G007100, Sobic.004G006300	Sobic.002G007100, Sobic.004G006300
GO:0043634	polyadenylation-dependent ncRNA catabolic process	5	2	0.09	0.00309	0.1586	P	Sobic.003G246000, Sobic.006G251600	Sobic.003G246000, Sobic.006G251600
GO:0071029	nuclear ncRNA surveillance	5	2	0.09	0.00309	0.1586	P	Sobic.003G246000, Sobic.006G251600	Sobic.003G246000, Sobic.006G251600
GO:0071035	nuclear polyadenylation-dependent rRNA catabolic process	5	2	0.09	0.00309	0.1586	P	Sobic.003G246000, Sobic.006G251600	Sobic.003G246000, Sobic.006G251600
GO:0071038	nuclear polyadenylation-dependent tRNA catabolic process	5	2	0.09	0.00309	0.1586	P	Sobic.003G246000, Sobic.006G251600	Sobic.003G246000, Sobic.006G251600
GO:0071046	nuclear polyadenylation-dependent ncRNA catabolic process	5	2	0.09	0.00309	0.1586	P	Sobic.003G246000, Sobic.006G251600	Sobic.003G246000, Sobic.006G251600
GO:0071103	DNA conformation change	111	7	1.99	0.00385	0.1957	P	Sobic.002G210200, Sobic.002G210500, Sobic.002G353500, Sobic.003G067300, Sobic.003G200501, Sobic.004G190600, Sobic.010G038800	Sobic.002G210200, Sobic.002G210500, Sobic.002G353500, Sobic.003G067300, Sobic.003G200501, Sobic.004G190600, Sobic.010G038800
GO:0016444	somatic cell DNA recombination	6	2	0.11	0.00458	0.2262	P	Sobic.004G190600, Sobic.010G038800	Sobic.004G190600, Sobic.010G038800
GO:0043633	polyadenylation-dependent RNA catabolic process	6	2	0.11	0.00458	0.2262	P	Sobic.003G246000, Sobic.006G251600	Sobic.003G246000, Sobic.006G251600
GO:0071051	polyadenylation-dependent snoRNA 3'-end processing	6	2	0.11	0.00458	0.2262	P	Sobic.003G246000, Sobic.006G251600	Sobic.003G246000, Sobic.006G251600
GO:0000959	mitochondrial RNA metabolic process	20	3	0.36	0.00519	0.2515	P	Sobic.003G183900, Sobic.005G100900, Sobic.007G034400	Sobic.003G183900, Sobic.005G100900, Sobic.007G034400
GO:0043628	ncRNA 3'-end processing	20	3	0.36	0.00519	0.2515	P	Sobic.002G375100, Sobic.003G246000, Sobic.006G251600	Sobic.002G375100, Sobic.003G246000, Sobic.006G251600
GO:0009735	response to cytokinin	148	8	2.65	0.00525	0.252	P	Sobic.003G109600, Sobic.003G387900, Sobic.003G408100, Sobic.004G006300, Sobic.007G108100, Sobic.008G098800, Sobic.009G104100, Sobic.009G215200	Sobic.003G109600, Sobic.003G387900, Sobic.003G408100, Sobic.004G006300, Sobic.007G108100, Sobic.008G098800, Sobic.009G104100, Sobic.009G215200
GO:0006549	isoleucine metabolic process	7	2	0.13	0.00634	0.2935	P	Sobic.001G081900, Sobic.003G239900	Sobic.001G081900, Sobic.003G239900
GO:0007007	inner mitochondrial membrane organization	7	2	0.13	0.00634	0.2935	P	Sobic.001G030300, Sobic.001G533500	Sobic.001G030300, Sobic.001G533500
GO:0009097	isoleucine biosynthetic process	7	2	0.13	0.00634	0.2935	P	Sobic.001G081900, Sobic.003G239900	Sobic.001G081900, Sobic.003G239900
GO:0043928	exonucleolytic nuclear-transcribed mRNA catabolic process involved in deadenylation-dependent decay	7	2	0.13	0.00634	0.2935	P	Sobic.003G246000, Sobic.006G251600	Sobic.003G246000, Sobic.006G251600
GO:0000460	maturation of 5.8S rRNA	22	3	0.39	0.00683	0.3134	P	Sobic.002G375100, Sobic.003G246000, Sobic.006G251600	Sobic.002G375100, Sobic.003G246000, Sobic.006G251600
GO:0016071	mRNA metabolic process	258	11	4.63	0.007	0.3184	P	Sobic.001G340500, Sobic.001G402300, Sobic.001G513500, Sobic.001G532800, Sobic.003G246000, Sobic.004G196400, Sobic.006G052400, Sobic.006G251600, Sobic.007G034400, Sobic.007G143500, Sobic.009G050100	Sobic.001G340500, Sobic.001G402300, Sobic.001G513500, Sobic.001G532800, Sobic.003G246000, Sobic.004G196400, Sobic.006G052400, Sobic.006G251600, Sobic.007G034400, Sobic.007G143500, Sobic.009G050100
GO:0090501	RNA phosphodiester bond hydrolysis	95	6	1.7	0.00723	0.326	P	Sobic.002G238000, Sobic.002G375100, Sobic.003G246000, Sobic.004G252100, Sobic.006G251600, Sobic.009G096100	Sobic.002G238000, Sobic.002G375100, Sobic.003G246000, Sobic.004G252100, Sobic.006G251600, Sobic.009G096100
GO:0006403	RNA localization	44	4	0.79	0.00782	0.3495	P	Sobic.002G375100, Sobic.003G246000, Sobic.006G251600, Sobic.009G201800	Sobic.002G375100, Sobic.003G246000, Sobic.006G251600, Sobic.009G201800
GO:0000479	endonucleolytic cleavage of tricistronic rRNA transcript (SSU-rRNA, 5.8S rRNA, LSU-rRNA)	8	2	0.14	0.00835	0.3669	P	Sobic.002G238000, Sobic.002G375100	Sobic.002G238000, Sobic.002G375100
GO:0090151	establishment of protein localization to mitochondrial membrane	8	2	0.14	0.00835	0.3669	P	Sobic.001G030300, Sobic.001G533500	Sobic.001G030300, Sobic.001G533500
GO:0006383	transcription from RNA polymerase III promoter	24	3	0.43	0.00874	0.3808	P	Sobic.002G129200, Sobic.002G300500, Sobic.008G098600	Sobic.002G129200, Sobic.002G300500, Sobic.008G098600
GO:0005840	ribosome	405	126	8.51	1e-30	4.856e-29	C	Sobic.001G016400, Sobic.001G016500, Sobic.001G018900, Sobic.001G036900, Sobic.001G039400, Sobic.001G046300, Sobic.001G054900, Sobic.001G057300, Sobic.001G058900, Sobic.001G085400, Sobic.001G091801, Sobic.001G096200, Sobic.001G100400, Sobic.001G167500, Sobic.001G334300, Sobic.001G342200, Sobic.001G374700, Sobic.001G377800, Sobic.001G402050, Sobic.001G403500, Sobic.001G404100, Sobic.001G436200, Sob…	Sobic.001G016400, Sobic.001G016500, Sobic.001G018900, Sobic.001G036900, Sobic.001G039400, Sobic.001G046300, Sobic.001G054900, Sobic.001G057300, Sobic.001G058900, Sobic.001G085400, Sobic.001G091801, Sobic.001G096200, Sobic.001G100400, Sobic.001G167500, Sobic.001G334300, Sobic.001G342200, Sobic.001G374700, Sobic.001G377800, Sobic.001G402050, Sobic.001G403500, Sobic.001G404100, Sobic.001G436200, Sob…
GO:0030529	ribonucleoprotein complex	676	141	14.2	1e-30	4.856e-29	C	Sobic.001G016400, Sobic.001G016500, Sobic.001G018900, Sobic.001G036900, Sobic.001G039400, Sobic.001G046300, Sobic.001G054900, Sobic.001G057300, Sobic.001G058900, Sobic.001G085400, Sobic.001G091801, Sobic.001G096200, Sobic.001G100400, Sobic.001G167500, Sobic.001G334300, Sobic.001G340500, Sobic.001G342200, Sobic.001G374700, Sobic.001G377800, Sobic.001G402050, Sobic.001G402300, Sobic.001G403500, Sob…	Sobic.001G016400, Sobic.001G016500, Sobic.001G018900, Sobic.001G036900, Sobic.001G039400, Sobic.001G046300, Sobic.001G054900, Sobic.001G057300, Sobic.001G058900, Sobic.001G085400, Sobic.001G091801, Sobic.001G096200, Sobic.001G100400, Sobic.001G167500, Sobic.001G334300, Sobic.001G340500, Sobic.001G342200, Sobic.001G374700, Sobic.001G377800, Sobic.001G402050, Sobic.001G402300, Sobic.001G403500, Sob…
GO:0044391	ribosomal subunit	251	101	5.27	1e-30	4.856e-29	C	Sobic.001G016400, Sobic.001G016500, Sobic.001G018900, Sobic.001G036900, Sobic.001G039400, Sobic.001G046300, Sobic.001G054900, Sobic.001G057300, Sobic.001G058900, Sobic.001G085400, Sobic.001G091801, Sobic.001G096200, Sobic.001G334300, Sobic.001G342200, Sobic.001G374700, Sobic.001G377800, Sobic.001G402050, Sobic.001G403500, Sobic.001G436200, Sobic.001G508900, Sobic.001G517600, Sobic.002G047600, Sob…	Sobic.001G016400, Sobic.001G016500, Sobic.001G018900, Sobic.001G036900, Sobic.001G039400, Sobic.001G046300, Sobic.001G054900, Sobic.001G057300, Sobic.001G058900, Sobic.001G085400, Sobic.001G091801, Sobic.001G096200, Sobic.001G334300, Sobic.001G342200, Sobic.001G374700, Sobic.001G377800, Sobic.001G402050, Sobic.001G403500, Sobic.001G436200, Sobic.001G508900, Sobic.001G517600, Sobic.002G047600, Sob…
GO:0022626	cytosolic ribosome	247	93	5.19	1e-30	4.856e-29	C	Sobic.001G016400, Sobic.001G018900, Sobic.001G036900, Sobic.001G039400, Sobic.001G046300, Sobic.001G054900, Sobic.001G057300, Sobic.001G085400, Sobic.001G091801, Sobic.001G334300, Sobic.001G342200, Sobic.001G374700, Sobic.001G377800, Sobic.001G402050, Sobic.001G403500, Sobic.001G436200, Sobic.001G508900, Sobic.001G517600, Sobic.002G047600, Sobic.002G049300, Sobic.002G056200, Sobic.002G081600, Sob…	Sobic.001G016400, Sobic.001G018900, Sobic.001G036900, Sobic.001G039400, Sobic.001G046300, Sobic.001G054900, Sobic.001G057300, Sobic.001G085400, Sobic.001G091801, Sobic.001G334300, Sobic.001G342200, Sobic.001G374700, Sobic.001G377800, Sobic.001G402050, Sobic.001G403500, Sobic.001G436200, Sobic.001G508900, Sobic.001G517600, Sobic.002G047600, Sobic.002G049300, Sobic.002G056200, Sobic.002G081600, Sob…
GO:0044445	cytosolic part	266	93	5.59	1e-30	4.856e-29	C	Sobic.001G016400, Sobic.001G018900, Sobic.001G036900, Sobic.001G039400, Sobic.001G046300, Sobic.001G054900, Sobic.001G057300, Sobic.001G085400, Sobic.001G091801, Sobic.001G334300, Sobic.001G342200, Sobic.001G374700, Sobic.001G377800, Sobic.001G402050, Sobic.001G403500, Sobic.001G436200, Sobic.001G508900, Sobic.001G517600, Sobic.002G047600, Sobic.002G049300, Sobic.002G056200, Sobic.002G081600, Sob…	Sobic.001G016400, Sobic.001G018900, Sobic.001G036900, Sobic.001G039400, Sobic.001G046300, Sobic.001G054900, Sobic.001G057300, Sobic.001G085400, Sobic.001G091801, Sobic.001G334300, Sobic.001G342200, Sobic.001G374700, Sobic.001G377800, Sobic.001G402050, Sobic.001G403500, Sobic.001G436200, Sobic.001G508900, Sobic.001G517600, Sobic.002G047600, Sobic.002G049300, Sobic.002G056200, Sobic.002G081600, Sob…
GO:0043228	non-membrane-bounded organelle	1179	151	24.77	1e-30	4.856e-29	C	Sobic.001G016400, Sobic.001G016500, Sobic.001G018900, Sobic.001G036900, Sobic.001G039400, Sobic.001G046300, Sobic.001G054900, Sobic.001G057300, Sobic.001G058900, Sobic.001G085400, Sobic.001G091801, Sobic.001G096200, Sobic.001G100400, Sobic.001G167500, Sobic.001G334300, Sobic.001G340500, Sobic.001G342200, Sobic.001G374700, Sobic.001G377800, Sobic.001G402050, Sobic.001G403500, Sobic.001G404100, Sob…	Sobic.001G016400, Sobic.001G016500, Sobic.001G018900, Sobic.001G036900, Sobic.001G039400, Sobic.001G046300, Sobic.001G054900, Sobic.001G057300, Sobic.001G058900, Sobic.001G085400, Sobic.001G091801, Sobic.001G096200, Sobic.001G100400, Sobic.001G167500, Sobic.001G334300, Sobic.001G340500, Sobic.001G342200, Sobic.001G374700, Sobic.001G377800, Sobic.001G402050, Sobic.001G403500, Sobic.001G404100, Sob…
GO:0043232	intracellular non-membrane-bounded organelle	1179	151	24.77	1e-30	4.856e-29	C	Sobic.001G016400, Sobic.001G016500, Sobic.001G018900, Sobic.001G036900, Sobic.001G039400, Sobic.001G046300, Sobic.001G054900, Sobic.001G057300, Sobic.001G058900, Sobic.001G085400, Sobic.001G091801, Sobic.001G096200, Sobic.001G100400, Sobic.001G167500, Sobic.001G334300, Sobic.001G340500, Sobic.001G342200, Sobic.001G374700, Sobic.001G377800, Sobic.001G402050, Sobic.001G403500, Sobic.001G404100, Sob…	Sobic.001G016400, Sobic.001G016500, Sobic.001G018900, Sobic.001G036900, Sobic.001G039400, Sobic.001G046300, Sobic.001G054900, Sobic.001G057300, Sobic.001G058900, Sobic.001G085400, Sobic.001G091801, Sobic.001G096200, Sobic.001G100400, Sobic.001G167500, Sobic.001G334300, Sobic.001G340500, Sobic.001G342200, Sobic.001G374700, Sobic.001G377800, Sobic.001G402050, Sobic.001G403500, Sobic.001G404100, Sob…
GO:0032991	macromolecular complex	2256	178	47.4	1e-30	4.856e-29	C	Sobic.001G016400, Sobic.001G016500, Sobic.001G018900, Sobic.001G036900, Sobic.001G039400, Sobic.001G046300, Sobic.001G054900, Sobic.001G057300, Sobic.001G058900, Sobic.001G085400, Sobic.001G091801, Sobic.001G096200, Sobic.001G100400, Sobic.001G144600, Sobic.001G167500, Sobic.001G326600, Sobic.001G334300, Sobic.001G340500, Sobic.001G342200, Sobic.001G374700, Sobic.001G377800, Sobic.001G392800, Sob…	Sobic.001G016400, Sobic.001G016500, Sobic.001G018900, Sobic.001G036900, Sobic.001G039400, Sobic.001G046300, Sobic.001G054900, Sobic.001G057300, Sobic.001G058900, Sobic.001G085400, Sobic.001G091801, Sobic.001G096200, Sobic.001G100400, Sobic.001G144600, Sobic.001G167500, Sobic.001G326600, Sobic.001G334300, Sobic.001G340500, Sobic.001G342200, Sobic.001G374700, Sobic.001G377800, Sobic.001G392800, Sob…
GO:0015934	large ribosomal subunit	153	59	3.21	1e-30	4.856e-29	C	Sobic.001G016400, Sobic.001G016500, Sobic.001G057300, Sobic.001G085400, Sobic.001G377800, Sobic.001G508900, Sobic.001G517600, Sobic.002G047600, Sobic.002G115000, Sobic.002G135200, Sobic.002G258800, Sobic.002G259000, Sobic.002G304900, Sobic.002G372400, Sobic.003G022800, Sobic.003G025200, Sobic.003G078200, Sobic.003G196800, Sobic.003G363800, Sobic.003G387900, Sobic.003G408100, Sobic.004G008400, Sob…	Sobic.001G016400, Sobic.001G016500, Sobic.001G057300, Sobic.001G085400, Sobic.001G377800, Sobic.001G508900, Sobic.001G517600, Sobic.002G047600, Sobic.002G115000, Sobic.002G135200, Sobic.002G258800, Sobic.002G259000, Sobic.002G304900, Sobic.002G372400, Sobic.003G022800, Sobic.003G025200, Sobic.003G078200, Sobic.003G196800, Sobic.003G363800, Sobic.003G387900, Sobic.003G408100, Sobic.004G008400, Sob…
GO:0022625	cytosolic large ribosomal subunit	126	52	2.65	1e-30	4.856e-29	C	Sobic.001G016400, Sobic.001G057300, Sobic.001G085400, Sobic.001G377800, Sobic.001G508900, Sobic.001G517600, Sobic.002G047600, Sobic.002G115000, Sobic.002G135200, Sobic.002G258800, Sobic.002G259000, Sobic.002G304900, Sobic.002G372400, Sobic.003G025200, Sobic.003G078200, Sobic.003G196800, Sobic.003G363800, Sobic.003G387900, Sobic.003G408100, Sobic.004G008400, Sobic.004G103800, Sobic.004G104100, Sob…	Sobic.001G016400, Sobic.001G057300, Sobic.001G085400, Sobic.001G377800, Sobic.001G508900, Sobic.001G517600, Sobic.002G047600, Sobic.002G115000, Sobic.002G135200, Sobic.002G258800, Sobic.002G259000, Sobic.002G304900, Sobic.002G372400, Sobic.003G025200, Sobic.003G078200, Sobic.003G196800, Sobic.003G363800, Sobic.003G387900, Sobic.003G408100, Sobic.004G008400, Sobic.004G103800, Sobic.004G104100, Sob…
GO:0005829	cytosol	1353	125	28.42	1e-30	4.856e-29	C	Sobic.001G016400, Sobic.001G018900, Sobic.001G036900, Sobic.001G039400, Sobic.001G046300, Sobic.001G054900, Sobic.001G057300, Sobic.001G058900, Sobic.001G085400, Sobic.001G091801, Sobic.001G099800, Sobic.001G334300, Sobic.001G340500, Sobic.001G342200, Sobic.001G374700, Sobic.001G377800, Sobic.001G397000, Sobic.001G402050, Sobic.001G403500, Sobic.001G404100, Sobic.001G436200, Sobic.001G481700, Sob…	Sobic.001G016400, Sobic.001G018900, Sobic.001G036900, Sobic.001G039400, Sobic.001G046300, Sobic.001G054900, Sobic.001G057300, Sobic.001G058900, Sobic.001G085400, Sobic.001G091801, Sobic.001G099800, Sobic.001G334300, Sobic.001G340500, Sobic.001G342200, Sobic.001G374700, Sobic.001G377800, Sobic.001G397000, Sobic.001G402050, Sobic.001G403500, Sobic.001G404100, Sobic.001G436200, Sobic.001G481700, Sob…
GO:0044444	cytoplasmic part	5069	224	106.49	1e-30	4.856e-29	C	Sobic.001G011000, Sobic.001G016400, Sobic.001G016500, Sobic.001G018900, Sobic.001G030300, Sobic.001G036900, Sobic.001G039400, Sobic.001G042200, Sobic.001G046300, Sobic.001G054900, Sobic.001G057300, Sobic.001G058900, Sobic.001G081900, Sobic.001G085400, Sobic.001G091801, Sobic.001G096200, Sobic.001G099800, Sobic.001G100400, Sobic.001G127100, Sobic.001G167500, Sobic.001G202400, Sobic.001G295200, Sob…	Sobic.001G011000, Sobic.001G016400, Sobic.001G016500, Sobic.001G018900, Sobic.001G030300, Sobic.001G036900, Sobic.001G039400, Sobic.001G042200, Sobic.001G046300, Sobic.001G054900, Sobic.001G057300, Sobic.001G058900, Sobic.001G081900, Sobic.001G085400, Sobic.001G091801, Sobic.001G096200, Sobic.001G099800, Sobic.001G100400, Sobic.001G127100, Sobic.001G167500, Sobic.001G202400, Sobic.001G295200, Sob…
GO:0015935	small ribosomal subunit	96	42	2.02	1e-30	4.856e-29	C	Sobic.001G018900, Sobic.001G036900, Sobic.001G039400, Sobic.001G046300, Sobic.001G054900, Sobic.001G058900, Sobic.001G091801, Sobic.001G096200, Sobic.001G334300, Sobic.001G342200, Sobic.001G374700, Sobic.001G402050, Sobic.001G403500, Sobic.001G436200, Sobic.002G049300, Sobic.002G056200, Sobic.002G071100, Sobic.002G081600, Sobic.002G364100, Sobic.002G364500, Sobic.002G375100, Sobic.002G402500, Sob…	Sobic.001G018900, Sobic.001G036900, Sobic.001G039400, Sobic.001G046300, Sobic.001G054900, Sobic.001G058900, Sobic.001G091801, Sobic.001G096200, Sobic.001G334300, Sobic.001G342200, Sobic.001G374700, Sobic.001G402050, Sobic.001G403500, Sobic.001G436200, Sobic.002G049300, Sobic.002G056200, Sobic.002G071100, Sobic.002G081600, Sobic.002G364100, Sobic.002G364500, Sobic.002G375100, Sobic.002G402500, Sob…
GO:0044446	intracellular organelle part	3196	178	67.14	1e-30	4.856e-29	C	Sobic.001G016400, Sobic.001G016500, Sobic.001G018900, Sobic.001G030300, Sobic.001G036900, Sobic.001G039400, Sobic.001G042200, Sobic.001G046300, Sobic.001G054900, Sobic.001G057300, Sobic.001G058900, Sobic.001G081900, Sobic.001G085400, Sobic.001G091801, Sobic.001G096200, Sobic.001G144600, Sobic.001G202400, Sobic.001G334300, Sobic.001G340500, Sobic.001G342200, Sobic.001G361600, Sobic.001G374700, Sob…	Sobic.001G016400, Sobic.001G016500, Sobic.001G018900, Sobic.001G030300, Sobic.001G036900, Sobic.001G039400, Sobic.001G042200, Sobic.001G046300, Sobic.001G054900, Sobic.001G057300, Sobic.001G058900, Sobic.001G081900, Sobic.001G085400, Sobic.001G091801, Sobic.001G096200, Sobic.001G144600, Sobic.001G202400, Sobic.001G334300, Sobic.001G340500, Sobic.001G342200, Sobic.001G361600, Sobic.001G374700, Sob…
GO:0044422	organelle part	3204	178	67.31	1e-30	4.856e-29	C	Sobic.001G016400, Sobic.001G016500, Sobic.001G018900, Sobic.001G030300, Sobic.001G036900, Sobic.001G039400, Sobic.001G042200, Sobic.001G046300, Sobic.001G054900, Sobic.001G057300, Sobic.001G058900, Sobic.001G081900, Sobic.001G085400, Sobic.001G091801, Sobic.001G096200, Sobic.001G144600, Sobic.001G202400, Sobic.001G334300, Sobic.001G340500, Sobic.001G342200, Sobic.001G361600, Sobic.001G374700, Sob…	Sobic.001G016400, Sobic.001G016500, Sobic.001G018900, Sobic.001G030300, Sobic.001G036900, Sobic.001G039400, Sobic.001G042200, Sobic.001G046300, Sobic.001G054900, Sobic.001G057300, Sobic.001G058900, Sobic.001G081900, Sobic.001G085400, Sobic.001G091801, Sobic.001G096200, Sobic.001G144600, Sobic.001G202400, Sobic.001G334300, Sobic.001G340500, Sobic.001G342200, Sobic.001G361600, Sobic.001G374700, Sob…
GO:0022627	cytosolic small ribosomal subunit	81	38	1.7	1e-30	4.856e-29	C	Sobic.001G018900, Sobic.001G036900, Sobic.001G039400, Sobic.001G046300, Sobic.001G054900, Sobic.001G091801, Sobic.001G334300, Sobic.001G342200, Sobic.001G374700, Sobic.001G402050, Sobic.001G403500, Sobic.001G436200, Sobic.002G049300, Sobic.002G056200, Sobic.002G081600, Sobic.002G364100, Sobic.002G364500, Sobic.002G375100, Sobic.003G109600, Sobic.003G152600, Sobic.003G160900, Sobic.003G322400, Sob…	Sobic.001G018900, Sobic.001G036900, Sobic.001G039400, Sobic.001G046300, Sobic.001G054900, Sobic.001G091801, Sobic.001G334300, Sobic.001G342200, Sobic.001G374700, Sobic.001G402050, Sobic.001G403500, Sobic.001G436200, Sobic.002G049300, Sobic.002G056200, Sobic.002G081600, Sobic.002G364100, Sobic.002G364500, Sobic.002G375100, Sobic.003G109600, Sobic.003G152600, Sobic.003G160900, Sobic.003G322400, Sob…
GO:0005737	cytoplasm	6050	236	127.1	1e-30	4.856e-29	C	Sobic.001G011000, Sobic.001G016400, Sobic.001G016500, Sobic.001G018900, Sobic.001G030300, Sobic.001G036900, Sobic.001G039400, Sobic.001G042200, Sobic.001G046300, Sobic.001G054900, Sobic.001G057300, Sobic.001G058900, Sobic.001G081900, Sobic.001G085400, Sobic.001G091801, Sobic.001G096200, Sobic.001G099800, Sobic.001G100400, Sobic.001G127100, Sobic.001G167500, Sobic.001G202400, Sobic.001G268300, Sob…	Sobic.001G011000, Sobic.001G016400, Sobic.001G016500, Sobic.001G018900, Sobic.001G030300, Sobic.001G036900, Sobic.001G039400, Sobic.001G042200, Sobic.001G046300, Sobic.001G054900, Sobic.001G057300, Sobic.001G058900, Sobic.001G081900, Sobic.001G085400, Sobic.001G091801, Sobic.001G096200, Sobic.001G099800, Sobic.001G100400, Sobic.001G127100, Sobic.001G167500, Sobic.001G202400, Sobic.001G268300, Sob…
GO:0044424	intracellular part	8824	271	185.38	1e-30	4.856e-29	C	Sobic.001G011000, Sobic.001G016400, Sobic.001G016500, Sobic.001G018900, Sobic.001G030300, Sobic.001G036900, Sobic.001G039400, Sobic.001G042200, Sobic.001G046300, Sobic.001G054900, Sobic.001G057300, Sobic.001G058900, Sobic.001G081900, Sobic.001G085400, Sobic.001G091801, Sobic.001G096200, Sobic.001G099800, Sobic.001G100400, Sobic.001G127100, Sobic.001G144600, Sobic.001G167500, Sobic.001G202400, Sob…	Sobic.001G011000, Sobic.001G016400, Sobic.001G016500, Sobic.001G018900, Sobic.001G030300, Sobic.001G036900, Sobic.001G039400, Sobic.001G042200, Sobic.001G046300, Sobic.001G054900, Sobic.001G057300, Sobic.001G058900, Sobic.001G081900, Sobic.001G085400, Sobic.001G091801, Sobic.001G096200, Sobic.001G099800, Sobic.001G100400, Sobic.001G127100, Sobic.001G144600, Sobic.001G167500, Sobic.001G202400, Sob…
GO:0005622	intracellular	9031	272	189.73	1.5e-30	6.9e-29	C	Sobic.001G011000, Sobic.001G016400, Sobic.001G016500, Sobic.001G018900, Sobic.001G030300, Sobic.001G036900, Sobic.001G039400, Sobic.001G042200, Sobic.001G046300, Sobic.001G054900, Sobic.001G057300, Sobic.001G058900, Sobic.001G081900, Sobic.001G085400, Sobic.001G091801, Sobic.001G096200, Sobic.001G099800, Sobic.001G100400, Sobic.001G127100, Sobic.001G144600, Sobic.001G167500, Sobic.001G202400, Sob…	Sobic.001G011000, Sobic.001G016400, Sobic.001G016500, Sobic.001G018900, Sobic.001G030300, Sobic.001G036900, Sobic.001G039400, Sobic.001G042200, Sobic.001G046300, Sobic.001G054900, Sobic.001G057300, Sobic.001G058900, Sobic.001G081900, Sobic.001G085400, Sobic.001G091801, Sobic.001G096200, Sobic.001G099800, Sobic.001G100400, Sobic.001G127100, Sobic.001G144600, Sobic.001G167500, Sobic.001G202400, Sob…
GO:0043229	intracellular organelle	7331	244	154.01	4.4e-29	1.923e-27	C	Sobic.001G011000, Sobic.001G016400, Sobic.001G016500, Sobic.001G018900, Sobic.001G030300, Sobic.001G036900, Sobic.001G039400, Sobic.001G042200, Sobic.001G046300, Sobic.001G054900, Sobic.001G057300, Sobic.001G058900, Sobic.001G081900, Sobic.001G085400, Sobic.001G091801, Sobic.001G096200, Sobic.001G100400, Sobic.001G127100, Sobic.001G144600, Sobic.001G167500, Sobic.001G202400, Sobic.001G295200, Sob…	Sobic.001G011000, Sobic.001G016400, Sobic.001G016500, Sobic.001G018900, Sobic.001G030300, Sobic.001G036900, Sobic.001G039400, Sobic.001G042200, Sobic.001G046300, Sobic.001G054900, Sobic.001G057300, Sobic.001G058900, Sobic.001G081900, Sobic.001G085400, Sobic.001G091801, Sobic.001G096200, Sobic.001G100400, Sobic.001G127100, Sobic.001G144600, Sobic.001G167500, Sobic.001G202400, Sobic.001G295200, Sob…
GO:0043226	organelle	7346	244	154.33	6.5e-29	2.705e-27	C	Sobic.001G011000, Sobic.001G016400, Sobic.001G016500, Sobic.001G018900, Sobic.001G030300, Sobic.001G036900, Sobic.001G039400, Sobic.001G042200, Sobic.001G046300, Sobic.001G054900, Sobic.001G057300, Sobic.001G058900, Sobic.001G081900, Sobic.001G085400, Sobic.001G091801, Sobic.001G096200, Sobic.001G100400, Sobic.001G127100, Sobic.001G144600, Sobic.001G167500, Sobic.001G202400, Sobic.001G295200, Sob…	Sobic.001G011000, Sobic.001G016400, Sobic.001G016500, Sobic.001G018900, Sobic.001G030300, Sobic.001G036900, Sobic.001G039400, Sobic.001G042200, Sobic.001G046300, Sobic.001G054900, Sobic.001G057300, Sobic.001G058900, Sobic.001G081900, Sobic.001G085400, Sobic.001G091801, Sobic.001G096200, Sobic.001G100400, Sobic.001G127100, Sobic.001G144600, Sobic.001G167500, Sobic.001G202400, Sobic.001G295200, Sob…
GO:0031974	membrane-enclosed lumen	784	65	16.47	3.1e-22	1.232e-20	C	Sobic.001G016400, Sobic.001G018900, Sobic.001G030300, Sobic.001G057300, Sobic.001G144600, Sobic.001G361600, Sobic.001G402300, Sobic.001G513500, Sobic.001G532800, Sobic.001G533500, Sobic.002G049300, Sobic.002G071100, Sobic.002G129200, Sobic.002G135200, Sobic.002G210200, Sobic.002G238000, Sobic.002G300500, Sobic.002G353500, Sobic.002G364500, Sobic.003G022800, Sobic.003G067300, Sobic.003G075200, Sob…	Sobic.001G016400, Sobic.001G018900, Sobic.001G030300, Sobic.001G057300, Sobic.001G144600, Sobic.001G361600, Sobic.001G402300, Sobic.001G513500, Sobic.001G532800, Sobic.001G533500, Sobic.002G049300, Sobic.002G071100, Sobic.002G129200, Sobic.002G135200, Sobic.002G210200, Sobic.002G238000, Sobic.002G300500, Sobic.002G353500, Sobic.002G364500, Sobic.003G022800, Sobic.003G067300, Sobic.003G075200, Sob…
GO:0005730	nucleolus	316	42	6.64	4.9e-22	1.862e-20	C	Sobic.001G016400, Sobic.001G018900, Sobic.001G057300, Sobic.001G513500, Sobic.002G049300, Sobic.002G129200, Sobic.002G135200, Sobic.002G238000, Sobic.002G353500, Sobic.002G364500, Sobic.003G078200, Sobic.003G118400, Sobic.003G321700, Sobic.003G387900, Sobic.003G408100, Sobic.003G424800, Sobic.004G019600, Sobic.004G030000, Sobic.004G103800, Sobic.004G104100, Sobic.004G104300, Sobic.004G152400, Sob…	Sobic.001G016400, Sobic.001G018900, Sobic.001G057300, Sobic.001G513500, Sobic.002G049300, Sobic.002G129200, Sobic.002G135200, Sobic.002G238000, Sobic.002G353500, Sobic.002G364500, Sobic.003G078200, Sobic.003G118400, Sobic.003G321700, Sobic.003G387900, Sobic.003G408100, Sobic.003G424800, Sobic.004G019600, Sobic.004G030000, Sobic.004G103800, Sobic.004G104100, Sobic.004G104300, Sobic.004G152400, Sob…
GO:0043233	organelle lumen	768	63	16.13	2.7e-21	9.439e-20	C	Sobic.001G016400, Sobic.001G018900, Sobic.001G057300, Sobic.001G144600, Sobic.001G361600, Sobic.001G402300, Sobic.001G513500, Sobic.001G532800, Sobic.002G049300, Sobic.002G071100, Sobic.002G129200, Sobic.002G135200, Sobic.002G210200, Sobic.002G238000, Sobic.002G300500, Sobic.002G353500, Sobic.002G364500, Sobic.003G022800, Sobic.003G067300, Sobic.003G075200, Sobic.003G078200, Sobic.003G118400, Sob…	Sobic.001G016400, Sobic.001G018900, Sobic.001G057300, Sobic.001G144600, Sobic.001G361600, Sobic.001G402300, Sobic.001G513500, Sobic.001G532800, Sobic.002G049300, Sobic.002G071100, Sobic.002G129200, Sobic.002G135200, Sobic.002G210200, Sobic.002G238000, Sobic.002G300500, Sobic.002G353500, Sobic.002G364500, Sobic.003G022800, Sobic.003G067300, Sobic.003G075200, Sobic.003G078200, Sobic.003G118400, Sob…
GO:0070013	intracellular organelle lumen	768	63	16.13	2.7e-21	9.439e-20	C	Sobic.001G016400, Sobic.001G018900, Sobic.001G057300, Sobic.001G144600, Sobic.001G361600, Sobic.001G402300, Sobic.001G513500, Sobic.001G532800, Sobic.002G049300, Sobic.002G071100, Sobic.002G129200, Sobic.002G135200, Sobic.002G210200, Sobic.002G238000, Sobic.002G300500, Sobic.002G353500, Sobic.002G364500, Sobic.003G022800, Sobic.003G067300, Sobic.003G075200, Sobic.003G078200, Sobic.003G118400, Sob…	Sobic.001G016400, Sobic.001G018900, Sobic.001G057300, Sobic.001G144600, Sobic.001G361600, Sobic.001G402300, Sobic.001G513500, Sobic.001G532800, Sobic.002G049300, Sobic.002G071100, Sobic.002G129200, Sobic.002G135200, Sobic.002G210200, Sobic.002G238000, Sobic.002G300500, Sobic.002G353500, Sobic.002G364500, Sobic.003G022800, Sobic.003G067300, Sobic.003G075200, Sobic.003G078200, Sobic.003G118400, Sob…
GO:0044464	cell part	10569	277	222.04	1.8e-18	6.051e-17	C	Sobic.001G011000, Sobic.001G016400, Sobic.001G016500, Sobic.001G018900, Sobic.001G030300, Sobic.001G036900, Sobic.001G039400, Sobic.001G042200, Sobic.001G046300, Sobic.001G054900, Sobic.001G057300, Sobic.001G058900, Sobic.001G081900, Sobic.001G085400, Sobic.001G091801, Sobic.001G096200, Sobic.001G099800, Sobic.001G100400, Sobic.001G127100, Sobic.001G144600, Sobic.001G151200, Sobic.001G167500, Sob…	Sobic.001G011000, Sobic.001G016400, Sobic.001G016500, Sobic.001G018900, Sobic.001G030300, Sobic.001G036900, Sobic.001G039400, Sobic.001G042200, Sobic.001G046300, Sobic.001G054900, Sobic.001G057300, Sobic.001G058900, Sobic.001G081900, Sobic.001G085400, Sobic.001G091801, Sobic.001G096200, Sobic.001G099800, Sobic.001G100400, Sobic.001G127100, Sobic.001G144600, Sobic.001G151200, Sobic.001G167500, Sob…
GO:0005623	cell	10625	277	223.22	6.3e-18	2.039e-16	C	Sobic.001G011000, Sobic.001G016400, Sobic.001G016500, Sobic.001G018900, Sobic.001G030300, Sobic.001G036900, Sobic.001G039400, Sobic.001G042200, Sobic.001G046300, Sobic.001G054900, Sobic.001G057300, Sobic.001G058900, Sobic.001G081900, Sobic.001G085400, Sobic.001G091801, Sobic.001G096200, Sobic.001G099800, Sobic.001G100400, Sobic.001G127100, Sobic.001G144600, Sobic.001G151200, Sobic.001G167500, Sob…	Sobic.001G011000, Sobic.001G016400, Sobic.001G016500, Sobic.001G018900, Sobic.001G030300, Sobic.001G036900, Sobic.001G039400, Sobic.001G042200, Sobic.001G046300, Sobic.001G054900, Sobic.001G057300, Sobic.001G058900, Sobic.001G081900, Sobic.001G085400, Sobic.001G091801, Sobic.001G096200, Sobic.001G099800, Sobic.001G100400, Sobic.001G127100, Sobic.001G144600, Sobic.001G151200, Sobic.001G167500, Sob…
GO:0005739	mitochondrion	801	58	16.83	4.9e-17	1.53e-15	C	Sobic.001G011000, Sobic.001G030300, Sobic.001G042200, Sobic.001G081900, Sobic.001G096200, Sobic.001G167500, Sobic.001G342200, Sobic.001G361600, Sobic.001G392800, Sobic.001G451100, Sobic.001G522000, Sobic.001G533500, Sobic.002G071100, Sobic.002G138800, Sobic.002G281400, Sobic.002G282200, Sobic.002G309700, Sobic.002G314100, Sobic.002G364900, Sobic.003G022800, Sobic.003G048600, Sobic.003G075200, Sob…	Sobic.001G011000, Sobic.001G030300, Sobic.001G042200, Sobic.001G081900, Sobic.001G096200, Sobic.001G167500, Sobic.001G342200, Sobic.001G361600, Sobic.001G392800, Sobic.001G451100, Sobic.001G522000, Sobic.001G533500, Sobic.002G071100, Sobic.002G138800, Sobic.002G281400, Sobic.002G282200, Sobic.002G309700, Sobic.002G314100, Sobic.002G364900, Sobic.003G022800, Sobic.003G048600, Sobic.003G075200, Sob…
GO:0031981	nuclear lumen	681	52	14.31	3e-16	9.041e-15	C	Sobic.001G016400, Sobic.001G018900, Sobic.001G057300, Sobic.001G144600, Sobic.001G402300, Sobic.001G513500, Sobic.001G532800, Sobic.002G049300, Sobic.002G129200, Sobic.002G135200, Sobic.002G210200, Sobic.002G238000, Sobic.002G300500, Sobic.002G353500, Sobic.002G364500, Sobic.003G067300, Sobic.003G078200, Sobic.003G118400, Sobic.003G200501, Sobic.003G246000, Sobic.003G321700, Sobic.003G387900, Sob…	Sobic.001G016400, Sobic.001G018900, Sobic.001G057300, Sobic.001G144600, Sobic.001G402300, Sobic.001G513500, Sobic.001G532800, Sobic.002G049300, Sobic.002G129200, Sobic.002G135200, Sobic.002G210200, Sobic.002G238000, Sobic.002G300500, Sobic.002G353500, Sobic.002G364500, Sobic.003G067300, Sobic.003G078200, Sobic.003G118400, Sobic.003G200501, Sobic.003G246000, Sobic.003G321700, Sobic.003G387900, Sob…
GO:0044428	nuclear part	908	60	19.08	9.2e-16	2.68e-14	C	Sobic.001G016400, Sobic.001G018900, Sobic.001G057300, Sobic.001G144600, Sobic.001G340500, Sobic.001G402300, Sobic.001G513500, Sobic.001G532100, Sobic.001G532800, Sobic.002G049300, Sobic.002G129200, Sobic.002G135200, Sobic.002G210200, Sobic.002G238000, Sobic.002G300500, Sobic.002G353500, Sobic.002G364500, Sobic.003G067300, Sobic.003G078200, Sobic.003G118400, Sobic.003G200501, Sobic.003G246000, Sob…	Sobic.001G016400, Sobic.001G018900, Sobic.001G057300, Sobic.001G144600, Sobic.001G340500, Sobic.001G402300, Sobic.001G513500, Sobic.001G532100, Sobic.001G532800, Sobic.002G049300, Sobic.002G129200, Sobic.002G135200, Sobic.002G210200, Sobic.002G238000, Sobic.002G300500, Sobic.002G353500, Sobic.002G364500, Sobic.003G067300, Sobic.003G078200, Sobic.003G118400, Sobic.003G200501, Sobic.003G246000, Sob…
GO:0044429	mitochondrial part	274	25	5.76	7e-10	1.974e-08	C	Sobic.001G030300, Sobic.001G042200, Sobic.001G361600, Sobic.001G392800, Sobic.001G522000, Sobic.001G533500, Sobic.002G071100, Sobic.002G309700, Sobic.003G022800, Sobic.003G075200, Sobic.003G130000, Sobic.003G227200, Sobic.004G010700, Sobic.004G030000, Sobic.005G191600, Sobic.007G159700, Sobic.008G175100, Sobic.009G062000, Sobic.009G160700, Sobic.009G199700, Sobic.010G018000, Sobic.010G054300, Sob…	Sobic.001G030300, Sobic.001G042200, Sobic.001G361600, Sobic.001G392800, Sobic.001G522000, Sobic.001G533500, Sobic.002G071100, Sobic.002G309700, Sobic.003G022800, Sobic.003G075200, Sobic.003G130000, Sobic.003G227200, Sobic.004G010700, Sobic.004G030000, Sobic.005G191600, Sobic.007G159700, Sobic.008G175100, Sobic.009G062000, Sobic.009G160700, Sobic.009G199700, Sobic.010G018000, Sobic.010G054300, Sob…
GO:0009506	plasmodesma	558	34	11.72	2.4e-08	6.243e-07	C	Sobic.001G016400, Sobic.001G046300, Sobic.001G057300, Sobic.001G377800, Sobic.002G014400, Sobic.002G044000, Sobic.002G049300, Sobic.002G364500, Sobic.003G008600, Sobic.003G109600, Sobic.003G152600, Sobic.003G363800, Sobic.003G408100, Sobic.004G006300, Sobic.004G103800, Sobic.004G104100, Sobic.004G104300, Sobic.004G152400, Sobic.004G271400, Sobic.004G345500, Sobic.005G115600, Sobic.006G057200, Sob…	Sobic.001G016400, Sobic.001G046300, Sobic.001G057300, Sobic.001G377800, Sobic.002G014400, Sobic.002G044000, Sobic.002G049300, Sobic.002G364500, Sobic.003G008600, Sobic.003G109600, Sobic.003G152600, Sobic.003G363800, Sobic.003G408100, Sobic.004G006300, Sobic.004G103800, Sobic.004G104100, Sobic.004G104300, Sobic.004G152400, Sobic.004G271400, Sobic.004G345500, Sobic.005G115600, Sobic.006G057200, Sob…
GO:0055044	symplast	558	34	11.72	2.4e-08	6.243e-07	C	Sobic.001G016400, Sobic.001G046300, Sobic.001G057300, Sobic.001G377800, Sobic.002G014400, Sobic.002G044000, Sobic.002G049300, Sobic.002G364500, Sobic.003G008600, Sobic.003G109600, Sobic.003G152600, Sobic.003G363800, Sobic.003G408100, Sobic.004G006300, Sobic.004G103800, Sobic.004G104100, Sobic.004G104300, Sobic.004G152400, Sobic.004G271400, Sobic.004G345500, Sobic.005G115600, Sobic.006G057200, Sob…	Sobic.001G016400, Sobic.001G046300, Sobic.001G057300, Sobic.001G377800, Sobic.002G014400, Sobic.002G044000, Sobic.002G049300, Sobic.002G364500, Sobic.003G008600, Sobic.003G109600, Sobic.003G152600, Sobic.003G363800, Sobic.003G408100, Sobic.004G006300, Sobic.004G103800, Sobic.004G104100, Sobic.004G104300, Sobic.004G152400, Sobic.004G271400, Sobic.004G345500, Sobic.005G115600, Sobic.006G057200, Sob…
GO:0005911	cell-cell junction	559	34	11.74	2.5e-08	6.243e-07	C	Sobic.001G016400, Sobic.001G046300, Sobic.001G057300, Sobic.001G377800, Sobic.002G014400, Sobic.002G044000, Sobic.002G049300, Sobic.002G364500, Sobic.003G008600, Sobic.003G109600, Sobic.003G152600, Sobic.003G363800, Sobic.003G408100, Sobic.004G006300, Sobic.004G103800, Sobic.004G104100, Sobic.004G104300, Sobic.004G152400, Sobic.004G271400, Sobic.004G345500, Sobic.005G115600, Sobic.006G057200, Sob…	Sobic.001G016400, Sobic.001G046300, Sobic.001G057300, Sobic.001G377800, Sobic.002G014400, Sobic.002G044000, Sobic.002G049300, Sobic.002G364500, Sobic.003G008600, Sobic.003G109600, Sobic.003G152600, Sobic.003G363800, Sobic.003G408100, Sobic.004G006300, Sobic.004G103800, Sobic.004G104100, Sobic.004G104300, Sobic.004G152400, Sobic.004G271400, Sobic.004G345500, Sobic.005G115600, Sobic.006G057200, Sob…
GO:0030054	cell junction	559	34	11.74	2.5e-08	6.243e-07	C	Sobic.001G016400, Sobic.001G046300, Sobic.001G057300, Sobic.001G377800, Sobic.002G014400, Sobic.002G044000, Sobic.002G049300, Sobic.002G364500, Sobic.003G008600, Sobic.003G109600, Sobic.003G152600, Sobic.003G363800, Sobic.003G408100, Sobic.004G006300, Sobic.004G103800, Sobic.004G104100, Sobic.004G104300, Sobic.004G152400, Sobic.004G271400, Sobic.004G345500, Sobic.005G115600, Sobic.006G057200, Sob…	Sobic.001G016400, Sobic.001G046300, Sobic.001G057300, Sobic.001G377800, Sobic.002G014400, Sobic.002G044000, Sobic.002G049300, Sobic.002G364500, Sobic.003G008600, Sobic.003G109600, Sobic.003G152600, Sobic.003G363800, Sobic.003G408100, Sobic.004G006300, Sobic.004G103800, Sobic.004G104100, Sobic.004G104300, Sobic.004G152400, Sobic.004G271400, Sobic.004G345500, Sobic.005G115600, Sobic.006G057200, Sob…
GO:0005761	mitochondrial ribosome	23	7	0.48	3.1e-07	7.526e-06	C	Sobic.002G071100, Sobic.003G022800, Sobic.004G010700, Sobic.008G175100, Sobic.010G018000, Sobic.010G103900, Sobic.010G125100	Sobic.002G071100, Sobic.003G022800, Sobic.004G010700, Sobic.008G175100, Sobic.010G018000, Sobic.010G103900, Sobic.010G125100
GO:0033290	eukaryotic 48S preinitiation complex	16	6	0.34	5.5e-07	1.265e-05	C	Sobic.001G404100, Sobic.001G481700, Sobic.002G044000, Sobic.002G246700, Sobic.003G008600, Sobic.007G022500	Sobic.001G404100, Sobic.001G481700, Sobic.002G044000, Sobic.002G246700, Sobic.003G008600, Sobic.007G022500
GO:0070993	translation preinitiation complex	16	6	0.34	5.5e-07	1.265e-05	C	Sobic.001G404100, Sobic.001G481700, Sobic.002G044000, Sobic.002G246700, Sobic.003G008600, Sobic.007G022500	Sobic.001G404100, Sobic.001G481700, Sobic.002G044000, Sobic.002G246700, Sobic.003G008600, Sobic.007G022500
GO:0005759	mitochondrial matrix	77	11	1.62	5.7e-07	1.267e-05	C	Sobic.001G361600, Sobic.002G071100, Sobic.003G022800, Sobic.003G075200, Sobic.004G010700, Sobic.008G175100, Sobic.009G160700, Sobic.010G018000, Sobic.010G103900, Sobic.010G125100, Sobic.010G134100	Sobic.001G361600, Sobic.002G071100, Sobic.003G022800, Sobic.003G075200, Sobic.004G010700, Sobic.008G175100, Sobic.009G160700, Sobic.010G018000, Sobic.010G103900, Sobic.010G125100, Sobic.010G134100
GO:0000313	organellar ribosome	25	7	0.53	5.8e-07	1.267e-05	C	Sobic.002G071100, Sobic.003G022800, Sobic.004G010700, Sobic.008G175100, Sobic.010G018000, Sobic.010G103900, Sobic.010G125100	Sobic.002G071100, Sobic.003G022800, Sobic.004G010700, Sobic.008G175100, Sobic.010G018000, Sobic.010G103900, Sobic.010G125100
GO:0005773	vacuole	625	33	13.13	1e-06	2.132e-05	C	Sobic.001G016400, Sobic.001G018900, Sobic.001G057300, Sobic.001G334300, Sobic.001G342200, Sobic.001G377800, Sobic.001G453800, Sobic.002G049300, Sobic.002G115000, Sobic.002G259000, Sobic.002G304900, Sobic.003G078200, Sobic.003G109600, Sobic.003G387900, Sobic.003G408100, Sobic.004G006300, Sobic.004G103800, Sobic.004G104100, Sobic.004G104300, Sobic.004G196400, Sobic.004G246700, Sobic.004G271400, Sob…	Sobic.001G016400, Sobic.001G018900, Sobic.001G057300, Sobic.001G334300, Sobic.001G342200, Sobic.001G377800, Sobic.001G453800, Sobic.002G049300, Sobic.002G115000, Sobic.002G259000, Sobic.002G304900, Sobic.003G078200, Sobic.003G109600, Sobic.003G387900, Sobic.003G408100, Sobic.004G006300, Sobic.004G103800, Sobic.004G104100, Sobic.004G104300, Sobic.004G196400, Sobic.004G246700, Sobic.004G271400, Sob…
GO:0016282	eukaryotic 43S preinitiation complex	15	5	0.32	1e-05	0.0002081	C	Sobic.001G481700, Sobic.002G044000, Sobic.002G246700, Sobic.003G008600, Sobic.007G022500	Sobic.001G481700, Sobic.002G044000, Sobic.002G246700, Sobic.003G008600, Sobic.007G022500
GO:0000315	organellar large ribosomal subunit	17	5	0.36	2e-05	0.0003973	C	Sobic.003G022800, Sobic.008G175100, Sobic.010G018000, Sobic.010G103900, Sobic.010G125100	Sobic.003G022800, Sobic.008G175100, Sobic.010G018000, Sobic.010G103900, Sobic.010G125100
GO:0005762	mitochondrial large ribosomal subunit	17	5	0.36	2e-05	0.0003973	C	Sobic.003G022800, Sobic.008G175100, Sobic.010G018000, Sobic.010G103900, Sobic.010G125100	Sobic.003G022800, Sobic.008G175100, Sobic.010G018000, Sobic.010G103900, Sobic.010G125100
GO:0031966	mitochondrial membrane	182	14	3.82	3e-05	0.0005827	C	Sobic.001G030300, Sobic.001G042200, Sobic.001G392800, Sobic.001G522000, Sobic.001G533500, Sobic.002G309700, Sobic.003G130000, Sobic.003G227200, Sobic.004G030000, Sobic.005G191600, Sobic.007G159700, Sobic.009G062000, Sobic.009G199700, Sobic.010G054300	Sobic.001G030300, Sobic.001G042200, Sobic.001G392800, Sobic.001G522000, Sobic.001G533500, Sobic.002G309700, Sobic.003G130000, Sobic.003G227200, Sobic.004G030000, Sobic.005G191600, Sobic.007G159700, Sobic.009G062000, Sobic.009G199700, Sobic.010G054300
GO:0005852	eukaryotic translation initiation factor 3 complex	20	5	0.42	4.7e-05	0.000893	C	Sobic.001G481700, Sobic.002G044000, Sobic.002G246700, Sobic.003G008600, Sobic.007G022500	Sobic.001G481700, Sobic.002G044000, Sobic.002G246700, Sobic.003G008600, Sobic.007G022500
GO:0005740	mitochondrial envelope	201	14	4.22	9e-05	0.001674	C	Sobic.001G030300, Sobic.001G042200, Sobic.001G392800, Sobic.001G522000, Sobic.001G533500, Sobic.002G309700, Sobic.003G130000, Sobic.003G227200, Sobic.004G030000, Sobic.005G191600, Sobic.007G159700, Sobic.009G062000, Sobic.009G199700, Sobic.010G054300	Sobic.001G030300, Sobic.001G042200, Sobic.001G392800, Sobic.001G522000, Sobic.001G533500, Sobic.002G309700, Sobic.003G130000, Sobic.003G227200, Sobic.004G030000, Sobic.005G191600, Sobic.007G159700, Sobic.009G062000, Sobic.009G199700, Sobic.010G054300
GO:0005774	vacuolar membrane	352	19	7.4	0.00017	0.003032	C	Sobic.001G016400, Sobic.001G018900, Sobic.001G377800, Sobic.002G049300, Sobic.002G259000, Sobic.002G304900, Sobic.003G078200, Sobic.003G109600, Sobic.003G408100, Sobic.004G006300, Sobic.004G196400, Sobic.004G246700, Sobic.006G216600, Sobic.007G159700, Sobic.007G212600, Sobic.009G211700, Sobic.009G233400, Sobic.010G251100, Sobic.010G278600	Sobic.001G016400, Sobic.001G018900, Sobic.001G377800, Sobic.002G049300, Sobic.002G259000, Sobic.002G304900, Sobic.003G078200, Sobic.003G109600, Sobic.003G408100, Sobic.004G006300, Sobic.004G196400, Sobic.004G246700, Sobic.006G216600, Sobic.007G159700, Sobic.007G212600, Sobic.009G211700, Sobic.009G233400, Sobic.010G251100, Sobic.010G278600
GO:0044437	vacuolar part	353	19	7.42	0.00017	0.003032	C	Sobic.001G016400, Sobic.001G018900, Sobic.001G377800, Sobic.002G049300, Sobic.002G259000, Sobic.002G304900, Sobic.003G078200, Sobic.003G109600, Sobic.003G408100, Sobic.004G006300, Sobic.004G196400, Sobic.004G246700, Sobic.006G216600, Sobic.007G159700, Sobic.007G212600, Sobic.009G211700, Sobic.009G233400, Sobic.010G251100, Sobic.010G278600	Sobic.001G016400, Sobic.001G018900, Sobic.001G377800, Sobic.002G049300, Sobic.002G259000, Sobic.002G304900, Sobic.003G078200, Sobic.003G109600, Sobic.003G408100, Sobic.004G006300, Sobic.004G196400, Sobic.004G246700, Sobic.006G216600, Sobic.007G159700, Sobic.007G212600, Sobic.009G211700, Sobic.009G233400, Sobic.010G251100, Sobic.010G278600
GO:0030532	small nuclear ribonucleoprotein complex	57	7	1.2	0.00018	0.003085	C	Sobic.001G340500, Sobic.001G402300, Sobic.001G513500, Sobic.004G196400, Sobic.006G052400, Sobic.007G143500, Sobic.009G050100	Sobic.001G340500, Sobic.001G402300, Sobic.001G513500, Sobic.004G196400, Sobic.006G052400, Sobic.007G143500, Sobic.009G050100
GO:0097525	spliceosomal snRNP complex	57	7	1.2	0.00018	0.003085	C	Sobic.001G340500, Sobic.001G402300, Sobic.001G513500, Sobic.004G196400, Sobic.006G052400, Sobic.007G143500, Sobic.009G050100	Sobic.001G340500, Sobic.001G402300, Sobic.001G513500, Sobic.004G196400, Sobic.006G052400, Sobic.007G143500, Sobic.009G050100
GO:0044455	mitochondrial membrane part	128	10	2.69	0.00037	0.006219	C	Sobic.001G042200, Sobic.001G392800, Sobic.001G533500, Sobic.002G309700, Sobic.003G227200, Sobic.004G030000, Sobic.005G191600, Sobic.007G159700, Sobic.009G062000, Sobic.009G199700	Sobic.001G042200, Sobic.001G392800, Sobic.001G533500, Sobic.002G309700, Sobic.003G227200, Sobic.004G030000, Sobic.005G191600, Sobic.007G159700, Sobic.009G062000, Sobic.009G199700
GO:0098805	whole membrane	501	23	10.53	0.00038	0.006266	C	Sobic.001G016400, Sobic.001G018900, Sobic.001G042200, Sobic.001G377800, Sobic.002G049300, Sobic.002G259000, Sobic.002G304900, Sobic.003G078200, Sobic.003G109600, Sobic.003G130000, Sobic.003G227200, Sobic.003G408100, Sobic.004G006300, Sobic.004G196400, Sobic.004G246700, Sobic.006G216600, Sobic.007G159700, Sobic.007G212600, Sobic.009G211700, Sobic.009G233400, Sobic.010G054300, Sobic.010G251100, Sob…	Sobic.001G016400, Sobic.001G018900, Sobic.001G042200, Sobic.001G377800, Sobic.002G049300, Sobic.002G259000, Sobic.002G304900, Sobic.003G078200, Sobic.003G109600, Sobic.003G130000, Sobic.003G227200, Sobic.003G408100, Sobic.004G006300, Sobic.004G196400, Sobic.004G246700, Sobic.006G216600, Sobic.007G159700, Sobic.007G212600, Sobic.009G211700, Sobic.009G233400, Sobic.010G054300, Sobic.010G251100, Sob…
GO:0005743	mitochondrial inner membrane	153	11	3.21	0.00039	0.006312	C	Sobic.001G030300, Sobic.001G392800, Sobic.001G522000, Sobic.001G533500, Sobic.002G309700, Sobic.004G030000, Sobic.005G191600, Sobic.007G159700, Sobic.009G062000, Sobic.009G199700, Sobic.010G054300	Sobic.001G030300, Sobic.001G392800, Sobic.001G522000, Sobic.001G533500, Sobic.002G309700, Sobic.004G030000, Sobic.005G191600, Sobic.007G159700, Sobic.009G062000, Sobic.009G199700, Sobic.010G054300
GO:0098798	mitochondrial protein complex	108	9	2.27	0.00045	0.007151	C	Sobic.001G392800, Sobic.001G533500, Sobic.002G309700, Sobic.003G227200, Sobic.004G030000, Sobic.005G191600, Sobic.007G159700, Sobic.009G062000, Sobic.009G199700	Sobic.001G392800, Sobic.001G533500, Sobic.002G309700, Sobic.003G227200, Sobic.004G030000, Sobic.005G191600, Sobic.007G159700, Sobic.009G062000, Sobic.009G199700
GO:0005686	U2 snRNP	23	4	0.48	0.00123	0.0192	C	Sobic.001G340500, Sobic.001G402300, Sobic.004G196400, Sobic.007G143500	Sobic.001G340500, Sobic.001G402300, Sobic.004G196400, Sobic.007G143500
GO:0098800	inner mitochondrial membrane protein complex	101	8	2.12	0.00129	0.01978	C	Sobic.001G392800, Sobic.001G533500, Sobic.002G309700, Sobic.004G030000, Sobic.005G191600, Sobic.007G159700, Sobic.009G062000, Sobic.009G199700	Sobic.001G392800, Sobic.001G533500, Sobic.002G309700, Sobic.004G030000, Sobic.005G191600, Sobic.007G159700, Sobic.009G062000, Sobic.009G199700
GO:0005732	small nucleolar ribonucleoprotein complex	25	4	0.53	0.0017	0.02562	C	Sobic.001G340500, Sobic.001G513500, Sobic.004G252100, Sobic.006G052400	Sobic.001G340500, Sobic.001G513500, Sobic.004G252100, Sobic.006G052400
GO:0031090	organelle membrane	920	33	19.33	0.00181	0.02681	C	Sobic.001G016400, Sobic.001G018900, Sobic.001G030300, Sobic.001G042200, Sobic.001G377800, Sobic.001G392800, Sobic.001G522000, Sobic.001G533500, Sobic.002G049300, Sobic.002G259000, Sobic.002G304900, Sobic.002G309700, Sobic.003G078200, Sobic.003G109600, Sobic.003G130000, Sobic.003G227200, Sobic.003G408100, Sobic.004G006300, Sobic.004G030000, Sobic.004G196400, Sobic.004G246700, Sobic.005G191600, Sob…	Sobic.001G016400, Sobic.001G018900, Sobic.001G030300, Sobic.001G042200, Sobic.001G377800, Sobic.001G392800, Sobic.001G522000, Sobic.001G533500, Sobic.002G049300, Sobic.002G259000, Sobic.002G304900, Sobic.002G309700, Sobic.003G078200, Sobic.003G109600, Sobic.003G130000, Sobic.003G227200, Sobic.003G408100, Sobic.004G006300, Sobic.004G030000, Sobic.004G196400, Sobic.004G246700, Sobic.005G191600, Sob…
GO:0030684	preribosome	84	7	1.76	0.00191	0.02782	C	Sobic.001G513500, Sobic.002G375100, Sobic.004G202000, Sobic.006G067800, Sobic.007G018300, Sobic.007G029400, Sobic.007G043900	Sobic.001G513500, Sobic.002G375100, Sobic.004G202000, Sobic.006G067800, Sobic.007G018300, Sobic.007G029400, Sobic.007G043900
GO:0000788	nuclear nucleosome	13	3	0.27	0.00225	0.03224	C	Sobic.002G210200, Sobic.003G067300, Sobic.003G200501	Sobic.002G210200, Sobic.003G067300, Sobic.003G200501
GO:0097526	spliceosomal tri-snRNP complex	27	4	0.57	0.00229	0.03228	C	Sobic.001G340500, Sobic.001G513500, Sobic.004G196400, Sobic.006G052400	Sobic.001G340500, Sobic.001G513500, Sobic.004G196400, Sobic.006G052400
GO:0019866	organelle inner membrane	192	11	4.03	0.00248	0.03441	C	Sobic.001G030300, Sobic.001G392800, Sobic.001G522000, Sobic.001G533500, Sobic.002G309700, Sobic.004G030000, Sobic.005G191600, Sobic.007G159700, Sobic.009G062000, Sobic.009G199700, Sobic.010G054300	Sobic.001G030300, Sobic.001G392800, Sobic.001G522000, Sobic.001G533500, Sobic.002G309700, Sobic.004G030000, Sobic.005G191600, Sobic.007G159700, Sobic.009G062000, Sobic.009G199700, Sobic.010G054300
GO:0034719	SMN-Sm protein complex	4	2	0.08	0.00257	0.0351	C	Sobic.001G340500, Sobic.004G196400	Sobic.001G340500, Sobic.004G196400
GO:0005689	U12-type spliceosomal complex	14	3	0.29	0.00281	0.03778	C	Sobic.001G340500, Sobic.004G196400, Sobic.007G143500	Sobic.001G340500, Sobic.004G196400, Sobic.007G143500
GO:0005741	mitochondrial outer membrane	29	4	0.61	0.003	0.03913	C	Sobic.001G042200, Sobic.003G130000, Sobic.003G227200, Sobic.010G054300	Sobic.001G042200, Sobic.003G130000, Sobic.003G227200, Sobic.010G054300
GO:0071011	precatalytic spliceosome	29	4	0.61	0.003	0.03913	C	Sobic.001G340500, Sobic.001G513500, Sobic.004G196400, Sobic.007G143500	Sobic.001G340500, Sobic.001G513500, Sobic.004G196400, Sobic.007G143500
GO:0043231	intracellular membrane-bounded organelle	6904	167	145.04	0.00552	0.07095	C	Sobic.001G011000, Sobic.001G016400, Sobic.001G018900, Sobic.001G030300, Sobic.001G042200, Sobic.001G057300, Sobic.001G081900, Sobic.001G096200, Sobic.001G127100, Sobic.001G144600, Sobic.001G167500, Sobic.001G202400, Sobic.001G295200, Sobic.001G334300, Sobic.001G340500, Sobic.001G342200, Sobic.001G361600, Sobic.001G368300, Sobic.001G377800, Sobic.001G392800, Sobic.001G397000, Sobic.001G402300, Sob…	Sobic.001G011000, Sobic.001G016400, Sobic.001G018900, Sobic.001G030300, Sobic.001G042200, Sobic.001G057300, Sobic.001G081900, Sobic.001G096200, Sobic.001G127100, Sobic.001G144600, Sobic.001G167500, Sobic.001G202400, Sobic.001G295200, Sobic.001G334300, Sobic.001G340500, Sobic.001G342200, Sobic.001G361600, Sobic.001G368300, Sobic.001G377800, Sobic.001G392800, Sobic.001G397000, Sobic.001G402300, Sob…
GO:0043227	membrane-bounded organelle	6911	167	145.19	0.0058	0.07347	C	Sobic.001G011000, Sobic.001G016400, Sobic.001G018900, Sobic.001G030300, Sobic.001G042200, Sobic.001G057300, Sobic.001G081900, Sobic.001G096200, Sobic.001G127100, Sobic.001G144600, Sobic.001G167500, Sobic.001G202400, Sobic.001G295200, Sobic.001G334300, Sobic.001G340500, Sobic.001G342200, Sobic.001G361600, Sobic.001G368300, Sobic.001G377800, Sobic.001G392800, Sobic.001G397000, Sobic.001G402300, Sob…	Sobic.001G011000, Sobic.001G016400, Sobic.001G018900, Sobic.001G030300, Sobic.001G042200, Sobic.001G057300, Sobic.001G081900, Sobic.001G096200, Sobic.001G127100, Sobic.001G144600, Sobic.001G167500, Sobic.001G202400, Sobic.001G295200, Sobic.001G334300, Sobic.001G340500, Sobic.001G342200, Sobic.001G361600, Sobic.001G368300, Sobic.001G377800, Sobic.001G392800, Sobic.001G397000, Sobic.001G402300, Sob…
GO:0005753	mitochondrial proton-transporting ATP synthase complex	18	3	0.38	0.00593	0.07361	C	Sobic.002G309700, Sobic.004G030000, Sobic.007G159700	Sobic.002G309700, Sobic.004G030000, Sobic.007G159700
GO:0030687	preribosome, large subunit precursor	35	4	0.74	0.00598	0.07361	C	Sobic.004G202000, Sobic.006G067800, Sobic.007G018300, Sobic.007G029400	Sobic.004G202000, Sobic.006G067800, Sobic.007G018300, Sobic.007G029400
GO:0005685	U1 snRNP	20	3	0.42	0.00803	0.09748	C	Sobic.001G340500, Sobic.004G196400, Sobic.009G050100	Sobic.001G340500, Sobic.004G196400, Sobic.009G050100
GO:0005666	DNA-directed RNA polymerase III complex	21	3	0.44	0.00922	0.1104	C	Sobic.002G129200, Sobic.002G300500, Sobic.008G098600	Sobic.002G129200, Sobic.002G300500, Sobic.008G098600
GO:0003735	structural constituent of ribosome	397	118	6.9	1e-30	8.397e-28	F	Sobic.001G016400, Sobic.001G016500, Sobic.001G018900, Sobic.001G036900, Sobic.001G039400, Sobic.001G046300, Sobic.001G054900, Sobic.001G057300, Sobic.001G058900, Sobic.001G085400, Sobic.001G091801, Sobic.001G096200, Sobic.001G100400, Sobic.001G167500, Sobic.001G334300, Sobic.001G342200, Sobic.001G374700, Sobic.001G377800, Sobic.001G402050, Sobic.001G403500, Sobic.001G436200, Sobic.001G467300, Sob…	Sobic.001G016400, Sobic.001G016500, Sobic.001G018900, Sobic.001G036900, Sobic.001G039400, Sobic.001G046300, Sobic.001G054900, Sobic.001G057300, Sobic.001G058900, Sobic.001G085400, Sobic.001G091801, Sobic.001G096200, Sobic.001G100400, Sobic.001G167500, Sobic.001G334300, Sobic.001G342200, Sobic.001G374700, Sobic.001G377800, Sobic.001G402050, Sobic.001G403500, Sobic.001G436200, Sobic.001G467300, Sob…
GO:0005198	structural molecule activity	453	118	7.87	1e-30	8.397e-28	F	Sobic.001G016400, Sobic.001G016500, Sobic.001G018900, Sobic.001G036900, Sobic.001G039400, Sobic.001G046300, Sobic.001G054900, Sobic.001G057300, Sobic.001G058900, Sobic.001G085400, Sobic.001G091801, Sobic.001G096200, Sobic.001G100400, Sobic.001G167500, Sobic.001G334300, Sobic.001G342200, Sobic.001G374700, Sobic.001G377800, Sobic.001G402050, Sobic.001G403500, Sobic.001G436200, Sobic.001G467300, Sob…	Sobic.001G016400, Sobic.001G016500, Sobic.001G018900, Sobic.001G036900, Sobic.001G039400, Sobic.001G046300, Sobic.001G054900, Sobic.001G057300, Sobic.001G058900, Sobic.001G085400, Sobic.001G091801, Sobic.001G096200, Sobic.001G100400, Sobic.001G167500, Sobic.001G334300, Sobic.001G342200, Sobic.001G374700, Sobic.001G377800, Sobic.001G402050, Sobic.001G403500, Sobic.001G436200, Sobic.001G467300, Sob…
GO:0003723	RNA binding	724	77	12.58	1e-30	8.397e-28	F	Sobic.001G011000, Sobic.001G018900, Sobic.001G039400, Sobic.001G046300, Sobic.001G054900, Sobic.001G058900, Sobic.001G085400, Sobic.001G167500, Sobic.001G340500, Sobic.001G377800, Sobic.001G402300, Sobic.001G404100, Sobic.001G481700, Sobic.001G513500, Sobic.001G517600, Sobic.002G007100, Sobic.002G044000, Sobic.002G049300, Sobic.002G056200, Sobic.002G115000, Sobic.002G238000, Sobic.002G246700, Sob…	Sobic.001G011000, Sobic.001G018900, Sobic.001G039400, Sobic.001G046300, Sobic.001G054900, Sobic.001G058900, Sobic.001G085400, Sobic.001G167500, Sobic.001G340500, Sobic.001G377800, Sobic.001G402300, Sobic.001G404100, Sobic.001G481700, Sobic.001G513500, Sobic.001G517600, Sobic.002G007100, Sobic.002G044000, Sobic.002G049300, Sobic.002G056200, Sobic.002G115000, Sobic.002G238000, Sobic.002G246700, Sob…
GO:0019843	rRNA binding	84	20	1.46	1.4e-17	8.816e-15	F	Sobic.001G018900, Sobic.001G167500, Sobic.001G517600, Sobic.003G015400, Sobic.003G160900, Sobic.003G387900, Sobic.004G008400, Sobic.004G271400, Sobic.004G286100, Sobic.004G342400, Sobic.006G057200, Sobic.006G067800, Sobic.006G106100, Sobic.006G201500, Sobic.007G018300, Sobic.007G019000, Sobic.007G029400, Sobic.007G043900, Sobic.008G100000, Sobic.010G206200	Sobic.001G018900, Sobic.001G167500, Sobic.001G517600, Sobic.003G015400, Sobic.003G160900, Sobic.003G387900, Sobic.004G008400, Sobic.004G271400, Sobic.004G286100, Sobic.004G342400, Sobic.006G057200, Sobic.006G067800, Sobic.006G106100, Sobic.006G201500, Sobic.007G018300, Sobic.007G019000, Sobic.007G029400, Sobic.007G043900, Sobic.008G100000, Sobic.010G206200
GO:0003676	nucleic acid binding	3436	108	59.7	7.3e-11	3.678e-08	F	Sobic.001G011000, Sobic.001G018900, Sobic.001G039400, Sobic.001G046300, Sobic.001G054900, Sobic.001G058900, Sobic.001G061800, Sobic.001G085400, Sobic.001G099800, Sobic.001G167500, Sobic.001G172800, Sobic.001G340500, Sobic.001G377800, Sobic.001G402300, Sobic.001G404100, Sobic.001G481700, Sobic.001G493400, Sobic.001G513500, Sobic.001G517600, Sobic.001G532800, Sobic.002G007100, Sobic.002G044000, Sob…	Sobic.001G011000, Sobic.001G018900, Sobic.001G039400, Sobic.001G046300, Sobic.001G054900, Sobic.001G058900, Sobic.001G061800, Sobic.001G085400, Sobic.001G099800, Sobic.001G167500, Sobic.001G172800, Sobic.001G340500, Sobic.001G377800, Sobic.001G402300, Sobic.001G404100, Sobic.001G481700, Sobic.001G493400, Sobic.001G513500, Sobic.001G517600, Sobic.001G532800, Sobic.002G007100, Sobic.002G044000, Sob…
GO:0008135	translation factor activity, RNA binding	84	10	1.46	1.9e-06	0.0007977	F	Sobic.001G011000, Sobic.001G404100, Sobic.001G481700, Sobic.002G007100, Sobic.002G044000, Sobic.002G246700, Sobic.002G373800, Sobic.003G008600, Sobic.007G022500, Sobic.010G173100	Sobic.001G011000, Sobic.001G404100, Sobic.001G481700, Sobic.002G007100, Sobic.002G044000, Sobic.002G246700, Sobic.002G373800, Sobic.003G008600, Sobic.007G022500, Sobic.010G173100
GO:0070181	small ribosomal subunit rRNA binding	10	4	0.17	1.7e-05	0.006118	F	Sobic.003G015400, Sobic.006G106100, Sobic.007G019000, Sobic.010G206200	Sobic.003G015400, Sobic.006G106100, Sobic.007G019000, Sobic.010G206200
GO:0044822	poly(A) RNA binding	73	8	1.27	3.8e-05	0.01197	F	Sobic.001G039400, Sobic.001G085400, Sobic.003G388700, Sobic.004G152400, Sobic.006G106100, Sobic.007G184400, Sobic.009G022400, Sobic.010G206200	Sobic.001G039400, Sobic.001G085400, Sobic.003G388700, Sobic.004G152400, Sobic.006G106100, Sobic.007G184400, Sobic.009G022400, Sobic.010G206200
GO:0003729	mRNA binding	56	7	0.97	5e-05	0.01399	F	Sobic.001G039400, Sobic.001G085400, Sobic.003G388700, Sobic.004G152400, Sobic.006G106100, Sobic.009G022400, Sobic.010G206200	Sobic.001G039400, Sobic.001G085400, Sobic.003G388700, Sobic.004G152400, Sobic.006G106100, Sobic.009G022400, Sobic.010G206200
GO:0070180	large ribosomal subunit rRNA binding	15	4	0.26	0.0001	0.02519	F	Sobic.004G342400, Sobic.006G067800, Sobic.007G018300, Sobic.007G029400	Sobic.004G342400, Sobic.006G067800, Sobic.007G018300, Sobic.007G029400
GO:0003743	translation initiation factor activity	51	6	0.89	0.00024	0.05496	F	Sobic.001G404100, Sobic.001G481700, Sobic.002G044000, Sobic.002G246700, Sobic.003G008600, Sobic.007G022500	Sobic.001G404100, Sobic.001G481700, Sobic.002G044000, Sobic.002G246700, Sobic.003G008600, Sobic.007G022500
GO:0003746	translation elongation factor activity	21	4	0.36	0.00042	0.08816	F	Sobic.001G011000, Sobic.002G007100, Sobic.002G373800, Sobic.010G173100	Sobic.001G011000, Sobic.002G007100, Sobic.002G373800, Sobic.010G173100
GO:0004477	methenyltetrahydrofolate cyclohydrolase activity	3	2	0.05	0.00089	0.1495	F	Sobic.002G172600, Sobic.004G018000	Sobic.002G172600, Sobic.004G018000
GO:0004488	methylenetetrahydrofolate dehydrogenase (NADP+) activity	3	2	0.05	0.00089	0.1495	F	Sobic.002G172600, Sobic.004G018000	Sobic.002G172600, Sobic.004G018000
GO:0004820	glycine-tRNA ligase activity	3	2	0.05	0.00089	0.1495	F	Sobic.006G058800, Sobic.007G188600	Sobic.006G058800, Sobic.007G188600
GO:0008097	5S rRNA binding	13	3	0.23	0.00131	0.1941	F	Sobic.001G167500, Sobic.001G517600, Sobic.003G387900	Sobic.001G167500, Sobic.001G517600, Sobic.003G387900
GO:0019238	cyclohydrolase activity	13	3	0.23	0.00131	0.1941	F	Sobic.002G172600, Sobic.004G018000, Sobic.006G213400	Sobic.002G172600, Sobic.004G018000, Sobic.006G213400
GO:0035613	RNA stem-loop binding	4	2	0.07	0.00176	0.2333	F	Sobic.001G402300, Sobic.009G050100	Sobic.001G402300, Sobic.009G050100
GO:0035614	snRNA stem-loop binding	4	2	0.07	0.00176	0.2333	F	Sobic.001G402300, Sobic.009G050100	Sobic.001G402300, Sobic.009G050100
GO:0048027	mRNA 5'-UTR binding	6	2	0.1	0.00431	0.5428	F	Sobic.006G106100, Sobic.010G206200	Sobic.006G106100, Sobic.010G206200
GO:0001056	RNA polymerase III activity	21	3	0.36	0.00548	0.6573	F	Sobic.002G129200, Sobic.002G300500, Sobic.008G098600	Sobic.002G129200, Sobic.002G300500, Sobic.008G098600
GO:0016810	hydrolase activity, acting on carbon-nitrogen (but not peptide) bonds	94	6	1.63	0.00595	0.6813	F	Sobic.001G127100, Sobic.001G451100, Sobic.002G172600, Sobic.004G018000, Sobic.006G213400, Sobic.007G114000	Sobic.001G127100, Sobic.001G451100, Sobic.002G172600, Sobic.004G018000, Sobic.006G213400, Sobic.007G114000
GO:0052381	tRNA dimethylallyltransferase activity	8	2	0.14	0.00786	0.8608	F	Sobic.002G407800, Sobic.003G442000	Sobic.002G407800, Sobic.003G442000

## Sheet: Sheet5
GO enrichment of 3541 genes in the Cyan module for biological process (P), molecular function (F), and cellular component (C) (p-value ≤ 0.01).
GO.ID	Term	Annotated	Count	Expected	p-value	q-value	Aspect	Genes	Origin input
GO:0005976	polysaccharide metabolic process	340	91	42.1	3.1e-13	1.607e-09	P	Sobic.001G021500, Sobic.001G045700, Sobic.001G070700, Sobic.001G099100, Sobic.001G116500, Sobic.001G131900, Sobic.001G138200, Sobic.001G179400, Sobic.001G230400, Sobic.001G239500, Sobic.001G401600, Sobic.001G409100, Sobic.001G441700, Sobic.001G479800, Sobic.001G506300, Sobic.001G538000, Sobic.002G075500, Sobic.002G094600, Sobic.002G194500, Sobic.002G251600, Sobic.002G274700, Sobic.002G302000, Sob…	Sobic.001G021500, Sobic.001G045700, Sobic.001G070700, Sobic.001G099100, Sobic.001G116500, Sobic.001G131900, Sobic.001G138200, Sobic.001G179400, Sobic.001G230400, Sobic.001G239500, Sobic.001G401600, Sobic.001G409100, Sobic.001G441700, Sobic.001G479800, Sobic.001G506300, Sobic.001G538000, Sobic.002G075500, Sobic.002G094600, Sobic.002G194500, Sobic.002G251600, Sobic.002G274700, Sobic.002G302000, Sob…
GO:0005975	carbohydrate metabolic process	1184	224	146.6	1.2e-11	3.111e-08	P	Sobic.001G021500, Sobic.001G026800, Sobic.001G045700, Sobic.001G070700, Sobic.001G099100, Sobic.001G116500, Sobic.001G123100, Sobic.001G123300, Sobic.001G131900, Sobic.001G138200, Sobic.001G140700, Sobic.001G142200, Sobic.001G179400, Sobic.001G187800, Sobic.001G208100, Sobic.001G230400, Sobic.001G239500, Sobic.001G247900, Sobic.001G263500, Sobic.001G336500, Sobic.001G344500, Sobic.001G400000, Sob…	Sobic.001G021500, Sobic.001G026800, Sobic.001G045700, Sobic.001G070700, Sobic.001G099100, Sobic.001G116500, Sobic.001G123100, Sobic.001G123300, Sobic.001G131900, Sobic.001G138200, Sobic.001G140700, Sobic.001G142200, Sobic.001G179400, Sobic.001G187800, Sobic.001G208100, Sobic.001G230400, Sobic.001G239500, Sobic.001G247900, Sobic.001G263500, Sobic.001G336500, Sobic.001G344500, Sobic.001G400000, Sob…
GO:0071554	cell wall organization or biogenesis	529	118	65.5	6.6e-11	1.141e-07	P	Sobic.001G021500, Sobic.001G026800, Sobic.001G033300, Sobic.001G038300, Sobic.001G045100, Sobic.001G085200, Sobic.001G086000, Sobic.001G086200, Sobic.001G131900, Sobic.001G179400, Sobic.001G189000, Sobic.001G314000, Sobic.001G401600, Sobic.001G409100, Sobic.001G425700, Sobic.001G441700, Sobic.001G475500, Sobic.001G479800, Sobic.001G506300, Sobic.001G516000, Sobic.001G528100, Sobic.001G538000, Sob…	Sobic.001G021500, Sobic.001G026800, Sobic.001G033300, Sobic.001G038300, Sobic.001G045100, Sobic.001G085200, Sobic.001G086000, Sobic.001G086200, Sobic.001G131900, Sobic.001G179400, Sobic.001G189000, Sobic.001G314000, Sobic.001G401600, Sobic.001G409100, Sobic.001G425700, Sobic.001G441700, Sobic.001G475500, Sobic.001G479800, Sobic.001G506300, Sobic.001G516000, Sobic.001G528100, Sobic.001G538000, Sob…
GO:0000271	polysaccharide biosynthetic process	171	50	21.17	2.9e-09	3.759e-06	P	Sobic.001G021500, Sobic.001G045700, Sobic.001G070700, Sobic.001G116500, Sobic.001G131900, Sobic.001G138200, Sobic.001G239500, Sobic.001G401600, Sobic.001G409100, Sobic.001G479800, Sobic.001G506300, Sobic.002G075500, Sobic.002G094600, Sobic.002G274700, Sobic.002G334300, Sobic.002G342300, Sobic.002G420100, Sobic.002G430700, Sobic.003G049600, Sobic.003G074900, Sobic.003G213800, Sobic.003G230500, Sob…	Sobic.001G021500, Sobic.001G045700, Sobic.001G070700, Sobic.001G116500, Sobic.001G131900, Sobic.001G138200, Sobic.001G239500, Sobic.001G401600, Sobic.001G409100, Sobic.001G479800, Sobic.001G506300, Sobic.002G075500, Sobic.002G094600, Sobic.002G274700, Sobic.002G334300, Sobic.002G342300, Sobic.002G420100, Sobic.002G430700, Sobic.003G049600, Sobic.003G074900, Sobic.003G213800, Sobic.003G230500, Sob…
GO:0009653	anatomical structure morphogenesis	544	114	67.36	6.6e-09	6.844e-06	P	Sobic.001G033300, Sobic.001G074000, Sobic.001G106500, Sobic.001G107200, Sobic.001G113200, Sobic.001G121900, Sobic.001G125900, Sobic.001G141200, Sobic.001G156500, Sobic.001G199400, Sobic.001G261700, Sobic.001G295400, Sobic.001G296000, Sobic.001G305700, Sobic.001G341400, Sobic.001G342600, Sobic.001G401600, Sobic.001G423300, Sobic.001G425700, Sobic.001G488900, Sobic.001G496400, Sobic.001G506300, Sob…	Sobic.001G033300, Sobic.001G074000, Sobic.001G106500, Sobic.001G107200, Sobic.001G113200, Sobic.001G121900, Sobic.001G125900, Sobic.001G141200, Sobic.001G156500, Sobic.001G199400, Sobic.001G261700, Sobic.001G295400, Sobic.001G296000, Sobic.001G305700, Sobic.001G341400, Sobic.001G342600, Sobic.001G401600, Sobic.001G423300, Sobic.001G425700, Sobic.001G488900, Sobic.001G496400, Sobic.001G506300, Sob…
GO:0010383	cell wall polysaccharide metabolic process	107	36	13.25	8.3e-09	7.173e-06	P	Sobic.001G179400, Sobic.001G401600, Sobic.001G409100, Sobic.001G479800, Sobic.001G506300, Sobic.001G538000, Sobic.002G274700, Sobic.002G302000, Sobic.002G324100, Sobic.002G430700, Sobic.003G085900, Sobic.003G142100, Sobic.003G410800, Sobic.004G231300, Sobic.004G233700, Sobic.004G308600, Sobic.005G004900, Sobic.005G064100, Sobic.006G116000, Sobic.006G157700, Sobic.006G186200, Sobic.006G205500, Sob…	Sobic.001G179400, Sobic.001G401600, Sobic.001G409100, Sobic.001G479800, Sobic.001G506300, Sobic.001G538000, Sobic.002G274700, Sobic.002G302000, Sobic.002G324100, Sobic.002G430700, Sobic.003G085900, Sobic.003G142100, Sobic.003G410800, Sobic.004G231300, Sobic.004G233700, Sobic.004G308600, Sobic.005G004900, Sobic.005G064100, Sobic.006G116000, Sobic.006G157700, Sobic.006G186200, Sobic.006G205500, Sob…
GO:0071555	cell wall organization	332	78	41.11	1.1e-08	8.148e-06	P	Sobic.001G021500, Sobic.001G026800, Sobic.001G033300, Sobic.001G045100, Sobic.001G085200, Sobic.001G086000, Sobic.001G086200, Sobic.001G131900, Sobic.001G179400, Sobic.001G189000, Sobic.001G314000, Sobic.001G425700, Sobic.001G441700, Sobic.001G528100, Sobic.001G538000, Sobic.002G075900, Sobic.002G094600, Sobic.002G194500, Sobic.002G251600, Sobic.002G274700, Sobic.002G302000, Sobic.002G324100, Sob…	Sobic.001G021500, Sobic.001G026800, Sobic.001G033300, Sobic.001G045100, Sobic.001G085200, Sobic.001G086000, Sobic.001G086200, Sobic.001G131900, Sobic.001G179400, Sobic.001G189000, Sobic.001G314000, Sobic.001G425700, Sobic.001G441700, Sobic.001G528100, Sobic.001G538000, Sobic.002G075900, Sobic.002G094600, Sobic.002G194500, Sobic.002G251600, Sobic.002G274700, Sobic.002G302000, Sobic.002G324100, Sob…
GO:0006260	DNA replication	141	42	17.46	2.9e-08	1.728e-05	P	Sobic.001G027100, Sobic.001G166800, Sobic.001G210000, Sobic.001G295400, Sobic.001G456500, Sobic.001G486600, Sobic.001G513600, Sobic.001G530600, Sobic.002G039600, Sobic.002G280100, Sobic.002G351100, Sobic.002G385400, Sobic.002G420000, Sobic.003G025100, Sobic.003G055600, Sobic.003G183700, Sobic.003G285700, Sobic.003G315700, Sobic.003G369200, Sobic.004G020600, Sobic.004G271300, Sobic.004G331600, Sob…	Sobic.001G027100, Sobic.001G166800, Sobic.001G210000, Sobic.001G295400, Sobic.001G456500, Sobic.001G486600, Sobic.001G513600, Sobic.001G530600, Sobic.002G039600, Sobic.002G280100, Sobic.002G351100, Sobic.002G385400, Sobic.002G420000, Sobic.003G025100, Sobic.003G055600, Sobic.003G183700, Sobic.003G285700, Sobic.003G315700, Sobic.003G369200, Sobic.004G020600, Sobic.004G271300, Sobic.004G331600, Sob…
GO:0044264	cellular polysaccharide metabolic process	242	61	29.96	3e-08	1.728e-05	P	Sobic.001G021500, Sobic.001G045700, Sobic.001G099100, Sobic.001G116500, Sobic.001G179400, Sobic.001G239500, Sobic.001G401600, Sobic.001G409100, Sobic.001G441700, Sobic.001G479800, Sobic.001G506300, Sobic.001G538000, Sobic.002G075500, Sobic.002G094600, Sobic.002G194500, Sobic.002G274700, Sobic.002G302000, Sobic.002G324100, Sobic.002G334300, Sobic.002G383700, Sobic.002G430700, Sobic.003G049600, Sob…	Sobic.001G021500, Sobic.001G045700, Sobic.001G099100, Sobic.001G116500, Sobic.001G179400, Sobic.001G239500, Sobic.001G401600, Sobic.001G409100, Sobic.001G441700, Sobic.001G479800, Sobic.001G506300, Sobic.001G538000, Sobic.002G075500, Sobic.002G094600, Sobic.002G194500, Sobic.002G274700, Sobic.002G302000, Sobic.002G324100, Sobic.002G334300, Sobic.002G383700, Sobic.002G430700, Sobic.003G049600, Sob…
GO:0044036	cell wall macromolecule metabolic process	137	41	16.96	3.7e-08	1.918e-05	P	Sobic.001G179400, Sobic.001G401600, Sobic.001G409100, Sobic.001G479800, Sobic.001G506300, Sobic.001G516000, Sobic.001G538000, Sobic.002G274700, Sobic.002G302000, Sobic.002G324100, Sobic.002G430700, Sobic.003G085900, Sobic.003G142100, Sobic.003G247000, Sobic.003G293800, Sobic.003G410800, Sobic.004G231300, Sobic.004G233700, Sobic.004G308600, Sobic.005G004900, Sobic.005G064100, Sobic.006G116000, Sob…	Sobic.001G179400, Sobic.001G401600, Sobic.001G409100, Sobic.001G479800, Sobic.001G506300, Sobic.001G516000, Sobic.001G538000, Sobic.002G274700, Sobic.002G302000, Sobic.002G324100, Sobic.002G430700, Sobic.003G085900, Sobic.003G142100, Sobic.003G247000, Sobic.003G293800, Sobic.003G410800, Sobic.004G231300, Sobic.004G233700, Sobic.004G308600, Sobic.005G004900, Sobic.005G064100, Sobic.006G116000, Sob…
GO:0045229	external encapsulating structure organization	355	79	43.96	1.1e-07	4.494e-05	P	Sobic.001G021500, Sobic.001G026800, Sobic.001G033300, Sobic.001G045100, Sobic.001G085200, Sobic.001G086000, Sobic.001G086200, Sobic.001G131900, Sobic.001G179400, Sobic.001G189000, Sobic.001G314000, Sobic.001G425700, Sobic.001G441700, Sobic.001G528100, Sobic.001G538000, Sobic.002G075900, Sobic.002G094600, Sobic.002G194500, Sobic.002G251600, Sobic.002G274700, Sobic.002G302000, Sobic.002G324100, Sob…	Sobic.001G021500, Sobic.001G026800, Sobic.001G033300, Sobic.001G045100, Sobic.001G085200, Sobic.001G086000, Sobic.001G086200, Sobic.001G131900, Sobic.001G179400, Sobic.001G189000, Sobic.001G314000, Sobic.001G425700, Sobic.001G441700, Sobic.001G528100, Sobic.001G538000, Sobic.002G075900, Sobic.002G094600, Sobic.002G194500, Sobic.002G251600, Sobic.002G274700, Sobic.002G302000, Sobic.002G324100, Sob…
GO:0016043	cellular component organization	1947	314	241.07	1.1e-07	4.494e-05	P	Sobic.001G005800, Sobic.001G009700, Sobic.001G012900, Sobic.001G013400, Sobic.001G021500, Sobic.001G026800, Sobic.001G033300, Sobic.001G045100, Sobic.001G085200, Sobic.001G086000, Sobic.001G086200, Sobic.001G086900, Sobic.001G098900, Sobic.001G107200, Sobic.001G117500, Sobic.001G131900, Sobic.001G146000, Sobic.001G151700, Sobic.001G156500, Sobic.001G158400, Sobic.001G171100, Sobic.001G171200, Sob…	Sobic.001G005800, Sobic.001G009700, Sobic.001G012900, Sobic.001G013400, Sobic.001G021500, Sobic.001G026800, Sobic.001G033300, Sobic.001G045100, Sobic.001G085200, Sobic.001G086000, Sobic.001G086200, Sobic.001G086900, Sobic.001G098900, Sobic.001G107200, Sobic.001G117500, Sobic.001G131900, Sobic.001G146000, Sobic.001G151700, Sobic.001G156500, Sobic.001G158400, Sobic.001G171100, Sobic.001G171200, Sob…
GO:0048869	cellular developmental process	478	99	59.18	1.2e-07	4.494e-05	P	Sobic.001G023900, Sobic.001G074000, Sobic.001G106500, Sobic.001G107200, Sobic.001G156500, Sobic.001G199400, Sobic.001G286300, Sobic.001G295400, Sobic.001G296000, Sobic.001G299600, Sobic.001G305700, Sobic.001G342600, Sobic.001G401600, Sobic.001G425700, Sobic.001G482300, Sobic.001G496400, Sobic.001G506300, Sobic.001G507200, Sobic.001G513600, Sobic.001G540900, Sobic.002G002000, Sobic.002G025300, Sob…	Sobic.001G023900, Sobic.001G074000, Sobic.001G106500, Sobic.001G107200, Sobic.001G156500, Sobic.001G199400, Sobic.001G286300, Sobic.001G295400, Sobic.001G296000, Sobic.001G299600, Sobic.001G305700, Sobic.001G342600, Sobic.001G401600, Sobic.001G425700, Sobic.001G482300, Sobic.001G496400, Sobic.001G506300, Sobic.001G507200, Sobic.001G513600, Sobic.001G540900, Sobic.002G002000, Sobic.002G025300, Sob…
GO:0000902	cell morphogenesis	240	59	29.72	1.3e-07	4.494e-05	P	Sobic.001G107200, Sobic.001G156500, Sobic.001G199400, Sobic.001G295400, Sobic.001G296000, Sobic.001G305700, Sobic.001G342600, Sobic.001G425700, Sobic.001G506300, Sobic.001G507200, Sobic.001G513600, Sobic.001G540900, Sobic.002G002000, Sobic.002G075900, Sobic.002G284100, Sobic.002G320600, Sobic.003G005700, Sobic.003G070600, Sobic.003G250700, Sobic.003G274400, Sobic.003G315700, Sobic.003G358400, Sob…	Sobic.001G107200, Sobic.001G156500, Sobic.001G199400, Sobic.001G295400, Sobic.001G296000, Sobic.001G305700, Sobic.001G342600, Sobic.001G425700, Sobic.001G506300, Sobic.001G507200, Sobic.001G513600, Sobic.001G540900, Sobic.002G002000, Sobic.002G075900, Sobic.002G284100, Sobic.002G320600, Sobic.003G005700, Sobic.003G070600, Sobic.003G250700, Sobic.003G274400, Sobic.003G315700, Sobic.003G358400, Sob…
GO:0048468	cell development	185	49	22.91	1.3e-07	4.494e-05	P	Sobic.001G107200, Sobic.001G156500, Sobic.001G296000, Sobic.001G342600, Sobic.001G401600, Sobic.001G507200, Sobic.001G513600, Sobic.001G540900, Sobic.002G241900, Sobic.002G284100, Sobic.003G005700, Sobic.003G070600, Sobic.003G153000, Sobic.003G223400, Sobic.003G250700, Sobic.003G254100, Sobic.003G274400, Sobic.003G276100, Sobic.003G315700, Sobic.003G358400, Sobic.003G360200, Sobic.003G361300, Sob…	Sobic.001G107200, Sobic.001G156500, Sobic.001G296000, Sobic.001G342600, Sobic.001G401600, Sobic.001G507200, Sobic.001G513600, Sobic.001G540900, Sobic.002G241900, Sobic.002G284100, Sobic.003G005700, Sobic.003G070600, Sobic.003G153000, Sobic.003G223400, Sobic.003G250700, Sobic.003G254100, Sobic.003G274400, Sobic.003G276100, Sobic.003G315700, Sobic.003G358400, Sobic.003G360200, Sobic.003G361300, Sob…
GO:0071840	cellular component organization or biogenesis	2249	354	278.46	2e-07	6.481e-05	P	Sobic.001G005800, Sobic.001G009700, Sobic.001G012900, Sobic.001G013400, Sobic.001G021500, Sobic.001G026800, Sobic.001G033300, Sobic.001G045100, Sobic.001G076500, Sobic.001G085200, Sobic.001G086000, Sobic.001G086200, Sobic.001G086900, Sobic.001G098900, Sobic.001G104300, Sobic.001G107200, Sobic.001G117500, Sobic.001G131900, Sobic.001G146000, Sobic.001G151700, Sobic.001G156500, Sobic.001G158400, Sob…	Sobic.001G005800, Sobic.001G009700, Sobic.001G012900, Sobic.001G013400, Sobic.001G021500, Sobic.001G026800, Sobic.001G033300, Sobic.001G045100, Sobic.001G076500, Sobic.001G085200, Sobic.001G086000, Sobic.001G086200, Sobic.001G086900, Sobic.001G098900, Sobic.001G104300, Sobic.001G107200, Sobic.001G117500, Sobic.001G131900, Sobic.001G146000, Sobic.001G151700, Sobic.001G156500, Sobic.001G158400, Sob…
GO:0006412	translation	647	124	80.11	3.1e-07	9.455e-05	P	Sobic.001G018800, Sobic.001G027600, Sobic.001G031800, Sobic.001G046100, Sobic.001G067000, Sobic.001G076500, Sobic.001G129400, Sobic.001G151700, Sobic.001G225700, Sobic.001G226500, Sobic.001G282200, Sobic.001G376600, Sobic.001G399600, Sobic.001G407700, Sobic.001G420400, Sobic.001G444800, Sobic.001G453300, Sobic.001G468600, Sobic.001G510800, Sobic.002G074200, Sobic.002G175100, Sobic.002G179300, Sob…	Sobic.001G018800, Sobic.001G027600, Sobic.001G031800, Sobic.001G046100, Sobic.001G067000, Sobic.001G076500, Sobic.001G129400, Sobic.001G151700, Sobic.001G225700, Sobic.001G226500, Sobic.001G282200, Sobic.001G376600, Sobic.001G399600, Sobic.001G407700, Sobic.001G420400, Sobic.001G444800, Sobic.001G453300, Sobic.001G468600, Sobic.001G510800, Sobic.002G074200, Sobic.002G175100, Sobic.002G179300, Sob…
GO:0044262	cellular carbohydrate metabolic process	347	76	42.96	3.7e-07	0.0001066	P	Sobic.001G021500, Sobic.001G045700, Sobic.001G099100, Sobic.001G116500, Sobic.001G179400, Sobic.001G239500, Sobic.001G344500, Sobic.001G401600, Sobic.001G409100, Sobic.001G441700, Sobic.001G479800, Sobic.001G506300, Sobic.001G538000, Sobic.002G075500, Sobic.002G094600, Sobic.002G194500, Sobic.002G274700, Sobic.002G302000, Sobic.002G324100, Sobic.002G334300, Sobic.002G383700, Sobic.002G430700, Sob…	Sobic.001G021500, Sobic.001G045700, Sobic.001G099100, Sobic.001G116500, Sobic.001G179400, Sobic.001G239500, Sobic.001G344500, Sobic.001G401600, Sobic.001G409100, Sobic.001G441700, Sobic.001G479800, Sobic.001G506300, Sobic.001G538000, Sobic.002G075500, Sobic.002G094600, Sobic.002G194500, Sobic.002G274700, Sobic.002G302000, Sobic.002G324100, Sobic.002G334300, Sobic.002G383700, Sobic.002G430700, Sob…
GO:0010410	hemicellulose metabolic process	93	30	11.51	4.1e-07	0.0001119	P	Sobic.001G179400, Sobic.001G401600, Sobic.001G409100, Sobic.001G479800, Sobic.001G506300, Sobic.001G538000, Sobic.002G302000, Sobic.002G324100, Sobic.002G430700, Sobic.003G085900, Sobic.003G142100, Sobic.003G410800, Sobic.004G233700, Sobic.004G308600, Sobic.005G004900, Sobic.006G157700, Sobic.006G186200, Sobic.006G205500, Sobic.006G205600, Sobic.006G228100, Sobic.006G235600, Sobic.007G090460, Sob…	Sobic.001G179400, Sobic.001G401600, Sobic.001G409100, Sobic.001G479800, Sobic.001G506300, Sobic.001G538000, Sobic.002G302000, Sobic.002G324100, Sobic.002G430700, Sobic.003G085900, Sobic.003G142100, Sobic.003G410800, Sobic.004G233700, Sobic.004G308600, Sobic.005G004900, Sobic.006G157700, Sobic.006G186200, Sobic.006G205500, Sobic.006G205600, Sobic.006G228100, Sobic.006G235600, Sobic.007G090460, Sob…
GO:0043043	peptide biosynthetic process	652	124	80.73	4.7e-07	0.0001218	P	Sobic.001G018800, Sobic.001G027600, Sobic.001G031800, Sobic.001G046100, Sobic.001G067000, Sobic.001G076500, Sobic.001G129400, Sobic.001G151700, Sobic.001G225700, Sobic.001G226500, Sobic.001G282200, Sobic.001G376600, Sobic.001G399600, Sobic.001G407700, Sobic.001G420400, Sobic.001G444800, Sobic.001G453300, Sobic.001G468600, Sobic.001G510800, Sobic.002G074200, Sobic.002G175100, Sobic.002G179300, Sob…	Sobic.001G018800, Sobic.001G027600, Sobic.001G031800, Sobic.001G046100, Sobic.001G067000, Sobic.001G076500, Sobic.001G129400, Sobic.001G151700, Sobic.001G225700, Sobic.001G226500, Sobic.001G282200, Sobic.001G376600, Sobic.001G399600, Sobic.001G407700, Sobic.001G420400, Sobic.001G444800, Sobic.001G453300, Sobic.001G468600, Sobic.001G510800, Sobic.002G074200, Sobic.002G175100, Sobic.002G179300, Sob…
GO:0018196	peptidyl-asparagine modification	12	9	1.49	1e-06	0.0002357	P	Sobic.001G520300, Sobic.002G075900, Sobic.004G014100, Sobic.004G337800, Sobic.005G037800, Sobic.005G037900, Sobic.005G160200, Sobic.006G265600, Sobic.009G201700	Sobic.001G520300, Sobic.002G075900, Sobic.004G014100, Sobic.004G337800, Sobic.005G037800, Sobic.005G037900, Sobic.005G160200, Sobic.006G265600, Sobic.009G201700
GO:0018279	protein N-linked glycosylation via asparagine	12	9	1.49	1e-06	0.0002357	P	Sobic.001G520300, Sobic.002G075900, Sobic.004G014100, Sobic.004G337800, Sobic.005G037800, Sobic.005G037900, Sobic.005G160200, Sobic.006G265600, Sobic.009G201700	Sobic.001G520300, Sobic.002G075900, Sobic.004G014100, Sobic.004G337800, Sobic.005G037800, Sobic.005G037900, Sobic.005G160200, Sobic.006G265600, Sobic.009G201700
GO:0016051	carbohydrate biosynthetic process	238	56	29.47	1.2e-06	0.0002705	P	Sobic.001G021500, Sobic.001G045700, Sobic.001G070700, Sobic.001G116500, Sobic.001G131900, Sobic.001G138200, Sobic.001G239500, Sobic.001G401600, Sobic.001G409100, Sobic.001G462200, Sobic.001G479800, Sobic.001G506300, Sobic.002G075500, Sobic.002G094600, Sobic.002G256100, Sobic.002G274700, Sobic.002G334300, Sobic.002G342300, Sobic.002G420100, Sobic.002G430700, Sobic.003G049600, Sobic.003G072300, Sob…	Sobic.001G021500, Sobic.001G045700, Sobic.001G070700, Sobic.001G116500, Sobic.001G131900, Sobic.001G138200, Sobic.001G239500, Sobic.001G401600, Sobic.001G409100, Sobic.001G462200, Sobic.001G479800, Sobic.001G506300, Sobic.002G075500, Sobic.002G094600, Sobic.002G256100, Sobic.002G274700, Sobic.002G334300, Sobic.002G342300, Sobic.002G420100, Sobic.002G430700, Sobic.003G049600, Sobic.003G072300, Sob…
GO:0032989	cellular component morphogenesis	262	60	32.44	1.3e-06	0.0002792	P	Sobic.001G107200, Sobic.001G156500, Sobic.001G199400, Sobic.001G295400, Sobic.001G296000, Sobic.001G305700, Sobic.001G342600, Sobic.001G425700, Sobic.001G506300, Sobic.001G507200, Sobic.001G513600, Sobic.001G540900, Sobic.002G002000, Sobic.002G075900, Sobic.002G284100, Sobic.002G320600, Sobic.003G005700, Sobic.003G070600, Sobic.003G250700, Sobic.003G274400, Sobic.003G315700, Sobic.003G358400, Sob…	Sobic.001G107200, Sobic.001G156500, Sobic.001G199400, Sobic.001G295400, Sobic.001G296000, Sobic.001G305700, Sobic.001G342600, Sobic.001G425700, Sobic.001G506300, Sobic.001G507200, Sobic.001G513600, Sobic.001G540900, Sobic.002G002000, Sobic.002G075900, Sobic.002G284100, Sobic.002G320600, Sobic.003G005700, Sobic.003G070600, Sobic.003G250700, Sobic.003G274400, Sobic.003G315700, Sobic.003G358400, Sob…
GO:0006261	DNA-dependent DNA replication	93	29	11.51	1.4e-06	0.0002792	P	Sobic.001G027100, Sobic.001G166800, Sobic.001G295400, Sobic.001G486600, Sobic.001G513600, Sobic.001G530600, Sobic.002G280100, Sobic.002G351100, Sobic.002G420000, Sobic.003G025100, Sobic.003G055600, Sobic.003G183700, Sobic.003G285700, Sobic.003G315700, Sobic.003G369200, Sobic.004G271300, Sobic.004G331600, Sobic.004G336600, Sobic.006G051000, Sobic.006G116500, Sobic.007G187700, Sobic.008G020500, Sob…	Sobic.001G027100, Sobic.001G166800, Sobic.001G295400, Sobic.001G486600, Sobic.001G513600, Sobic.001G530600, Sobic.002G280100, Sobic.002G351100, Sobic.002G420000, Sobic.003G025100, Sobic.003G055600, Sobic.003G183700, Sobic.003G285700, Sobic.003G315700, Sobic.003G369200, Sobic.004G271300, Sobic.004G331600, Sobic.004G336600, Sobic.006G051000, Sobic.006G116500, Sobic.007G187700, Sobic.008G020500, Sob…
GO:1903047	mitotic cell cycle process	113	33	13.99	1.4e-06	0.0002792	P	Sobic.001G013400, Sobic.001G021500, Sobic.001G199000, Sobic.001G494300, Sobic.001G530600, Sobic.002G075500, Sobic.002G162300, Sobic.003G025100, Sobic.003G034600, Sobic.003G049600, Sobic.003G179500, Sobic.003G260700, Sobic.004G200000, Sobic.004G271300, Sobic.004G321400, Sobic.005G180800, Sobic.006G035600, Sobic.006G126700, Sobic.006G136000, Sobic.006G140600, Sobic.006G155800, Sobic.006G214000, Sob…	Sobic.001G013400, Sobic.001G021500, Sobic.001G199000, Sobic.001G494300, Sobic.001G530600, Sobic.002G075500, Sobic.002G162300, Sobic.003G025100, Sobic.003G034600, Sobic.003G049600, Sobic.003G179500, Sobic.003G260700, Sobic.004G200000, Sobic.004G271300, Sobic.004G321400, Sobic.005G180800, Sobic.006G035600, Sobic.006G126700, Sobic.006G136000, Sobic.006G140600, Sobic.006G155800, Sobic.006G214000, Sob…
GO:0009059	macromolecule biosynthetic process	2829	426	350.28	1.5e-06	0.0002881	P	Sobic.001G009700, Sobic.001G018800, Sobic.001G021500, Sobic.001G023900, Sobic.001G027100, Sobic.001G027600, Sobic.001G031800, Sobic.001G045700, Sobic.001G046100, Sobic.001G067000, Sobic.001G070700, Sobic.001G076500, Sobic.001G094800, Sobic.001G110000, Sobic.001G116500, Sobic.001G117400, Sobic.001G129400, Sobic.001G131900, Sobic.001G138200, Sobic.001G143100, Sobic.001G151700, Sobic.001G161601, Sob…	Sobic.001G009700, Sobic.001G018800, Sobic.001G021500, Sobic.001G023900, Sobic.001G027100, Sobic.001G027600, Sobic.001G031800, Sobic.001G045700, Sobic.001G046100, Sobic.001G067000, Sobic.001G070700, Sobic.001G076500, Sobic.001G094800, Sobic.001G110000, Sobic.001G116500, Sobic.001G117400, Sobic.001G129400, Sobic.001G131900, Sobic.001G138200, Sobic.001G143100, Sobic.001G151700, Sobic.001G161601, Sob…
GO:0090558	plant epidermis development	172	44	21.3	1.6e-06	0.0002963	P	Sobic.001G106500, Sobic.001G107200, Sobic.001G156500, Sobic.001G296000, Sobic.001G401600, Sobic.001G496400, Sobic.001G507200, Sobic.001G513600, Sobic.001G540900, Sobic.002G025300, Sobic.003G153000, Sobic.003G223400, Sobic.003G225500, Sobic.003G250700, Sobic.003G254100, Sobic.003G274400, Sobic.003G315700, Sobic.003G358400, Sobic.003G361300, Sobic.003G387600, Sobic.004G035800, Sobic.004G229700, Sob…	Sobic.001G106500, Sobic.001G107200, Sobic.001G156500, Sobic.001G296000, Sobic.001G401600, Sobic.001G496400, Sobic.001G507200, Sobic.001G513600, Sobic.001G540900, Sobic.002G025300, Sobic.003G153000, Sobic.003G223400, Sobic.003G225500, Sobic.003G250700, Sobic.003G254100, Sobic.003G274400, Sobic.003G315700, Sobic.003G358400, Sobic.003G361300, Sobic.003G387600, Sobic.004G035800, Sobic.004G229700, Sob…
GO:0030154	cell differentiation	342	73	42.35	1.7e-06	0.0003039	P	Sobic.001G023900, Sobic.001G074000, Sobic.001G106500, Sobic.001G107200, Sobic.001G156500, Sobic.001G296000, Sobic.001G299600, Sobic.001G342600, Sobic.001G401600, Sobic.001G482300, Sobic.001G496400, Sobic.001G507200, Sobic.001G513600, Sobic.001G540900, Sobic.002G025300, Sobic.002G035500, Sobic.002G039400, Sobic.002G194400, Sobic.002G241900, Sobic.002G284100, Sobic.002G342800, Sobic.003G005700, Sob…	Sobic.001G023900, Sobic.001G074000, Sobic.001G106500, Sobic.001G107200, Sobic.001G156500, Sobic.001G296000, Sobic.001G299600, Sobic.001G342600, Sobic.001G401600, Sobic.001G482300, Sobic.001G496400, Sobic.001G507200, Sobic.001G513600, Sobic.001G540900, Sobic.002G025300, Sobic.002G035500, Sobic.002G039400, Sobic.002G194400, Sobic.002G241900, Sobic.002G284100, Sobic.002G342800, Sobic.003G005700, Sob…
GO:0006270	DNA replication initiation	22	12	2.72	2.4e-06	0.0004148	P	Sobic.001G295400, Sobic.002G280100, Sobic.003G025100, Sobic.003G183700, Sobic.003G369200, Sobic.004G331600, Sobic.008G020500, Sobic.008G129200, Sobic.009G038800, Sobic.009G087000, Sobic.009G172950, Sobic.010G103700	Sobic.001G295400, Sobic.002G280100, Sobic.003G025100, Sobic.003G183700, Sobic.003G369200, Sobic.004G331600, Sobic.008G020500, Sobic.008G129200, Sobic.009G038800, Sobic.009G087000, Sobic.009G172950, Sobic.010G103700
GO:0043604	amide biosynthetic process	693	127	85.81	2.6e-06	0.0004349	P	Sobic.001G018800, Sobic.001G027600, Sobic.001G031800, Sobic.001G046100, Sobic.001G067000, Sobic.001G076500, Sobic.001G129400, Sobic.001G151700, Sobic.001G225700, Sobic.001G226500, Sobic.001G282200, Sobic.001G376600, Sobic.001G399600, Sobic.001G407700, Sobic.001G420400, Sobic.001G444800, Sobic.001G453300, Sobic.001G468600, Sobic.001G510800, Sobic.002G074200, Sobic.002G175100, Sobic.002G179300, Sob…	Sobic.001G018800, Sobic.001G027600, Sobic.001G031800, Sobic.001G046100, Sobic.001G067000, Sobic.001G076500, Sobic.001G129400, Sobic.001G151700, Sobic.001G225700, Sobic.001G226500, Sobic.001G282200, Sobic.001G376600, Sobic.001G399600, Sobic.001G407700, Sobic.001G420400, Sobic.001G444800, Sobic.001G453300, Sobic.001G468600, Sobic.001G510800, Sobic.002G074200, Sobic.002G175100, Sobic.002G179300, Sob…
GO:0000904	cell morphogenesis involved in differentiation	138	37	17.09	3.2e-06	0.0005185	P	Sobic.001G107200, Sobic.001G156500, Sobic.001G296000, Sobic.001G342600, Sobic.001G507200, Sobic.001G513600, Sobic.001G540900, Sobic.002G284100, Sobic.003G005700, Sobic.003G070600, Sobic.003G250700, Sobic.003G274400, Sobic.003G315700, Sobic.003G358400, Sobic.004G014100, Sobic.004G035800, Sobic.004G244500, Sobic.004G269100, Sobic.004G357800, Sobic.005G160200, Sobic.006G116000, Sobic.006G116500, Sob…	Sobic.001G107200, Sobic.001G156500, Sobic.001G296000, Sobic.001G342600, Sobic.001G507200, Sobic.001G513600, Sobic.001G540900, Sobic.002G284100, Sobic.003G005700, Sobic.003G070600, Sobic.003G250700, Sobic.003G274400, Sobic.003G315700, Sobic.003G358400, Sobic.004G014100, Sobic.004G035800, Sobic.004G244500, Sobic.004G269100, Sobic.004G357800, Sobic.005G160200, Sobic.006G116000, Sobic.006G116500, Sob…
GO:0016049	cell growth	240	55	29.72	3.6e-06	0.0005656	P	Sobic.001G021500, Sobic.001G086000, Sobic.001G086200, Sobic.001G107200, Sobic.001G156500, Sobic.001G199400, Sobic.001G342600, Sobic.001G401600, Sobic.001G425700, Sobic.001G506300, Sobic.001G513600, Sobic.001G540900, Sobic.002G075900, Sobic.002G284100, Sobic.002G320600, Sobic.003G005700, Sobic.003G070600, Sobic.003G226700, Sobic.003G250700, Sobic.003G274400, Sobic.003G358400, Sobic.003G394900, Sob…	Sobic.001G021500, Sobic.001G086000, Sobic.001G086200, Sobic.001G107200, Sobic.001G156500, Sobic.001G199400, Sobic.001G342600, Sobic.001G401600, Sobic.001G425700, Sobic.001G506300, Sobic.001G513600, Sobic.001G540900, Sobic.002G075900, Sobic.002G284100, Sobic.002G320600, Sobic.003G005700, Sobic.003G070600, Sobic.003G226700, Sobic.003G250700, Sobic.003G274400, Sobic.003G358400, Sobic.003G394900, Sob…
GO:0000278	mitotic cell cycle	125	34	15.48	5.7e-06	0.0008692	P	Sobic.001G013400, Sobic.001G021500, Sobic.001G199000, Sobic.001G494300, Sobic.001G530600, Sobic.002G075500, Sobic.002G162300, Sobic.002G357800, Sobic.003G025100, Sobic.003G034600, Sobic.003G049600, Sobic.003G179500, Sobic.003G260700, Sobic.004G200000, Sobic.004G271300, Sobic.004G321400, Sobic.005G180800, Sobic.006G035600, Sobic.006G126700, Sobic.006G136000, Sobic.006G140600, Sobic.006G155800, Sob…	Sobic.001G013400, Sobic.001G021500, Sobic.001G199000, Sobic.001G494300, Sobic.001G530600, Sobic.002G075500, Sobic.002G162300, Sobic.002G357800, Sobic.003G025100, Sobic.003G034600, Sobic.003G049600, Sobic.003G179500, Sobic.003G260700, Sobic.004G200000, Sobic.004G271300, Sobic.004G321400, Sobic.005G180800, Sobic.006G035600, Sobic.006G126700, Sobic.006G136000, Sobic.006G140600, Sobic.006G155800, Sob…
GO:0044723	single-organism carbohydrate metabolic process	686	124	84.94	6.8e-06	0.001007	P	Sobic.001G021500, Sobic.001G045700, Sobic.001G070700, Sobic.001G116500, Sobic.001G131900, Sobic.001G138200, Sobic.001G140700, Sobic.001G239500, Sobic.001G344500, Sobic.001G400000, Sobic.001G401600, Sobic.001G409100, Sobic.001G462200, Sobic.001G479800, Sobic.001G506300, Sobic.001G520300, Sobic.002G026300, Sobic.002G070800, Sobic.002G075500, Sobic.002G075900, Sobic.002G085800, Sobic.002G094600, Sob…	Sobic.001G021500, Sobic.001G045700, Sobic.001G070700, Sobic.001G116500, Sobic.001G131900, Sobic.001G138200, Sobic.001G140700, Sobic.001G239500, Sobic.001G344500, Sobic.001G400000, Sobic.001G401600, Sobic.001G409100, Sobic.001G462200, Sobic.001G479800, Sobic.001G506300, Sobic.001G520300, Sobic.002G026300, Sobic.002G070800, Sobic.002G075500, Sobic.002G075900, Sobic.002G085800, Sobic.002G094600, Sob…
GO:0006518	peptide metabolic process	816	143	101.03	7.5e-06	0.00108	P	Sobic.001G018800, Sobic.001G022000, Sobic.001G027600, Sobic.001G031800, Sobic.001G036300, Sobic.001G046100, Sobic.001G067000, Sobic.001G076500, Sobic.001G129400, Sobic.001G151700, Sobic.001G225700, Sobic.001G226500, Sobic.001G249600, Sobic.001G282200, Sobic.001G317000, Sobic.001G317300, Sobic.001G318700, Sobic.001G319700, Sobic.001G376600, Sobic.001G399600, Sobic.001G407700, Sobic.001G420400, Sob…	Sobic.001G018800, Sobic.001G022000, Sobic.001G027600, Sobic.001G031800, Sobic.001G036300, Sobic.001G046100, Sobic.001G067000, Sobic.001G076500, Sobic.001G129400, Sobic.001G151700, Sobic.001G225700, Sobic.001G226500, Sobic.001G249600, Sobic.001G282200, Sobic.001G317000, Sobic.001G317300, Sobic.001G318700, Sobic.001G319700, Sobic.001G376600, Sobic.001G399600, Sobic.001G407700, Sobic.001G420400, Sob…
GO:0040007	growth	357	73	44.2	8.8e-06	0.001233	P	Sobic.001G021500, Sobic.001G074000, Sobic.001G086000, Sobic.001G086200, Sobic.001G107200, Sobic.001G121900, Sobic.001G149600, Sobic.001G156500, Sobic.001G184800, Sobic.001G199400, Sobic.001G286300, Sobic.001G342600, Sobic.001G401600, Sobic.001G425700, Sobic.001G506300, Sobic.001G513600, Sobic.001G540900, Sobic.002G027600, Sobic.002G075900, Sobic.002G284100, Sobic.002G285450, Sobic.002G320600, Sob…	Sobic.001G021500, Sobic.001G074000, Sobic.001G086000, Sobic.001G086200, Sobic.001G107200, Sobic.001G121900, Sobic.001G149600, Sobic.001G156500, Sobic.001G184800, Sobic.001G199400, Sobic.001G286300, Sobic.001G342600, Sobic.001G401600, Sobic.001G425700, Sobic.001G506300, Sobic.001G513600, Sobic.001G540900, Sobic.002G027600, Sobic.002G075900, Sobic.002G284100, Sobic.002G285450, Sobic.002G320600, Sob…
GO:0007017	microtubule-based process	140	36	17.33	1.2e-05	0.001637	P	Sobic.001G021500, Sobic.001G074100, Sobic.001G107200, Sobic.001G146000, Sobic.001G177900, Sobic.001G196000, Sobic.001G199000, Sobic.001G399200, Sobic.001G540900, Sobic.002G004100, Sobic.002G219900, Sobic.002G350400, Sobic.002G390800, Sobic.003G034600, Sobic.003G147500, Sobic.003G226700, Sobic.003G260700, Sobic.003G292700, Sobic.003G300900, Sobic.003G303100, Sobic.004G128600, Sobic.004G248300, Sob…	Sobic.001G021500, Sobic.001G074100, Sobic.001G107200, Sobic.001G146000, Sobic.001G177900, Sobic.001G196000, Sobic.001G199000, Sobic.001G399200, Sobic.001G540900, Sobic.002G004100, Sobic.002G219900, Sobic.002G350400, Sobic.002G390800, Sobic.003G034600, Sobic.003G147500, Sobic.003G226700, Sobic.003G260700, Sobic.003G292700, Sobic.003G300900, Sobic.003G303100, Sobic.004G128600, Sobic.004G248300, Sob…
GO:0033692	cellular polysaccharide biosynthetic process	146	37	18.08	1.3e-05	0.001685	P	Sobic.001G021500, Sobic.001G045700, Sobic.001G116500, Sobic.001G239500, Sobic.001G401600, Sobic.001G409100, Sobic.001G479800, Sobic.001G506300, Sobic.002G075500, Sobic.002G094600, Sobic.002G274700, Sobic.002G334300, Sobic.002G430700, Sobic.003G049600, Sobic.003G213800, Sobic.003G230500, Sobic.003G298900, Sobic.003G410800, Sobic.004G056000, Sobic.004G163700, Sobic.004G231300, Sobic.004G308600, Sob…	Sobic.001G021500, Sobic.001G045700, Sobic.001G116500, Sobic.001G239500, Sobic.001G401600, Sobic.001G409100, Sobic.001G479800, Sobic.001G506300, Sobic.002G075500, Sobic.002G094600, Sobic.002G274700, Sobic.002G334300, Sobic.002G430700, Sobic.003G049600, Sobic.003G213800, Sobic.003G230500, Sobic.003G298900, Sobic.003G410800, Sobic.004G056000, Sobic.004G163700, Sobic.004G231300, Sobic.004G308600, Sob…
GO:0044042	glucan metabolic process	203	47	25.13	1.3e-05	0.001685	P	Sobic.001G021500, Sobic.001G045700, Sobic.001G099100, Sobic.001G116500, Sobic.001G179400, Sobic.001G239500, Sobic.001G401600, Sobic.001G441700, Sobic.001G506300, Sobic.001G538000, Sobic.002G075500, Sobic.002G094600, Sobic.002G194500, Sobic.002G302000, Sobic.002G324100, Sobic.002G334300, Sobic.002G383700, Sobic.003G049600, Sobic.003G085900, Sobic.003G148500, Sobic.003G213800, Sobic.003G230500, Sob…	Sobic.001G021500, Sobic.001G045700, Sobic.001G099100, Sobic.001G116500, Sobic.001G179400, Sobic.001G239500, Sobic.001G401600, Sobic.001G441700, Sobic.001G506300, Sobic.001G538000, Sobic.002G075500, Sobic.002G094600, Sobic.002G194500, Sobic.002G302000, Sobic.002G324100, Sobic.002G334300, Sobic.002G383700, Sobic.003G049600, Sobic.003G085900, Sobic.003G148500, Sobic.003G213800, Sobic.003G230500, Sob…
GO:0045489	pectin biosynthetic process	25	12	3.1	1.4e-05	0.001688	P	Sobic.001G131900, Sobic.002G274700, Sobic.002G342300, Sobic.002G420100, Sobic.003G074900, Sobic.003G282600, Sobic.004G231300, Sobic.008G022500, Sobic.009G122900, Sobic.009G177200, Sobic.010G092400, Sobic.010G135300	Sobic.001G131900, Sobic.002G274700, Sobic.002G342300, Sobic.002G420100, Sobic.003G074900, Sobic.003G282600, Sobic.004G231300, Sobic.008G022500, Sobic.009G122900, Sobic.009G177200, Sobic.010G092400, Sobic.010G135300
GO:0010393	galacturonan metabolic process	78	24	9.66	1.4e-05	0.001688	P	Sobic.001G131900, Sobic.001G230400, Sobic.002G251600, Sobic.002G274700, Sobic.002G342300, Sobic.002G416000, Sobic.002G420100, Sobic.003G074900, Sobic.003G148300, Sobic.003G148400, Sobic.003G282600, Sobic.003G292100, Sobic.004G231300, Sobic.004G350500, Sobic.005G082100, Sobic.006G086900, Sobic.006G183500, Sobic.007G146200, Sobic.008G022500, Sobic.009G122900, Sobic.009G177200, Sobic.009G203200, Sob…	Sobic.001G131900, Sobic.001G230400, Sobic.002G251600, Sobic.002G274700, Sobic.002G342300, Sobic.002G416000, Sobic.002G420100, Sobic.003G074900, Sobic.003G148300, Sobic.003G148400, Sobic.003G282600, Sobic.003G292100, Sobic.004G231300, Sobic.004G350500, Sobic.005G082100, Sobic.006G086900, Sobic.006G183500, Sobic.007G146200, Sobic.008G022500, Sobic.009G122900, Sobic.009G177200, Sobic.009G203200, Sob…
GO:0045488	pectin metabolic process	78	24	9.66	1.4e-05	0.001688	P	Sobic.001G131900, Sobic.001G230400, Sobic.002G251600, Sobic.002G274700, Sobic.002G342300, Sobic.002G416000, Sobic.002G420100, Sobic.003G074900, Sobic.003G148300, Sobic.003G148400, Sobic.003G282600, Sobic.003G292100, Sobic.004G231300, Sobic.004G350500, Sobic.005G082100, Sobic.006G086900, Sobic.006G183500, Sobic.007G146200, Sobic.008G022500, Sobic.009G122900, Sobic.009G177200, Sobic.009G203200, Sob…	Sobic.001G131900, Sobic.001G230400, Sobic.002G251600, Sobic.002G274700, Sobic.002G342300, Sobic.002G416000, Sobic.002G420100, Sobic.003G074900, Sobic.003G148300, Sobic.003G148400, Sobic.003G282600, Sobic.003G292100, Sobic.004G231300, Sobic.004G350500, Sobic.005G082100, Sobic.006G086900, Sobic.006G183500, Sobic.007G146200, Sobic.008G022500, Sobic.009G122900, Sobic.009G177200, Sobic.009G203200, Sob…
GO:0006073	cellular glucan metabolic process	198	46	24.52	1.5e-05	0.001768	P	Sobic.001G021500, Sobic.001G045700, Sobic.001G099100, Sobic.001G116500, Sobic.001G179400, Sobic.001G239500, Sobic.001G401600, Sobic.001G441700, Sobic.001G506300, Sobic.001G538000, Sobic.002G075500, Sobic.002G094600, Sobic.002G194500, Sobic.002G302000, Sobic.002G324100, Sobic.002G334300, Sobic.002G383700, Sobic.003G049600, Sobic.003G085900, Sobic.003G148500, Sobic.003G213800, Sobic.003G230500, Sob…	Sobic.001G021500, Sobic.001G045700, Sobic.001G099100, Sobic.001G116500, Sobic.001G179400, Sobic.001G239500, Sobic.001G401600, Sobic.001G441700, Sobic.001G506300, Sobic.001G538000, Sobic.002G075500, Sobic.002G094600, Sobic.002G194500, Sobic.002G302000, Sobic.002G324100, Sobic.002G334300, Sobic.002G383700, Sobic.003G049600, Sobic.003G085900, Sobic.003G148500, Sobic.003G213800, Sobic.003G230500, Sob…
GO:0010103	stomatal complex morphogenesis	22	11	2.72	1.9e-05	0.002189	P	Sobic.001G106500, Sobic.001G496400, Sobic.002G025300, Sobic.003G225500, Sobic.004G229700, Sobic.004G288600, Sobic.006G116000, Sobic.007G187700, Sobic.008G025600, Sobic.010G020600, Sobic.010G077000	Sobic.001G106500, Sobic.001G496400, Sobic.002G025300, Sobic.003G225500, Sobic.004G229700, Sobic.004G288600, Sobic.006G116000, Sobic.007G187700, Sobic.008G025600, Sobic.010G020600, Sobic.010G077000
GO:0060560	developmental growth involved in morphogenesis	177	42	21.92	2e-05	0.002254	P	Sobic.001G107200, Sobic.001G156500, Sobic.001G199400, Sobic.001G342600, Sobic.001G401600, Sobic.001G425700, Sobic.001G506300, Sobic.001G513600, Sobic.001G540900, Sobic.002G075900, Sobic.002G284100, Sobic.002G320600, Sobic.003G005700, Sobic.003G070600, Sobic.003G250700, Sobic.003G274400, Sobic.003G358400, Sobic.003G394900, Sobic.004G014100, Sobic.004G035800, Sobic.004G128600, Sobic.004G269100, Sob…	Sobic.001G107200, Sobic.001G156500, Sobic.001G199400, Sobic.001G342600, Sobic.001G401600, Sobic.001G425700, Sobic.001G506300, Sobic.001G513600, Sobic.001G540900, Sobic.002G075900, Sobic.002G284100, Sobic.002G320600, Sobic.003G005700, Sobic.003G070600, Sobic.003G250700, Sobic.003G274400, Sobic.003G358400, Sobic.003G394900, Sobic.004G014100, Sobic.004G035800, Sobic.004G128600, Sobic.004G269100, Sob…
GO:0071103	DNA conformation change	111	30	13.74	2.3e-05	0.002537	P	Sobic.001G005800, Sobic.001G117500, Sobic.001G494300, Sobic.001G529400, Sobic.002G403400, Sobic.002G420000, Sobic.003G025100, Sobic.003G057100, Sobic.003G179500, Sobic.003G183700, Sobic.003G347900, Sobic.003G387600, Sobic.004G265400, Sobic.004G271300, Sobic.004G279601, Sobic.004G331600, Sobic.005G210500, Sobic.006G165501, Sobic.006G191800, Sobic.007G008300, Sobic.007G132900, Sobic.007G149600, Sob…	Sobic.001G005800, Sobic.001G117500, Sobic.001G494300, Sobic.001G529400, Sobic.002G403400, Sobic.002G420000, Sobic.003G025100, Sobic.003G057100, Sobic.003G179500, Sobic.003G183700, Sobic.003G347900, Sobic.003G387600, Sobic.004G265400, Sobic.004G271300, Sobic.004G279601, Sobic.004G331600, Sobic.005G210500, Sobic.006G165501, Sobic.006G191800, Sobic.007G008300, Sobic.007G132900, Sobic.007G149600, Sob…
GO:0042546	cell wall biogenesis	162	39	20.06	2.8e-05	0.003025	P	Sobic.001G021500, Sobic.001G086000, Sobic.001G086200, Sobic.001G179400, Sobic.001G409100, Sobic.001G475500, Sobic.001G479800, Sobic.001G538000, Sobic.002G075500, Sobic.002G274700, Sobic.002G302000, Sobic.002G324100, Sobic.002G430700, Sobic.003G049600, Sobic.003G250700, Sobic.003G274000, Sobic.003G410800, Sobic.004G231300, Sobic.004G308600, Sobic.005G004900, Sobic.005G034500, Sobic.005G064100, Sob…	Sobic.001G021500, Sobic.001G086000, Sobic.001G086200, Sobic.001G179400, Sobic.001G409100, Sobic.001G475500, Sobic.001G479800, Sobic.001G538000, Sobic.002G075500, Sobic.002G274700, Sobic.002G302000, Sobic.002G324100, Sobic.002G430700, Sobic.003G049600, Sobic.003G250700, Sobic.003G274000, Sobic.003G410800, Sobic.004G231300, Sobic.004G308600, Sobic.005G004900, Sobic.005G034500, Sobic.005G064100, Sob…
GO:0043603	cellular amide metabolic process	882	149	109.21	3.5e-05	0.003704	P	Sobic.001G018800, Sobic.001G022000, Sobic.001G027600, Sobic.001G031800, Sobic.001G036300, Sobic.001G046100, Sobic.001G067000, Sobic.001G076500, Sobic.001G129400, Sobic.001G151700, Sobic.001G225700, Sobic.001G226500, Sobic.001G249600, Sobic.001G282200, Sobic.001G317000, Sobic.001G317300, Sobic.001G318700, Sobic.001G319700, Sobic.001G376600, Sobic.001G399600, Sobic.001G407700, Sobic.001G420400, Sob…	Sobic.001G018800, Sobic.001G022000, Sobic.001G027600, Sobic.001G031800, Sobic.001G036300, Sobic.001G046100, Sobic.001G067000, Sobic.001G076500, Sobic.001G129400, Sobic.001G151700, Sobic.001G225700, Sobic.001G226500, Sobic.001G249600, Sobic.001G282200, Sobic.001G317000, Sobic.001G317300, Sobic.001G318700, Sobic.001G319700, Sobic.001G376600, Sobic.001G399600, Sobic.001G407700, Sobic.001G420400, Sob…
GO:0009826	unidimensional cell growth	158	38	19.56	3.6e-05	0.003733	P	Sobic.001G107200, Sobic.001G199400, Sobic.001G342600, Sobic.001G425700, Sobic.001G506300, Sobic.001G513600, Sobic.001G540900, Sobic.002G075900, Sobic.002G284100, Sobic.002G320600, Sobic.003G005700, Sobic.003G070600, Sobic.003G250700, Sobic.003G274400, Sobic.003G358400, Sobic.003G394900, Sobic.004G014100, Sobic.004G035800, Sobic.004G128600, Sobic.004G269100, Sobic.004G357800, Sobic.005G064100, Sob…	Sobic.001G107200, Sobic.001G199400, Sobic.001G342600, Sobic.001G425700, Sobic.001G506300, Sobic.001G513600, Sobic.001G540900, Sobic.002G075900, Sobic.002G284100, Sobic.002G320600, Sobic.003G005700, Sobic.003G070600, Sobic.003G250700, Sobic.003G274400, Sobic.003G358400, Sobic.003G394900, Sobic.004G014100, Sobic.004G035800, Sobic.004G128600, Sobic.004G269100, Sobic.004G357800, Sobic.005G064100, Sob…
GO:0009888	tissue development	372	73	46.06	3.8e-05	0.003863	P	Sobic.001G074000, Sobic.001G106500, Sobic.001G107200, Sobic.001G113200, Sobic.001G141200, Sobic.001G149600, Sobic.001G156500, Sobic.001G261700, Sobic.001G296000, Sobic.001G401600, Sobic.001G482300, Sobic.001G496400, Sobic.001G507200, Sobic.001G513600, Sobic.001G540900, Sobic.002G025300, Sobic.002G027600, Sobic.002G050700, Sobic.003G052700, Sobic.003G088500, Sobic.003G153000, Sobic.003G177000, Sob…	Sobic.001G074000, Sobic.001G106500, Sobic.001G107200, Sobic.001G113200, Sobic.001G141200, Sobic.001G149600, Sobic.001G156500, Sobic.001G261700, Sobic.001G296000, Sobic.001G401600, Sobic.001G482300, Sobic.001G496400, Sobic.001G507200, Sobic.001G513600, Sobic.001G540900, Sobic.002G025300, Sobic.002G027600, Sobic.002G050700, Sobic.003G052700, Sobic.003G088500, Sobic.003G153000, Sobic.003G177000, Sob…
GO:0090626	plant epidermis morphogenesis	64	20	7.92	5.6e-05	0.005576	P	Sobic.001G106500, Sobic.001G296000, Sobic.001G496400, Sobic.001G507200, Sobic.002G025300, Sobic.003G225500, Sobic.003G274400, Sobic.003G315700, Sobic.004G229700, Sobic.004G288600, Sobic.006G116000, Sobic.006G116500, Sobic.006G257200, Sobic.007G136500, Sobic.007G165800, Sobic.007G187700, Sobic.008G025600, Sobic.009G224700, Sobic.010G020600, Sobic.010G077000	Sobic.001G106500, Sobic.001G296000, Sobic.001G496400, Sobic.001G507200, Sobic.002G025300, Sobic.003G225500, Sobic.003G274400, Sobic.003G315700, Sobic.004G229700, Sobic.004G288600, Sobic.006G116000, Sobic.006G116500, Sobic.006G257200, Sobic.007G136500, Sobic.007G165800, Sobic.007G187700, Sobic.008G025600, Sobic.009G224700, Sobic.010G020600, Sobic.010G077000
GO:0010026	trichome differentiation	79	23	9.78	5.7e-05	0.005576	P	Sobic.001G107200, Sobic.001G296000, Sobic.001G507200, Sobic.001G513600, Sobic.001G540900, Sobic.003G223400, Sobic.003G250700, Sobic.003G274400, Sobic.003G315700, Sobic.003G358400, Sobic.003G387600, Sobic.006G116000, Sobic.006G116500, Sobic.006G257200, Sobic.007G008300, Sobic.007G136500, Sobic.007G165800, Sobic.007G187700, Sobic.009G224700, Sobic.010G182100, Sobic.010G182200, Sobic.010G182300, Sob…	Sobic.001G107200, Sobic.001G296000, Sobic.001G507200, Sobic.001G513600, Sobic.001G540900, Sobic.003G223400, Sobic.003G250700, Sobic.003G274400, Sobic.003G315700, Sobic.003G358400, Sobic.003G387600, Sobic.006G116000, Sobic.006G116500, Sobic.006G257200, Sobic.007G008300, Sobic.007G136500, Sobic.007G165800, Sobic.007G187700, Sobic.009G224700, Sobic.010G182100, Sobic.010G182200, Sobic.010G182300, Sob…
GO:0007049	cell cycle	303	61	37.52	7.5e-05	0.007201	P	Sobic.001G013400, Sobic.001G021500, Sobic.001G166800, Sobic.001G199000, Sobic.001G285200, Sobic.001G286300, Sobic.001G295000, Sobic.001G427400, Sobic.001G494300, Sobic.001G513600, Sobic.001G530600, Sobic.002G075500, Sobic.002G162300, Sobic.002G227100, Sobic.002G351100, Sobic.002G357800, Sobic.003G025100, Sobic.003G034600, Sobic.003G049600, Sobic.003G055600, Sobic.003G179500, Sobic.003G260700, Sob…	Sobic.001G013400, Sobic.001G021500, Sobic.001G166800, Sobic.001G199000, Sobic.001G285200, Sobic.001G286300, Sobic.001G295000, Sobic.001G427400, Sobic.001G494300, Sobic.001G513600, Sobic.001G530600, Sobic.002G075500, Sobic.002G162300, Sobic.002G227100, Sobic.002G351100, Sobic.002G357800, Sobic.003G025100, Sobic.003G034600, Sobic.003G049600, Sobic.003G055600, Sobic.003G179500, Sobic.003G260700, Sob…
GO:0070592	cell wall polysaccharide biosynthetic process	38	14	4.71	0.0001	0.009427	P	Sobic.001G409100, Sobic.001G479800, Sobic.002G274700, Sobic.002G430700, Sobic.003G410800, Sobic.004G231300, Sobic.005G004900, Sobic.005G064100, Sobic.008G072600, Sobic.009G026101, Sobic.009G122900, Sobic.009G125900, Sobic.009G220100, Sobic.010G238100	Sobic.001G409100, Sobic.001G479800, Sobic.002G274700, Sobic.002G430700, Sobic.003G410800, Sobic.004G231300, Sobic.005G004900, Sobic.005G064100, Sobic.008G072600, Sobic.009G026101, Sobic.009G122900, Sobic.009G125900, Sobic.009G220100, Sobic.010G238100
GO:0034645	cellular macromolecule biosynthetic process	2745	399	339.88	0.00011	0.01018	P	Sobic.001G009700, Sobic.001G018800, Sobic.001G021500, Sobic.001G023900, Sobic.001G027100, Sobic.001G027600, Sobic.001G031800, Sobic.001G045700, Sobic.001G046100, Sobic.001G067000, Sobic.001G076500, Sobic.001G094800, Sobic.001G110000, Sobic.001G116500, Sobic.001G117400, Sobic.001G129400, Sobic.001G143100, Sobic.001G151700, Sobic.001G161601, Sobic.001G163800, Sobic.001G166800, Sobic.001G172300, Sob…	Sobic.001G009700, Sobic.001G018800, Sobic.001G021500, Sobic.001G023900, Sobic.001G027100, Sobic.001G027600, Sobic.001G031800, Sobic.001G045700, Sobic.001G046100, Sobic.001G067000, Sobic.001G076500, Sobic.001G094800, Sobic.001G110000, Sobic.001G116500, Sobic.001G117400, Sobic.001G129400, Sobic.001G143100, Sobic.001G151700, Sobic.001G161601, Sobic.001G163800, Sobic.001G166800, Sobic.001G172300, Sob…
GO:0045491	xylan metabolic process	39	14	4.83	0.00014	0.01274	P	Sobic.001G409100, Sobic.001G479800, Sobic.002G430700, Sobic.003G085900, Sobic.003G142100, Sobic.003G410800, Sobic.004G233700, Sobic.005G004900, Sobic.006G157700, Sobic.006G235600, Sobic.008G072600, Sobic.009G026101, Sobic.009G220100, Sobic.010G238100	Sobic.001G409100, Sobic.001G479800, Sobic.002G430700, Sobic.003G085900, Sobic.003G142100, Sobic.003G410800, Sobic.004G233700, Sobic.005G004900, Sobic.006G157700, Sobic.006G235600, Sobic.008G072600, Sobic.009G026101, Sobic.009G220100, Sobic.010G238100
GO:0048589	developmental growth	272	55	33.68	0.00015	0.01341	P	Sobic.001G074000, Sobic.001G107200, Sobic.001G149600, Sobic.001G156500, Sobic.001G184800, Sobic.001G199400, Sobic.001G286300, Sobic.001G342600, Sobic.001G401600, Sobic.001G425700, Sobic.001G506300, Sobic.001G513600, Sobic.001G540900, Sobic.002G027600, Sobic.002G075900, Sobic.002G284100, Sobic.002G285450, Sobic.002G320600, Sobic.003G005700, Sobic.003G070600, Sobic.003G071400, Sobic.003G250700, Sob…	Sobic.001G074000, Sobic.001G107200, Sobic.001G149600, Sobic.001G156500, Sobic.001G184800, Sobic.001G199400, Sobic.001G286300, Sobic.001G342600, Sobic.001G401600, Sobic.001G425700, Sobic.001G506300, Sobic.001G513600, Sobic.001G540900, Sobic.002G027600, Sobic.002G075900, Sobic.002G284100, Sobic.002G285450, Sobic.002G320600, Sobic.003G005700, Sobic.003G070600, Sobic.003G071400, Sobic.003G250700, Sob…
GO:0051301	cell division	151	35	18.7	0.00016	0.01406	P	Sobic.001G021500, Sobic.001G199000, Sobic.001G305700, Sobic.001G405100, Sobic.001G530600, Sobic.002G050700, Sobic.002G075500, Sobic.002G303800, Sobic.002G357800, Sobic.003G034600, Sobic.003G049600, Sobic.003G071400, Sobic.003G225500, Sobic.003G260700, Sobic.004G200000, Sobic.004G297100, Sobic.004G321400, Sobic.004G327600, Sobic.005G017500, Sobic.005G047100, Sobic.005G180800, Sobic.006G035600, Sob…	Sobic.001G021500, Sobic.001G199000, Sobic.001G305700, Sobic.001G405100, Sobic.001G530600, Sobic.002G050700, Sobic.002G075500, Sobic.002G303800, Sobic.002G357800, Sobic.003G034600, Sobic.003G049600, Sobic.003G071400, Sobic.003G225500, Sobic.003G260700, Sobic.004G200000, Sobic.004G297100, Sobic.004G321400, Sobic.004G327600, Sobic.005G017500, Sobic.005G047100, Sobic.005G180800, Sobic.006G035600, Sob…
GO:0000724	double-strand break repair via homologous recombination	54	17	6.69	0.00018	0.01556	P	Sobic.001G158400, Sobic.001G295400, Sobic.002G351100, Sobic.002G361700, Sobic.003G025100, Sobic.003G375100, Sobic.003G387600, Sobic.005G210500, Sobic.006G136000, Sobic.006G144700, Sobic.006G155800, Sobic.007G008300, Sobic.008G020500, Sobic.009G038800, Sobic.009G166400, Sobic.009G192700, Sobic.009G224700	Sobic.001G158400, Sobic.001G295400, Sobic.002G351100, Sobic.002G361700, Sobic.003G025100, Sobic.003G375100, Sobic.003G387600, Sobic.005G210500, Sobic.006G136000, Sobic.006G144700, Sobic.006G155800, Sobic.007G008300, Sobic.008G020500, Sobic.009G038800, Sobic.009G166400, Sobic.009G192700, Sobic.009G224700
GO:0090378	seed trichome elongation	19	9	2.35	0.00019	0.01615	P	Sobic.001G107200, Sobic.001G513600, Sobic.001G540900, Sobic.003G250700, Sobic.003G358400, Sobic.010G182100, Sobic.010G182200, Sobic.010G182300, Sobic.010G182600	Sobic.001G107200, Sobic.001G513600, Sobic.001G540900, Sobic.003G250700, Sobic.003G358400, Sobic.010G182100, Sobic.010G182200, Sobic.010G182300, Sobic.010G182600
GO:0009741	response to brassinosteroid	50	16	6.19	0.00022	0.0184	P	Sobic.001G290500, Sobic.001G414200, Sobic.001G540900, Sobic.002G386800, Sobic.003G017500, Sobic.003G048200, Sobic.003G148300, Sobic.003G394900, Sobic.004G229200, Sobic.004G329000, Sobic.006G218900, Sobic.006G264800, Sobic.008G172100, Sobic.009G125800, Sobic.010G211800, Sobic.010G246400	Sobic.001G290500, Sobic.001G414200, Sobic.001G540900, Sobic.002G386800, Sobic.003G017500, Sobic.003G048200, Sobic.003G148300, Sobic.003G394900, Sobic.004G229200, Sobic.004G329000, Sobic.006G218900, Sobic.006G264800, Sobic.008G172100, Sobic.009G125800, Sobic.010G211800, Sobic.010G246400
GO:0000725	recombinational repair	55	17	6.81	0.00023	0.01863	P	Sobic.001G158400, Sobic.001G295400, Sobic.002G351100, Sobic.002G361700, Sobic.003G025100, Sobic.003G375100, Sobic.003G387600, Sobic.005G210500, Sobic.006G136000, Sobic.006G144700, Sobic.006G155800, Sobic.007G008300, Sobic.008G020500, Sobic.009G038800, Sobic.009G166400, Sobic.009G192700, Sobic.009G224700	Sobic.001G158400, Sobic.001G295400, Sobic.002G351100, Sobic.002G361700, Sobic.003G025100, Sobic.003G375100, Sobic.003G387600, Sobic.005G210500, Sobic.006G136000, Sobic.006G144700, Sobic.006G155800, Sobic.007G008300, Sobic.008G020500, Sobic.009G038800, Sobic.009G166400, Sobic.009G192700, Sobic.009G224700
GO:0010411	xyloglucan metabolic process	55	17	6.81	0.00023	0.01863	P	Sobic.001G179400, Sobic.001G401600, Sobic.001G506300, Sobic.001G538000, Sobic.002G302000, Sobic.002G324100, Sobic.003G085900, Sobic.004G308600, Sobic.006G186200, Sobic.006G205500, Sobic.006G205600, Sobic.006G228100, Sobic.007G090460, Sobic.007G090463, Sobic.010G246400, Sobic.010G246500, Sobic.010G246700	Sobic.001G179400, Sobic.001G401600, Sobic.001G506300, Sobic.001G538000, Sobic.002G302000, Sobic.002G324100, Sobic.003G085900, Sobic.004G308600, Sobic.006G186200, Sobic.006G205500, Sobic.006G205600, Sobic.006G228100, Sobic.007G090460, Sobic.007G090463, Sobic.010G246400, Sobic.010G246500, Sobic.010G246700
GO:0044038	cell wall macromolecule biosynthetic process	41	14	5.08	0.00026	0.02043	P	Sobic.001G409100, Sobic.001G479800, Sobic.002G274700, Sobic.002G430700, Sobic.003G410800, Sobic.004G231300, Sobic.005G004900, Sobic.005G064100, Sobic.008G072600, Sobic.009G026101, Sobic.009G122900, Sobic.009G125900, Sobic.009G220100, Sobic.010G238100	Sobic.001G409100, Sobic.001G479800, Sobic.002G274700, Sobic.002G430700, Sobic.003G410800, Sobic.004G231300, Sobic.005G004900, Sobic.005G064100, Sobic.008G072600, Sobic.009G026101, Sobic.009G122900, Sobic.009G125900, Sobic.009G220100, Sobic.010G238100
GO:0070589	cellular component macromolecule biosynthetic process	41	14	5.08	0.00026	0.02043	P	Sobic.001G409100, Sobic.001G479800, Sobic.002G274700, Sobic.002G430700, Sobic.003G410800, Sobic.004G231300, Sobic.005G004900, Sobic.005G064100, Sobic.008G072600, Sobic.009G026101, Sobic.009G122900, Sobic.009G125900, Sobic.009G220100, Sobic.010G238100	Sobic.001G409100, Sobic.001G479800, Sobic.002G274700, Sobic.002G430700, Sobic.003G410800, Sobic.004G231300, Sobic.005G004900, Sobic.005G064100, Sobic.008G072600, Sobic.009G026101, Sobic.009G122900, Sobic.009G125900, Sobic.009G220100, Sobic.010G238100
GO:0008356	asymmetric cell division	16	8	1.98	0.00028	0.02167	P	Sobic.001G530600, Sobic.002G357800, Sobic.003G225500, Sobic.005G017500, Sobic.006G214000, Sobic.007G187700, Sobic.008G038200, Sobic.008G137500	Sobic.001G530600, Sobic.002G357800, Sobic.003G225500, Sobic.005G017500, Sobic.006G214000, Sobic.007G187700, Sobic.008G038200, Sobic.008G137500
GO:0006323	DNA packaging	61	18	7.55	0.00029	0.02211	P	Sobic.001G117500, Sobic.001G529400, Sobic.002G403400, Sobic.003G057100, Sobic.003G179500, Sobic.003G347900, Sobic.003G387600, Sobic.004G265400, Sobic.004G279601, Sobic.006G165501, Sobic.006G191800, Sobic.007G008300, Sobic.007G132900, Sobic.007G149600, Sobic.007G221800, Sobic.009G001200, Sobic.009G167500, Sobic.009G184200	Sobic.001G117500, Sobic.001G529400, Sobic.002G403400, Sobic.003G057100, Sobic.003G179500, Sobic.003G347900, Sobic.003G387600, Sobic.004G265400, Sobic.004G279601, Sobic.006G165501, Sobic.006G191800, Sobic.007G008300, Sobic.007G132900, Sobic.007G149600, Sobic.007G221800, Sobic.009G001200, Sobic.009G167500, Sobic.009G184200
GO:1901576	organic substance biosynthetic process	4084	568	505.67	0.00033	0.0248	P	Sobic.001G009700, Sobic.001G018800, Sobic.001G021500, Sobic.001G023900, Sobic.001G027100, Sobic.001G027600, Sobic.001G029300, Sobic.001G031800, Sobic.001G041800, Sobic.001G044700, Sobic.001G045700, Sobic.001G046100, Sobic.001G067000, Sobic.001G069700, Sobic.001G070700, Sobic.001G076500, Sobic.001G094800, Sobic.001G110000, Sobic.001G116100, Sobic.001G116500, Sobic.001G117400, Sobic.001G125900, Sob…	Sobic.001G009700, Sobic.001G018800, Sobic.001G021500, Sobic.001G023900, Sobic.001G027100, Sobic.001G027600, Sobic.001G029300, Sobic.001G031800, Sobic.001G041800, Sobic.001G044700, Sobic.001G045700, Sobic.001G046100, Sobic.001G067000, Sobic.001G069700, Sobic.001G070700, Sobic.001G076500, Sobic.001G094800, Sobic.001G110000, Sobic.001G116100, Sobic.001G116500, Sobic.001G117400, Sobic.001G125900, Sob…
GO:0002181	cytoplasmic translation	42	14	5.2	0.00034	0.02518	P	Sobic.001G376600, Sobic.002G179300, Sobic.002G414700, Sobic.003G351000, Sobic.004G198400, Sobic.004G249300, Sobic.004G259700, Sobic.006G260400, Sobic.009G105700, Sobic.009G229400, Sobic.009G242300, Sobic.010G005300, Sobic.010G070500, Sobic.010G251600	Sobic.001G376600, Sobic.002G179300, Sobic.002G414700, Sobic.003G351000, Sobic.004G198400, Sobic.004G249300, Sobic.004G259700, Sobic.006G260400, Sobic.009G105700, Sobic.009G229400, Sobic.009G242300, Sobic.010G005300, Sobic.010G070500, Sobic.010G251600
GO:0022402	cell cycle process	245	49	30.34	0.00043	0.0314	P	Sobic.001G013400, Sobic.001G021500, Sobic.001G166800, Sobic.001G199000, Sobic.001G285200, Sobic.001G427400, Sobic.001G494300, Sobic.001G513600, Sobic.001G530600, Sobic.002G075500, Sobic.002G162300, Sobic.002G227100, Sobic.002G351100, Sobic.003G025100, Sobic.003G034600, Sobic.003G049600, Sobic.003G055600, Sobic.003G179500, Sobic.003G260700, Sobic.004G053900, Sobic.004G200000, Sobic.004G271300, Sob…	Sobic.001G013400, Sobic.001G021500, Sobic.001G166800, Sobic.001G199000, Sobic.001G285200, Sobic.001G427400, Sobic.001G494300, Sobic.001G513600, Sobic.001G530600, Sobic.002G075500, Sobic.002G162300, Sobic.002G227100, Sobic.002G351100, Sobic.003G025100, Sobic.003G034600, Sobic.003G049600, Sobic.003G055600, Sobic.003G179500, Sobic.003G260700, Sobic.004G053900, Sobic.004G200000, Sobic.004G271300, Sob…
GO:0006333	chromatin assembly or disassembly	58	17	7.18	0.00047	0.03385	P	Sobic.001G117500, Sobic.001G529400, Sobic.002G403400, Sobic.003G057100, Sobic.003G347900, Sobic.003G387600, Sobic.004G265400, Sobic.004G279601, Sobic.006G165501, Sobic.006G191800, Sobic.007G008300, Sobic.007G132900, Sobic.007G149600, Sobic.007G221800, Sobic.009G001200, Sobic.009G167500, Sobic.009G224700	Sobic.001G117500, Sobic.001G529400, Sobic.002G403400, Sobic.003G057100, Sobic.003G347900, Sobic.003G387600, Sobic.004G265400, Sobic.004G279601, Sobic.006G165501, Sobic.006G191800, Sobic.007G008300, Sobic.007G132900, Sobic.007G149600, Sobic.007G221800, Sobic.009G001200, Sobic.009G167500, Sobic.009G224700
GO:0006334	nucleosome assembly	49	15	6.07	0.0006	0.04262	P	Sobic.001G117500, Sobic.001G529400, Sobic.002G403400, Sobic.003G057100, Sobic.003G347900, Sobic.003G387600, Sobic.004G265400, Sobic.004G279601, Sobic.006G165501, Sobic.006G191800, Sobic.007G008300, Sobic.007G132900, Sobic.007G149600, Sobic.007G221800, Sobic.009G167500	Sobic.001G117500, Sobic.001G529400, Sobic.002G403400, Sobic.003G057100, Sobic.003G347900, Sobic.003G387600, Sobic.004G265400, Sobic.004G279601, Sobic.006G165501, Sobic.006G191800, Sobic.007G008300, Sobic.007G132900, Sobic.007G149600, Sobic.007G221800, Sobic.009G167500
GO:1901566	organonitrogen compound biosynthetic process	1125	175	139.29	0.00063	0.04414	P	Sobic.001G018800, Sobic.001G027600, Sobic.001G029300, Sobic.001G031800, Sobic.001G041800, Sobic.001G046100, Sobic.001G067000, Sobic.001G076500, Sobic.001G116100, Sobic.001G129400, Sobic.001G151700, Sobic.001G202600, Sobic.001G225700, Sobic.001G226500, Sobic.001G282200, Sobic.001G376600, Sobic.001G399600, Sobic.001G401700, Sobic.001G407700, Sobic.001G416700, Sobic.001G420400, Sobic.001G432300, Sob…	Sobic.001G018800, Sobic.001G027600, Sobic.001G029300, Sobic.001G031800, Sobic.001G041800, Sobic.001G046100, Sobic.001G067000, Sobic.001G076500, Sobic.001G116100, Sobic.001G129400, Sobic.001G151700, Sobic.001G202600, Sobic.001G225700, Sobic.001G226500, Sobic.001G282200, Sobic.001G376600, Sobic.001G399600, Sobic.001G401700, Sobic.001G407700, Sobic.001G416700, Sobic.001G420400, Sobic.001G432300, Sob…
GO:0006302	double-strand break repair	81	21	10.03	0.00067	0.04632	P	Sobic.001G005800, Sobic.001G158400, Sobic.001G295400, Sobic.002G351100, Sobic.002G361700, Sobic.002G420000, Sobic.003G025100, Sobic.003G369200, Sobic.003G375100, Sobic.003G387600, Sobic.005G210500, Sobic.006G136000, Sobic.006G144700, Sobic.006G155800, Sobic.007G007800, Sobic.007G008300, Sobic.008G020500, Sobic.009G038800, Sobic.009G166400, Sobic.009G192700, Sobic.009G224700	Sobic.001G005800, Sobic.001G158400, Sobic.001G295400, Sobic.002G351100, Sobic.002G361700, Sobic.002G420000, Sobic.003G025100, Sobic.003G369200, Sobic.003G375100, Sobic.003G387600, Sobic.005G210500, Sobic.006G136000, Sobic.006G144700, Sobic.006G155800, Sobic.007G007800, Sobic.007G008300, Sobic.008G020500, Sobic.009G038800, Sobic.009G166400, Sobic.009G192700, Sobic.009G224700
GO:0031497	chromatin assembly	56	16	6.93	0.00092	0.06277	P	Sobic.001G117500, Sobic.001G529400, Sobic.002G403400, Sobic.003G057100, Sobic.003G347900, Sobic.003G387600, Sobic.004G265400, Sobic.004G279601, Sobic.006G165501, Sobic.006G191800, Sobic.007G008300, Sobic.007G132900, Sobic.007G149600, Sobic.007G221800, Sobic.009G001200, Sobic.009G167500	Sobic.001G117500, Sobic.001G529400, Sobic.002G403400, Sobic.003G057100, Sobic.003G347900, Sobic.003G387600, Sobic.004G265400, Sobic.004G279601, Sobic.006G165501, Sobic.006G191800, Sobic.007G008300, Sobic.007G132900, Sobic.007G149600, Sobic.007G221800, Sobic.009G001200, Sobic.009G167500
GO:0009886	post-embryonic morphogenesis	112	26	13.87	0.00102	0.06868	P	Sobic.001G106500, Sobic.001G121900, Sobic.001G125900, Sobic.001G261700, Sobic.001G488900, Sobic.001G496400, Sobic.001G515800, Sobic.002G025300, Sobic.002G050700, Sobic.003G052700, Sobic.003G225500, Sobic.003G361300, Sobic.003G379000, Sobic.003G424950, Sobic.004G017500, Sobic.004G229700, Sobic.004G288600, Sobic.005G156100, Sobic.006G116000, Sobic.007G054500, Sobic.007G187700, Sobic.007G201400, Sob…	Sobic.001G106500, Sobic.001G121900, Sobic.001G125900, Sobic.001G261700, Sobic.001G488900, Sobic.001G496400, Sobic.001G515800, Sobic.002G025300, Sobic.002G050700, Sobic.003G052700, Sobic.003G225500, Sobic.003G361300, Sobic.003G379000, Sobic.003G424950, Sobic.004G017500, Sobic.004G229700, Sobic.004G288600, Sobic.005G156100, Sobic.006G116000, Sobic.007G054500, Sobic.007G187700, Sobic.007G201400, Sob…
GO:0010023	proanthocyanidin biosynthetic process	5	4	0.62	0.00106	0.07046	P	Sobic.001G480700, Sobic.004G000700, Sobic.004G056000, Sobic.008G171600	Sobic.001G480700, Sobic.004G000700, Sobic.004G056000, Sobic.008G171600
GO:0006342	chromatin silencing	62	17	7.68	0.00108	0.07088	P	Sobic.001G009700, Sobic.001G110000, Sobic.001G416800, Sobic.001G416900, Sobic.001G495700, Sobic.002G059200, Sobic.002G329900, Sobic.003G004800, Sobic.004G205300, Sobic.006G111200, Sobic.006G214000, Sobic.008G020500, Sobic.008G114500, Sobic.009G001200, Sobic.009G015900, Sobic.009G164900, Sobic.009G190200	Sobic.001G009700, Sobic.001G110000, Sobic.001G416800, Sobic.001G416900, Sobic.001G495700, Sobic.002G059200, Sobic.002G329900, Sobic.003G004800, Sobic.004G205300, Sobic.006G111200, Sobic.006G214000, Sobic.008G020500, Sobic.008G114500, Sobic.009G001200, Sobic.009G015900, Sobic.009G164900, Sobic.009G190200
GO:0090377	seed trichome initiation	8	5	0.99	0.00117	0.07583	P	Sobic.003G358400, Sobic.010G182100, Sobic.010G182200, Sobic.010G182300, Sobic.010G182600	Sobic.003G358400, Sobic.010G182100, Sobic.010G182200, Sobic.010G182300, Sobic.010G182600
GO:0044763	single-organism cellular process	6150	822	761.48	0.00131	0.08386	P	Sobic.001G003300, Sobic.001G003700, Sobic.001G005800, Sobic.001G009700, Sobic.001G013400, Sobic.001G021500, Sobic.001G023900, Sobic.001G027100, Sobic.001G029300, Sobic.001G033300, Sobic.001G041800, Sobic.001G044700, Sobic.001G045100, Sobic.001G045700, Sobic.001G047800, Sobic.001G062500, Sobic.001G069700, Sobic.001G072000, Sobic.001G074000, Sobic.001G074100, Sobic.001G074700, Sobic.001G080200, Sob…	Sobic.001G003300, Sobic.001G003700, Sobic.001G005800, Sobic.001G009700, Sobic.001G013400, Sobic.001G021500, Sobic.001G023900, Sobic.001G027100, Sobic.001G029300, Sobic.001G033300, Sobic.001G041800, Sobic.001G044700, Sobic.001G045100, Sobic.001G045700, Sobic.001G047800, Sobic.001G062500, Sobic.001G069700, Sobic.001G072000, Sobic.001G074000, Sobic.001G074100, Sobic.001G074700, Sobic.001G080200, Sob…
GO:0071669	plant-type cell wall organization or biogenesis	246	47	30.46	0.00153	0.09674	P	Sobic.001G021500, Sobic.001G033300, Sobic.001G045100, Sobic.001G086000, Sobic.001G086200, Sobic.001G189000, Sobic.001G314000, Sobic.001G409100, Sobic.001G425700, Sobic.001G479800, Sobic.001G528100, Sobic.002G075500, Sobic.002G075900, Sobic.002G274700, Sobic.002G430700, Sobic.003G049600, Sobic.003G127100, Sobic.003G250000, Sobic.003G250700, Sobic.003G274000, Sobic.003G410800, Sobic.004G231300, Sob…	Sobic.001G021500, Sobic.001G033300, Sobic.001G045100, Sobic.001G086000, Sobic.001G086200, Sobic.001G189000, Sobic.001G314000, Sobic.001G409100, Sobic.001G425700, Sobic.001G479800, Sobic.001G528100, Sobic.002G075500, Sobic.002G075900, Sobic.002G274700, Sobic.002G430700, Sobic.003G049600, Sobic.003G127100, Sobic.003G250000, Sobic.003G250700, Sobic.003G274000, Sobic.003G410800, Sobic.004G231300, Sob…
GO:0042744	hydrogen peroxide catabolic process	134	29	16.59	0.00175	0.1093	P	Sobic.001G045100, Sobic.001G080200, Sobic.001G189000, Sobic.001G277000, Sobic.001G314000, Sobic.001G444500, Sobic.001G528100, Sobic.002G234200, Sobic.002G258300, Sobic.002G357000, Sobic.002G416600, Sobic.003G127100, Sobic.003G250000, Sobic.004G242600, Sobic.004G359300, Sobic.005G104100, Sobic.006G247800, Sobic.008G010400, Sobic.008G066700, Sobic.008G114700, Sobic.009G032600, Sobic.009G033400, Sob…	Sobic.001G045100, Sobic.001G080200, Sobic.001G189000, Sobic.001G277000, Sobic.001G314000, Sobic.001G444500, Sobic.001G528100, Sobic.002G234200, Sobic.002G258300, Sobic.002G357000, Sobic.002G416600, Sobic.003G127100, Sobic.003G250000, Sobic.004G242600, Sobic.004G359300, Sobic.005G104100, Sobic.006G247800, Sobic.008G010400, Sobic.008G066700, Sobic.008G114700, Sobic.009G032600, Sobic.009G033400, Sob…
GO:0034728	nucleosome organization	54	15	6.69	0.0018	0.1109	P	Sobic.001G117500, Sobic.001G529400, Sobic.002G403400, Sobic.003G057100, Sobic.003G347900, Sobic.003G387600, Sobic.004G265400, Sobic.004G279601, Sobic.006G165501, Sobic.006G191800, Sobic.007G008300, Sobic.007G132900, Sobic.007G149600, Sobic.007G221800, Sobic.009G167500	Sobic.001G117500, Sobic.001G529400, Sobic.002G403400, Sobic.003G057100, Sobic.003G347900, Sobic.003G387600, Sobic.004G265400, Sobic.004G279601, Sobic.006G165501, Sobic.006G191800, Sobic.007G008300, Sobic.007G132900, Sobic.007G149600, Sobic.007G221800, Sobic.009G167500
GO:0009934	regulation of meristem structural organization	16	7	1.98	0.00182	0.1109	P	Sobic.001G074000, Sobic.002G050700, Sobic.003G387600, Sobic.004G321400, Sobic.006G144700, Sobic.007G207700, Sobic.010G215300	Sobic.001G074000, Sobic.002G050700, Sobic.003G387600, Sobic.004G321400, Sobic.006G144700, Sobic.007G207700, Sobic.010G215300
GO:0034637	cellular carbohydrate biosynthetic process	184	37	22.78	0.00184	0.1109	P	Sobic.001G021500, Sobic.001G045700, Sobic.001G116500, Sobic.001G239500, Sobic.001G401600, Sobic.001G409100, Sobic.001G479800, Sobic.001G506300, Sobic.002G075500, Sobic.002G094600, Sobic.002G274700, Sobic.002G334300, Sobic.002G430700, Sobic.003G049600, Sobic.003G213800, Sobic.003G230500, Sobic.003G298900, Sobic.003G410800, Sobic.004G056000, Sobic.004G163700, Sobic.004G231300, Sobic.004G308600, Sob…	Sobic.001G021500, Sobic.001G045700, Sobic.001G116500, Sobic.001G239500, Sobic.001G401600, Sobic.001G409100, Sobic.001G479800, Sobic.001G506300, Sobic.002G075500, Sobic.002G094600, Sobic.002G274700, Sobic.002G334300, Sobic.002G430700, Sobic.003G049600, Sobic.003G213800, Sobic.003G230500, Sobic.003G298900, Sobic.003G410800, Sobic.004G056000, Sobic.004G163700, Sobic.004G231300, Sobic.004G308600, Sob…
GO:0009833	plant-type primary cell wall biogenesis	3	3	0.37	0.0019	0.1131	P	Sobic.001G021500, Sobic.002G075500, Sobic.003G049600	Sobic.001G021500, Sobic.002G075500, Sobic.003G049600
GO:0009100	glycoprotein metabolic process	99	23	12.26	0.00192	0.1131	P	Sobic.001G520300, Sobic.002G075900, Sobic.003G050900, Sobic.003G153000, Sobic.003G293400, Sobic.003G375300, Sobic.003G397900, Sobic.004G014100, Sobic.004G277400, Sobic.004G337800, Sobic.005G037800, Sobic.005G037900, Sobic.005G160200, Sobic.006G074000, Sobic.006G265600, Sobic.006G282200, Sobic.007G018500, Sobic.008G111400, Sobic.008G141700, Sobic.009G201700, Sobic.010G008800, Sobic.010G059700, Sob…	Sobic.001G520300, Sobic.002G075900, Sobic.003G050900, Sobic.003G153000, Sobic.003G293400, Sobic.003G375300, Sobic.003G397900, Sobic.004G014100, Sobic.004G277400, Sobic.004G337800, Sobic.005G037800, Sobic.005G037900, Sobic.005G160200, Sobic.006G074000, Sobic.006G265600, Sobic.006G282200, Sobic.007G018500, Sobic.008G111400, Sobic.008G141700, Sobic.009G201700, Sobic.010G008800, Sobic.010G059700, Sob…
GO:0000226	microtubule cytoskeleton organization	60	16	7.43	0.00205	0.1194	P	Sobic.001G021500, Sobic.001G107200, Sobic.001G199000, Sobic.002G219900, Sobic.003G034600, Sobic.003G147500, Sobic.003G260700, Sobic.003G300900, Sobic.004G128600, Sobic.005G180800, Sobic.006G035600, Sobic.006G137700, Sobic.006G140600, Sobic.007G172900, Sobic.009G049200, Sobic.010G067600	Sobic.001G021500, Sobic.001G107200, Sobic.001G199000, Sobic.002G219900, Sobic.003G034600, Sobic.003G147500, Sobic.003G260700, Sobic.003G300900, Sobic.004G128600, Sobic.005G180800, Sobic.006G035600, Sobic.006G137700, Sobic.006G140600, Sobic.007G172900, Sobic.009G049200, Sobic.010G067600
GO:0090376	seed trichome differentiation	25	9	3.1	0.00213	0.1227	P	Sobic.001G107200, Sobic.001G513600, Sobic.001G540900, Sobic.003G250700, Sobic.003G358400, Sobic.010G182100, Sobic.010G182200, Sobic.010G182300, Sobic.010G182600	Sobic.001G107200, Sobic.001G513600, Sobic.001G540900, Sobic.003G250700, Sobic.003G358400, Sobic.010G182100, Sobic.010G182200, Sobic.010G182300, Sobic.010G182600
GO:0090627	plant epidermal cell differentiation	77	19	9.53	0.00221	0.1259	P	Sobic.001G106500, Sobic.001G156500, Sobic.001G401600, Sobic.001G496400, Sobic.002G025300, Sobic.003G153000, Sobic.003G223400, Sobic.003G254100, Sobic.003G361300, Sobic.004G035800, Sobic.004G229700, Sobic.004G244500, Sobic.005G047100, Sobic.006G016900, Sobic.006G116000, Sobic.007G187700, Sobic.008G147800, Sobic.009G119100, Sobic.009G219500	Sobic.001G106500, Sobic.001G156500, Sobic.001G401600, Sobic.001G496400, Sobic.002G025300, Sobic.003G153000, Sobic.003G223400, Sobic.003G254100, Sobic.003G361300, Sobic.004G035800, Sobic.004G229700, Sobic.004G244500, Sobic.005G047100, Sobic.006G016900, Sobic.006G116000, Sobic.007G187700, Sobic.008G147800, Sobic.009G119100, Sobic.009G219500
GO:0007010	cytoskeleton organization	124	27	15.35	0.00226	0.1266	P	Sobic.001G021500, Sobic.001G107200, Sobic.001G146000, Sobic.001G199000, Sobic.001G426200, Sobic.001G507200, Sobic.001G540900, Sobic.002G219900, Sobic.003G034600, Sobic.003G147500, Sobic.003G260700, Sobic.003G290500, Sobic.003G300900, Sobic.003G389100, Sobic.004G128600, Sobic.004G246500, Sobic.005G180800, Sobic.006G035600, Sobic.006G137700, Sobic.006G140600, Sobic.007G172900, Sobic.008G110200, Sob…	Sobic.001G021500, Sobic.001G107200, Sobic.001G146000, Sobic.001G199000, Sobic.001G426200, Sobic.001G507200, Sobic.001G540900, Sobic.002G219900, Sobic.003G034600, Sobic.003G147500, Sobic.003G260700, Sobic.003G290500, Sobic.003G300900, Sobic.003G389100, Sobic.004G128600, Sobic.004G246500, Sobic.005G180800, Sobic.006G035600, Sobic.006G137700, Sobic.006G140600, Sobic.007G172900, Sobic.008G110200, Sob…
GO:0045814	negative regulation of gene expression, epigenetic	66	17	8.17	0.00227	0.1266	P	Sobic.001G009700, Sobic.001G110000, Sobic.001G416800, Sobic.001G416900, Sobic.001G495700, Sobic.002G059200, Sobic.002G329900, Sobic.003G004800, Sobic.004G205300, Sobic.006G111200, Sobic.006G214000, Sobic.008G020500, Sobic.008G114500, Sobic.009G001200, Sobic.009G015900, Sobic.009G164900, Sobic.009G190200	Sobic.001G009700, Sobic.001G110000, Sobic.001G416800, Sobic.001G416900, Sobic.001G495700, Sobic.002G059200, Sobic.002G329900, Sobic.003G004800, Sobic.004G205300, Sobic.006G111200, Sobic.006G214000, Sobic.008G020500, Sobic.008G114500, Sobic.009G001200, Sobic.009G015900, Sobic.009G164900, Sobic.009G190200
GO:0042743	hydrogen peroxide metabolic process	149	31	18.45	0.0024	0.1324	P	Sobic.001G045100, Sobic.001G080200, Sobic.001G189000, Sobic.001G277000, Sobic.001G314000, Sobic.001G368100, Sobic.001G444500, Sobic.001G528100, Sobic.002G234200, Sobic.002G258300, Sobic.002G357000, Sobic.002G374650, Sobic.002G416600, Sobic.003G127100, Sobic.003G250000, Sobic.004G242600, Sobic.004G359300, Sobic.005G104100, Sobic.006G247800, Sobic.008G010400, Sobic.008G066700, Sobic.008G114700, Sob…	Sobic.001G045100, Sobic.001G080200, Sobic.001G189000, Sobic.001G277000, Sobic.001G314000, Sobic.001G368100, Sobic.001G444500, Sobic.001G528100, Sobic.002G234200, Sobic.002G258300, Sobic.002G357000, Sobic.002G374650, Sobic.002G416600, Sobic.003G127100, Sobic.003G250000, Sobic.004G242600, Sobic.004G359300, Sobic.005G104100, Sobic.006G247800, Sobic.008G010400, Sobic.008G066700, Sobic.008G114700, Sob…
GO:0051276	chromosome organization	372	65	46.06	0.00243	0.1326	P	Sobic.001G005800, Sobic.001G009700, Sobic.001G117500, Sobic.001G171100, Sobic.001G171200, Sobic.001G210000, Sobic.001G427400, Sobic.001G488100, Sobic.001G494300, Sobic.001G529400, Sobic.002G039600, Sobic.002G119600, Sobic.002G162300, Sobic.002G237200, Sobic.002G351100, Sobic.002G403400, Sobic.002G420000, Sobic.003G004800, Sobic.003G025100, Sobic.003G034600, Sobic.003G055600, Sobic.003G057100, Sob…	Sobic.001G005800, Sobic.001G009700, Sobic.001G117500, Sobic.001G171100, Sobic.001G171200, Sobic.001G210000, Sobic.001G427400, Sobic.001G488100, Sobic.001G494300, Sobic.001G529400, Sobic.002G039600, Sobic.002G119600, Sobic.002G162300, Sobic.002G237200, Sobic.002G351100, Sobic.002G403400, Sobic.002G420000, Sobic.003G004800, Sobic.003G025100, Sobic.003G034600, Sobic.003G055600, Sobic.003G057100, Sob…
GO:0007018	microtubule-based movement	56	15	6.93	0.00267	0.1442	P	Sobic.001G074100, Sobic.001G177900, Sobic.001G196000, Sobic.001G399200, Sobic.002G004100, Sobic.002G390800, Sobic.003G226700, Sobic.003G292700, Sobic.006G035600, Sobic.006G162000, Sobic.006G257200, Sobic.007G168900, Sobic.009G024100, Sobic.009G163100, Sobic.009G202801	Sobic.001G074100, Sobic.001G177900, Sobic.001G196000, Sobic.001G399200, Sobic.002G004100, Sobic.002G390800, Sobic.003G226700, Sobic.003G292700, Sobic.006G035600, Sobic.006G162000, Sobic.006G257200, Sobic.007G168900, Sobic.009G024100, Sobic.009G163100, Sobic.009G202801
GO:0031122	cytoplasmic microtubule organization	17	7	2.1	0.00277	0.1454	P	Sobic.001G021500, Sobic.003G147500, Sobic.003G300900, Sobic.004G128600, Sobic.005G180800, Sobic.006G140600, Sobic.009G049200	Sobic.001G021500, Sobic.003G147500, Sobic.003G300900, Sobic.004G128600, Sobic.005G180800, Sobic.006G140600, Sobic.009G049200
GO:0006486	protein glycosylation	90	21	11.14	0.00279	0.1454	P	Sobic.001G520300, Sobic.002G075900, Sobic.003G050900, Sobic.003G153000, Sobic.003G293400, Sobic.003G375300, Sobic.003G397900, Sobic.004G014100, Sobic.004G277400, Sobic.004G337800, Sobic.005G037800, Sobic.005G037900, Sobic.005G160200, Sobic.006G074000, Sobic.006G265600, Sobic.006G282200, Sobic.007G018500, Sobic.008G111400, Sobic.009G201700, Sobic.010G008800, Sobic.010G059700	Sobic.001G520300, Sobic.002G075900, Sobic.003G050900, Sobic.003G153000, Sobic.003G293400, Sobic.003G375300, Sobic.003G397900, Sobic.004G014100, Sobic.004G277400, Sobic.004G337800, Sobic.005G037800, Sobic.005G037900, Sobic.005G160200, Sobic.006G074000, Sobic.006G265600, Sobic.006G282200, Sobic.007G018500, Sobic.008G111400, Sobic.009G201700, Sobic.010G008800, Sobic.010G059700
GO:0043413	macromolecule glycosylation	90	21	11.14	0.00279	0.1454	P	Sobic.001G520300, Sobic.002G075900, Sobic.003G050900, Sobic.003G153000, Sobic.003G293400, Sobic.003G375300, Sobic.003G397900, Sobic.004G014100, Sobic.004G277400, Sobic.004G337800, Sobic.005G037800, Sobic.005G037900, Sobic.005G160200, Sobic.006G074000, Sobic.006G265600, Sobic.006G282200, Sobic.007G018500, Sobic.008G111400, Sobic.009G201700, Sobic.010G008800, Sobic.010G059700	Sobic.001G520300, Sobic.002G075900, Sobic.003G050900, Sobic.003G153000, Sobic.003G293400, Sobic.003G375300, Sobic.003G397900, Sobic.004G014100, Sobic.004G277400, Sobic.004G337800, Sobic.005G037800, Sobic.005G037900, Sobic.005G160200, Sobic.006G074000, Sobic.006G265600, Sobic.006G282200, Sobic.007G018500, Sobic.008G111400, Sobic.009G201700, Sobic.010G008800, Sobic.010G059700
GO:0043622	cortical microtubule organization	13	6	1.61	0.00282	0.1454	P	Sobic.001G021500, Sobic.003G147500, Sobic.004G128600, Sobic.005G180800, Sobic.006G140600, Sobic.009G049200	Sobic.001G021500, Sobic.003G147500, Sobic.004G128600, Sobic.005G180800, Sobic.006G140600, Sobic.009G049200
GO:0000727	double-strand break repair via break-induced replication	6	4	0.74	0.00286	0.1454	P	Sobic.001G295400, Sobic.003G025100, Sobic.008G020500, Sobic.009G038800	Sobic.001G295400, Sobic.003G025100, Sobic.008G020500, Sobic.009G038800
GO:0031110	regulation of microtubule polymerization or depolymerization	6	4	0.74	0.00286	0.1454	P	Sobic.002G219900, Sobic.004G128600, Sobic.006G137700, Sobic.006G140600	Sobic.002G219900, Sobic.004G128600, Sobic.006G137700, Sobic.006G140600
GO:0000028	ribosomal small subunit assembly	26	9	3.22	0.00291	0.1465	P	Sobic.003G436700, Sobic.004G145701, Sobic.004G145801, Sobic.006G081100, Sobic.007G178600, Sobic.009G191200, Sobic.009G235100, Sobic.010G076400, Sobic.010G205400	Sobic.003G436700, Sobic.004G145701, Sobic.004G145801, Sobic.006G081100, Sobic.007G178600, Sobic.009G191200, Sobic.009G235100, Sobic.010G076400, Sobic.010G205400
GO:0006928	movement of cell or subcellular component	62	16	7.68	0.00295	0.1471	P	Sobic.001G074100, Sobic.001G177900, Sobic.001G196000, Sobic.001G399200, Sobic.002G004100, Sobic.002G390800, Sobic.003G226700, Sobic.003G292700, Sobic.006G035600, Sobic.006G162000, Sobic.006G257200, Sobic.007G168900, Sobic.009G024100, Sobic.009G088700, Sobic.009G163100, Sobic.009G202801	Sobic.001G074100, Sobic.001G177900, Sobic.001G196000, Sobic.001G399200, Sobic.002G004100, Sobic.002G390800, Sobic.003G226700, Sobic.003G292700, Sobic.006G035600, Sobic.006G162000, Sobic.006G257200, Sobic.007G168900, Sobic.009G024100, Sobic.009G088700, Sobic.009G163100, Sobic.009G202801
GO:0016052	carbohydrate catabolic process	189	37	23.4	0.00299	0.1476	P	Sobic.001G099100, Sobic.001G116500, Sobic.001G140700, Sobic.001G230400, Sobic.002G026300, Sobic.002G201700, Sobic.002G251600, Sobic.002G383700, Sobic.002G416000, Sobic.003G072300, Sobic.003G085900, Sobic.003G142100, Sobic.003G148300, Sobic.003G148400, Sobic.003G148500, Sobic.003G247000, Sobic.003G292100, Sobic.003G293800, Sobic.003G311600, Sobic.003G352300, Sobic.003G421201, Sobic.004G233700, Sob…	Sobic.001G099100, Sobic.001G116500, Sobic.001G140700, Sobic.001G230400, Sobic.002G026300, Sobic.002G201700, Sobic.002G251600, Sobic.002G383700, Sobic.002G416000, Sobic.003G072300, Sobic.003G085900, Sobic.003G142100, Sobic.003G148300, Sobic.003G148400, Sobic.003G148500, Sobic.003G247000, Sobic.003G292100, Sobic.003G293800, Sobic.003G311600, Sobic.003G352300, Sobic.003G421201, Sobic.004G233700, Sob…
GO:0065004	protein-DNA complex assembly	85	20	10.52	0.00314	0.1536	P	Sobic.001G117500, Sobic.001G158400, Sobic.001G529400, Sobic.002G351100, Sobic.002G403400, Sobic.003G057100, Sobic.003G347900, Sobic.003G387600, Sobic.004G265400, Sobic.004G279601, Sobic.006G144700, Sobic.006G165501, Sobic.006G191800, Sobic.007G008300, Sobic.007G132900, Sobic.007G149600, Sobic.007G221800, Sobic.008G020500, Sobic.009G001200, Sobic.009G167500	Sobic.001G117500, Sobic.001G158400, Sobic.001G529400, Sobic.002G351100, Sobic.002G403400, Sobic.003G057100, Sobic.003G347900, Sobic.003G387600, Sobic.004G265400, Sobic.004G279601, Sobic.006G144700, Sobic.006G165501, Sobic.006G191800, Sobic.007G008300, Sobic.007G132900, Sobic.007G149600, Sobic.007G221800, Sobic.008G020500, Sobic.009G001200, Sobic.009G167500
GO:0009250	glucan biosynthetic process	109	24	13.5	0.0033	0.1599	P	Sobic.001G021500, Sobic.001G045700, Sobic.001G116500, Sobic.001G239500, Sobic.001G401600, Sobic.001G506300, Sobic.002G075500, Sobic.002G094600, Sobic.002G334300, Sobic.003G049600, Sobic.003G213800, Sobic.003G230500, Sobic.003G298900, Sobic.004G056000, Sobic.004G163700, Sobic.004G308600, Sobic.005G064100, Sobic.006G186200, Sobic.007G050600, Sobic.008G125700, Sobic.009G125900, Sobic.010G090500, Sob…	Sobic.001G021500, Sobic.001G045700, Sobic.001G116500, Sobic.001G239500, Sobic.001G401600, Sobic.001G506300, Sobic.002G075500, Sobic.002G094600, Sobic.002G334300, Sobic.003G049600, Sobic.003G213800, Sobic.003G230500, Sobic.003G298900, Sobic.004G056000, Sobic.004G163700, Sobic.004G308600, Sobic.005G064100, Sobic.006G186200, Sobic.007G050600, Sobic.008G125700, Sobic.009G125900, Sobic.010G090500, Sob…
GO:0046364	monosaccharide biosynthetic process	22	8	2.72	0.00349	0.1676	P	Sobic.001G462200, Sobic.001G506300, Sobic.002G256100, Sobic.003G072300, Sobic.004G128800, Sobic.006G271500, Sobic.008G075200, Sobic.008G097000	Sobic.001G462200, Sobic.001G506300, Sobic.002G256100, Sobic.003G072300, Sobic.004G128800, Sobic.006G271500, Sobic.008G075200, Sobic.008G097000
GO:0006414	translational elongation	47	13	5.82	0.00371	0.1765	P	Sobic.001G151700, Sobic.001G407700, Sobic.002G385100, Sobic.002G406500, Sobic.006G256300, Sobic.006G260400, Sobic.009G242300, Sobic.010G106200, Sobic.010G182100, Sobic.010G182200, Sobic.010G182300, Sobic.010G182600, Sobic.010G251600	Sobic.001G151700, Sobic.001G407700, Sobic.002G385100, Sobic.002G406500, Sobic.006G256300, Sobic.006G260400, Sobic.009G242300, Sobic.010G106200, Sobic.010G182100, Sobic.010G182200, Sobic.010G182300, Sobic.010G182600, Sobic.010G251600
GO:0045492	xylan biosynthetic process	27	9	3.34	0.00389	0.1834	P	Sobic.001G409100, Sobic.001G479800, Sobic.002G430700, Sobic.003G410800, Sobic.005G004900, Sobic.008G072600, Sobic.009G026101, Sobic.009G220100, Sobic.010G238100	Sobic.001G409100, Sobic.001G479800, Sobic.002G430700, Sobic.003G410800, Sobic.005G004900, Sobic.008G072600, Sobic.009G026101, Sobic.009G220100, Sobic.010G238100
GO:0044249	cellular biosynthetic process	3839	523	475.33	0.00396	0.185	P	Sobic.001G009700, Sobic.001G018800, Sobic.001G021500, Sobic.001G023900, Sobic.001G027100, Sobic.001G027600, Sobic.001G029300, Sobic.001G031800, Sobic.001G041800, Sobic.001G044700, Sobic.001G045700, Sobic.001G046100, Sobic.001G067000, Sobic.001G069700, Sobic.001G076500, Sobic.001G094800, Sobic.001G110000, Sobic.001G116100, Sobic.001G116500, Sobic.001G117400, Sobic.001G125900, Sobic.001G129400, Sob…	Sobic.001G009700, Sobic.001G018800, Sobic.001G021500, Sobic.001G023900, Sobic.001G027100, Sobic.001G027600, Sobic.001G029300, Sobic.001G031800, Sobic.001G041800, Sobic.001G044700, Sobic.001G045700, Sobic.001G046100, Sobic.001G067000, Sobic.001G069700, Sobic.001G076500, Sobic.001G094800, Sobic.001G110000, Sobic.001G116100, Sobic.001G116500, Sobic.001G117400, Sobic.001G125900, Sobic.001G129400, Sob…
GO:0006487	protein N-linked glycosylation	37	11	4.58	0.00403	0.1866	P	Sobic.001G520300, Sobic.002G075900, Sobic.003G397900, Sobic.004G014100, Sobic.004G277400, Sobic.004G337800, Sobic.005G037800, Sobic.005G037900, Sobic.005G160200, Sobic.006G265600, Sobic.009G201700	Sobic.001G520300, Sobic.002G075900, Sobic.003G397900, Sobic.004G014100, Sobic.004G277400, Sobic.004G337800, Sobic.005G037800, Sobic.005G037900, Sobic.005G160200, Sobic.006G265600, Sobic.009G201700
GO:0006310	DNA recombination	123	26	15.23	0.00412	0.189	P	Sobic.001G005800, Sobic.001G158400, Sobic.001G285200, Sobic.001G295400, Sobic.001G456500, Sobic.001G494300, Sobic.002G351100, Sobic.002G361700, Sobic.002G420000, Sobic.003G025100, Sobic.003G375100, Sobic.003G387600, Sobic.004G271300, Sobic.004G355500, Sobic.005G210500, Sobic.006G136000, Sobic.006G144700, Sobic.006G155800, Sobic.007G008300, Sobic.007G172900, Sobic.008G020500, Sobic.009G012600, Sob…	Sobic.001G005800, Sobic.001G158400, Sobic.001G285200, Sobic.001G295400, Sobic.001G456500, Sobic.001G494300, Sobic.002G351100, Sobic.002G361700, Sobic.002G420000, Sobic.003G025100, Sobic.003G375100, Sobic.003G387600, Sobic.004G271300, Sobic.004G355500, Sobic.005G210500, Sobic.006G136000, Sobic.006G144700, Sobic.006G155800, Sobic.007G008300, Sobic.007G172900, Sobic.008G020500, Sobic.009G012600, Sob…
GO:0009664	plant-type cell wall organization	161	32	19.93	0.00434	0.1974	P	Sobic.001G033300, Sobic.001G045100, Sobic.001G086000, Sobic.001G086200, Sobic.001G189000, Sobic.001G314000, Sobic.001G425700, Sobic.001G528100, Sobic.002G075900, Sobic.002G274700, Sobic.003G127100, Sobic.003G250000, Sobic.004G231300, Sobic.004G359300, Sobic.005G064100, Sobic.005G104100, Sobic.006G031900, Sobic.006G116000, Sobic.006G163200, Sobic.006G183500, Sobic.006G191700, Sobic.008G066700, Sob…	Sobic.001G033300, Sobic.001G045100, Sobic.001G086000, Sobic.001G086200, Sobic.001G189000, Sobic.001G314000, Sobic.001G425700, Sobic.001G528100, Sobic.002G075900, Sobic.002G274700, Sobic.003G127100, Sobic.003G250000, Sobic.004G231300, Sobic.004G359300, Sobic.005G064100, Sobic.005G104100, Sobic.006G031900, Sobic.006G116000, Sobic.006G163200, Sobic.006G183500, Sobic.006G191700, Sobic.008G066700, Sob…
GO:0022603	regulation of anatomical structure morphogenesis	70	17	8.67	0.0044	0.1977	P	Sobic.001G074000, Sobic.001G295400, Sobic.001G305700, Sobic.001G341400, Sobic.001G342600, Sobic.002G050700, Sobic.002G284100, Sobic.003G387600, Sobic.004G056000, Sobic.004G128600, Sobic.004G269100, Sobic.004G321400, Sobic.006G144700, Sobic.007G207700, Sobic.010G077000, Sobic.010G211800, Sobic.010G215300	Sobic.001G074000, Sobic.001G295400, Sobic.001G305700, Sobic.001G341400, Sobic.001G342600, Sobic.002G050700, Sobic.002G284100, Sobic.003G387600, Sobic.004G056000, Sobic.004G128600, Sobic.004G269100, Sobic.004G321400, Sobic.006G144700, Sobic.007G207700, Sobic.010G077000, Sobic.010G211800, Sobic.010G215300
GO:0031109	microtubule polymerization or depolymerization	14	6	1.73	0.00443	0.1977	P	Sobic.002G219900, Sobic.003G260700, Sobic.004G128600, Sobic.006G137700, Sobic.006G140600, Sobic.009G049200	Sobic.002G219900, Sobic.003G260700, Sobic.004G128600, Sobic.006G137700, Sobic.006G140600, Sobic.009G049200
GO:0045934	negative regulation of nucleobase-containing compound metabolic process	187	36	23.15	0.00449	0.1977	P	Sobic.001G009700, Sobic.001G110000, Sobic.001G240500, Sobic.001G259400, Sobic.001G259600, Sobic.001G259700, Sobic.001G259900, Sobic.001G416800, Sobic.001G416900, Sobic.001G495700, Sobic.001G497800, Sobic.001G513600, Sobic.002G039600, Sobic.002G059200, Sobic.002G113900, Sobic.002G329900, Sobic.003G004800, Sobic.003G010700, Sobic.004G205300, Sobic.006G111200, Sobic.006G144700, Sobic.006G214000, Sob…	Sobic.001G009700, Sobic.001G110000, Sobic.001G240500, Sobic.001G259400, Sobic.001G259600, Sobic.001G259700, Sobic.001G259900, Sobic.001G416800, Sobic.001G416900, Sobic.001G495700, Sobic.001G497800, Sobic.001G513600, Sobic.002G039600, Sobic.002G059200, Sobic.002G113900, Sobic.002G329900, Sobic.003G004800, Sobic.003G010700, Sobic.004G205300, Sobic.006G111200, Sobic.006G144700, Sobic.006G214000, Sob…
GO:0014070	response to organic cyclic compound	200	38	24.76	0.0045	0.1977	P	Sobic.001G290500, Sobic.001G401700, Sobic.001G414200, Sobic.001G448100, Sobic.001G506300, Sobic.001G540900, Sobic.002G109100, Sobic.002G386800, Sobic.003G004800, Sobic.003G017500, Sobic.003G048200, Sobic.003G148300, Sobic.003G177000, Sobic.003G223400, Sobic.003G321000, Sobic.003G394900, Sobic.003G420100, Sobic.004G215500, Sobic.004G229200, Sobic.004G246400, Sobic.004G310600, Sobic.004G329000, Sob…	Sobic.001G290500, Sobic.001G401700, Sobic.001G414200, Sobic.001G448100, Sobic.001G506300, Sobic.001G540900, Sobic.002G109100, Sobic.002G386800, Sobic.003G004800, Sobic.003G017500, Sobic.003G048200, Sobic.003G148300, Sobic.003G177000, Sobic.003G223400, Sobic.003G321000, Sobic.003G394900, Sobic.003G420100, Sobic.004G215500, Sobic.004G229200, Sobic.004G246400, Sobic.004G310600, Sobic.004G329000, Sob…
GO:0070085	glycosylation	118	25	14.61	0.0047	0.2048	P	Sobic.001G520300, Sobic.002G075900, Sobic.003G050900, Sobic.003G153000, Sobic.003G293400, Sobic.003G375300, Sobic.003G397900, Sobic.004G014100, Sobic.004G075900, Sobic.004G277400, Sobic.004G308600, Sobic.004G337800, Sobic.005G037800, Sobic.005G037900, Sobic.005G160200, Sobic.006G074000, Sobic.006G265600, Sobic.006G282200, Sobic.007G018500, Sobic.008G111400, Sobic.008G125700, Sobic.009G201700, Sob…	Sobic.001G520300, Sobic.002G075900, Sobic.003G050900, Sobic.003G153000, Sobic.003G293400, Sobic.003G375300, Sobic.003G397900, Sobic.004G014100, Sobic.004G075900, Sobic.004G277400, Sobic.004G308600, Sobic.004G337800, Sobic.005G037800, Sobic.005G037900, Sobic.005G160200, Sobic.006G074000, Sobic.006G265600, Sobic.006G282200, Sobic.007G018500, Sobic.008G111400, Sobic.008G125700, Sobic.009G201700, Sob…
GO:0010558	negative regulation of macromolecule biosynthetic process	221	41	27.36	0.00504	0.2164	P	Sobic.001G009700, Sobic.001G067000, Sobic.001G110000, Sobic.001G240500, Sobic.001G259400, Sobic.001G259600, Sobic.001G259700, Sobic.001G259900, Sobic.001G399600, Sobic.001G416800, Sobic.001G416900, Sobic.001G495700, Sobic.001G497800, Sobic.001G513600, Sobic.002G039600, Sobic.002G059200, Sobic.002G113900, Sobic.002G329900, Sobic.003G004800, Sobic.003G010700, Sobic.003G049000, Sobic.003G285200, Sob…	Sobic.001G009700, Sobic.001G067000, Sobic.001G110000, Sobic.001G240500, Sobic.001G259400, Sobic.001G259600, Sobic.001G259700, Sobic.001G259900, Sobic.001G399600, Sobic.001G416800, Sobic.001G416900, Sobic.001G495700, Sobic.001G497800, Sobic.001G513600, Sobic.002G039600, Sobic.002G059200, Sobic.002G113900, Sobic.002G329900, Sobic.003G004800, Sobic.003G010700, Sobic.003G049000, Sobic.003G285200, Sob…
GO:0045165	cell fate commitment	38	11	4.71	0.00505	0.2164	P	Sobic.002G039400, Sobic.002G194400, Sobic.002G342800, Sobic.003G358400, Sobic.005G017500, Sobic.007G187700, Sobic.009G231800, Sobic.010G182100, Sobic.010G182200, Sobic.010G182300, Sobic.010G182600	Sobic.002G039400, Sobic.002G194400, Sobic.002G342800, Sobic.003G358400, Sobic.005G017500, Sobic.007G187700, Sobic.009G231800, Sobic.010G182100, Sobic.010G182200, Sobic.010G182300, Sobic.010G182600
GO:0048856	anatomical structure development	1442	210	178.54	0.00528	0.2244	P	Sobic.001G033300, Sobic.001G074000, Sobic.001G081100, Sobic.001G106500, Sobic.001G107200, Sobic.001G107300, Sobic.001G113200, Sobic.001G121900, Sobic.001G125900, Sobic.001G141200, Sobic.001G149600, Sobic.001G156500, Sobic.001G188600, Sobic.001G199000, Sobic.001G199400, Sobic.001G261700, Sobic.001G285200, Sobic.001G286300, Sobic.001G295400, Sobic.001G296000, Sobic.001G305700, Sobic.001G308500, Sob…	Sobic.001G033300, Sobic.001G074000, Sobic.001G081100, Sobic.001G106500, Sobic.001G107200, Sobic.001G107300, Sobic.001G113200, Sobic.001G121900, Sobic.001G125900, Sobic.001G141200, Sobic.001G149600, Sobic.001G156500, Sobic.001G188600, Sobic.001G199000, Sobic.001G199400, Sobic.001G261700, Sobic.001G285200, Sobic.001G286300, Sobic.001G295400, Sobic.001G296000, Sobic.001G305700, Sobic.001G308500, Sob…
GO:0051726	regulation of cell cycle	113	24	13.99	0.00535	0.2255	P	Sobic.001G295000, Sobic.001G513600, Sobic.001G530600, Sobic.002G227100, Sobic.002G357800, Sobic.003G034600, Sobic.003G387600, Sobic.004G020600, Sobic.004G024300, Sobic.004G200000, Sobic.004G271300, Sobic.006G126700, Sobic.006G134900, Sobic.006G144700, Sobic.006G155800, Sobic.006G171400, Sobic.006G225200, Sobic.007G187700, Sobic.007G207700, Sobic.008G020500, Sobic.008G101900, Sobic.009G192700, Sob…	Sobic.001G295000, Sobic.001G513600, Sobic.001G530600, Sobic.002G227100, Sobic.002G357800, Sobic.003G034600, Sobic.003G387600, Sobic.004G020600, Sobic.004G024300, Sobic.004G200000, Sobic.004G271300, Sobic.006G126700, Sobic.006G134900, Sobic.006G144700, Sobic.006G155800, Sobic.006G171400, Sobic.006G225200, Sobic.007G187700, Sobic.007G207700, Sobic.008G020500, Sobic.008G101900, Sobic.009G192700, Sob…
GO:0009101	glycoprotein biosynthetic process	95	21	11.76	0.00549	0.2284	P	Sobic.001G520300, Sobic.002G075900, Sobic.003G050900, Sobic.003G153000, Sobic.003G293400, Sobic.003G375300, Sobic.003G397900, Sobic.004G014100, Sobic.004G277400, Sobic.004G337800, Sobic.005G037800, Sobic.005G037900, Sobic.005G160200, Sobic.006G074000, Sobic.006G265600, Sobic.006G282200, Sobic.007G018500, Sobic.008G111400, Sobic.009G201700, Sobic.010G008800, Sobic.010G059700	Sobic.001G520300, Sobic.002G075900, Sobic.003G050900, Sobic.003G153000, Sobic.003G293400, Sobic.003G375300, Sobic.003G397900, Sobic.004G014100, Sobic.004G277400, Sobic.004G337800, Sobic.005G037800, Sobic.005G037900, Sobic.005G160200, Sobic.006G074000, Sobic.006G265600, Sobic.006G282200, Sobic.007G018500, Sobic.008G111400, Sobic.009G201700, Sobic.010G008800, Sobic.010G059700
GO:1902679	negative regulation of RNA biosynthetic process	170	33	21.05	0.00555	0.2284	P	Sobic.001G009700, Sobic.001G110000, Sobic.001G240500, Sobic.001G259400, Sobic.001G259600, Sobic.001G259700, Sobic.001G259900, Sobic.001G416800, Sobic.001G416900, Sobic.001G495700, Sobic.001G497800, Sobic.002G059200, Sobic.002G113900, Sobic.002G329900, Sobic.003G004800, Sobic.003G010700, Sobic.004G205300, Sobic.006G111200, Sobic.006G144700, Sobic.006G214000, Sobic.006G274000, Sobic.007G083000, Sob…	Sobic.001G009700, Sobic.001G110000, Sobic.001G240500, Sobic.001G259400, Sobic.001G259600, Sobic.001G259700, Sobic.001G259900, Sobic.001G416800, Sobic.001G416900, Sobic.001G495700, Sobic.001G497800, Sobic.002G059200, Sobic.002G113900, Sobic.002G329900, Sobic.003G004800, Sobic.003G010700, Sobic.004G205300, Sobic.006G111200, Sobic.006G144700, Sobic.006G214000, Sobic.006G274000, Sobic.007G083000, Sob…
GO:1903507	negative regulation of nucleic acid-templated transcription	170	33	21.05	0.00555	0.2284	P	Sobic.001G009700, Sobic.001G110000, Sobic.001G240500, Sobic.001G259400, Sobic.001G259600, Sobic.001G259700, Sobic.001G259900, Sobic.001G416800, Sobic.001G416900, Sobic.001G495700, Sobic.001G497800, Sobic.002G059200, Sobic.002G113900, Sobic.002G329900, Sobic.003G004800, Sobic.003G010700, Sobic.004G205300, Sobic.006G111200, Sobic.006G144700, Sobic.006G214000, Sobic.006G274000, Sobic.007G083000, Sob…	Sobic.001G009700, Sobic.001G110000, Sobic.001G240500, Sobic.001G259400, Sobic.001G259600, Sobic.001G259700, Sobic.001G259900, Sobic.001G416800, Sobic.001G416900, Sobic.001G495700, Sobic.001G497800, Sobic.002G059200, Sobic.002G113900, Sobic.002G329900, Sobic.003G004800, Sobic.003G010700, Sobic.004G205300, Sobic.006G111200, Sobic.006G144700, Sobic.006G214000, Sobic.006G274000, Sobic.007G083000, Sob…
GO:0044767	single-organism developmental process	1694	243	209.75	0.00579	0.2364	P	Sobic.001G023900, Sobic.001G033300, Sobic.001G068500, Sobic.001G074000, Sobic.001G081100, Sobic.001G086900, Sobic.001G106500, Sobic.001G107200, Sobic.001G107300, Sobic.001G113200, Sobic.001G116500, Sobic.001G121900, Sobic.001G125900, Sobic.001G141200, Sobic.001G149600, Sobic.001G156500, Sobic.001G184800, Sobic.001G188600, Sobic.001G199000, Sobic.001G199400, Sobic.001G210000, Sobic.001G261700, Sob…	Sobic.001G023900, Sobic.001G033300, Sobic.001G068500, Sobic.001G074000, Sobic.001G081100, Sobic.001G086900, Sobic.001G106500, Sobic.001G107200, Sobic.001G107300, Sobic.001G113200, Sobic.001G116500, Sobic.001G121900, Sobic.001G125900, Sobic.001G141200, Sobic.001G149600, Sobic.001G156500, Sobic.001G184800, Sobic.001G188600, Sobic.001G199000, Sobic.001G199400, Sobic.001G210000, Sobic.001G261700, Sob…
GO:0030243	cellulose metabolic process	72	17	8.91	0.00596	0.237	P	Sobic.001G021500, Sobic.001G045700, Sobic.001G099100, Sobic.002G075500, Sobic.002G094600, Sobic.002G334300, Sobic.003G049600, Sobic.003G148500, Sobic.005G064100, Sobic.006G116000, Sobic.006G134700, Sobic.007G050600, Sobic.008G125700, Sobic.009G125900, Sobic.010G090500, Sobic.010G101900, Sobic.010G196300	Sobic.001G021500, Sobic.001G045700, Sobic.001G099100, Sobic.002G075500, Sobic.002G094600, Sobic.002G334300, Sobic.003G049600, Sobic.003G148500, Sobic.005G064100, Sobic.006G116000, Sobic.006G134700, Sobic.007G050600, Sobic.008G125700, Sobic.009G125900, Sobic.010G090500, Sobic.010G101900, Sobic.010G196300
GO:0000272	polysaccharide catabolic process	114	24	14.12	0.00601	0.237	P	Sobic.001G099100, Sobic.001G230400, Sobic.002G251600, Sobic.002G383700, Sobic.002G416000, Sobic.003G085900, Sobic.003G142100, Sobic.003G148300, Sobic.003G148400, Sobic.003G148500, Sobic.003G247000, Sobic.003G292100, Sobic.003G293800, Sobic.003G311600, Sobic.004G233700, Sobic.004G350500, Sobic.005G082100, Sobic.006G086900, Sobic.006G134700, Sobic.006G157700, Sobic.006G235600, Sobic.007G146200, Sob…	Sobic.001G099100, Sobic.001G230400, Sobic.002G251600, Sobic.002G383700, Sobic.002G416000, Sobic.003G085900, Sobic.003G142100, Sobic.003G148300, Sobic.003G148400, Sobic.003G148500, Sobic.003G247000, Sobic.003G292100, Sobic.003G293800, Sobic.003G311600, Sobic.004G233700, Sobic.004G350500, Sobic.005G082100, Sobic.006G086900, Sobic.006G134700, Sobic.006G157700, Sobic.006G235600, Sobic.007G146200, Sob…
GO:0070507	regulation of microtubule cytoskeleton organization	7	4	0.87	0.00601	0.237	P	Sobic.002G219900, Sobic.004G128600, Sobic.006G137700, Sobic.006G140600	Sobic.002G219900, Sobic.004G128600, Sobic.006G137700, Sobic.006G140600
GO:0097503	sialylation	7	4	0.87	0.00601	0.237	P	Sobic.004G014100, Sobic.005G037800, Sobic.005G037900, Sobic.005G160200	Sobic.004G014100, Sobic.005G037800, Sobic.005G037900, Sobic.005G160200
GO:0032502	developmental process	1726	247	213.71	0.00607	0.237	P	Sobic.001G023900, Sobic.001G033300, Sobic.001G068500, Sobic.001G074000, Sobic.001G081100, Sobic.001G086900, Sobic.001G106500, Sobic.001G107200, Sobic.001G107300, Sobic.001G113200, Sobic.001G116500, Sobic.001G121900, Sobic.001G125900, Sobic.001G141200, Sobic.001G149600, Sobic.001G156500, Sobic.001G184800, Sobic.001G188600, Sobic.001G199000, Sobic.001G199400, Sobic.001G210000, Sobic.001G261700, Sob…	Sobic.001G023900, Sobic.001G033300, Sobic.001G068500, Sobic.001G074000, Sobic.001G081100, Sobic.001G086900, Sobic.001G106500, Sobic.001G107200, Sobic.001G107300, Sobic.001G113200, Sobic.001G116500, Sobic.001G121900, Sobic.001G125900, Sobic.001G141200, Sobic.001G149600, Sobic.001G156500, Sobic.001G184800, Sobic.001G188600, Sobic.001G199000, Sobic.001G199400, Sobic.001G210000, Sobic.001G261700, Sob…
GO:0051253	negative regulation of RNA metabolic process	171	33	21.17	0.00608	0.237	P	Sobic.001G009700, Sobic.001G110000, Sobic.001G240500, Sobic.001G259400, Sobic.001G259600, Sobic.001G259700, Sobic.001G259900, Sobic.001G416800, Sobic.001G416900, Sobic.001G495700, Sobic.001G497800, Sobic.002G059200, Sobic.002G113900, Sobic.002G329900, Sobic.003G004800, Sobic.003G010700, Sobic.004G205300, Sobic.006G111200, Sobic.006G144700, Sobic.006G214000, Sobic.006G274000, Sobic.007G083000, Sob…	Sobic.001G009700, Sobic.001G110000, Sobic.001G240500, Sobic.001G259400, Sobic.001G259600, Sobic.001G259700, Sobic.001G259900, Sobic.001G416800, Sobic.001G416900, Sobic.001G495700, Sobic.001G497800, Sobic.002G059200, Sobic.002G113900, Sobic.002G329900, Sobic.003G004800, Sobic.003G010700, Sobic.004G205300, Sobic.006G111200, Sobic.006G144700, Sobic.006G214000, Sobic.006G274000, Sobic.007G083000, Sob…
GO:0071824	protein-DNA complex subunit organization	90	20	11.14	0.00623	0.2408	P	Sobic.001G117500, Sobic.001G158400, Sobic.001G529400, Sobic.002G351100, Sobic.002G403400, Sobic.003G057100, Sobic.003G347900, Sobic.003G387600, Sobic.004G265400, Sobic.004G279601, Sobic.006G144700, Sobic.006G165501, Sobic.006G191800, Sobic.007G008300, Sobic.007G132900, Sobic.007G149600, Sobic.007G221800, Sobic.008G020500, Sobic.009G001200, Sobic.009G167500	Sobic.001G117500, Sobic.001G158400, Sobic.001G529400, Sobic.002G351100, Sobic.002G403400, Sobic.003G057100, Sobic.003G347900, Sobic.003G387600, Sobic.004G265400, Sobic.004G279601, Sobic.006G144700, Sobic.006G165501, Sobic.006G191800, Sobic.007G008300, Sobic.007G132900, Sobic.007G149600, Sobic.007G221800, Sobic.008G020500, Sobic.009G001200, Sobic.009G167500
GO:0010374	stomatal complex development	39	11	4.83	0.00627	0.2408	P	Sobic.001G106500, Sobic.001G496400, Sobic.002G025300, Sobic.003G225500, Sobic.004G229700, Sobic.004G288600, Sobic.006G116000, Sobic.007G187700, Sobic.008G025600, Sobic.010G020600, Sobic.010G077000	Sobic.001G106500, Sobic.001G496400, Sobic.002G025300, Sobic.003G225500, Sobic.004G229700, Sobic.004G288600, Sobic.006G116000, Sobic.007G187700, Sobic.008G025600, Sobic.010G020600, Sobic.010G077000
GO:0010052	guard cell differentiation	15	6	1.86	0.00661	0.2502	P	Sobic.001G106500, Sobic.001G496400, Sobic.002G025300, Sobic.004G229700, Sobic.006G116000, Sobic.007G187700	Sobic.001G106500, Sobic.001G496400, Sobic.002G025300, Sobic.004G229700, Sobic.006G116000, Sobic.007G187700
GO:0030865	cortical cytoskeleton organization	15	6	1.86	0.00661	0.2502	P	Sobic.001G021500, Sobic.003G147500, Sobic.004G128600, Sobic.005G180800, Sobic.006G140600, Sobic.009G049200	Sobic.001G021500, Sobic.003G147500, Sobic.004G128600, Sobic.005G180800, Sobic.006G140600, Sobic.009G049200
GO:0009200	deoxyribonucleoside triphosphate metabolic process	4	3	0.5	0.00688	0.2566	P	Sobic.001G142000, Sobic.001G230200, Sobic.010G054600	Sobic.001G142000, Sobic.001G230200, Sobic.010G054600
GO:0031113	regulation of microtubule polymerization	4	3	0.5	0.00688	0.2566	P	Sobic.002G219900, Sobic.004G128600, Sobic.006G137700	Sobic.002G219900, Sobic.004G128600, Sobic.006G137700
GO:0045493	xylan catabolic process	11	5	1.36	0.00701	0.2567	P	Sobic.003G085900, Sobic.003G142100, Sobic.004G233700, Sobic.006G157700, Sobic.006G235600	Sobic.003G085900, Sobic.003G142100, Sobic.004G233700, Sobic.006G157700, Sobic.006G235600
GO:0046785	microtubule polymerization	11	5	1.36	0.00701	0.2567	P	Sobic.002G219900, Sobic.003G260700, Sobic.004G128600, Sobic.006G137700, Sobic.009G049200	Sobic.002G219900, Sobic.003G260700, Sobic.004G128600, Sobic.006G137700, Sobic.009G049200
GO:0044699	single-organism process	8320	1080	1030.16	0.00707	0.2567	P	Sobic.001G003300, Sobic.001G003700, Sobic.001G005800, Sobic.001G009700, Sobic.001G012900, Sobic.001G013400, Sobic.001G021500, Sobic.001G023900, Sobic.001G027100, Sobic.001G029300, Sobic.001G032000, Sobic.001G033300, Sobic.001G041800, Sobic.001G044700, Sobic.001G045100, Sobic.001G045700, Sobic.001G047800, Sobic.001G050900, Sobic.001G062500, Sobic.001G068500, Sobic.001G069700, Sobic.001G070700, Sob…	Sobic.001G003300, Sobic.001G003700, Sobic.001G005800, Sobic.001G009700, Sobic.001G012900, Sobic.001G013400, Sobic.001G021500, Sobic.001G023900, Sobic.001G027100, Sobic.001G029300, Sobic.001G032000, Sobic.001G033300, Sobic.001G041800, Sobic.001G044700, Sobic.001G045100, Sobic.001G045700, Sobic.001G047800, Sobic.001G050900, Sobic.001G062500, Sobic.001G068500, Sobic.001G069700, Sobic.001G070700, Sob…
GO:0031327	negative regulation of cellular biosynthetic process	232	42	28.73	0.00708	0.2567	P	Sobic.001G009700, Sobic.001G067000, Sobic.001G110000, Sobic.001G240500, Sobic.001G259400, Sobic.001G259600, Sobic.001G259700, Sobic.001G259900, Sobic.001G399600, Sobic.001G416800, Sobic.001G416900, Sobic.001G495700, Sobic.001G497800, Sobic.001G513600, Sobic.002G039600, Sobic.002G059200, Sobic.002G113900, Sobic.002G329900, Sobic.003G004800, Sobic.003G010700, Sobic.003G049000, Sobic.003G285200, Sob…	Sobic.001G009700, Sobic.001G067000, Sobic.001G110000, Sobic.001G240500, Sobic.001G259400, Sobic.001G259600, Sobic.001G259700, Sobic.001G259900, Sobic.001G399600, Sobic.001G416800, Sobic.001G416900, Sobic.001G495700, Sobic.001G497800, Sobic.001G513600, Sobic.002G039600, Sobic.002G059200, Sobic.002G113900, Sobic.002G329900, Sobic.003G004800, Sobic.003G010700, Sobic.003G049000, Sobic.003G285200, Sob…
GO:0006259	DNA metabolic process	453	74	56.09	0.00731	0.2632	P	Sobic.001G005800, Sobic.001G027100, Sobic.001G142000, Sobic.001G158400, Sobic.001G166800, Sobic.001G210000, Sobic.001G285200, Sobic.001G295400, Sobic.001G448100, Sobic.001G456500, Sobic.001G486600, Sobic.001G494300, Sobic.001G513600, Sobic.001G530600, Sobic.002G039600, Sobic.002G119600, Sobic.002G280100, Sobic.002G351100, Sobic.002G361700, Sobic.002G371100, Sobic.002G385400, Sobic.002G420000, Sob…	Sobic.001G005800, Sobic.001G027100, Sobic.001G142000, Sobic.001G158400, Sobic.001G166800, Sobic.001G210000, Sobic.001G285200, Sobic.001G295400, Sobic.001G448100, Sobic.001G456500, Sobic.001G486600, Sobic.001G494300, Sobic.001G513600, Sobic.001G530600, Sobic.002G039600, Sobic.002G119600, Sobic.002G280100, Sobic.002G351100, Sobic.002G361700, Sobic.002G371100, Sobic.002G385400, Sobic.002G420000, Sob…
GO:1901564	organonitrogen compound metabolic process	1696	242	209.99	0.00757	0.2707	P	Sobic.001G018800, Sobic.001G022000, Sobic.001G027600, Sobic.001G029300, Sobic.001G031800, Sobic.001G036300, Sobic.001G041800, Sobic.001G046100, Sobic.001G047800, Sobic.001G062500, Sobic.001G067000, Sobic.001G076500, Sobic.001G116100, Sobic.001G129400, Sobic.001G140700, Sobic.001G142000, Sobic.001G151700, Sobic.001G202600, Sobic.001G225700, Sobic.001G226500, Sobic.001G249600, Sobic.001G282200, Sob…	Sobic.001G018800, Sobic.001G022000, Sobic.001G027600, Sobic.001G029300, Sobic.001G031800, Sobic.001G036300, Sobic.001G041800, Sobic.001G046100, Sobic.001G047800, Sobic.001G062500, Sobic.001G067000, Sobic.001G076500, Sobic.001G116100, Sobic.001G129400, Sobic.001G140700, Sobic.001G142000, Sobic.001G151700, Sobic.001G202600, Sobic.001G225700, Sobic.001G226500, Sobic.001G249600, Sobic.001G282200, Sob…
GO:0010016	shoot system morphogenesis	110	23	13.62	0.00768	0.2716	P	Sobic.001G106500, Sobic.001G341400, Sobic.001G488900, Sobic.001G496400, Sobic.001G515800, Sobic.002G025300, Sobic.002G035500, Sobic.003G052700, Sobic.003G225500, Sobic.003G274400, Sobic.003G369200, Sobic.003G424950, Sobic.004G229700, Sobic.004G288600, Sobic.005G032400, Sobic.006G116000, Sobic.007G054500, Sobic.007G187700, Sobic.007G201400, Sobic.008G025600, Sobic.008G137500, Sobic.010G020600, Sob…	Sobic.001G106500, Sobic.001G341400, Sobic.001G488900, Sobic.001G496400, Sobic.001G515800, Sobic.002G025300, Sobic.002G035500, Sobic.003G052700, Sobic.003G225500, Sobic.003G274400, Sobic.003G369200, Sobic.003G424950, Sobic.004G229700, Sobic.004G288600, Sobic.005G032400, Sobic.006G116000, Sobic.007G054500, Sobic.007G187700, Sobic.007G201400, Sobic.008G025600, Sobic.008G137500, Sobic.010G020600, Sob…
GO:0007067	mitotic nuclear division	40	11	4.95	0.0077	0.2716	P	Sobic.001G013400, Sobic.001G494300, Sobic.002G162300, Sobic.003G179500, Sobic.004G200000, Sobic.006G126700, Sobic.006G136000, Sobic.006G140600, Sobic.007G097000, Sobic.009G049200, Sobic.009G184200	Sobic.001G013400, Sobic.001G494300, Sobic.002G162300, Sobic.003G179500, Sobic.004G200000, Sobic.006G126700, Sobic.006G136000, Sobic.006G140600, Sobic.007G097000, Sobic.009G049200, Sobic.009G184200
GO:0072593	reactive oxygen species metabolic process	200	37	24.76	0.00778	0.2726	P	Sobic.001G045100, Sobic.001G080200, Sobic.001G189000, Sobic.001G277000, Sobic.001G314000, Sobic.001G368100, Sobic.001G444500, Sobic.001G528100, Sobic.002G214600, Sobic.002G234200, Sobic.002G258300, Sobic.002G357000, Sobic.002G374650, Sobic.002G416600, Sobic.003G127100, Sobic.003G250000, Sobic.004G003900, Sobic.004G242600, Sobic.004G319800, Sobic.004G359300, Sobic.005G104100, Sobic.005G154000, Sob…	Sobic.001G045100, Sobic.001G080200, Sobic.001G189000, Sobic.001G277000, Sobic.001G314000, Sobic.001G368100, Sobic.001G444500, Sobic.001G528100, Sobic.002G214600, Sobic.002G234200, Sobic.002G258300, Sobic.002G357000, Sobic.002G374650, Sobic.002G416600, Sobic.003G127100, Sobic.003G250000, Sobic.004G003900, Sobic.004G242600, Sobic.004G319800, Sobic.004G359300, Sobic.005G104100, Sobic.005G154000, Sob…
GO:0009890	negative regulation of biosynthetic process	235	42	29.1	0.00884	0.3076	P	Sobic.001G009700, Sobic.001G067000, Sobic.001G110000, Sobic.001G240500, Sobic.001G259400, Sobic.001G259600, Sobic.001G259700, Sobic.001G259900, Sobic.001G399600, Sobic.001G416800, Sobic.001G416900, Sobic.001G495700, Sobic.001G497800, Sobic.001G513600, Sobic.002G039600, Sobic.002G059200, Sobic.002G113900, Sobic.002G329900, Sobic.003G004800, Sobic.003G010700, Sobic.003G049000, Sobic.003G285200, Sob…	Sobic.001G009700, Sobic.001G067000, Sobic.001G110000, Sobic.001G240500, Sobic.001G259400, Sobic.001G259600, Sobic.001G259700, Sobic.001G259900, Sobic.001G399600, Sobic.001G416800, Sobic.001G416900, Sobic.001G495700, Sobic.001G497800, Sobic.001G513600, Sobic.002G039600, Sobic.002G059200, Sobic.002G113900, Sobic.002G329900, Sobic.003G004800, Sobic.003G010700, Sobic.003G049000, Sobic.003G285200, Sob…
GO:0046939	nucleotide phosphorylation	75	17	9.29	0.00912	0.3152	P	Sobic.001G140700, Sobic.001G518500, Sobic.002G026300, Sobic.002G201700, Sobic.003G072300, Sobic.003G233500, Sobic.003G352300, Sobic.003G421201, Sobic.004G261800, Sobic.005G034400, Sobic.008G084100, Sobic.008G084600, Sobic.009G119100, Sobic.009G259200, Sobic.010G026925, Sobic.010G027000, Sobic.010G101600	Sobic.001G140700, Sobic.001G518500, Sobic.002G026300, Sobic.002G201700, Sobic.003G072300, Sobic.003G233500, Sobic.003G352300, Sobic.003G421201, Sobic.004G261800, Sobic.005G034400, Sobic.008G084100, Sobic.008G084600, Sobic.009G119100, Sobic.009G259200, Sobic.010G026925, Sobic.010G027000, Sobic.010G101600
GO:0006996	organelle organization	1086	160	134.47	0.0094	0.3216	P	Sobic.001G005800, Sobic.001G009700, Sobic.001G012900, Sobic.001G013400, Sobic.001G021500, Sobic.001G098900, Sobic.001G107200, Sobic.001G117500, Sobic.001G146000, Sobic.001G151700, Sobic.001G171100, Sobic.001G171200, Sobic.001G172300, Sobic.001G199000, Sobic.001G210000, Sobic.001G285200, Sobic.001G305700, Sobic.001G423300, Sobic.001G426200, Sobic.001G427400, Sobic.001G480700, Sobic.001G488100, Sob…	Sobic.001G005800, Sobic.001G009700, Sobic.001G012900, Sobic.001G013400, Sobic.001G021500, Sobic.001G098900, Sobic.001G107200, Sobic.001G117500, Sobic.001G146000, Sobic.001G151700, Sobic.001G171100, Sobic.001G171200, Sobic.001G172300, Sobic.001G199000, Sobic.001G210000, Sobic.001G285200, Sobic.001G305700, Sobic.001G423300, Sobic.001G426200, Sobic.001G427400, Sobic.001G480700, Sobic.001G488100, Sob…
GO:0010413	glucuronoxylan metabolic process	16	6	1.98	0.00949	0.3216	P	Sobic.001G409100, Sobic.001G479800, Sobic.002G430700, Sobic.003G410800, Sobic.009G026101, Sobic.009G220100	Sobic.001G409100, Sobic.001G479800, Sobic.002G430700, Sobic.003G410800, Sobic.009G026101, Sobic.009G220100
GO:0010417	glucuronoxylan biosynthetic process	16	6	1.98	0.00949	0.3216	P	Sobic.001G409100, Sobic.001G479800, Sobic.002G430700, Sobic.003G410800, Sobic.009G026101, Sobic.009G220100	Sobic.001G409100, Sobic.001G479800, Sobic.002G430700, Sobic.003G410800, Sobic.009G026101, Sobic.009G220100
GO:0044391	ribosomal subunit	251	79	33.93	1.1e-13	9.614e-11	C	Sobic.001G018800, Sobic.001G031800, Sobic.001G046100, Sobic.001G076500, Sobic.001G175300, Sobic.001G225700, Sobic.001G226500, Sobic.001G376600, Sobic.001G444800, Sobic.001G453300, Sobic.001G510800, Sobic.002G074200, Sobic.002G179300, Sobic.002G200600, Sobic.002G253100, Sobic.002G255100, Sobic.002G255300, Sobic.002G286900, Sobic.002G331300, Sobic.002G348100, Sobic.002G371100, Sobic.002G374900, Sob…	Sobic.001G018800, Sobic.001G031800, Sobic.001G046100, Sobic.001G076500, Sobic.001G175300, Sobic.001G225700, Sobic.001G226500, Sobic.001G376600, Sobic.001G444800, Sobic.001G453300, Sobic.001G510800, Sobic.002G074200, Sobic.002G179300, Sobic.002G200600, Sobic.002G253100, Sobic.002G255100, Sobic.002G255300, Sobic.002G286900, Sobic.002G331300, Sobic.002G348100, Sobic.002G371100, Sobic.002G374900, Sob…
GO:0043228	non-membrane-bounded organelle	1179	244	159.39	6.8e-13	1.981e-10	C	Sobic.001G005800, Sobic.001G008300, Sobic.001G009700, Sobic.001G013400, Sobic.001G018800, Sobic.001G021300, Sobic.001G021400, Sobic.001G027100, Sobic.001G027600, Sobic.001G031800, Sobic.001G046100, Sobic.001G067000, Sobic.001G074100, Sobic.001G076500, Sobic.001G094500, Sobic.001G107200, Sobic.001G110000, Sobic.001G112600, Sobic.001G117400, Sobic.001G117500, Sobic.001G129400, Sobic.001G136500, Sob…	Sobic.001G005800, Sobic.001G008300, Sobic.001G009700, Sobic.001G013400, Sobic.001G018800, Sobic.001G021300, Sobic.001G021400, Sobic.001G027100, Sobic.001G027600, Sobic.001G031800, Sobic.001G046100, Sobic.001G067000, Sobic.001G074100, Sobic.001G076500, Sobic.001G094500, Sobic.001G107200, Sobic.001G110000, Sobic.001G112600, Sobic.001G117400, Sobic.001G117500, Sobic.001G129400, Sobic.001G136500, Sob…
GO:0043232	intracellular non-membrane-bounded organelle	1179	244	159.39	6.8e-13	1.981e-10	C	Sobic.001G005800, Sobic.001G008300, Sobic.001G009700, Sobic.001G013400, Sobic.001G018800, Sobic.001G021300, Sobic.001G021400, Sobic.001G027100, Sobic.001G027600, Sobic.001G031800, Sobic.001G046100, Sobic.001G067000, Sobic.001G074100, Sobic.001G076500, Sobic.001G094500, Sobic.001G107200, Sobic.001G110000, Sobic.001G112600, Sobic.001G117400, Sobic.001G117500, Sobic.001G129400, Sobic.001G136500, Sob…	Sobic.001G005800, Sobic.001G008300, Sobic.001G009700, Sobic.001G013400, Sobic.001G018800, Sobic.001G021300, Sobic.001G021400, Sobic.001G027100, Sobic.001G027600, Sobic.001G031800, Sobic.001G046100, Sobic.001G067000, Sobic.001G074100, Sobic.001G076500, Sobic.001G094500, Sobic.001G107200, Sobic.001G110000, Sobic.001G112600, Sobic.001G117400, Sobic.001G117500, Sobic.001G129400, Sobic.001G136500, Sob…
GO:0022626	cytosolic ribosome	247	76	33.39	1.1e-12	2.404e-10	C	Sobic.001G018800, Sobic.001G046100, Sobic.001G175300, Sobic.001G225700, Sobic.001G226500, Sobic.001G228200, Sobic.001G376600, Sobic.001G444800, Sobic.001G510800, Sobic.002G074200, Sobic.002G179300, Sobic.002G200600, Sobic.002G255100, Sobic.002G255300, Sobic.002G286900, Sobic.002G331300, Sobic.002G348100, Sobic.002G371100, Sobic.002G374900, Sobic.002G385100, Sobic.002G414700, Sobic.002G415500, Sob…	Sobic.001G018800, Sobic.001G046100, Sobic.001G175300, Sobic.001G225700, Sobic.001G226500, Sobic.001G228200, Sobic.001G376600, Sobic.001G444800, Sobic.001G510800, Sobic.002G074200, Sobic.002G179300, Sobic.002G200600, Sobic.002G255100, Sobic.002G255300, Sobic.002G286900, Sobic.002G331300, Sobic.002G348100, Sobic.002G371100, Sobic.002G374900, Sobic.002G385100, Sobic.002G414700, Sobic.002G415500, Sob…
GO:0071944	cell periphery	2413	435	326.21	3.2e-12	5.594e-10	C	Sobic.001G002400, Sobic.001G003300, Sobic.001G003700, Sobic.001G021300, Sobic.001G021400, Sobic.001G021500, Sobic.001G026700, Sobic.001G033300, Sobic.001G036300, Sobic.001G037400, Sobic.001G045100, Sobic.001G046400, Sobic.001G074000, Sobic.001G077200, Sobic.001G081100, Sobic.001G083500, Sobic.001G085200, Sobic.001G098900, Sobic.001G107200, Sobic.001G112600, Sobic.001G113800, Sobic.001G116500, Sob…	Sobic.001G002400, Sobic.001G003300, Sobic.001G003700, Sobic.001G021300, Sobic.001G021400, Sobic.001G021500, Sobic.001G026700, Sobic.001G033300, Sobic.001G036300, Sobic.001G037400, Sobic.001G045100, Sobic.001G046400, Sobic.001G074000, Sobic.001G077200, Sobic.001G081100, Sobic.001G083500, Sobic.001G085200, Sobic.001G098900, Sobic.001G107200, Sobic.001G112600, Sobic.001G113800, Sobic.001G116500, Sob…
GO:0044445	cytosolic part	266	78	35.96	8.6e-12	1.253e-09	C	Sobic.001G018800, Sobic.001G046100, Sobic.001G175300, Sobic.001G225700, Sobic.001G226500, Sobic.001G228200, Sobic.001G376600, Sobic.001G444800, Sobic.001G510800, Sobic.002G074200, Sobic.002G179300, Sobic.002G200600, Sobic.002G255100, Sobic.002G255300, Sobic.002G286900, Sobic.002G331300, Sobic.002G348100, Sobic.002G371100, Sobic.002G374900, Sobic.002G385100, Sobic.002G414700, Sobic.002G415500, Sob…	Sobic.001G018800, Sobic.001G046100, Sobic.001G175300, Sobic.001G225700, Sobic.001G226500, Sobic.001G228200, Sobic.001G376600, Sobic.001G444800, Sobic.001G510800, Sobic.002G074200, Sobic.002G179300, Sobic.002G200600, Sobic.002G255100, Sobic.002G255300, Sobic.002G286900, Sobic.002G331300, Sobic.002G348100, Sobic.002G371100, Sobic.002G374900, Sobic.002G385100, Sobic.002G414700, Sobic.002G415500, Sob…
GO:0005840	ribosome	405	103	54.75	5.8e-11	7.242e-09	C	Sobic.001G018800, Sobic.001G027600, Sobic.001G031800, Sobic.001G046100, Sobic.001G076500, Sobic.001G129400, Sobic.001G175300, Sobic.001G225700, Sobic.001G226500, Sobic.001G228200, Sobic.001G282200, Sobic.001G376600, Sobic.001G444800, Sobic.001G453300, Sobic.001G510800, Sobic.002G074200, Sobic.002G175100, Sobic.002G179300, Sobic.002G200600, Sobic.002G253100, Sobic.002G255100, Sobic.002G255300, Sob…	Sobic.001G018800, Sobic.001G027600, Sobic.001G031800, Sobic.001G046100, Sobic.001G076500, Sobic.001G129400, Sobic.001G175300, Sobic.001G225700, Sobic.001G226500, Sobic.001G228200, Sobic.001G282200, Sobic.001G376600, Sobic.001G444800, Sobic.001G453300, Sobic.001G510800, Sobic.002G074200, Sobic.002G175100, Sobic.002G179300, Sobic.002G200600, Sobic.002G253100, Sobic.002G255100, Sobic.002G255300, Sob…
GO:0032993	protein-DNA complex	99	39	13.38	1.2e-10	1.311e-08	C	Sobic.001G009700, Sobic.001G094500, Sobic.001G110000, Sobic.001G117500, Sobic.001G416800, Sobic.001G416900, Sobic.001G456500, Sobic.001G495700, Sobic.001G529400, Sobic.002G059200, Sobic.002G329900, Sobic.002G403400, Sobic.003G025100, Sobic.003G055600, Sobic.003G057100, Sobic.003G347900, Sobic.003G369200, Sobic.004G205300, Sobic.004G265400, Sobic.004G279601, Sobic.005G168500, Sobic.006G051000, Sob…	Sobic.001G009700, Sobic.001G094500, Sobic.001G110000, Sobic.001G117500, Sobic.001G416800, Sobic.001G416900, Sobic.001G456500, Sobic.001G495700, Sobic.001G529400, Sobic.002G059200, Sobic.002G329900, Sobic.002G403400, Sobic.003G025100, Sobic.003G055600, Sobic.003G057100, Sobic.003G347900, Sobic.003G369200, Sobic.004G205300, Sobic.004G265400, Sobic.004G279601, Sobic.005G168500, Sobic.006G051000, Sob…
GO:0044815	DNA packaging complex	72	32	9.73	1.4e-10	1.36e-08	C	Sobic.001G009700, Sobic.001G094500, Sobic.001G110000, Sobic.001G117500, Sobic.001G416800, Sobic.001G416900, Sobic.001G495700, Sobic.001G529400, Sobic.002G059200, Sobic.002G329900, Sobic.002G403400, Sobic.003G057100, Sobic.003G179500, Sobic.003G347900, Sobic.004G205300, Sobic.004G265400, Sobic.004G279601, Sobic.005G168500, Sobic.006G076400, Sobic.006G081800, Sobic.006G165501, Sobic.006G191800, Sob…	Sobic.001G009700, Sobic.001G094500, Sobic.001G110000, Sobic.001G117500, Sobic.001G416800, Sobic.001G416900, Sobic.001G495700, Sobic.001G529400, Sobic.002G059200, Sobic.002G329900, Sobic.002G403400, Sobic.003G057100, Sobic.003G179500, Sobic.003G347900, Sobic.004G205300, Sobic.004G265400, Sobic.004G279601, Sobic.005G168500, Sobic.006G076400, Sobic.006G081800, Sobic.006G165501, Sobic.006G191800, Sob…
GO:0005618	cell wall	513	121	69.35	2.3e-10	1.894e-08	C	Sobic.001G002400, Sobic.001G033300, Sobic.001G045100, Sobic.001G046400, Sobic.001G081100, Sobic.001G085200, Sobic.001G107200, Sobic.001G179400, Sobic.001G189000, Sobic.001G199400, Sobic.001G205000, Sobic.001G208100, Sobic.001G314000, Sobic.001G320000, Sobic.001G369800, Sobic.001G439800, Sobic.001G441700, Sobic.001G464600, Sobic.001G478100, Sobic.001G493900, Sobic.001G528100, Sobic.001G538000, Sob…	Sobic.001G002400, Sobic.001G033300, Sobic.001G045100, Sobic.001G046400, Sobic.001G081100, Sobic.001G085200, Sobic.001G107200, Sobic.001G179400, Sobic.001G189000, Sobic.001G199400, Sobic.001G205000, Sobic.001G208100, Sobic.001G314000, Sobic.001G320000, Sobic.001G369800, Sobic.001G439800, Sobic.001G441700, Sobic.001G464600, Sobic.001G478100, Sobic.001G493900, Sobic.001G528100, Sobic.001G538000, Sob…
GO:0031225	anchored component of membrane	176	56	23.79	2.6e-10	1.894e-08	C	Sobic.001G026700, Sobic.001G083500, Sobic.001G085200, Sobic.001G086000, Sobic.001G086200, Sobic.001G142200, Sobic.001G199400, Sobic.001G263500, Sobic.001G334900, Sobic.001G404000, Sobic.001G431100, Sobic.001G445700, Sobic.001G452900, Sobic.001G473200, Sobic.001G533200, Sobic.002G002100, Sobic.002G007200, Sobic.002G092700, Sobic.002G154600, Sobic.002G233500, Sobic.002G238900, Sobic.002G275800, Sob…	Sobic.001G026700, Sobic.001G083500, Sobic.001G085200, Sobic.001G086000, Sobic.001G086200, Sobic.001G142200, Sobic.001G199400, Sobic.001G263500, Sobic.001G334900, Sobic.001G404000, Sobic.001G431100, Sobic.001G445700, Sobic.001G452900, Sobic.001G473200, Sobic.001G533200, Sobic.002G002100, Sobic.002G007200, Sobic.002G092700, Sobic.002G154600, Sobic.002G233500, Sobic.002G238900, Sobic.002G275800, Sob…
GO:0030312	external encapsulating structure	514	121	69.49	2.6e-10	1.894e-08	C	Sobic.001G002400, Sobic.001G033300, Sobic.001G045100, Sobic.001G046400, Sobic.001G081100, Sobic.001G085200, Sobic.001G107200, Sobic.001G179400, Sobic.001G189000, Sobic.001G199400, Sobic.001G205000, Sobic.001G208100, Sobic.001G314000, Sobic.001G320000, Sobic.001G369800, Sobic.001G439800, Sobic.001G441700, Sobic.001G464600, Sobic.001G478100, Sobic.001G493900, Sobic.001G528100, Sobic.001G538000, Sob…	Sobic.001G002400, Sobic.001G033300, Sobic.001G045100, Sobic.001G046400, Sobic.001G081100, Sobic.001G085200, Sobic.001G107200, Sobic.001G179400, Sobic.001G189000, Sobic.001G199400, Sobic.001G205000, Sobic.001G208100, Sobic.001G314000, Sobic.001G320000, Sobic.001G369800, Sobic.001G439800, Sobic.001G441700, Sobic.001G464600, Sobic.001G478100, Sobic.001G493900, Sobic.001G528100, Sobic.001G538000, Sob…
GO:0000786	nucleosome	70	31	9.46	3e-10	2.017e-08	C	Sobic.001G009700, Sobic.001G094500, Sobic.001G110000, Sobic.001G117500, Sobic.001G416800, Sobic.001G416900, Sobic.001G495700, Sobic.001G529400, Sobic.002G059200, Sobic.002G329900, Sobic.002G403400, Sobic.003G057100, Sobic.003G347900, Sobic.004G205300, Sobic.004G265400, Sobic.004G279601, Sobic.005G168500, Sobic.006G076400, Sobic.006G081800, Sobic.006G165501, Sobic.006G191800, Sobic.007G132900, Sob…	Sobic.001G009700, Sobic.001G094500, Sobic.001G110000, Sobic.001G117500, Sobic.001G416800, Sobic.001G416900, Sobic.001G495700, Sobic.001G529400, Sobic.002G059200, Sobic.002G329900, Sobic.002G403400, Sobic.003G057100, Sobic.003G347900, Sobic.004G205300, Sobic.004G265400, Sobic.004G279601, Sobic.005G168500, Sobic.006G076400, Sobic.006G081800, Sobic.006G165501, Sobic.006G191800, Sobic.007G132900, Sob…
GO:0046658	anchored component of plasma membrane	167	53	22.58	8.6e-10	5.369e-08	C	Sobic.001G026700, Sobic.001G083500, Sobic.001G085200, Sobic.001G142200, Sobic.001G199400, Sobic.001G263500, Sobic.001G334900, Sobic.001G404000, Sobic.001G431100, Sobic.001G445700, Sobic.001G452900, Sobic.001G473200, Sobic.001G533200, Sobic.002G002100, Sobic.002G007200, Sobic.002G092700, Sobic.002G154600, Sobic.002G233500, Sobic.002G238900, Sobic.002G275800, Sobic.002G328200, Sobic.002G328300, Sob…	Sobic.001G026700, Sobic.001G083500, Sobic.001G085200, Sobic.001G142200, Sobic.001G199400, Sobic.001G263500, Sobic.001G334900, Sobic.001G404000, Sobic.001G431100, Sobic.001G445700, Sobic.001G452900, Sobic.001G473200, Sobic.001G533200, Sobic.002G002100, Sobic.002G007200, Sobic.002G092700, Sobic.002G154600, Sobic.002G233500, Sobic.002G238900, Sobic.002G275800, Sobic.002G328200, Sobic.002G328300, Sob…
GO:0098803	respiratory chain complex	64	28	8.65	3.1e-09	1.806e-07	C	Sobic.001G047800, Sobic.001G074700, Sobic.001G134200, Sobic.001G282500, Sobic.001G286200, Sobic.001G304400, Sobic.001G404800, Sobic.001G473400, Sobic.001G519000, Sobic.002G246200, Sobic.002G296200, Sobic.002G308300, Sobic.002G386500, Sobic.003G135600, Sobic.003G170300, Sobic.003G286200, Sobic.003G395500, Sobic.004G155100, Sobic.004G183200, Sobic.006G013000, Sobic.006G108600, Sobic.007G134900, Sob…	Sobic.001G047800, Sobic.001G074700, Sobic.001G134200, Sobic.001G282500, Sobic.001G286200, Sobic.001G304400, Sobic.001G404800, Sobic.001G473400, Sobic.001G519000, Sobic.002G246200, Sobic.002G296200, Sobic.002G308300, Sobic.002G386500, Sobic.003G135600, Sobic.003G170300, Sobic.003G286200, Sobic.003G395500, Sobic.004G155100, Sobic.004G183200, Sobic.006G013000, Sobic.006G108600, Sobic.007G134900, Sob…
GO:0030964	NADH dehydrogenase complex	43	22	5.81	4.1e-09	2.088e-07	C	Sobic.001G134200, Sobic.001G282500, Sobic.001G286200, Sobic.001G304400, Sobic.001G404800, Sobic.001G473400, Sobic.001G519000, Sobic.002G246200, Sobic.002G296200, Sobic.002G308300, Sobic.003G135600, Sobic.003G170300, Sobic.003G286200, Sobic.003G395500, Sobic.004G155100, Sobic.004G183200, Sobic.006G108600, Sobic.007G134900, Sobic.007G172300, Sobic.009G063900, Sobic.009G176000, Sobic.009G191400	Sobic.001G134200, Sobic.001G282500, Sobic.001G286200, Sobic.001G304400, Sobic.001G404800, Sobic.001G473400, Sobic.001G519000, Sobic.002G246200, Sobic.002G296200, Sobic.002G308300, Sobic.003G135600, Sobic.003G170300, Sobic.003G286200, Sobic.003G395500, Sobic.004G155100, Sobic.004G183200, Sobic.006G108600, Sobic.007G134900, Sobic.007G172300, Sobic.009G063900, Sobic.009G176000, Sobic.009G191400
GO:0045271	respiratory chain complex I	43	22	5.81	4.1e-09	2.088e-07	C	Sobic.001G134200, Sobic.001G282500, Sobic.001G286200, Sobic.001G304400, Sobic.001G404800, Sobic.001G473400, Sobic.001G519000, Sobic.002G246200, Sobic.002G296200, Sobic.002G308300, Sobic.003G135600, Sobic.003G170300, Sobic.003G286200, Sobic.003G395500, Sobic.004G155100, Sobic.004G183200, Sobic.006G108600, Sobic.007G134900, Sobic.007G172300, Sobic.009G063900, Sobic.009G176000, Sobic.009G191400	Sobic.001G134200, Sobic.001G282500, Sobic.001G286200, Sobic.001G304400, Sobic.001G404800, Sobic.001G473400, Sobic.001G519000, Sobic.002G246200, Sobic.002G296200, Sobic.002G308300, Sobic.003G135600, Sobic.003G170300, Sobic.003G286200, Sobic.003G395500, Sobic.004G155100, Sobic.004G183200, Sobic.006G108600, Sobic.007G134900, Sobic.007G172300, Sobic.009G063900, Sobic.009G176000, Sobic.009G191400
GO:0009505	plant-type cell wall	203	59	27.44	4.3e-09	2.088e-07	C	Sobic.001G033300, Sobic.001G045100, Sobic.001G081100, Sobic.001G085200, Sobic.001G189000, Sobic.001G199400, Sobic.001G208100, Sobic.001G314000, Sobic.001G369800, Sobic.001G478100, Sobic.001G528100, Sobic.002G075900, Sobic.002G222200, Sobic.002G300000, Sobic.002G314800, Sobic.002G396200, Sobic.002G403000, Sobic.003G085900, Sobic.003G127100, Sobic.003G142100, Sobic.003G197100, Sobic.003G208800, Sob…	Sobic.001G033300, Sobic.001G045100, Sobic.001G081100, Sobic.001G085200, Sobic.001G189000, Sobic.001G199400, Sobic.001G208100, Sobic.001G314000, Sobic.001G369800, Sobic.001G478100, Sobic.001G528100, Sobic.002G075900, Sobic.002G222200, Sobic.002G300000, Sobic.002G314800, Sobic.002G396200, Sobic.002G403000, Sobic.003G085900, Sobic.003G127100, Sobic.003G142100, Sobic.003G197100, Sobic.003G208800, Sob…
GO:0044427	chromosomal part	224	63	30.28	5.4e-09	2.484e-07	C	Sobic.001G005800, Sobic.001G009700, Sobic.001G013400, Sobic.001G094500, Sobic.001G110000, Sobic.001G117500, Sobic.001G285200, Sobic.001G416800, Sobic.001G416900, Sobic.001G448100, Sobic.001G456500, Sobic.001G486600, Sobic.001G495700, Sobic.001G529400, Sobic.002G059200, Sobic.002G119600, Sobic.002G162300, Sobic.002G280100, Sobic.002G329900, Sobic.002G385400, Sobic.002G403400, Sobic.002G420000, Sob…	Sobic.001G005800, Sobic.001G009700, Sobic.001G013400, Sobic.001G094500, Sobic.001G110000, Sobic.001G117500, Sobic.001G285200, Sobic.001G416800, Sobic.001G416900, Sobic.001G448100, Sobic.001G456500, Sobic.001G486600, Sobic.001G495700, Sobic.001G529400, Sobic.002G059200, Sobic.002G119600, Sobic.002G162300, Sobic.002G280100, Sobic.002G329900, Sobic.002G385400, Sobic.002G403400, Sobic.002G420000, Sob…
GO:0005746	mitochondrial respiratory chain	62	27	8.38	6.6e-09	2.884e-07	C	Sobic.001G047800, Sobic.001G074700, Sobic.001G134200, Sobic.001G282500, Sobic.001G286200, Sobic.001G304400, Sobic.001G404800, Sobic.001G473400, Sobic.001G519000, Sobic.002G246200, Sobic.002G296200, Sobic.002G308300, Sobic.002G386500, Sobic.003G135600, Sobic.003G170300, Sobic.003G286200, Sobic.003G395500, Sobic.004G155100, Sobic.006G013000, Sobic.006G108600, Sobic.007G134900, Sobic.007G172300, Sob…	Sobic.001G047800, Sobic.001G074700, Sobic.001G134200, Sobic.001G282500, Sobic.001G286200, Sobic.001G304400, Sobic.001G404800, Sobic.001G473400, Sobic.001G519000, Sobic.002G246200, Sobic.002G296200, Sobic.002G308300, Sobic.002G386500, Sobic.003G135600, Sobic.003G170300, Sobic.003G286200, Sobic.003G395500, Sobic.004G155100, Sobic.006G013000, Sobic.006G108600, Sobic.007G134900, Sobic.007G172300, Sob…
GO:0005747	mitochondrial respiratory chain complex I	42	21	5.68	1.6e-08	6.659e-07	C	Sobic.001G134200, Sobic.001G282500, Sobic.001G286200, Sobic.001G304400, Sobic.001G404800, Sobic.001G473400, Sobic.001G519000, Sobic.002G246200, Sobic.002G296200, Sobic.002G308300, Sobic.003G135600, Sobic.003G170300, Sobic.003G286200, Sobic.003G395500, Sobic.004G155100, Sobic.006G108600, Sobic.007G134900, Sobic.007G172300, Sobic.009G063900, Sobic.009G176000, Sobic.009G191400	Sobic.001G134200, Sobic.001G282500, Sobic.001G286200, Sobic.001G304400, Sobic.001G404800, Sobic.001G473400, Sobic.001G519000, Sobic.002G246200, Sobic.002G296200, Sobic.002G308300, Sobic.003G135600, Sobic.003G170300, Sobic.003G286200, Sobic.003G395500, Sobic.004G155100, Sobic.006G108600, Sobic.007G134900, Sobic.007G172300, Sobic.009G063900, Sobic.009G176000, Sobic.009G191400
GO:0022625	cytosolic large ribosomal subunit	126	41	17.03	3.1e-08	1.216e-06	C	Sobic.001G018800, Sobic.001G175300, Sobic.001G225700, Sobic.001G226500, Sobic.001G376600, Sobic.001G444800, Sobic.001G510800, Sobic.002G179300, Sobic.002G200600, Sobic.002G255100, Sobic.002G255300, Sobic.002G286900, Sobic.002G331300, Sobic.002G414700, Sobic.002G415500, Sobic.003G249700, Sobic.003G272500, Sobic.003G351000, Sobic.004G045400, Sobic.004G055100, Sobic.004G152700, Sobic.004G198400, Sob…	Sobic.001G018800, Sobic.001G175300, Sobic.001G225700, Sobic.001G226500, Sobic.001G376600, Sobic.001G444800, Sobic.001G510800, Sobic.002G179300, Sobic.002G200600, Sobic.002G255100, Sobic.002G255300, Sobic.002G286900, Sobic.002G331300, Sobic.002G414700, Sobic.002G415500, Sobic.003G249700, Sobic.003G272500, Sobic.003G351000, Sobic.004G045400, Sobic.004G055100, Sobic.004G152700, Sobic.004G198400, Sob…
GO:0070469	respiratory chain	78	30	10.54	3.2e-08	1.216e-06	C	Sobic.001G047800, Sobic.001G074700, Sobic.001G134200, Sobic.001G282500, Sobic.001G286200, Sobic.001G304400, Sobic.001G404800, Sobic.001G473400, Sobic.001G519000, Sobic.002G246200, Sobic.002G296200, Sobic.002G308300, Sobic.002G386500, Sobic.003G135600, Sobic.003G170300, Sobic.003G286200, Sobic.003G395500, Sobic.004G155100, Sobic.004G183200, Sobic.006G013000, Sobic.006G108600, Sobic.007G134900, Sob…	Sobic.001G047800, Sobic.001G074700, Sobic.001G134200, Sobic.001G282500, Sobic.001G286200, Sobic.001G304400, Sobic.001G404800, Sobic.001G473400, Sobic.001G519000, Sobic.002G246200, Sobic.002G296200, Sobic.002G308300, Sobic.002G386500, Sobic.003G135600, Sobic.003G170300, Sobic.003G286200, Sobic.003G395500, Sobic.004G155100, Sobic.004G183200, Sobic.006G013000, Sobic.006G108600, Sobic.007G134900, Sob…
GO:0015934	large ribosomal subunit	153	46	20.68	7.1e-08	2.586e-06	C	Sobic.001G018800, Sobic.001G031800, Sobic.001G175300, Sobic.001G225700, Sobic.001G226500, Sobic.001G376600, Sobic.001G444800, Sobic.001G453300, Sobic.001G510800, Sobic.002G179300, Sobic.002G200600, Sobic.002G255100, Sobic.002G255300, Sobic.002G286900, Sobic.002G331300, Sobic.002G414700, Sobic.002G415500, Sobic.003G249700, Sobic.003G272500, Sobic.003G349900, Sobic.003G351000, Sobic.004G045400, Sob…	Sobic.001G018800, Sobic.001G031800, Sobic.001G175300, Sobic.001G225700, Sobic.001G226500, Sobic.001G376600, Sobic.001G444800, Sobic.001G453300, Sobic.001G510800, Sobic.002G179300, Sobic.002G200600, Sobic.002G255100, Sobic.002G255300, Sobic.002G286900, Sobic.002G331300, Sobic.002G414700, Sobic.002G415500, Sobic.003G249700, Sobic.003G272500, Sobic.003G349900, Sobic.003G351000, Sobic.004G045400, Sob…
GO:0015935	small ribosomal subunit	96	33	12.98	1.6e-07	5.594e-06	C	Sobic.001G046100, Sobic.001G076500, Sobic.002G074200, Sobic.002G253100, Sobic.002G348100, Sobic.002G371100, Sobic.002G374900, Sobic.002G385100, Sobic.003G280700, Sobic.003G436700, Sobic.004G145701, Sobic.004G145801, Sobic.005G019700, Sobic.005G229300, Sobic.006G081100, Sobic.006G213000, Sobic.007G019100, Sobic.007G019400, Sobic.007G178600, Sobic.008G021100, Sobic.008G108601, Sobic.009G054800, Sob…	Sobic.001G046100, Sobic.001G076500, Sobic.002G074200, Sobic.002G253100, Sobic.002G348100, Sobic.002G371100, Sobic.002G374900, Sobic.002G385100, Sobic.003G280700, Sobic.003G436700, Sobic.004G145701, Sobic.004G145801, Sobic.005G019700, Sobic.005G229300, Sobic.006G081100, Sobic.006G213000, Sobic.007G019100, Sobic.007G019400, Sobic.007G178600, Sobic.008G021100, Sobic.008G108601, Sobic.009G054800, Sob…
GO:0000785	chromatin	116	37	15.68	2.6e-07	8.74e-06	C	Sobic.001G009700, Sobic.001G094500, Sobic.001G110000, Sobic.001G117500, Sobic.001G416800, Sobic.001G416900, Sobic.001G448100, Sobic.001G495700, Sobic.001G529400, Sobic.002G059200, Sobic.002G119600, Sobic.002G329900, Sobic.002G403400, Sobic.003G055600, Sobic.003G057100, Sobic.003G347900, Sobic.004G205300, Sobic.004G265400, Sobic.004G279601, Sobic.005G168500, Sobic.006G076400, Sobic.006G081800, Sob…	Sobic.001G009700, Sobic.001G094500, Sobic.001G110000, Sobic.001G117500, Sobic.001G416800, Sobic.001G416900, Sobic.001G448100, Sobic.001G495700, Sobic.001G529400, Sobic.002G059200, Sobic.002G119600, Sobic.002G329900, Sobic.002G403400, Sobic.003G055600, Sobic.003G057100, Sobic.003G347900, Sobic.004G205300, Sobic.004G265400, Sobic.004G279601, Sobic.005G168500, Sobic.006G076400, Sobic.006G081800, Sob…
GO:0022627	cytosolic small ribosomal subunit	81	29	10.95	3.3e-07	1.068e-05	C	Sobic.001G046100, Sobic.002G074200, Sobic.002G348100, Sobic.002G371100, Sobic.002G374900, Sobic.002G385100, Sobic.003G280700, Sobic.003G436700, Sobic.004G145701, Sobic.004G145801, Sobic.005G019700, Sobic.006G081100, Sobic.006G213000, Sobic.007G019400, Sobic.007G178600, Sobic.008G021100, Sobic.008G108601, Sobic.009G054800, Sobic.009G101700, Sobic.009G115700, Sobic.009G144300, Sobic.009G166500, Sob…	Sobic.001G046100, Sobic.002G074200, Sobic.002G348100, Sobic.002G371100, Sobic.002G374900, Sobic.002G385100, Sobic.003G280700, Sobic.003G436700, Sobic.004G145701, Sobic.004G145801, Sobic.005G019700, Sobic.006G081100, Sobic.006G213000, Sobic.007G019400, Sobic.007G178600, Sobic.008G021100, Sobic.008G108601, Sobic.009G054800, Sobic.009G101700, Sobic.009G115700, Sobic.009G144300, Sobic.009G166500, Sob…
GO:0044446	intracellular organelle part	3196	518	432.07	3.7e-07	1.155e-05	C	Sobic.001G005800, Sobic.001G008300, Sobic.001G009700, Sobic.001G012900, Sobic.001G013400, Sobic.001G018800, Sobic.001G021300, Sobic.001G021400, Sobic.001G025500, Sobic.001G027100, Sobic.001G027600, Sobic.001G031800, Sobic.001G041800, Sobic.001G046100, Sobic.001G047800, Sobic.001G069500, Sobic.001G070800, Sobic.001G072000, Sobic.001G074100, Sobic.001G074700, Sobic.001G076500, Sobic.001G086900, Sob…	Sobic.001G005800, Sobic.001G008300, Sobic.001G009700, Sobic.001G012900, Sobic.001G013400, Sobic.001G018800, Sobic.001G021300, Sobic.001G021400, Sobic.001G025500, Sobic.001G027100, Sobic.001G027600, Sobic.001G031800, Sobic.001G041800, Sobic.001G046100, Sobic.001G047800, Sobic.001G069500, Sobic.001G070800, Sobic.001G072000, Sobic.001G074100, Sobic.001G074700, Sobic.001G076500, Sobic.001G086900, Sob…
GO:0044422	organelle part	3204	518	433.15	5.2e-07	1.567e-05	C	Sobic.001G005800, Sobic.001G008300, Sobic.001G009700, Sobic.001G012900, Sobic.001G013400, Sobic.001G018800, Sobic.001G021300, Sobic.001G021400, Sobic.001G025500, Sobic.001G027100, Sobic.001G027600, Sobic.001G031800, Sobic.001G041800, Sobic.001G046100, Sobic.001G047800, Sobic.001G069500, Sobic.001G070800, Sobic.001G072000, Sobic.001G074100, Sobic.001G074700, Sobic.001G076500, Sobic.001G086900, Sob…	Sobic.001G005800, Sobic.001G008300, Sobic.001G009700, Sobic.001G012900, Sobic.001G013400, Sobic.001G018800, Sobic.001G021300, Sobic.001G021400, Sobic.001G025500, Sobic.001G027100, Sobic.001G027600, Sobic.001G031800, Sobic.001G041800, Sobic.001G046100, Sobic.001G047800, Sobic.001G069500, Sobic.001G070800, Sobic.001G072000, Sobic.001G074100, Sobic.001G074700, Sobic.001G076500, Sobic.001G086900, Sob…
GO:0098800	inner mitochondrial membrane protein complex	101	33	13.65	6.1e-07	1.777e-05	C	Sobic.001G047800, Sobic.001G074700, Sobic.001G134200, Sobic.001G282500, Sobic.001G286200, Sobic.001G304400, Sobic.001G404800, Sobic.001G473400, Sobic.001G519000, Sobic.001G533300, Sobic.002G246200, Sobic.002G296200, Sobic.002G308300, Sobic.002G386500, Sobic.003G135600, Sobic.003G170300, Sobic.003G215700, Sobic.003G286200, Sobic.003G395500, Sobic.004G060500, Sobic.004G155100, Sobic.004G264700, Sob…	Sobic.001G047800, Sobic.001G074700, Sobic.001G134200, Sobic.001G282500, Sobic.001G286200, Sobic.001G304400, Sobic.001G404800, Sobic.001G473400, Sobic.001G519000, Sobic.001G533300, Sobic.002G246200, Sobic.002G296200, Sobic.002G308300, Sobic.002G386500, Sobic.003G135600, Sobic.003G170300, Sobic.003G215700, Sobic.003G286200, Sobic.003G395500, Sobic.004G060500, Sobic.004G155100, Sobic.004G264700, Sob…
GO:0098798	mitochondrial protein complex	108	34	14.6	1.1e-06	3.004e-05	C	Sobic.001G047800, Sobic.001G074700, Sobic.001G134200, Sobic.001G282500, Sobic.001G286200, Sobic.001G304400, Sobic.001G404800, Sobic.001G473400, Sobic.001G519000, Sobic.001G533300, Sobic.002G246200, Sobic.002G296200, Sobic.002G308300, Sobic.002G386500, Sobic.003G135600, Sobic.003G170300, Sobic.003G215700, Sobic.003G286200, Sobic.003G395500, Sobic.004G060500, Sobic.004G155100, Sobic.004G264700, Sob…	Sobic.001G047800, Sobic.001G074700, Sobic.001G134200, Sobic.001G282500, Sobic.001G286200, Sobic.001G304400, Sobic.001G404800, Sobic.001G473400, Sobic.001G519000, Sobic.001G533300, Sobic.002G246200, Sobic.002G296200, Sobic.002G308300, Sobic.002G386500, Sobic.003G135600, Sobic.003G170300, Sobic.003G215700, Sobic.003G286200, Sobic.003G395500, Sobic.004G060500, Sobic.004G155100, Sobic.004G264700, Sob…
GO:0005694	chromosome	300	71	40.56	1.1e-06	3.004e-05	C	Sobic.001G005800, Sobic.001G009700, Sobic.001G013400, Sobic.001G094500, Sobic.001G110000, Sobic.001G117500, Sobic.001G285200, Sobic.001G416800, Sobic.001G416900, Sobic.001G448100, Sobic.001G456500, Sobic.001G486600, Sobic.001G494300, Sobic.001G495700, Sobic.001G529400, Sobic.002G059200, Sobic.002G119600, Sobic.002G162300, Sobic.002G280100, Sobic.002G329900, Sobic.002G351100, Sobic.002G385400, Sob…	Sobic.001G005800, Sobic.001G009700, Sobic.001G013400, Sobic.001G094500, Sobic.001G110000, Sobic.001G117500, Sobic.001G285200, Sobic.001G416800, Sobic.001G416900, Sobic.001G448100, Sobic.001G456500, Sobic.001G486600, Sobic.001G494300, Sobic.001G495700, Sobic.001G529400, Sobic.002G059200, Sobic.002G119600, Sobic.002G162300, Sobic.002G280100, Sobic.002G329900, Sobic.002G351100, Sobic.002G385400, Sob…
GO:0015630	microtubule cytoskeleton	137	39	18.52	3.1e-06	8.21e-05	C	Sobic.001G074100, Sobic.001G107200, Sobic.001G112600, Sobic.001G146000, Sobic.001G177900, Sobic.001G199000, Sobic.001G205000, Sobic.001G285200, Sobic.001G464600, Sobic.001G530600, Sobic.001G540900, Sobic.002G004100, Sobic.002G219900, Sobic.002G315400, Sobic.002G320600, Sobic.002G350400, Sobic.003G034600, Sobic.003G226700, Sobic.003G260700, Sobic.003G292700, Sobic.003G303100, Sobic.004G128600, Sob…	Sobic.001G074100, Sobic.001G107200, Sobic.001G112600, Sobic.001G146000, Sobic.001G177900, Sobic.001G199000, Sobic.001G205000, Sobic.001G285200, Sobic.001G464600, Sobic.001G530600, Sobic.001G540900, Sobic.002G004100, Sobic.002G219900, Sobic.002G315400, Sobic.002G320600, Sobic.002G350400, Sobic.003G034600, Sobic.003G226700, Sobic.003G260700, Sobic.003G292700, Sobic.003G303100, Sobic.004G128600, Sob…
GO:0044455	mitochondrial membrane part	128	37	17.3	3.7e-06	9.511e-05	C	Sobic.001G047800, Sobic.001G074700, Sobic.001G134200, Sobic.001G282500, Sobic.001G286200, Sobic.001G304400, Sobic.001G404800, Sobic.001G473400, Sobic.001G519000, Sobic.001G533300, Sobic.002G246200, Sobic.002G296200, Sobic.002G308300, Sobic.002G386500, Sobic.003G135600, Sobic.003G170300, Sobic.003G215700, Sobic.003G286200, Sobic.003G395500, Sobic.004G060500, Sobic.004G155100, Sobic.004G264700, Sob…	Sobic.001G047800, Sobic.001G074700, Sobic.001G134200, Sobic.001G282500, Sobic.001G286200, Sobic.001G304400, Sobic.001G404800, Sobic.001G473400, Sobic.001G519000, Sobic.001G533300, Sobic.002G246200, Sobic.002G296200, Sobic.002G308300, Sobic.002G386500, Sobic.003G135600, Sobic.003G170300, Sobic.003G215700, Sobic.003G286200, Sobic.003G395500, Sobic.004G060500, Sobic.004G155100, Sobic.004G264700, Sob…
GO:0005886	plasma membrane	1902	321	257.13	4.1e-06	0.0001024	C	Sobic.001G003300, Sobic.001G003700, Sobic.001G021300, Sobic.001G021400, Sobic.001G021500, Sobic.001G026700, Sobic.001G036300, Sobic.001G037400, Sobic.001G046400, Sobic.001G074000, Sobic.001G077200, Sobic.001G083500, Sobic.001G085200, Sobic.001G098900, Sobic.001G107200, Sobic.001G112600, Sobic.001G113800, Sobic.001G116500, Sobic.001G121900, Sobic.001G133900, Sobic.001G142200, Sobic.001G146900, Sob…	Sobic.001G003300, Sobic.001G003700, Sobic.001G021300, Sobic.001G021400, Sobic.001G021500, Sobic.001G026700, Sobic.001G036300, Sobic.001G037400, Sobic.001G046400, Sobic.001G074000, Sobic.001G077200, Sobic.001G083500, Sobic.001G085200, Sobic.001G098900, Sobic.001G107200, Sobic.001G112600, Sobic.001G113800, Sobic.001G116500, Sobic.001G121900, Sobic.001G133900, Sobic.001G142200, Sobic.001G146900, Sob…
GO:0005802	trans-Golgi network	192	49	25.96	5.7e-06	0.0001384	C	Sobic.001G070800, Sobic.001G197000, Sobic.001G219800, Sobic.001G281300, Sobic.001G308500, Sobic.001G401600, Sobic.001G459900, Sobic.001G506300, Sobic.001G533000, Sobic.001G533400, Sobic.002G075500, Sobic.002G201600, Sobic.002G253900, Sobic.002G256100, Sobic.002G274700, Sobic.002G311000, Sobic.002G342300, Sobic.003G049600, Sobic.003G074900, Sobic.003G078300, Sobic.003G224700, Sobic.003G330200, Sob…	Sobic.001G070800, Sobic.001G197000, Sobic.001G219800, Sobic.001G281300, Sobic.001G308500, Sobic.001G401600, Sobic.001G459900, Sobic.001G506300, Sobic.001G533000, Sobic.001G533400, Sobic.002G075500, Sobic.002G201600, Sobic.002G253900, Sobic.002G256100, Sobic.002G274700, Sobic.002G311000, Sobic.002G342300, Sobic.003G049600, Sobic.003G074900, Sobic.003G078300, Sobic.003G224700, Sobic.003G330200, Sob…
GO:1990204	oxidoreductase complex	99	30	13.38	1.1e-05	0.0002598	C	Sobic.001G047800, Sobic.001G134200, Sobic.001G282500, Sobic.001G286200, Sobic.001G304400, Sobic.001G404800, Sobic.001G473400, Sobic.001G519000, Sobic.002G246200, Sobic.002G296200, Sobic.002G308300, Sobic.002G386500, Sobic.003G135600, Sobic.003G170300, Sobic.003G286200, Sobic.003G395500, Sobic.003G420800, Sobic.004G155100, Sobic.004G183200, Sobic.004G336100, Sobic.006G013000, Sobic.006G108600, Sob…	Sobic.001G047800, Sobic.001G134200, Sobic.001G282500, Sobic.001G286200, Sobic.001G304400, Sobic.001G404800, Sobic.001G473400, Sobic.001G519000, Sobic.002G246200, Sobic.002G296200, Sobic.002G308300, Sobic.002G386500, Sobic.003G135600, Sobic.003G170300, Sobic.003G286200, Sobic.003G395500, Sobic.003G420800, Sobic.004G155100, Sobic.004G183200, Sobic.004G336100, Sobic.006G013000, Sobic.006G108600, Sob…
GO:0005740	mitochondrial envelope	201	49	27.17	2.2e-05	0.000506	C	Sobic.001G047800, Sobic.001G072000, Sobic.001G074700, Sobic.001G134200, Sobic.001G282500, Sobic.001G286200, Sobic.001G304400, Sobic.001G368100, Sobic.001G404800, Sobic.001G473400, Sobic.001G519000, Sobic.001G533300, Sobic.002G180300, Sobic.002G186500, Sobic.002G246200, Sobic.002G296200, Sobic.002G308300, Sobic.002G386500, Sobic.003G135600, Sobic.003G170300, Sobic.003G215700, Sobic.003G286200, Sob…	Sobic.001G047800, Sobic.001G072000, Sobic.001G074700, Sobic.001G134200, Sobic.001G282500, Sobic.001G286200, Sobic.001G304400, Sobic.001G368100, Sobic.001G404800, Sobic.001G473400, Sobic.001G519000, Sobic.001G533300, Sobic.002G180300, Sobic.002G186500, Sobic.002G246200, Sobic.002G296200, Sobic.002G308300, Sobic.002G386500, Sobic.003G135600, Sobic.003G170300, Sobic.003G215700, Sobic.003G286200, Sob…
GO:0044454	nuclear chromosome part	128	35	17.3	2.5e-05	0.0005463	C	Sobic.001G005800, Sobic.001G009700, Sobic.001G110000, Sobic.001G285200, Sobic.001G416800, Sobic.001G416900, Sobic.001G448100, Sobic.001G456500, Sobic.001G495700, Sobic.002G059200, Sobic.002G119600, Sobic.002G280100, Sobic.002G329900, Sobic.002G385400, Sobic.002G403400, Sobic.002G420000, Sobic.003G025100, Sobic.003G034600, Sobic.003G055600, Sobic.003G369200, Sobic.004G205300, Sobic.004G265400, Sob…	Sobic.001G005800, Sobic.001G009700, Sobic.001G110000, Sobic.001G285200, Sobic.001G416800, Sobic.001G416900, Sobic.001G448100, Sobic.001G456500, Sobic.001G495700, Sobic.002G059200, Sobic.002G119600, Sobic.002G280100, Sobic.002G329900, Sobic.002G385400, Sobic.002G403400, Sobic.002G420000, Sobic.003G025100, Sobic.003G034600, Sobic.003G055600, Sobic.003G369200, Sobic.004G205300, Sobic.004G265400, Sob…
GO:0031090	organelle membrane	920	167	124.37	2.5e-05	0.0005463	C	Sobic.001G021300, Sobic.001G021400, Sobic.001G047800, Sobic.001G072000, Sobic.001G074700, Sobic.001G086900, Sobic.001G103800, Sobic.001G131900, Sobic.001G134200, Sobic.001G197000, Sobic.001G199400, Sobic.001G219800, Sobic.001G228200, Sobic.001G281300, Sobic.001G282500, Sobic.001G286200, Sobic.001G304400, Sobic.001G368100, Sobic.001G404800, Sobic.001G423300, Sobic.001G441200, Sobic.001G473400, Sob…	Sobic.001G021300, Sobic.001G021400, Sobic.001G047800, Sobic.001G072000, Sobic.001G074700, Sobic.001G086900, Sobic.001G103800, Sobic.001G131900, Sobic.001G134200, Sobic.001G197000, Sobic.001G199400, Sobic.001G219800, Sobic.001G228200, Sobic.001G281300, Sobic.001G282500, Sobic.001G286200, Sobic.001G304400, Sobic.001G368100, Sobic.001G404800, Sobic.001G423300, Sobic.001G441200, Sobic.001G473400, Sob…
GO:0019866	organelle inner membrane	192	47	25.96	2.8e-05	0.0005969	C	Sobic.001G047800, Sobic.001G072000, Sobic.001G074700, Sobic.001G134200, Sobic.001G282500, Sobic.001G286200, Sobic.001G304400, Sobic.001G404800, Sobic.001G473400, Sobic.001G519000, Sobic.001G533300, Sobic.002G186500, Sobic.002G189600, Sobic.002G246200, Sobic.002G296200, Sobic.002G308300, Sobic.002G370900, Sobic.002G386500, Sobic.003G135600, Sobic.003G170300, Sobic.003G215700, Sobic.003G286200, Sob…	Sobic.001G047800, Sobic.001G072000, Sobic.001G074700, Sobic.001G134200, Sobic.001G282500, Sobic.001G286200, Sobic.001G304400, Sobic.001G404800, Sobic.001G473400, Sobic.001G519000, Sobic.001G533300, Sobic.002G186500, Sobic.002G189600, Sobic.002G246200, Sobic.002G296200, Sobic.002G308300, Sobic.002G370900, Sobic.002G386500, Sobic.003G135600, Sobic.003G170300, Sobic.003G215700, Sobic.003G286200, Sob…
GO:0098791	Golgi subcompartment	205	49	27.71	3.7e-05	0.00077	C	Sobic.001G070800, Sobic.001G197000, Sobic.001G219800, Sobic.001G281300, Sobic.001G308500, Sobic.001G401600, Sobic.001G459900, Sobic.001G506300, Sobic.001G533000, Sobic.001G533400, Sobic.002G075500, Sobic.002G201600, Sobic.002G253900, Sobic.002G256100, Sobic.002G274700, Sobic.002G311000, Sobic.002G342300, Sobic.003G049600, Sobic.003G074900, Sobic.003G078300, Sobic.003G224700, Sobic.003G330200, Sob…	Sobic.001G070800, Sobic.001G197000, Sobic.001G219800, Sobic.001G281300, Sobic.001G308500, Sobic.001G401600, Sobic.001G459900, Sobic.001G506300, Sobic.001G533000, Sobic.001G533400, Sobic.002G075500, Sobic.002G201600, Sobic.002G253900, Sobic.002G256100, Sobic.002G274700, Sobic.002G311000, Sobic.002G342300, Sobic.003G049600, Sobic.003G074900, Sobic.003G078300, Sobic.003G224700, Sobic.003G330200, Sob…
GO:0000790	nuclear chromatin	58	20	7.84	4.1e-05	0.0008333	C	Sobic.001G009700, Sobic.001G110000, Sobic.001G416800, Sobic.001G416900, Sobic.001G448100, Sobic.001G495700, Sobic.002G059200, Sobic.002G119600, Sobic.002G329900, Sobic.002G403400, Sobic.003G055600, Sobic.004G205300, Sobic.004G265400, Sobic.007G034200, Sobic.007G149600, Sobic.007G221800, Sobic.008G114500, Sobic.009G001200, Sobic.009G015900, Sobic.009G164900	Sobic.001G009700, Sobic.001G110000, Sobic.001G416800, Sobic.001G416900, Sobic.001G448100, Sobic.001G495700, Sobic.002G059200, Sobic.002G119600, Sobic.002G329900, Sobic.002G403400, Sobic.003G055600, Sobic.004G205300, Sobic.004G265400, Sobic.007G034200, Sobic.007G149600, Sobic.007G221800, Sobic.008G114500, Sobic.009G001200, Sobic.009G015900, Sobic.009G164900
GO:0005874	microtubule	77	24	10.41	4.8e-05	0.0009535	C	Sobic.001G074100, Sobic.001G107200, Sobic.001G146000, Sobic.001G199000, Sobic.001G530600, Sobic.001G540900, Sobic.002G004100, Sobic.002G219900, Sobic.002G320600, Sobic.002G350400, Sobic.003G034600, Sobic.003G226700, Sobic.003G260700, Sobic.003G292700, Sobic.004G128600, Sobic.004G327600, Sobic.006G126700, Sobic.006G137700, Sobic.006G140600, Sobic.006G162000, Sobic.006G255900, Sobic.009G049200, Sob…	Sobic.001G074100, Sobic.001G107200, Sobic.001G146000, Sobic.001G199000, Sobic.001G530600, Sobic.001G540900, Sobic.002G004100, Sobic.002G219900, Sobic.002G320600, Sobic.002G350400, Sobic.003G034600, Sobic.003G226700, Sobic.003G260700, Sobic.003G292700, Sobic.004G128600, Sobic.004G327600, Sobic.006G126700, Sobic.006G137700, Sobic.006G140600, Sobic.006G162000, Sobic.006G255900, Sobic.009G049200, Sob…
GO:0032991	macromolecular complex	2256	364	304.99	5.6e-05	0.001088	C	Sobic.001G005800, Sobic.001G008300, Sobic.001G009700, Sobic.001G012900, Sobic.001G018800, Sobic.001G023900, Sobic.001G027600, Sobic.001G031800, Sobic.001G046100, Sobic.001G047800, Sobic.001G067000, Sobic.001G071300, Sobic.001G074100, Sobic.001G074700, Sobic.001G076500, Sobic.001G086900, Sobic.001G094500, Sobic.001G098900, Sobic.001G107200, Sobic.001G107300, Sobic.001G110000, Sobic.001G112600, Sob…	Sobic.001G005800, Sobic.001G008300, Sobic.001G009700, Sobic.001G012900, Sobic.001G018800, Sobic.001G023900, Sobic.001G027600, Sobic.001G031800, Sobic.001G046100, Sobic.001G047800, Sobic.001G067000, Sobic.001G071300, Sobic.001G074100, Sobic.001G074700, Sobic.001G076500, Sobic.001G086900, Sobic.001G094500, Sobic.001G098900, Sobic.001G107200, Sobic.001G107300, Sobic.001G110000, Sobic.001G112600, Sob…
GO:0031966	mitochondrial membrane	182	44	24.6	6.9e-05	0.001311	C	Sobic.001G047800, Sobic.001G072000, Sobic.001G074700, Sobic.001G134200, Sobic.001G282500, Sobic.001G286200, Sobic.001G304400, Sobic.001G368100, Sobic.001G404800, Sobic.001G473400, Sobic.001G519000, Sobic.001G533300, Sobic.002G180300, Sobic.002G186500, Sobic.002G246200, Sobic.002G296200, Sobic.002G308300, Sobic.002G386500, Sobic.003G135600, Sobic.003G170300, Sobic.003G215700, Sobic.003G286200, Sob…	Sobic.001G047800, Sobic.001G072000, Sobic.001G074700, Sobic.001G134200, Sobic.001G282500, Sobic.001G286200, Sobic.001G304400, Sobic.001G368100, Sobic.001G404800, Sobic.001G473400, Sobic.001G519000, Sobic.001G533300, Sobic.002G180300, Sobic.002G186500, Sobic.002G246200, Sobic.002G296200, Sobic.002G308300, Sobic.002G386500, Sobic.003G135600, Sobic.003G170300, Sobic.003G215700, Sobic.003G286200, Sob…
GO:0044429	mitochondrial part	274	60	37.04	8.5e-05	0.001581	C	Sobic.001G047800, Sobic.001G072000, Sobic.001G074700, Sobic.001G134200, Sobic.001G228200, Sobic.001G282500, Sobic.001G286200, Sobic.001G304400, Sobic.001G368100, Sobic.001G404800, Sobic.001G473400, Sobic.001G519000, Sobic.001G533300, Sobic.002G078300, Sobic.002G180300, Sobic.002G186500, Sobic.002G214600, Sobic.002G246200, Sobic.002G296200, Sobic.002G308300, Sobic.002G386500, Sobic.002G393400, Sob…	Sobic.001G047800, Sobic.001G072000, Sobic.001G074700, Sobic.001G134200, Sobic.001G228200, Sobic.001G282500, Sobic.001G286200, Sobic.001G304400, Sobic.001G368100, Sobic.001G404800, Sobic.001G473400, Sobic.001G519000, Sobic.001G533300, Sobic.002G078300, Sobic.002G180300, Sobic.002G186500, Sobic.002G214600, Sobic.002G246200, Sobic.002G296200, Sobic.002G308300, Sobic.002G386500, Sobic.002G393400, Sob…
GO:0000228	nuclear chromosome	146	37	19.74	8.9e-05	0.001621	C	Sobic.001G005800, Sobic.001G009700, Sobic.001G110000, Sobic.001G285200, Sobic.001G416800, Sobic.001G416900, Sobic.001G448100, Sobic.001G456500, Sobic.001G495700, Sobic.002G059200, Sobic.002G119600, Sobic.002G280100, Sobic.002G329900, Sobic.002G351100, Sobic.002G385400, Sobic.002G403400, Sobic.002G420000, Sobic.003G025100, Sobic.003G034600, Sobic.003G055600, Sobic.003G369200, Sobic.004G205300, Sob…	Sobic.001G005800, Sobic.001G009700, Sobic.001G110000, Sobic.001G285200, Sobic.001G416800, Sobic.001G416900, Sobic.001G448100, Sobic.001G456500, Sobic.001G495700, Sobic.002G059200, Sobic.002G119600, Sobic.002G280100, Sobic.002G329900, Sobic.002G351100, Sobic.002G385400, Sobic.002G403400, Sobic.002G420000, Sobic.003G025100, Sobic.003G034600, Sobic.003G055600, Sobic.003G369200, Sobic.004G205300, Sob…
GO:0005743	mitochondrial inner membrane	153	38	20.68	0.00011	0.001962	C	Sobic.001G047800, Sobic.001G072000, Sobic.001G074700, Sobic.001G134200, Sobic.001G282500, Sobic.001G286200, Sobic.001G304400, Sobic.001G404800, Sobic.001G473400, Sobic.001G519000, Sobic.001G533300, Sobic.002G186500, Sobic.002G246200, Sobic.002G296200, Sobic.002G308300, Sobic.002G386500, Sobic.003G135600, Sobic.003G170300, Sobic.003G215700, Sobic.003G286200, Sobic.003G395500, Sobic.004G060500, Sob…	Sobic.001G047800, Sobic.001G072000, Sobic.001G074700, Sobic.001G134200, Sobic.001G282500, Sobic.001G286200, Sobic.001G304400, Sobic.001G404800, Sobic.001G473400, Sobic.001G519000, Sobic.001G533300, Sobic.002G186500, Sobic.002G246200, Sobic.002G296200, Sobic.002G308300, Sobic.002G386500, Sobic.003G135600, Sobic.003G170300, Sobic.003G215700, Sobic.003G286200, Sobic.003G395500, Sobic.004G060500, Sob…
GO:0044430	cytoskeletal part	165	40	22.31	0.00013	0.002225	C	Sobic.001G074100, Sobic.001G107200, Sobic.001G112600, Sobic.001G146000, Sobic.001G177900, Sobic.001G199000, Sobic.001G205000, Sobic.001G285200, Sobic.001G464600, Sobic.001G530600, Sobic.001G540900, Sobic.002G004100, Sobic.002G219900, Sobic.002G315400, Sobic.002G320600, Sobic.002G350400, Sobic.003G034600, Sobic.003G226700, Sobic.003G260700, Sobic.003G292700, Sobic.003G303100, Sobic.004G128600, Sob…	Sobic.001G074100, Sobic.001G107200, Sobic.001G112600, Sobic.001G146000, Sobic.001G177900, Sobic.001G199000, Sobic.001G205000, Sobic.001G285200, Sobic.001G464600, Sobic.001G530600, Sobic.001G540900, Sobic.002G004100, Sobic.002G219900, Sobic.002G315400, Sobic.002G320600, Sobic.002G350400, Sobic.003G034600, Sobic.003G226700, Sobic.003G260700, Sobic.003G292700, Sobic.003G303100, Sobic.004G128600, Sob…
GO:0031224	intrinsic component of membrane	4781	717	646.34	0.00014	0.002225	C	Sobic.001G003300, Sobic.001G003700, Sobic.001G008900, Sobic.001G021500, Sobic.001G022400, Sobic.001G026700, Sobic.001G027700, Sobic.001G032000, Sobic.001G037400, Sobic.001G040300, Sobic.001G047800, Sobic.001G051600, Sobic.001G069700, Sobic.001G070800, Sobic.001G071700, Sobic.001G074000, Sobic.001G074601, Sobic.001G075600, Sobic.001G076600, Sobic.001G083500, Sobic.001G084900, Sobic.001G085200, Sob…	Sobic.001G003300, Sobic.001G003700, Sobic.001G008900, Sobic.001G021500, Sobic.001G022400, Sobic.001G026700, Sobic.001G027700, Sobic.001G032000, Sobic.001G037400, Sobic.001G040300, Sobic.001G047800, Sobic.001G051600, Sobic.001G069700, Sobic.001G070800, Sobic.001G071700, Sobic.001G074000, Sobic.001G074601, Sobic.001G075600, Sobic.001G076600, Sobic.001G083500, Sobic.001G084900, Sobic.001G085200, Sob…
GO:0009506	plasmodesma	558	106	75.44	0.00014	0.002225	C	Sobic.001G009700, Sobic.001G021300, Sobic.001G021400, Sobic.001G033300, Sobic.001G040300, Sobic.001G075600, Sobic.001G079100, Sobic.001G085200, Sobic.001G098900, Sobic.001G107200, Sobic.001G112600, Sobic.001G115500, Sobic.001G133900, Sobic.001G159800, Sobic.001G199000, Sobic.001G199400, Sobic.001G369800, Sobic.001G389300, Sobic.001G407700, Sobic.001G425200, Sobic.001G480700, Sobic.002G002100, Sob…	Sobic.001G009700, Sobic.001G021300, Sobic.001G021400, Sobic.001G033300, Sobic.001G040300, Sobic.001G075600, Sobic.001G079100, Sobic.001G085200, Sobic.001G098900, Sobic.001G107200, Sobic.001G112600, Sobic.001G115500, Sobic.001G133900, Sobic.001G159800, Sobic.001G199000, Sobic.001G199400, Sobic.001G369800, Sobic.001G389300, Sobic.001G407700, Sobic.001G425200, Sobic.001G480700, Sobic.002G002100, Sob…
GO:0055044	symplast	558	106	75.44	0.00014	0.002225	C	Sobic.001G009700, Sobic.001G021300, Sobic.001G021400, Sobic.001G033300, Sobic.001G040300, Sobic.001G075600, Sobic.001G079100, Sobic.001G085200, Sobic.001G098900, Sobic.001G107200, Sobic.001G112600, Sobic.001G115500, Sobic.001G133900, Sobic.001G159800, Sobic.001G199000, Sobic.001G199400, Sobic.001G369800, Sobic.001G389300, Sobic.001G407700, Sobic.001G425200, Sobic.001G480700, Sobic.002G002100, Sob…	Sobic.001G009700, Sobic.001G021300, Sobic.001G021400, Sobic.001G033300, Sobic.001G040300, Sobic.001G075600, Sobic.001G079100, Sobic.001G085200, Sobic.001G098900, Sobic.001G107200, Sobic.001G112600, Sobic.001G115500, Sobic.001G133900, Sobic.001G159800, Sobic.001G199000, Sobic.001G199400, Sobic.001G369800, Sobic.001G389300, Sobic.001G407700, Sobic.001G425200, Sobic.001G480700, Sobic.002G002100, Sob…
GO:0048046	apoplast	210	48	28.39	0.00014	0.002225	C	Sobic.001G021300, Sobic.001G021400, Sobic.001G025500, Sobic.001G081100, Sobic.001G116500, Sobic.001G179400, Sobic.001G187800, Sobic.001G199400, Sobic.001G403100, Sobic.001G441700, Sobic.001G458600, Sobic.001G478100, Sobic.001G538000, Sobic.002G172700, Sobic.002G194500, Sobic.002G214600, Sobic.002G302000, Sobic.002G314800, Sobic.002G324100, Sobic.002G350400, Sobic.002G403000, Sobic.003G085900, Sob…	Sobic.001G021300, Sobic.001G021400, Sobic.001G025500, Sobic.001G081100, Sobic.001G116500, Sobic.001G179400, Sobic.001G187800, Sobic.001G199400, Sobic.001G403100, Sobic.001G441700, Sobic.001G458600, Sobic.001G478100, Sobic.001G538000, Sobic.002G172700, Sobic.002G194500, Sobic.002G214600, Sobic.002G302000, Sobic.002G314800, Sobic.002G324100, Sobic.002G350400, Sobic.002G403000, Sobic.003G085900, Sob…
GO:0005856	cytoskeleton	171	41	23.12	0.00014	0.002225	C	Sobic.001G074100, Sobic.001G107200, Sobic.001G112600, Sobic.001G146000, Sobic.001G177900, Sobic.001G199000, Sobic.001G205000, Sobic.001G285200, Sobic.001G464600, Sobic.001G530600, Sobic.001G540900, Sobic.002G004100, Sobic.002G219900, Sobic.002G315400, Sobic.002G320600, Sobic.002G350400, Sobic.003G034600, Sobic.003G226700, Sobic.003G260700, Sobic.003G290500, Sobic.003G292700, Sobic.003G303100, Sob…	Sobic.001G074100, Sobic.001G107200, Sobic.001G112600, Sobic.001G146000, Sobic.001G177900, Sobic.001G199000, Sobic.001G205000, Sobic.001G285200, Sobic.001G464600, Sobic.001G530600, Sobic.001G540900, Sobic.002G004100, Sobic.002G219900, Sobic.002G315400, Sobic.002G320600, Sobic.002G350400, Sobic.003G034600, Sobic.003G226700, Sobic.003G260700, Sobic.003G290500, Sobic.003G292700, Sobic.003G303100, Sob…
GO:0005911	cell-cell junction	559	106	75.57	0.00015	0.0023	C	Sobic.001G009700, Sobic.001G021300, Sobic.001G021400, Sobic.001G033300, Sobic.001G040300, Sobic.001G075600, Sobic.001G079100, Sobic.001G085200, Sobic.001G098900, Sobic.001G107200, Sobic.001G112600, Sobic.001G115500, Sobic.001G133900, Sobic.001G159800, Sobic.001G199000, Sobic.001G199400, Sobic.001G369800, Sobic.001G389300, Sobic.001G407700, Sobic.001G425200, Sobic.001G480700, Sobic.002G002100, Sob…	Sobic.001G009700, Sobic.001G021300, Sobic.001G021400, Sobic.001G033300, Sobic.001G040300, Sobic.001G075600, Sobic.001G079100, Sobic.001G085200, Sobic.001G098900, Sobic.001G107200, Sobic.001G112600, Sobic.001G115500, Sobic.001G133900, Sobic.001G159800, Sobic.001G199000, Sobic.001G199400, Sobic.001G369800, Sobic.001G389300, Sobic.001G407700, Sobic.001G425200, Sobic.001G480700, Sobic.002G002100, Sob…
GO:0030054	cell junction	559	106	75.57	0.00015	0.0023	C	Sobic.001G009700, Sobic.001G021300, Sobic.001G021400, Sobic.001G033300, Sobic.001G040300, Sobic.001G075600, Sobic.001G079100, Sobic.001G085200, Sobic.001G098900, Sobic.001G107200, Sobic.001G112600, Sobic.001G115500, Sobic.001G133900, Sobic.001G159800, Sobic.001G199000, Sobic.001G199400, Sobic.001G369800, Sobic.001G389300, Sobic.001G407700, Sobic.001G425200, Sobic.001G480700, Sobic.002G002100, Sob…	Sobic.001G009700, Sobic.001G021300, Sobic.001G021400, Sobic.001G033300, Sobic.001G040300, Sobic.001G075600, Sobic.001G079100, Sobic.001G085200, Sobic.001G098900, Sobic.001G107200, Sobic.001G112600, Sobic.001G115500, Sobic.001G133900, Sobic.001G159800, Sobic.001G199000, Sobic.001G199400, Sobic.001G369800, Sobic.001G389300, Sobic.001G407700, Sobic.001G425200, Sobic.001G480700, Sobic.002G002100, Sob…
GO:0008250	oligosaccharyltransferase complex	6	5	0.81	0.00024	0.003617	C	Sobic.001G520300, Sobic.003G397900, Sobic.006G265600, Sobic.009G201700, Sobic.010G008800	Sobic.001G520300, Sobic.003G397900, Sobic.006G265600, Sobic.009G201700, Sobic.010G008800
GO:0030529	ribonucleoprotein complex	676	123	91.39	0.00027	0.004	C	Sobic.001G008300, Sobic.001G018800, Sobic.001G027600, Sobic.001G031800, Sobic.001G046100, Sobic.001G067000, Sobic.001G076500, Sobic.001G129400, Sobic.001G175300, Sobic.001G225700, Sobic.001G226500, Sobic.001G228200, Sobic.001G282200, Sobic.001G376600, Sobic.001G440900, Sobic.001G444800, Sobic.001G453300, Sobic.001G497900, Sobic.001G510800, Sobic.001G516800, Sobic.002G045100, Sobic.002G074200, Sob…	Sobic.001G008300, Sobic.001G018800, Sobic.001G027600, Sobic.001G031800, Sobic.001G046100, Sobic.001G067000, Sobic.001G076500, Sobic.001G129400, Sobic.001G175300, Sobic.001G225700, Sobic.001G226500, Sobic.001G228200, Sobic.001G282200, Sobic.001G376600, Sobic.001G440900, Sobic.001G444800, Sobic.001G453300, Sobic.001G497900, Sobic.001G510800, Sobic.001G516800, Sobic.002G045100, Sobic.002G074200, Sob…
GO:0042555	MCM complex	9	6	1.22	0.00035	0.005098	C	Sobic.003G055600, Sobic.003G183700, Sobic.004G331600, Sobic.008G129200, Sobic.009G087000, Sobic.009G172950	Sobic.003G055600, Sobic.003G183700, Sobic.004G331600, Sobic.008G129200, Sobic.009G087000, Sobic.009G172950
GO:0005768	endosome	248	53	33.53	0.0004	0.005731	C	Sobic.001G070800, Sobic.001G197000, Sobic.001G219800, Sobic.001G281300, Sobic.001G308500, Sobic.001G401600, Sobic.001G459900, Sobic.001G475500, Sobic.001G506300, Sobic.001G533000, Sobic.001G533400, Sobic.002G075500, Sobic.002G201600, Sobic.002G253900, Sobic.002G256100, Sobic.002G274700, Sobic.002G311000, Sobic.002G342300, Sobic.003G049600, Sobic.003G074900, Sobic.003G078300, Sobic.003G224700, Sob…	Sobic.001G070800, Sobic.001G197000, Sobic.001G219800, Sobic.001G281300, Sobic.001G308500, Sobic.001G401600, Sobic.001G459900, Sobic.001G475500, Sobic.001G506300, Sobic.001G533000, Sobic.001G533400, Sobic.002G075500, Sobic.002G201600, Sobic.002G253900, Sobic.002G256100, Sobic.002G274700, Sobic.002G311000, Sobic.002G342300, Sobic.003G049600, Sobic.003G074900, Sobic.003G078300, Sobic.003G224700, Sob…
GO:0005794	Golgi apparatus	647	117	87.47	0.00049	0.006907	C	Sobic.001G012900, Sobic.001G021500, Sobic.001G038300, Sobic.001G070700, Sobic.001G070800, Sobic.001G119400, Sobic.001G120400, Sobic.001G123600, Sobic.001G131900, Sobic.001G138200, Sobic.001G197000, Sobic.001G219800, Sobic.001G281300, Sobic.001G308500, Sobic.001G365700, Sobic.001G401600, Sobic.001G409100, Sobic.001G459900, Sobic.001G479800, Sobic.001G506300, Sobic.001G513600, Sobic.001G533000, Sob…	Sobic.001G012900, Sobic.001G021500, Sobic.001G038300, Sobic.001G070700, Sobic.001G070800, Sobic.001G119400, Sobic.001G120400, Sobic.001G123600, Sobic.001G131900, Sobic.001G138200, Sobic.001G197000, Sobic.001G219800, Sobic.001G281300, Sobic.001G308500, Sobic.001G365700, Sobic.001G401600, Sobic.001G409100, Sobic.001G459900, Sobic.001G479800, Sobic.001G506300, Sobic.001G513600, Sobic.001G533000, Sob…
GO:0005875	microtubule associated complex	69	20	9.33	0.00058	0.008046	C	Sobic.001G074100, Sobic.001G112600, Sobic.001G177900, Sobic.001G285200, Sobic.002G004100, Sobic.002G315400, Sobic.003G034600, Sobic.003G226700, Sobic.003G292700, Sobic.003G303100, Sobic.004G248300, Sobic.006G035600, Sobic.006G162000, Sobic.006G257200, Sobic.007G087800, Sobic.007G168900, Sobic.009G024100, Sobic.009G163100, Sobic.009G212100, Sobic.010G067600	Sobic.001G074100, Sobic.001G112600, Sobic.001G177900, Sobic.001G285200, Sobic.002G004100, Sobic.002G315400, Sobic.003G034600, Sobic.003G226700, Sobic.003G292700, Sobic.003G303100, Sobic.004G248300, Sobic.006G035600, Sobic.006G162000, Sobic.006G257200, Sobic.007G087800, Sobic.007G168900, Sobic.009G024100, Sobic.009G163100, Sobic.009G212100, Sobic.010G067600
GO:0016020	membrane	6764	980	914.42	0.00062	0.008467	C	Sobic.001G003300, Sobic.001G003700, Sobic.001G008900, Sobic.001G021300, Sobic.001G021400, Sobic.001G021500, Sobic.001G022400, Sobic.001G026700, Sobic.001G027700, Sobic.001G032000, Sobic.001G033300, Sobic.001G036300, Sobic.001G037400, Sobic.001G040300, Sobic.001G045700, Sobic.001G046400, Sobic.001G047800, Sobic.001G051600, Sobic.001G066300, Sobic.001G069700, Sobic.001G070800, Sobic.001G071700, Sob…	Sobic.001G003300, Sobic.001G003700, Sobic.001G008900, Sobic.001G021300, Sobic.001G021400, Sobic.001G021500, Sobic.001G022400, Sobic.001G026700, Sobic.001G027700, Sobic.001G032000, Sobic.001G033300, Sobic.001G036300, Sobic.001G037400, Sobic.001G040300, Sobic.001G045700, Sobic.001G046400, Sobic.001G047800, Sobic.001G051600, Sobic.001G066300, Sobic.001G069700, Sobic.001G070800, Sobic.001G071700, Sob…
GO:0044425	membrane part	5119	755	692.04	0.00069	0.009278	C	Sobic.001G003300, Sobic.001G003700, Sobic.001G008900, Sobic.001G021500, Sobic.001G022400, Sobic.001G026700, Sobic.001G027700, Sobic.001G032000, Sobic.001G037400, Sobic.001G040300, Sobic.001G047800, Sobic.001G051600, Sobic.001G069700, Sobic.001G070800, Sobic.001G071700, Sobic.001G074000, Sobic.001G074601, Sobic.001G074700, Sobic.001G075600, Sobic.001G076600, Sobic.001G083500, Sobic.001G084900, Sob…	Sobic.001G003300, Sobic.001G003700, Sobic.001G008900, Sobic.001G021500, Sobic.001G022400, Sobic.001G026700, Sobic.001G027700, Sobic.001G032000, Sobic.001G037400, Sobic.001G040300, Sobic.001G047800, Sobic.001G051600, Sobic.001G069700, Sobic.001G070800, Sobic.001G071700, Sobic.001G074000, Sobic.001G074601, Sobic.001G074700, Sobic.001G075600, Sobic.001G076600, Sobic.001G083500, Sobic.001G084900, Sob…
GO:0005657	replication fork	33	12	4.46	0.00081	0.01073	C	Sobic.001G456500, Sobic.001G486600, Sobic.002G280100, Sobic.003G025100, Sobic.003G055600, Sobic.003G285700, Sobic.003G315700, Sobic.003G369200, Sobic.006G051000, Sobic.008G020500, Sobic.009G038800, Sobic.010G103700	Sobic.001G456500, Sobic.001G486600, Sobic.002G280100, Sobic.003G025100, Sobic.003G055600, Sobic.003G285700, Sobic.003G315700, Sobic.003G369200, Sobic.006G051000, Sobic.008G020500, Sobic.009G038800, Sobic.010G103700
GO:0044431	Golgi apparatus part	307	61	41.5	0.00112	0.01461	C	Sobic.001G012900, Sobic.001G070800, Sobic.001G131900, Sobic.001G197000, Sobic.001G219800, Sobic.001G281300, Sobic.001G308500, Sobic.001G401600, Sobic.001G459900, Sobic.001G506300, Sobic.001G533000, Sobic.001G533400, Sobic.002G075500, Sobic.002G201600, Sobic.002G253900, Sobic.002G256100, Sobic.002G274700, Sobic.002G311000, Sobic.002G342300, Sobic.002G349000, Sobic.002G420100, Sobic.003G049600, Sob…	Sobic.001G012900, Sobic.001G070800, Sobic.001G131900, Sobic.001G197000, Sobic.001G219800, Sobic.001G281300, Sobic.001G308500, Sobic.001G401600, Sobic.001G459900, Sobic.001G506300, Sobic.001G533000, Sobic.001G533400, Sobic.002G075500, Sobic.002G201600, Sobic.002G253900, Sobic.002G256100, Sobic.002G274700, Sobic.002G311000, Sobic.002G342300, Sobic.002G349000, Sobic.002G420100, Sobic.003G049600, Sob…
GO:0005881	cytoplasmic microtubule	14	7	1.89	0.00117	0.01504	C	Sobic.001G530600, Sobic.002G219900, Sobic.002G320600, Sobic.003G260700, Sobic.004G128600, Sobic.006G137700, Sobic.010G129700	Sobic.001G530600, Sobic.002G219900, Sobic.002G320600, Sobic.003G260700, Sobic.004G128600, Sobic.006G137700, Sobic.010G129700
GO:0031226	intrinsic component of plasma membrane	403	76	54.48	0.00143	0.01811	C	Sobic.001G026700, Sobic.001G083500, Sobic.001G085200, Sobic.001G142200, Sobic.001G191300, Sobic.001G199400, Sobic.001G263500, Sobic.001G334900, Sobic.001G404000, Sobic.001G431100, Sobic.001G445700, Sobic.001G452900, Sobic.001G473200, Sobic.001G496800, Sobic.001G499200, Sobic.001G533200, Sobic.002G002100, Sobic.002G007200, Sobic.002G065000, Sobic.002G092700, Sobic.002G154600, Sobic.002G233500, Sob…	Sobic.001G026700, Sobic.001G083500, Sobic.001G085200, Sobic.001G142200, Sobic.001G191300, Sobic.001G199400, Sobic.001G263500, Sobic.001G334900, Sobic.001G404000, Sobic.001G431100, Sobic.001G445700, Sobic.001G452900, Sobic.001G473200, Sobic.001G496800, Sobic.001G499200, Sobic.001G533200, Sobic.002G002100, Sobic.002G007200, Sobic.002G065000, Sobic.002G092700, Sobic.002G154600, Sobic.002G233500, Sob…
GO:0043596	nuclear replication fork	19	8	2.57	0.00207	0.02585	C	Sobic.001G456500, Sobic.002G280100, Sobic.003G025100, Sobic.003G055600, Sobic.003G369200, Sobic.008G020500, Sobic.009G038800, Sobic.010G103700	Sobic.001G456500, Sobic.002G280100, Sobic.003G025100, Sobic.003G055600, Sobic.003G369200, Sobic.008G020500, Sobic.009G038800, Sobic.010G103700
GO:0005576	extracellular region	634	111	85.71	0.00213	0.02622	C	Sobic.001G021300, Sobic.001G021400, Sobic.001G025500, Sobic.001G026800, Sobic.001G032100, Sobic.001G033300, Sobic.001G045100, Sobic.001G080200, Sobic.001G081100, Sobic.001G116500, Sobic.001G155600, Sobic.001G179400, Sobic.001G187800, Sobic.001G189000, Sobic.001G199400, Sobic.001G277000, Sobic.001G300400, Sobic.001G301000, Sobic.001G314000, Sobic.001G403100, Sobic.001G441700, Sobic.001G444500, Sob…	Sobic.001G021300, Sobic.001G021400, Sobic.001G025500, Sobic.001G026800, Sobic.001G032100, Sobic.001G033300, Sobic.001G045100, Sobic.001G080200, Sobic.001G081100, Sobic.001G116500, Sobic.001G155600, Sobic.001G179400, Sobic.001G187800, Sobic.001G189000, Sobic.001G199400, Sobic.001G277000, Sobic.001G300400, Sobic.001G301000, Sobic.001G314000, Sobic.001G403100, Sobic.001G441700, Sobic.001G444500, Sob…
GO:0055028	cortical microtubule	12	6	1.62	0.0027	0.03278	C	Sobic.001G530600, Sobic.002G219900, Sobic.002G320600, Sobic.003G260700, Sobic.006G137700, Sobic.010G129700	Sobic.001G530600, Sobic.002G219900, Sobic.002G320600, Sobic.003G260700, Sobic.006G137700, Sobic.010G129700
GO:0005774	vacuolar membrane	352	65	47.59	0.00502	0.0601	C	Sobic.001G021300, Sobic.001G021400, Sobic.001G086900, Sobic.001G103800, Sobic.001G197000, Sobic.001G199400, Sobic.001G219800, Sobic.001G228200, Sobic.001G281300, Sobic.001G423300, Sobic.001G480700, Sobic.001G533400, Sobic.002G014800, Sobic.002G075900, Sobic.002G154600, Sobic.002G180300, Sobic.002G186500, Sobic.002G194600, Sobic.002G201600, Sobic.002G286900, Sobic.002G308300, Sobic.002G339100, Sob…	Sobic.001G021300, Sobic.001G021400, Sobic.001G086900, Sobic.001G103800, Sobic.001G197000, Sobic.001G199400, Sobic.001G219800, Sobic.001G228200, Sobic.001G281300, Sobic.001G423300, Sobic.001G480700, Sobic.001G533400, Sobic.002G014800, Sobic.002G075900, Sobic.002G154600, Sobic.002G180300, Sobic.002G186500, Sobic.002G194600, Sobic.002G201600, Sobic.002G286900, Sobic.002G308300, Sobic.002G339100, Sob…
GO:0044437	vacuolar part	353	65	47.72	0.00536	0.06331	C	Sobic.001G021300, Sobic.001G021400, Sobic.001G086900, Sobic.001G103800, Sobic.001G197000, Sobic.001G199400, Sobic.001G219800, Sobic.001G228200, Sobic.001G281300, Sobic.001G423300, Sobic.001G480700, Sobic.001G533400, Sobic.002G014800, Sobic.002G075900, Sobic.002G154600, Sobic.002G180300, Sobic.002G186500, Sobic.002G194600, Sobic.002G201600, Sobic.002G286900, Sobic.002G308300, Sobic.002G339100, Sob…	Sobic.001G021300, Sobic.001G021400, Sobic.001G086900, Sobic.001G103800, Sobic.001G197000, Sobic.001G199400, Sobic.001G219800, Sobic.001G228200, Sobic.001G281300, Sobic.001G423300, Sobic.001G480700, Sobic.001G533400, Sobic.002G014800, Sobic.002G075900, Sobic.002G154600, Sobic.002G180300, Sobic.002G186500, Sobic.002G194600, Sobic.002G201600, Sobic.002G286900, Sobic.002G308300, Sobic.002G339100, Sob…
GO:0044459	plasma membrane part	459	81	62.05	0.00649	0.07563	C	Sobic.001G026700, Sobic.001G083500, Sobic.001G085200, Sobic.001G142200, Sobic.001G191300, Sobic.001G199400, Sobic.001G263500, Sobic.001G334900, Sobic.001G404000, Sobic.001G431100, Sobic.001G445700, Sobic.001G452900, Sobic.001G473200, Sobic.001G496800, Sobic.001G499200, Sobic.001G533200, Sobic.002G002100, Sobic.002G007200, Sobic.002G065000, Sobic.002G092700, Sobic.002G154600, Sobic.002G216600, Sob…	Sobic.001G026700, Sobic.001G083500, Sobic.001G085200, Sobic.001G142200, Sobic.001G191300, Sobic.001G199400, Sobic.001G263500, Sobic.001G334900, Sobic.001G404000, Sobic.001G431100, Sobic.001G445700, Sobic.001G452900, Sobic.001G473200, Sobic.001G496800, Sobic.001G499200, Sobic.001G533200, Sobic.002G002100, Sobic.002G007200, Sobic.002G065000, Sobic.002G092700, Sobic.002G154600, Sobic.002G216600, Sob…
GO:0030981	cortical microtubule cytoskeleton	14	6	1.89	0.00689	0.07923	C	Sobic.001G530600, Sobic.002G219900, Sobic.002G320600, Sobic.003G260700, Sobic.006G137700, Sobic.010G129700	Sobic.001G530600, Sobic.002G219900, Sobic.002G320600, Sobic.003G260700, Sobic.006G137700, Sobic.010G129700
GO:0012505	endomembrane system	1306	206	176.56	0.00773	0.08774	C	Sobic.001G012900, Sobic.001G021500, Sobic.001G025500, Sobic.001G038300, Sobic.001G069700, Sobic.001G070700, Sobic.001G070800, Sobic.001G098900, Sobic.001G113200, Sobic.001G115500, Sobic.001G119400, Sobic.001G120400, Sobic.001G123600, Sobic.001G131900, Sobic.001G138200, Sobic.001G197000, Sobic.001G219800, Sobic.001G281300, Sobic.001G285300, Sobic.001G308500, Sobic.001G354700, Sobic.001G365700, Sob…	Sobic.001G012900, Sobic.001G021500, Sobic.001G025500, Sobic.001G038300, Sobic.001G069700, Sobic.001G070700, Sobic.001G070800, Sobic.001G098900, Sobic.001G113200, Sobic.001G115500, Sobic.001G119400, Sobic.001G120400, Sobic.001G123600, Sobic.001G131900, Sobic.001G138200, Sobic.001G197000, Sobic.001G219800, Sobic.001G281300, Sobic.001G285300, Sobic.001G308500, Sobic.001G354700, Sobic.001G365700, Sob…
GO:0016021	integral component of membrane	4657	676	629.58	0.00811	0.09087	C	Sobic.001G003300, Sobic.001G003700, Sobic.001G008900, Sobic.001G021500, Sobic.001G022400, Sobic.001G026700, Sobic.001G027700, Sobic.001G032000, Sobic.001G037400, Sobic.001G040300, Sobic.001G047800, Sobic.001G051600, Sobic.001G069700, Sobic.001G070800, Sobic.001G071700, Sobic.001G074000, Sobic.001G074601, Sobic.001G075600, Sobic.001G076600, Sobic.001G083500, Sobic.001G084900, Sobic.001G086900, Sob…	Sobic.001G003300, Sobic.001G003700, Sobic.001G008900, Sobic.001G021500, Sobic.001G022400, Sobic.001G026700, Sobic.001G027700, Sobic.001G032000, Sobic.001G037400, Sobic.001G040300, Sobic.001G047800, Sobic.001G051600, Sobic.001G069700, Sobic.001G070800, Sobic.001G071700, Sobic.001G074000, Sobic.001G074601, Sobic.001G075600, Sobic.001G076600, Sobic.001G083500, Sobic.001G084900, Sobic.001G086900, Sob…
GO:0031298	replication fork protection complex	7	4	0.95	0.00829	0.09171	C	Sobic.002G280100, Sobic.003G025100, Sobic.008G020500, Sobic.009G038800	Sobic.002G280100, Sobic.003G025100, Sobic.008G020500, Sobic.009G038800
GO:0005198	structural molecule activity	453	110	52.81	2.5e-14	6.298e-11	F	Sobic.001G018800, Sobic.001G027600, Sobic.001G031800, Sobic.001G046100, Sobic.001G076500, Sobic.001G107200, Sobic.001G129400, Sobic.001G146000, Sobic.001G225700, Sobic.001G226500, Sobic.001G282200, Sobic.001G376600, Sobic.001G444800, Sobic.001G453300, Sobic.001G488100, Sobic.001G510800, Sobic.001G540900, Sobic.002G074200, Sobic.002G110500, Sobic.002G175100, Sobic.002G179300, Sobic.002G200600, Sob…	Sobic.001G018800, Sobic.001G027600, Sobic.001G031800, Sobic.001G046100, Sobic.001G076500, Sobic.001G107200, Sobic.001G129400, Sobic.001G146000, Sobic.001G225700, Sobic.001G226500, Sobic.001G282200, Sobic.001G376600, Sobic.001G444800, Sobic.001G453300, Sobic.001G488100, Sobic.001G510800, Sobic.001G540900, Sobic.002G074200, Sobic.002G110500, Sobic.002G175100, Sobic.002G179300, Sobic.002G200600, Sob…
GO:0003735	structural constituent of ribosome	397	98	46.28	2.3e-13	2.897e-10	F	Sobic.001G018800, Sobic.001G027600, Sobic.001G031800, Sobic.001G046100, Sobic.001G076500, Sobic.001G129400, Sobic.001G225700, Sobic.001G226500, Sobic.001G282200, Sobic.001G376600, Sobic.001G444800, Sobic.001G453300, Sobic.001G510800, Sobic.002G074200, Sobic.002G175100, Sobic.002G179300, Sobic.002G200600, Sobic.002G253100, Sobic.002G255100, Sobic.002G255300, Sobic.002G286900, Sobic.002G308900, Sob…	Sobic.001G018800, Sobic.001G027600, Sobic.001G031800, Sobic.001G046100, Sobic.001G076500, Sobic.001G129400, Sobic.001G225700, Sobic.001G226500, Sobic.001G282200, Sobic.001G376600, Sobic.001G444800, Sobic.001G453300, Sobic.001G510800, Sobic.002G074200, Sobic.002G175100, Sobic.002G179300, Sobic.002G200600, Sobic.002G253100, Sobic.002G255100, Sobic.002G255300, Sobic.002G286900, Sobic.002G308900, Sob…
GO:0004553	hydrolase activity, hydrolyzing O-glycosyl compounds	429	97	50.01	6.9e-11	5.794e-08	F	Sobic.001G026700, Sobic.001G026800, Sobic.001G085200, Sobic.001G099100, Sobic.001G123100, Sobic.001G123300, Sobic.001G142200, Sobic.001G179400, Sobic.001G208100, Sobic.001G247900, Sobic.001G263500, Sobic.001G334900, Sobic.001G404000, Sobic.001G439400, Sobic.001G441700, Sobic.001G445700, Sobic.001G452900, Sobic.001G458600, Sobic.001G493900, Sobic.001G516000, Sobic.001G531300, Sobic.001G538000, Sob…	Sobic.001G026700, Sobic.001G026800, Sobic.001G085200, Sobic.001G099100, Sobic.001G123100, Sobic.001G123300, Sobic.001G142200, Sobic.001G179400, Sobic.001G208100, Sobic.001G247900, Sobic.001G263500, Sobic.001G334900, Sobic.001G404000, Sobic.001G439400, Sobic.001G441700, Sobic.001G445700, Sobic.001G452900, Sobic.001G458600, Sobic.001G493900, Sobic.001G516000, Sobic.001G531300, Sobic.001G538000, Sob…
GO:0008092	cytoskeletal protein binding	169	48	19.7	2.5e-09	1.574e-06	F	Sobic.001G074100, Sobic.001G159800, Sobic.001G177900, Sobic.001G196000, Sobic.001G199000, Sobic.001G205000, Sobic.001G322400, Sobic.001G361800, Sobic.001G399200, Sobic.001G426200, Sobic.001G536300, Sobic.002G004100, Sobic.002G219900, Sobic.002G303800, Sobic.002G320600, Sobic.002G390800, Sobic.002G394500, Sobic.003G023400, Sobic.003G054400, Sobic.003G174900, Sobic.003G226700, Sobic.003G242900, Sob…	Sobic.001G074100, Sobic.001G159800, Sobic.001G177900, Sobic.001G196000, Sobic.001G199000, Sobic.001G205000, Sobic.001G322400, Sobic.001G361800, Sobic.001G399200, Sobic.001G426200, Sobic.001G536300, Sobic.002G004100, Sobic.002G219900, Sobic.002G303800, Sobic.002G320600, Sobic.002G390800, Sobic.002G394500, Sobic.003G023400, Sobic.003G054400, Sobic.003G174900, Sobic.003G226700, Sobic.003G242900, Sob…
GO:0016798	hydrolase activity, acting on glycosyl bonds	487	101	56.77	4.3e-09	2.166e-06	F	Sobic.001G026700, Sobic.001G026800, Sobic.001G085200, Sobic.001G099100, Sobic.001G123100, Sobic.001G123300, Sobic.001G142200, Sobic.001G179400, Sobic.001G208100, Sobic.001G247900, Sobic.001G263500, Sobic.001G334900, Sobic.001G404000, Sobic.001G439400, Sobic.001G441700, Sobic.001G445700, Sobic.001G452900, Sobic.001G458600, Sobic.001G493900, Sobic.001G516000, Sobic.001G531300, Sobic.001G538000, Sob…	Sobic.001G026700, Sobic.001G026800, Sobic.001G085200, Sobic.001G099100, Sobic.001G123100, Sobic.001G123300, Sobic.001G142200, Sobic.001G179400, Sobic.001G208100, Sobic.001G247900, Sobic.001G263500, Sobic.001G334900, Sobic.001G404000, Sobic.001G439400, Sobic.001G441700, Sobic.001G445700, Sobic.001G452900, Sobic.001G458600, Sobic.001G493900, Sobic.001G516000, Sobic.001G531300, Sobic.001G538000, Sob…
GO:0016757	transferase activity, transferring glycosyl groups	617	116	71.93	1e-07	3.958e-05	F	Sobic.001G021500, Sobic.001G045700, Sobic.001G070700, Sobic.001G084700, Sobic.001G103000, Sobic.001G103100, Sobic.001G131900, Sobic.001G138200, Sobic.001G179400, Sobic.001G239500, Sobic.001G303000, Sobic.001G344500, Sobic.001G396600, Sobic.001G401600, Sobic.001G409100, Sobic.001G427600, Sobic.001G432300, Sobic.001G441700, Sobic.001G479800, Sobic.001G506300, Sobic.001G520300, Sobic.001G538000, Sob…	Sobic.001G021500, Sobic.001G045700, Sobic.001G070700, Sobic.001G084700, Sobic.001G103000, Sobic.001G103100, Sobic.001G131900, Sobic.001G138200, Sobic.001G179400, Sobic.001G239500, Sobic.001G303000, Sobic.001G344500, Sobic.001G396600, Sobic.001G401600, Sobic.001G409100, Sobic.001G427600, Sobic.001G432300, Sobic.001G441700, Sobic.001G479800, Sobic.001G506300, Sobic.001G520300, Sobic.001G538000, Sob…
GO:0015631	tubulin binding	98	31	11.42	1.1e-07	3.958e-05	F	Sobic.001G074100, Sobic.001G177900, Sobic.001G196000, Sobic.001G199000, Sobic.001G205000, Sobic.001G399200, Sobic.002G004100, Sobic.002G219900, Sobic.002G303800, Sobic.002G320600, Sobic.002G390800, Sobic.003G226700, Sobic.003G260700, Sobic.003G292700, Sobic.004G128600, Sobic.004G246500, Sobic.004G327600, Sobic.006G035600, Sobic.006G137700, Sobic.006G140600, Sobic.006G162000, Sobic.006G257200, Sob…	Sobic.001G074100, Sobic.001G177900, Sobic.001G196000, Sobic.001G199000, Sobic.001G205000, Sobic.001G399200, Sobic.002G004100, Sobic.002G219900, Sobic.002G303800, Sobic.002G320600, Sobic.002G390800, Sobic.003G226700, Sobic.003G260700, Sobic.003G292700, Sobic.004G128600, Sobic.004G246500, Sobic.004G327600, Sobic.006G035600, Sobic.006G137700, Sobic.006G140600, Sobic.006G162000, Sobic.006G257200, Sob…
GO:0004576	oligosaccharyl transferase activity	7	7	0.82	2.9e-07	9.131e-05	F	Sobic.001G520300, Sobic.003G293400, Sobic.003G397900, Sobic.006G265600, Sobic.006G282200, Sobic.009G201700, Sobic.010G008800	Sobic.001G520300, Sobic.003G293400, Sobic.003G397900, Sobic.006G265600, Sobic.006G282200, Sobic.009G201700, Sobic.010G008800
GO:0008017	microtubule binding	88	28	10.26	4e-07	0.000112	F	Sobic.001G074100, Sobic.001G177900, Sobic.001G196000, Sobic.001G205000, Sobic.001G399200, Sobic.002G004100, Sobic.002G303800, Sobic.002G320600, Sobic.002G390800, Sobic.003G226700, Sobic.003G260700, Sobic.003G292700, Sobic.004G128600, Sobic.004G246500, Sobic.004G327600, Sobic.006G035600, Sobic.006G140600, Sobic.006G162000, Sobic.006G257200, Sobic.006G278100, Sobic.007G168900, Sobic.008G192700, Sob…	Sobic.001G074100, Sobic.001G177900, Sobic.001G196000, Sobic.001G205000, Sobic.001G399200, Sobic.002G004100, Sobic.002G303800, Sobic.002G320600, Sobic.002G390800, Sobic.003G226700, Sobic.003G260700, Sobic.003G292700, Sobic.004G128600, Sobic.004G246500, Sobic.004G327600, Sobic.006G035600, Sobic.006G140600, Sobic.006G162000, Sobic.006G257200, Sobic.006G278100, Sobic.007G168900, Sobic.008G192700, Sob…
GO:0046982	protein heterodimerization activity	126	35	14.69	6.1e-07	0.0001537	F	Sobic.001G009700, Sobic.001G094500, Sobic.001G110000, Sobic.001G338700, Sobic.001G416800, Sobic.001G416900, Sobic.001G495700, Sobic.001G529400, Sobic.002G059200, Sobic.002G329900, Sobic.002G403400, Sobic.003G040500, Sobic.003G057100, Sobic.003G347900, Sobic.004G205300, Sobic.004G254500, Sobic.004G265400, Sobic.004G279601, Sobic.005G168500, Sobic.006G076400, Sobic.006G081800, Sobic.006G191800, Sob…	Sobic.001G009700, Sobic.001G094500, Sobic.001G110000, Sobic.001G338700, Sobic.001G416800, Sobic.001G416900, Sobic.001G495700, Sobic.001G529400, Sobic.002G059200, Sobic.002G329900, Sobic.002G403400, Sobic.003G040500, Sobic.003G057100, Sobic.003G347900, Sobic.004G205300, Sobic.004G254500, Sobic.004G265400, Sobic.004G279601, Sobic.005G168500, Sobic.006G076400, Sobic.006G081800, Sobic.006G191800, Sob…
GO:0032403	protein complex binding	125	34	14.57	1.5e-06	0.0003435	F	Sobic.001G074100, Sobic.001G159800, Sobic.001G177900, Sobic.001G196000, Sobic.001G205000, Sobic.001G286300, Sobic.001G399200, Sobic.001G426200, Sobic.002G004100, Sobic.002G303800, Sobic.002G320600, Sobic.002G390800, Sobic.003G226700, Sobic.003G260700, Sobic.003G292700, Sobic.003G389100, Sobic.004G128600, Sobic.004G246500, Sobic.004G327600, Sobic.006G035600, Sobic.006G140600, Sobic.006G162000, Sob…	Sobic.001G074100, Sobic.001G159800, Sobic.001G177900, Sobic.001G196000, Sobic.001G205000, Sobic.001G286300, Sobic.001G399200, Sobic.001G426200, Sobic.002G004100, Sobic.002G303800, Sobic.002G320600, Sobic.002G390800, Sobic.003G226700, Sobic.003G260700, Sobic.003G292700, Sobic.003G389100, Sobic.004G128600, Sobic.004G246500, Sobic.004G327600, Sobic.006G035600, Sobic.006G140600, Sobic.006G162000, Sob…
GO:0016762	xyloglucan:xyloglucosyl transferase activity	34	15	3.96	2e-06	0.0004198	F	Sobic.001G179400, Sobic.001G441700, Sobic.001G538000, Sobic.002G194500, Sobic.002G302000, Sobic.002G324100, Sobic.004G025900, Sobic.006G205500, Sobic.006G205600, Sobic.006G228100, Sobic.007G090460, Sobic.007G090463, Sobic.010G246400, Sobic.010G246500, Sobic.010G246700	Sobic.001G179400, Sobic.001G441700, Sobic.001G538000, Sobic.002G194500, Sobic.002G302000, Sobic.002G324100, Sobic.004G025900, Sobic.006G205500, Sobic.006G205600, Sobic.006G228100, Sobic.007G090460, Sobic.007G090463, Sobic.010G246400, Sobic.010G246500, Sobic.010G246700
GO:0004579	dolichyl-diphosphooligosaccharide-protein glycotransferase activity	6	6	0.7	2.5e-06	0.0004844	F	Sobic.001G520300, Sobic.003G397900, Sobic.006G265600, Sobic.006G282200, Sobic.009G201700, Sobic.010G008800	Sobic.001G520300, Sobic.003G397900, Sobic.006G265600, Sobic.006G282200, Sobic.009G201700, Sobic.010G008800
GO:0003824	catalytic activity	9345	1188	1089.39	3.6e-06	0.0006477	F	Sobic.001G002400, Sobic.001G003300, Sobic.001G005800, Sobic.001G008300, Sobic.001G015700, Sobic.001G021300, Sobic.001G021400, Sobic.001G021500, Sobic.001G022000, Sobic.001G025700, Sobic.001G026700, Sobic.001G026800, Sobic.001G027100, Sobic.001G029300, Sobic.001G036300, Sobic.001G037400, Sobic.001G038300, Sobic.001G041800, Sobic.001G045100, Sobic.001G045700, Sobic.001G050900, Sobic.001G062500, Sob…	Sobic.001G002400, Sobic.001G003300, Sobic.001G005800, Sobic.001G008300, Sobic.001G015700, Sobic.001G021300, Sobic.001G021400, Sobic.001G021500, Sobic.001G022000, Sobic.001G025700, Sobic.001G026700, Sobic.001G026800, Sobic.001G027100, Sobic.001G029300, Sobic.001G036300, Sobic.001G037400, Sobic.001G038300, Sobic.001G041800, Sobic.001G045100, Sobic.001G045700, Sobic.001G050900, Sobic.001G062500, Sob…
GO:0016758	transferase activity, transferring hexosyl groups	487	86	56.77	5.1e-05	0.008565	F	Sobic.001G021500, Sobic.001G045700, Sobic.001G084700, Sobic.001G103000, Sobic.001G103100, Sobic.001G179400, Sobic.001G239500, Sobic.001G344500, Sobic.001G409100, Sobic.001G441700, Sobic.001G479800, Sobic.001G520300, Sobic.001G538000, Sobic.002G070800, Sobic.002G075500, Sobic.002G085800, Sobic.002G094600, Sobic.002G194500, Sobic.002G274700, Sobic.002G302000, Sobic.002G311700, Sobic.002G324100, Sob…	Sobic.001G021500, Sobic.001G045700, Sobic.001G084700, Sobic.001G103000, Sobic.001G103100, Sobic.001G179400, Sobic.001G239500, Sobic.001G344500, Sobic.001G409100, Sobic.001G441700, Sobic.001G479800, Sobic.001G520300, Sobic.001G538000, Sobic.002G070800, Sobic.002G075500, Sobic.002G085800, Sobic.002G094600, Sobic.002G194500, Sobic.002G274700, Sobic.002G302000, Sobic.002G311700, Sobic.002G324100, Sob…
GO:0044877	macromolecular complex binding	253	51	29.49	6.2e-05	0.009335	F	Sobic.001G009700, Sobic.001G023900, Sobic.001G069500, Sobic.001G074100, Sobic.001G159800, Sobic.001G177900, Sobic.001G196000, Sobic.001G205000, Sobic.001G286300, Sobic.001G299600, Sobic.001G399200, Sobic.001G426200, Sobic.002G004100, Sobic.002G303800, Sobic.002G320600, Sobic.002G390800, Sobic.003G055600, Sobic.003G226700, Sobic.003G260700, Sobic.003G292700, Sobic.003G389100, Sobic.004G128600, Sob…	Sobic.001G009700, Sobic.001G023900, Sobic.001G069500, Sobic.001G074100, Sobic.001G159800, Sobic.001G177900, Sobic.001G196000, Sobic.001G205000, Sobic.001G286300, Sobic.001G299600, Sobic.001G399200, Sobic.001G426200, Sobic.002G004100, Sobic.002G303800, Sobic.002G320600, Sobic.002G390800, Sobic.003G055600, Sobic.003G226700, Sobic.003G260700, Sobic.003G292700, Sobic.003G389100, Sobic.004G128600, Sob…
GO:0005507	copper ion binding	147	34	17.14	6.3e-05	0.009335	F	Sobic.001G021300, Sobic.001G021400, Sobic.001G199400, Sobic.001G228200, Sobic.001G369800, Sobic.001G401700, Sobic.001G403100, Sobic.002G151000, Sobic.002G183700, Sobic.002G214600, Sobic.002G314800, Sobic.002G347300, Sobic.003G088500, Sobic.003G352300, Sobic.003G401400, Sobic.004G048700, Sobic.004G050300, Sobic.004G104700, Sobic.004G128600, Sobic.004G205100, Sobic.004G212400, Sobic.004G280700, Sob…	Sobic.001G021300, Sobic.001G021400, Sobic.001G199400, Sobic.001G228200, Sobic.001G369800, Sobic.001G401700, Sobic.001G403100, Sobic.002G151000, Sobic.002G183700, Sobic.002G214600, Sobic.002G314800, Sobic.002G347300, Sobic.003G088500, Sobic.003G352300, Sobic.003G401400, Sobic.004G048700, Sobic.004G050300, Sobic.004G104700, Sobic.004G128600, Sobic.004G205100, Sobic.004G212400, Sobic.004G280700, Sob…
GO:0016787	hydrolase activity	2915	399	339.81	0.00014	0.01959	F	Sobic.001G002400, Sobic.001G003300, Sobic.001G005800, Sobic.001G008300, Sobic.001G015700, Sobic.001G021300, Sobic.001G021400, Sobic.001G022000, Sobic.001G025700, Sobic.001G026700, Sobic.001G026800, Sobic.001G027100, Sobic.001G036300, Sobic.001G069500, Sobic.001G074100, Sobic.001G081100, Sobic.001G085200, Sobic.001G099100, Sobic.001G103900, Sobic.001G107200, Sobic.001G113200, Sobic.001G120400, Sob…	Sobic.001G002400, Sobic.001G003300, Sobic.001G005800, Sobic.001G008300, Sobic.001G015700, Sobic.001G021300, Sobic.001G021400, Sobic.001G022000, Sobic.001G025700, Sobic.001G026700, Sobic.001G026800, Sobic.001G027100, Sobic.001G036300, Sobic.001G069500, Sobic.001G074100, Sobic.001G081100, Sobic.001G085200, Sobic.001G099100, Sobic.001G103900, Sobic.001G107200, Sobic.001G113200, Sobic.001G120400, Sob…
GO:0070180	large ribosomal subunit rRNA binding	15	7	1.75	0.0008	0.1061	F	Sobic.001G225700, Sobic.001G510800, Sobic.006G260400, Sobic.008G172100, Sobic.009G229400, Sobic.009G242300, Sobic.010G251600	Sobic.001G225700, Sobic.001G510800, Sobic.006G260400, Sobic.008G172100, Sobic.009G229400, Sobic.009G242300, Sobic.010G251600
GO:0003777	microtubule motor activity	55	15	6.41	0.0012	0.1511	F	Sobic.001G074100, Sobic.001G177900, Sobic.001G196000, Sobic.001G399200, Sobic.002G004100, Sobic.002G390800, Sobic.003G226700, Sobic.003G292700, Sobic.006G035600, Sobic.006G162000, Sobic.006G257200, Sobic.007G168900, Sobic.009G024100, Sobic.009G163100, Sobic.009G202801	Sobic.001G074100, Sobic.001G177900, Sobic.001G196000, Sobic.001G399200, Sobic.002G004100, Sobic.002G390800, Sobic.003G226700, Sobic.003G292700, Sobic.006G035600, Sobic.006G162000, Sobic.006G257200, Sobic.007G168900, Sobic.009G024100, Sobic.009G163100, Sobic.009G202801
GO:0019843	rRNA binding	84	20	9.79	0.00132	0.1583	F	Sobic.001G027600, Sobic.001G225700, Sobic.001G510800, Sobic.002G348100, Sobic.002G385100, Sobic.003G205400, Sobic.003G224300, Sobic.003G246600, Sobic.003G287300, Sobic.006G260400, Sobic.007G019400, Sobic.008G172100, Sobic.009G115700, Sobic.009G229400, Sobic.009G235100, Sobic.009G242300, Sobic.010G005300, Sobic.010G100000, Sobic.010G205400, Sobic.010G251600	Sobic.001G027600, Sobic.001G225700, Sobic.001G510800, Sobic.002G348100, Sobic.002G385100, Sobic.003G205400, Sobic.003G224300, Sobic.003G246600, Sobic.003G287300, Sobic.006G260400, Sobic.007G019400, Sobic.008G172100, Sobic.009G115700, Sobic.009G229400, Sobic.009G235100, Sobic.009G242300, Sobic.010G005300, Sobic.010G100000, Sobic.010G205400, Sobic.010G251600
GO:0016740	transferase activity	3980	518	463.97	0.00158	0.1809	F	Sobic.001G021500, Sobic.001G037400, Sobic.001G038300, Sobic.001G045700, Sobic.001G070700, Sobic.001G071300, Sobic.001G071700, Sobic.001G074000, Sobic.001G079700, Sobic.001G084700, Sobic.001G088800, Sobic.001G103000, Sobic.001G103100, Sobic.001G103800, Sobic.001G104300, Sobic.001G113200, Sobic.001G113800, Sobic.001G117400, Sobic.001G119400, Sobic.001G121900, Sobic.001G131900, Sobic.001G138200, Sob…	Sobic.001G021500, Sobic.001G037400, Sobic.001G038300, Sobic.001G045700, Sobic.001G070700, Sobic.001G071300, Sobic.001G071700, Sobic.001G074000, Sobic.001G079700, Sobic.001G084700, Sobic.001G088800, Sobic.001G103000, Sobic.001G103100, Sobic.001G103800, Sobic.001G104300, Sobic.001G113200, Sobic.001G113800, Sobic.001G117400, Sobic.001G119400, Sobic.001G121900, Sobic.001G131900, Sobic.001G138200, Sob…
GO:0003779	actin binding	68	17	7.93	0.00168	0.184	F	Sobic.001G159800, Sobic.001G322400, Sobic.001G361800, Sobic.001G426200, Sobic.001G536300, Sobic.002G394500, Sobic.003G023400, Sobic.003G054400, Sobic.003G174900, Sobic.003G242900, Sobic.003G290500, Sobic.003G389100, Sobic.008G110200, Sobic.008G160400, Sobic.009G048000, Sobic.009G059600, Sobic.009G088700	Sobic.001G159800, Sobic.001G322400, Sobic.001G361800, Sobic.001G426200, Sobic.001G536300, Sobic.002G394500, Sobic.003G023400, Sobic.003G054400, Sobic.003G174900, Sobic.003G242900, Sobic.003G290500, Sobic.003G389100, Sobic.008G110200, Sobic.008G160400, Sobic.009G048000, Sobic.009G059600, Sobic.009G088700
GO:0004601	peroxidase activity	181	34	21.1	0.00329	0.3453	F	Sobic.001G045100, Sobic.001G080200, Sobic.001G119400, Sobic.001G189000, Sobic.001G277000, Sobic.001G314000, Sobic.001G444500, Sobic.001G528100, Sobic.002G234200, Sobic.002G258300, Sobic.002G357000, Sobic.002G416600, Sobic.003G127100, Sobic.003G200000, Sobic.003G250000, Sobic.004G105200, Sobic.004G242600, Sobic.004G359300, Sobic.005G104100, Sobic.005G110442, Sobic.006G247800, Sobic.008G010400, Sob…	Sobic.001G045100, Sobic.001G080200, Sobic.001G119400, Sobic.001G189000, Sobic.001G277000, Sobic.001G314000, Sobic.001G444500, Sobic.001G528100, Sobic.002G234200, Sobic.002G258300, Sobic.002G357000, Sobic.002G416600, Sobic.003G127100, Sobic.003G200000, Sobic.003G250000, Sobic.004G105200, Sobic.004G242600, Sobic.004G359300, Sobic.005G104100, Sobic.005G110442, Sobic.006G247800, Sobic.008G010400, Sob…
GO:0016684	oxidoreductase activity, acting on peroxide as acceptor	184	34	21.45	0.00431	0.4198	F	Sobic.001G045100, Sobic.001G080200, Sobic.001G119400, Sobic.001G189000, Sobic.001G277000, Sobic.001G314000, Sobic.001G444500, Sobic.001G528100, Sobic.002G234200, Sobic.002G258300, Sobic.002G357000, Sobic.002G416600, Sobic.003G127100, Sobic.003G200000, Sobic.003G250000, Sobic.004G105200, Sobic.004G242600, Sobic.004G359300, Sobic.005G104100, Sobic.005G110442, Sobic.006G247800, Sobic.008G010400, Sob…	Sobic.001G045100, Sobic.001G080200, Sobic.001G119400, Sobic.001G189000, Sobic.001G277000, Sobic.001G314000, Sobic.001G444500, Sobic.001G528100, Sobic.002G234200, Sobic.002G258300, Sobic.002G357000, Sobic.002G416600, Sobic.003G127100, Sobic.003G200000, Sobic.003G250000, Sobic.004G105200, Sobic.004G242600, Sobic.004G359300, Sobic.005G104100, Sobic.005G110442, Sobic.006G247800, Sobic.008G010400, Sob…
GO:0016628	oxidoreductase activity, acting on the CH-CH group of donors, NAD or NADP as acceptor	24	8	2.8	0.00443	0.4198	F	Sobic.001G206200, Sobic.002G133000, Sobic.002G151000, Sobic.003G071600, Sobic.003G358400, Sobic.004G140300, Sobic.006G268200, Sobic.007G171200	Sobic.001G206200, Sobic.002G133000, Sobic.002G151000, Sobic.003G071600, Sobic.003G358400, Sobic.004G140300, Sobic.006G268200, Sobic.007G171200
GO:0016209	antioxidant activity	205	37	23.9	0.0045	0.4198	F	Sobic.001G045100, Sobic.001G080200, Sobic.001G119400, Sobic.001G189000, Sobic.001G277000, Sobic.001G314000, Sobic.001G444500, Sobic.001G528100, Sobic.002G234200, Sobic.002G258300, Sobic.002G357000, Sobic.002G416600, Sobic.003G127100, Sobic.003G200000, Sobic.003G250000, Sobic.004G105200, Sobic.004G242600, Sobic.004G359300, Sobic.005G104100, Sobic.005G110442, Sobic.005G154000, Sobic.006G247800, Sob…	Sobic.001G045100, Sobic.001G080200, Sobic.001G119400, Sobic.001G189000, Sobic.001G277000, Sobic.001G314000, Sobic.001G444500, Sobic.001G528100, Sobic.002G234200, Sobic.002G258300, Sobic.002G357000, Sobic.002G416600, Sobic.003G127100, Sobic.003G200000, Sobic.003G250000, Sobic.004G105200, Sobic.004G242600, Sobic.004G359300, Sobic.005G104100, Sobic.005G110442, Sobic.005G154000, Sobic.006G247800, Sob…
GO:0008373	sialyltransferase activity	7	4	0.82	0.00482	0.4282	F	Sobic.004G014100, Sobic.005G037800, Sobic.005G037900, Sobic.005G160200	Sobic.004G014100, Sobic.005G037800, Sobic.005G037900, Sobic.005G160200
GO:0009044	xylan 1,4-beta-xylosidase activity	11	5	1.28	0.0054	0.4282	F	Sobic.003G085900, Sobic.003G142100, Sobic.004G233700, Sobic.006G157700, Sobic.006G235600	Sobic.003G085900, Sobic.003G142100, Sobic.004G233700, Sobic.006G157700, Sobic.006G235600
GO:0097599	xylanase activity	11	5	1.28	0.0054	0.4282	F	Sobic.003G085900, Sobic.003G142100, Sobic.004G233700, Sobic.006G157700, Sobic.006G235600	Sobic.003G085900, Sobic.003G142100, Sobic.004G233700, Sobic.006G157700, Sobic.006G235600
GO:0019187	beta-1,4-mannosyltransferase activity	4	3	0.47	0.00578	0.4282	F	Sobic.004G075900, Sobic.008G125700, Sobic.010G197300	Sobic.004G075900, Sobic.008G125700, Sobic.010G197300
GO:0033907	beta-D-fucosidase activity	4	3	0.47	0.00578	0.4282	F	Sobic.001G123100, Sobic.001G123300, Sobic.001G458600	Sobic.001G123100, Sobic.001G123300, Sobic.001G458600
GO:0051753	mannan synthase activity	4	3	0.47	0.00578	0.4282	F	Sobic.004G075900, Sobic.008G125700, Sobic.010G197300	Sobic.004G075900, Sobic.008G125700, Sobic.010G197300
GO:0080116	glucuronoxylan glucuronosyltransferase activity	4	3	0.47	0.00578	0.4282	F	Sobic.001G479800, Sobic.003G410800, Sobic.009G220100	Sobic.001G479800, Sobic.003G410800, Sobic.009G220100
GO:0004565	beta-galactosidase activity	16	6	1.87	0.00707	0.4947	F	Sobic.001G123100, Sobic.001G123300, Sobic.001G458600, Sobic.001G493900, Sobic.003G197100, Sobic.003G374100	Sobic.001G123100, Sobic.001G123300, Sobic.001G458600, Sobic.001G493900, Sobic.003G197100, Sobic.003G374100
GO:0042285	xylosyltransferase activity	16	6	1.87	0.00707	0.4947	F	Sobic.001G401600, Sobic.001G409100, Sobic.002G430700, Sobic.003G410800, Sobic.009G026101, Sobic.009G122900	Sobic.001G401600, Sobic.001G409100, Sobic.002G430700, Sobic.003G410800, Sobic.009G026101, Sobic.009G122900
GO:0003678	DNA helicase activity	42	11	4.9	0.00728	0.4956	F	Sobic.001G005800, Sobic.002G420000, Sobic.003G025100, Sobic.003G183700, Sobic.004G331600, Sobic.005G210500, Sobic.008G020500, Sobic.008G129200, Sobic.009G038800, Sobic.009G087000, Sobic.009G172950	Sobic.001G005800, Sobic.002G420000, Sobic.003G025100, Sobic.003G183700, Sobic.004G331600, Sobic.005G210500, Sobic.008G020500, Sobic.008G129200, Sobic.009G038800, Sobic.009G087000, Sobic.009G172950
GO:0015925	galactosidase activity	21	7	2.45	0.00766	0.5078	F	Sobic.001G123100, Sobic.001G123300, Sobic.001G208100, Sobic.001G458600, Sobic.001G493900, Sobic.003G197100, Sobic.003G374100	Sobic.001G123100, Sobic.001G123300, Sobic.001G208100, Sobic.001G458600, Sobic.001G493900, Sobic.003G197100, Sobic.003G374100
GO:0017056	structural constituent of nuclear pore	12	5	1.4	0.00838	0.5248	F	Sobic.001G488100, Sobic.002G110500, Sobic.002G246000, Sobic.004G279800, Sobic.006G126900	Sobic.001G488100, Sobic.002G110500, Sobic.002G246000, Sobic.004G279800, Sobic.006G126900
GO:0003968	RNA-directed RNA polymerase activity	8	4	0.93	0.00875	0.5248	F	Sobic.003G177000, Sobic.004G246400, Sobic.006G016700, Sobic.006G111200	Sobic.003G177000, Sobic.004G246400, Sobic.006G016700, Sobic.006G111200
GO:0004017	adenylate kinase activity	8	4	0.93	0.00875	0.5248	F	Sobic.001G518500, Sobic.003G233500, Sobic.008G084100, Sobic.008G084600	Sobic.001G518500, Sobic.003G233500, Sobic.008G084100, Sobic.008G084600
GO:0005487	nucleocytoplasmic transporter activity	8	4	0.93	0.00875	0.5248	F	Sobic.001G488100, Sobic.002G110500, Sobic.003G028100, Sobic.006G126900	Sobic.001G488100, Sobic.002G110500, Sobic.003G028100, Sobic.006G126900
GO:0046556	alpha-L-arabinofuranosidase activity	17	6	1.98	0.00987	0.5517	F	Sobic.003G085900, Sobic.003G142100, Sobic.004G233700, Sobic.006G157700, Sobic.006G235600, Sobic.010G190700	Sobic.003G085900, Sobic.003G142100, Sobic.004G233700, Sobic.006G157700, Sobic.006G235600, Sobic.010G190700
GO:0045330	aspartyl esterase activity	38	10	4.43	0.00994	0.5517	F	Sobic.002G251600, Sobic.002G416000, Sobic.003G148300, Sobic.003G148400, Sobic.003G292100, Sobic.004G350500, Sobic.005G082100, Sobic.006G086900, Sobic.007G146200, Sobic.009G203200	Sobic.002G251600, Sobic.002G416000, Sobic.003G148300, Sobic.003G148400, Sobic.003G292100, Sobic.004G350500, Sobic.005G082100, Sobic.006G086900, Sobic.007G146200, Sobic.009G203200

## Sheet: Sheet6
GO enrichment of 3164 genes in the Green module for biological process (P), molecular function (F), and cellular component (C) (p-value ≤ 0.01).
GO.ID	Term	Annotated	Count	Expected	p-value	q-value	Aspect	Genes	Origin input
GO:0015979	photosynthesis	178	118	20.2	1e-30	2.593e-27	P	Sobic.001G046900, Sobic.001G065600, Sobic.001G070500, Sobic.001G090200, Sobic.001G090700, Sobic.001G102800, Sobic.001G177000, Sobic.001G276500, Sobic.001G289500, Sobic.001G382100, Sobic.001G396300, Sobic.001G415400, Sobic.001G425400, Sobic.001G475600, Sobic.001G498300, Sobic.001G516901, Sobic.001G527000, Sobic.001G531800, Sobic.001G540600, Sobic.002G004000, Sobic.002G030200, Sobic.002G033900, Sob…	Sobic.001G046900, Sobic.001G065600, Sobic.001G070500, Sobic.001G090200, Sobic.001G090700, Sobic.001G102800, Sobic.001G177000, Sobic.001G276500, Sobic.001G289500, Sobic.001G382100, Sobic.001G396300, Sobic.001G415400, Sobic.001G425400, Sobic.001G475600, Sobic.001G498300, Sobic.001G516901, Sobic.001G527000, Sobic.001G531800, Sobic.001G540600, Sobic.002G004000, Sobic.002G030200, Sobic.002G033900, Sob…
GO:0019684	photosynthesis, light reaction	97	72	11.01	1e-30	2.593e-27	P	Sobic.001G090200, Sobic.001G090700, Sobic.001G177000, Sobic.001G276500, Sobic.001G382100, Sobic.001G425400, Sobic.001G475600, Sobic.001G498300, Sobic.001G516901, Sobic.001G531800, Sobic.001G540600, Sobic.002G004000, Sobic.002G112400, Sobic.002G215000, Sobic.002G242000, Sobic.002G288300, Sobic.002G297300, Sobic.002G297400, Sobic.002G305700, Sobic.002G306201, Sobic.002G316700, Sobic.002G338000, Sob…	Sobic.001G090200, Sobic.001G090700, Sobic.001G177000, Sobic.001G276500, Sobic.001G382100, Sobic.001G425400, Sobic.001G475600, Sobic.001G498300, Sobic.001G516901, Sobic.001G531800, Sobic.001G540600, Sobic.002G004000, Sobic.002G112400, Sobic.002G215000, Sobic.002G242000, Sobic.002G288300, Sobic.002G297300, Sobic.002G297400, Sobic.002G305700, Sobic.002G306201, Sobic.002G316700, Sobic.002G338000, Sob…
GO:0006091	generation of precursor metabolites and energy	251	96	28.49	6.9e-29	1.193e-25	P	Sobic.001G022900, Sobic.001G090200, Sobic.001G090700, Sobic.001G100000, Sobic.001G147400, Sobic.001G177000, Sobic.001G179100, Sobic.001G276500, Sobic.001G382100, Sobic.001G425400, Sobic.001G475600, Sobic.001G498300, Sobic.001G516901, Sobic.001G531800, Sobic.001G540600, Sobic.002G004000, Sobic.002G054400, Sobic.002G112400, Sobic.002G160400, Sobic.002G215000, Sobic.002G242000, Sobic.002G288300, Sob…	Sobic.001G022900, Sobic.001G090200, Sobic.001G090700, Sobic.001G100000, Sobic.001G147400, Sobic.001G177000, Sobic.001G179100, Sobic.001G276500, Sobic.001G382100, Sobic.001G425400, Sobic.001G475600, Sobic.001G498300, Sobic.001G516901, Sobic.001G531800, Sobic.001G540600, Sobic.002G004000, Sobic.002G054400, Sobic.002G112400, Sobic.002G160400, Sobic.002G215000, Sobic.002G242000, Sobic.002G288300, Sob…
GO:0009657	plastid organization	174	68	19.75	2e-21	2.592e-18	P	Sobic.001G183000, Sobic.001G191000, Sobic.001G281500, Sobic.001G450600, Sobic.001G455500, Sobic.001G456200, Sobic.001G540600, Sobic.002G077000, Sobic.002G291700, Sobic.002G331100, Sobic.002G338100, Sobic.003G058700, Sobic.003G070900, Sobic.003G085000, Sobic.003G132100, Sobic.003G253300, Sobic.003G264700, Sobic.003G271900, Sobic.003G290200, Sobic.003G324700, Sobic.003G339200, Sobic.003G342700, Sob…	Sobic.001G183000, Sobic.001G191000, Sobic.001G281500, Sobic.001G450600, Sobic.001G455500, Sobic.001G456200, Sobic.001G540600, Sobic.002G077000, Sobic.002G291700, Sobic.002G331100, Sobic.002G338100, Sobic.003G058700, Sobic.003G070900, Sobic.003G085000, Sobic.003G132100, Sobic.003G253300, Sobic.003G264700, Sobic.003G271900, Sobic.003G290200, Sobic.003G324700, Sobic.003G339200, Sobic.003G342700, Sob…
GO:0009767	photosynthetic electron transport chain	45	32	5.11	7.3e-21	7.57e-18	P	Sobic.001G090200, Sobic.001G276500, Sobic.001G425400, Sobic.001G475600, Sobic.001G498300, Sobic.002G004000, Sobic.002G112400, Sobic.002G242000, Sobic.002G297300, Sobic.002G305700, Sobic.002G316700, Sobic.003G172300, Sobic.003G185900, Sobic.003G395800, Sobic.003G431700, Sobic.003G432500, Sobic.004G114800, Sobic.004G191200, Sobic.004G235200, Sobic.006G073500, Sobic.006G093100, Sobic.006G151100, Sob…	Sobic.001G090200, Sobic.001G276500, Sobic.001G425400, Sobic.001G475600, Sobic.001G498300, Sobic.002G004000, Sobic.002G112400, Sobic.002G242000, Sobic.002G297300, Sobic.002G305700, Sobic.002G316700, Sobic.003G172300, Sobic.003G185900, Sobic.003G395800, Sobic.003G431700, Sobic.003G432500, Sobic.004G114800, Sobic.004G191200, Sobic.004G235200, Sobic.006G073500, Sobic.006G093100, Sobic.006G151100, Sob…
GO:0022900	electron transport chain	81	41	9.19	2.5e-18	2.16e-15	P	Sobic.001G022900, Sobic.001G090200, Sobic.001G147400, Sobic.001G179100, Sobic.001G276500, Sobic.001G425400, Sobic.001G475600, Sobic.001G498300, Sobic.002G004000, Sobic.002G112400, Sobic.002G242000, Sobic.002G297300, Sobic.002G305700, Sobic.002G316700, Sobic.003G168700, Sobic.003G172300, Sobic.003G185900, Sobic.003G380300, Sobic.003G395800, Sobic.003G431700, Sobic.003G432500, Sobic.004G114800, Sob…	Sobic.001G022900, Sobic.001G090200, Sobic.001G147400, Sobic.001G179100, Sobic.001G276500, Sobic.001G425400, Sobic.001G475600, Sobic.001G498300, Sobic.002G004000, Sobic.002G112400, Sobic.002G242000, Sobic.002G297300, Sobic.002G305700, Sobic.002G316700, Sobic.003G168700, Sobic.003G172300, Sobic.003G185900, Sobic.003G380300, Sobic.003G395800, Sobic.003G431700, Sobic.003G432500, Sobic.004G114800, Sob…
GO:0009765	photosynthesis, light harvesting	25	21	2.84	1e-16	7.407e-14	P	Sobic.001G090700, Sobic.001G177000, Sobic.001G382100, Sobic.002G215000, Sobic.002G288300, Sobic.002G338000, Sobic.002G339200, Sobic.002G352100, Sobic.003G209900, Sobic.004G056900, Sobic.004G308700, Sobic.005G087000, Sobic.006G103400, Sobic.006G106400, Sobic.006G264201, Sobic.007G136900, Sobic.008G172700, Sobic.009G130700, Sobic.009G237000, Sobic.010G189300, Sobic.010G223200	Sobic.001G090700, Sobic.001G177000, Sobic.001G382100, Sobic.002G215000, Sobic.002G288300, Sobic.002G338000, Sobic.002G339200, Sobic.002G352100, Sobic.003G209900, Sobic.004G056900, Sobic.004G308700, Sobic.005G087000, Sobic.006G103400, Sobic.006G106400, Sobic.006G264201, Sobic.007G136900, Sobic.008G172700, Sobic.009G130700, Sobic.009G237000, Sobic.010G189300, Sobic.010G223200
GO:0009416	response to light stimulus	418	101	47.44	6.3e-14	4.083e-11	P	Sobic.001G003200, Sobic.001G039900, Sobic.001G061500, Sobic.001G097100, Sobic.001G104900, Sobic.001G177000, Sobic.001G295300, Sobic.001G298400, Sobic.001G324400, Sobic.001G329800, Sobic.001G382100, Sobic.001G393300, Sobic.001G435500, Sobic.001G519800, Sobic.002G033800, Sobic.002G047400, Sobic.002G215000, Sobic.002G273300, Sobic.002G288300, Sobic.002G291700, Sobic.002G292200, Sobic.002G338000, Sob…	Sobic.001G003200, Sobic.001G039900, Sobic.001G061500, Sobic.001G097100, Sobic.001G104900, Sobic.001G177000, Sobic.001G295300, Sobic.001G298400, Sobic.001G324400, Sobic.001G329800, Sobic.001G382100, Sobic.001G393300, Sobic.001G435500, Sobic.001G519800, Sobic.002G033800, Sobic.002G047400, Sobic.002G215000, Sobic.002G273300, Sobic.002G288300, Sobic.002G291700, Sobic.002G292200, Sobic.002G338000, Sob…
GO:0009658	chloroplast organization	121	45	13.73	1e-13	5.761e-11	P	Sobic.001G183000, Sobic.001G281500, Sobic.001G455500, Sobic.001G456200, Sobic.002G291700, Sobic.003G132100, Sobic.003G253300, Sobic.003G264700, Sobic.003G271900, Sobic.003G290200, Sobic.003G324700, Sobic.003G339200, Sobic.003G342700, Sobic.004G070200, Sobic.004G116100, Sobic.004G206200, Sobic.004G211600, Sobic.004G249600, Sobic.004G336200, Sobic.004G359600, Sobic.005G022800, Sobic.005G110481, Sob…	Sobic.001G183000, Sobic.001G281500, Sobic.001G455500, Sobic.001G456200, Sobic.002G291700, Sobic.003G132100, Sobic.003G253300, Sobic.003G264700, Sobic.003G271900, Sobic.003G290200, Sobic.003G324700, Sobic.003G339200, Sobic.003G342700, Sobic.004G070200, Sobic.004G116100, Sobic.004G206200, Sobic.004G211600, Sobic.004G249600, Sobic.004G336200, Sobic.004G359600, Sobic.005G022800, Sobic.005G110481, Sob…
GO:0009314	response to radiation	448	105	50.85	1.6e-13	8.296e-11	P	Sobic.001G003200, Sobic.001G039900, Sobic.001G061500, Sobic.001G097100, Sobic.001G104900, Sobic.001G177000, Sobic.001G295300, Sobic.001G298400, Sobic.001G324400, Sobic.001G329800, Sobic.001G382100, Sobic.001G393300, Sobic.001G435500, Sobic.001G519800, Sobic.002G033800, Sobic.002G047400, Sobic.002G215000, Sobic.002G273300, Sobic.002G288300, Sobic.002G291700, Sobic.002G292200, Sobic.002G338000, Sob…	Sobic.001G003200, Sobic.001G039900, Sobic.001G061500, Sobic.001G097100, Sobic.001G104900, Sobic.001G177000, Sobic.001G295300, Sobic.001G298400, Sobic.001G324400, Sobic.001G329800, Sobic.001G382100, Sobic.001G393300, Sobic.001G435500, Sobic.001G519800, Sobic.002G033800, Sobic.002G047400, Sobic.002G215000, Sobic.002G273300, Sobic.002G288300, Sobic.002G291700, Sobic.002G292200, Sobic.002G338000, Sob…
GO:0042440	pigment metabolic process	114	42	12.94	9.9e-13	4.667e-10	P	Sobic.001G243300, Sobic.001G308200, Sobic.001G347800, Sobic.001G372600, Sobic.001G379700, Sobic.001G418000, Sobic.001G504900, Sobic.002G045700, Sobic.002G085400, Sobic.002G158800, Sobic.002G338100, Sobic.002G351600, Sobic.002G401800, Sobic.003G122100, Sobic.003G132100, Sobic.003G146500, Sobic.003G197400, Sobic.003G225100, Sobic.003G386600, Sobic.003G435800, Sobic.004G024600, Sobic.004G074000, Sob…	Sobic.001G243300, Sobic.001G308200, Sobic.001G347800, Sobic.001G372600, Sobic.001G379700, Sobic.001G418000, Sobic.001G504900, Sobic.002G045700, Sobic.002G085400, Sobic.002G158800, Sobic.002G338100, Sobic.002G351600, Sobic.002G401800, Sobic.003G122100, Sobic.003G132100, Sobic.003G146500, Sobic.003G197400, Sobic.003G225100, Sobic.003G386600, Sobic.003G435800, Sobic.004G024600, Sobic.004G074000, Sob…
GO:0009768	photosynthesis, light harvesting in photosystem I	14	13	1.59	6.2e-12	2.679e-09	P	Sobic.001G177000, Sobic.002G215000, Sobic.002G288300, Sobic.002G338000, Sobic.002G339200, Sobic.002G352100, Sobic.003G209900, Sobic.004G056900, Sobic.004G308700, Sobic.005G087000, Sobic.006G264201, Sobic.007G136900, Sobic.010G189300	Sobic.001G177000, Sobic.002G215000, Sobic.002G288300, Sobic.002G338000, Sobic.002G339200, Sobic.002G352100, Sobic.003G209900, Sobic.004G056900, Sobic.004G308700, Sobic.005G087000, Sobic.006G264201, Sobic.007G136900, Sobic.010G189300
GO:0009628	response to abiotic stimulus	1114	199	126.43	1.5e-11	5.983e-09	P	Sobic.001G003200, Sobic.001G012300, Sobic.001G015200, Sobic.001G017100, Sobic.001G039900, Sobic.001G042000, Sobic.001G061500, Sobic.001G097100, Sobic.001G098500, Sobic.001G104900, Sobic.001G128100, Sobic.001G129000, Sobic.001G168800, Sobic.001G173300, Sobic.001G177000, Sobic.001G178100, Sobic.001G191000, Sobic.001G295300, Sobic.001G298400, Sobic.001G315700, Sobic.001G324400, Sobic.001G329800, Sob…	Sobic.001G003200, Sobic.001G012300, Sobic.001G015200, Sobic.001G017100, Sobic.001G039900, Sobic.001G042000, Sobic.001G061500, Sobic.001G097100, Sobic.001G098500, Sobic.001G104900, Sobic.001G128100, Sobic.001G129000, Sobic.001G168800, Sobic.001G173300, Sobic.001G177000, Sobic.001G178100, Sobic.001G191000, Sobic.001G295300, Sobic.001G298400, Sobic.001G315700, Sobic.001G324400, Sobic.001G329800, Sob…
GO:0046148	pigment biosynthetic process	85	33	9.65	5.2e-11	1.926e-08	P	Sobic.001G308200, Sobic.001G372600, Sobic.001G379700, Sobic.001G418000, Sobic.002G045700, Sobic.002G158800, Sobic.002G351600, Sobic.002G401800, Sobic.003G122100, Sobic.003G132100, Sobic.003G197400, Sobic.003G225100, Sobic.003G435800, Sobic.004G024600, Sobic.004G074000, Sobic.004G179400, Sobic.004G238500, Sobic.004G281900, Sobic.004G298900, Sobic.004G346000, Sobic.005G022800, Sobic.005G090900, Sob…	Sobic.001G308200, Sobic.001G372600, Sobic.001G379700, Sobic.001G418000, Sobic.002G045700, Sobic.002G158800, Sobic.002G351600, Sobic.002G401800, Sobic.003G122100, Sobic.003G132100, Sobic.003G197400, Sobic.003G225100, Sobic.003G435800, Sobic.004G024600, Sobic.004G074000, Sobic.004G179400, Sobic.004G238500, Sobic.004G281900, Sobic.004G298900, Sobic.004G346000, Sobic.005G022800, Sobic.005G090900, Sob…
GO:0010207	photosystem II assembly	20	15	2.27	5.6e-11	1.936e-08	P	Sobic.001G090700, Sobic.001G382100, Sobic.001G516901, Sobic.002G306201, Sobic.002G338100, Sobic.003G014100, Sobic.003G160800, Sobic.003G409700, Sobic.003G439000, Sobic.004G012900, Sobic.004G027600, Sobic.005G087000, Sobic.007G173800, Sobic.009G250400, Sobic.010G241000	Sobic.001G090700, Sobic.001G382100, Sobic.001G516901, Sobic.002G306201, Sobic.002G338100, Sobic.003G014100, Sobic.003G160800, Sobic.003G409700, Sobic.003G439000, Sobic.004G012900, Sobic.004G027600, Sobic.005G087000, Sobic.007G173800, Sobic.009G250400, Sobic.010G241000
GO:0006778	porphyrin-containing compound metabolic process	70	29	7.94	1.2e-10	3.889e-08	P	Sobic.001G243300, Sobic.001G347800, Sobic.001G372600, Sobic.001G379700, Sobic.001G504900, Sobic.002G045700, Sobic.002G158800, Sobic.002G338100, Sobic.002G401800, Sobic.003G122100, Sobic.003G132100, Sobic.003G137100, Sobic.003G146500, Sobic.003G225100, Sobic.003G435800, Sobic.004G024600, Sobic.004G179400, Sobic.004G238500, Sobic.004G281900, Sobic.005G022800, Sobic.005G101200, Sobic.006G049200, Sob…	Sobic.001G243300, Sobic.001G347800, Sobic.001G372600, Sobic.001G379700, Sobic.001G504900, Sobic.002G045700, Sobic.002G158800, Sobic.002G338100, Sobic.002G401800, Sobic.003G122100, Sobic.003G132100, Sobic.003G137100, Sobic.003G146500, Sobic.003G225100, Sobic.003G435800, Sobic.004G024600, Sobic.004G179400, Sobic.004G238500, Sobic.004G281900, Sobic.005G022800, Sobic.005G101200, Sobic.006G049200, Sob…
GO:0033013	tetrapyrrole metabolic process	76	30	8.63	2.4e-10	7.32e-08	P	Sobic.001G243300, Sobic.001G347800, Sobic.001G372600, Sobic.001G379700, Sobic.001G504900, Sobic.002G045700, Sobic.002G158800, Sobic.002G338100, Sobic.002G401800, Sobic.003G122100, Sobic.003G132100, Sobic.003G137100, Sobic.003G146500, Sobic.003G225100, Sobic.003G435800, Sobic.004G024600, Sobic.004G054500, Sobic.004G179400, Sobic.004G238500, Sobic.004G281900, Sobic.005G022800, Sobic.005G101200, Sob…	Sobic.001G243300, Sobic.001G347800, Sobic.001G372600, Sobic.001G379700, Sobic.001G504900, Sobic.002G045700, Sobic.002G158800, Sobic.002G338100, Sobic.002G401800, Sobic.003G122100, Sobic.003G132100, Sobic.003G137100, Sobic.003G146500, Sobic.003G225100, Sobic.003G435800, Sobic.004G024600, Sobic.004G054500, Sobic.004G179400, Sobic.004G238500, Sobic.004G281900, Sobic.005G022800, Sobic.005G101200, Sob…
GO:0009773	photosynthetic electron transport in photosystem I	10	10	1.13	3.5e-10	1.008e-07	P	Sobic.001G090200, Sobic.001G425400, Sobic.001G498300, Sobic.002G112400, Sobic.002G242000, Sobic.002G297300, Sobic.002G305700, Sobic.004G235200, Sobic.007G111500, Sobic.007G161500	Sobic.001G090200, Sobic.001G425400, Sobic.001G498300, Sobic.002G112400, Sobic.002G242000, Sobic.002G297300, Sobic.002G305700, Sobic.004G235200, Sobic.007G111500, Sobic.007G161500
GO:0006779	porphyrin-containing compound biosynthetic process	45	22	5.11	4.4e-10	1.201e-07	P	Sobic.001G372600, Sobic.001G379700, Sobic.002G045700, Sobic.002G158800, Sobic.002G401800, Sobic.003G122100, Sobic.003G132100, Sobic.003G137100, Sobic.003G225100, Sobic.003G435800, Sobic.004G024600, Sobic.004G179400, Sobic.004G238500, Sobic.004G281900, Sobic.005G022800, Sobic.006G210800, Sobic.006G264900, Sobic.007G090400, Sobic.008G051000, Sobic.009G104700, Sobic.009G135500, Sobic.010G022100	Sobic.001G372600, Sobic.001G379700, Sobic.002G045700, Sobic.002G158800, Sobic.002G401800, Sobic.003G122100, Sobic.003G132100, Sobic.003G137100, Sobic.003G225100, Sobic.003G435800, Sobic.004G024600, Sobic.004G179400, Sobic.004G238500, Sobic.004G281900, Sobic.005G022800, Sobic.006G210800, Sobic.006G264900, Sobic.007G090400, Sobic.008G051000, Sobic.009G104700, Sobic.009G135500, Sobic.010G022100
GO:0033014	tetrapyrrole biosynthetic process	53	24	6.02	5.2e-10	1.348e-07	P	Sobic.001G347800, Sobic.001G372600, Sobic.001G379700, Sobic.002G045700, Sobic.002G158800, Sobic.002G401800, Sobic.003G122100, Sobic.003G132100, Sobic.003G137100, Sobic.003G225100, Sobic.003G435800, Sobic.004G024600, Sobic.004G054500, Sobic.004G179400, Sobic.004G238500, Sobic.004G281900, Sobic.005G022800, Sobic.006G210800, Sobic.006G264900, Sobic.007G090400, Sobic.008G051000, Sobic.009G104700, Sob…	Sobic.001G347800, Sobic.001G372600, Sobic.001G379700, Sobic.002G045700, Sobic.002G158800, Sobic.002G401800, Sobic.003G122100, Sobic.003G132100, Sobic.003G137100, Sobic.003G225100, Sobic.003G435800, Sobic.004G024600, Sobic.004G054500, Sobic.004G179400, Sobic.004G238500, Sobic.004G281900, Sobic.005G022800, Sobic.006G210800, Sobic.006G264900, Sobic.007G090400, Sobic.008G051000, Sobic.009G104700, Sob…
GO:0010109	regulation of photosynthesis	26	16	2.95	1.2e-09	2.963e-07	P	Sobic.001G065600, Sobic.001G396300, Sobic.001G540600, Sobic.002G043600, Sobic.002G242000, Sobic.003G185900, Sobic.003G313000, Sobic.003G409700, Sobic.007G023300, Sobic.007G053800, Sobic.007G140800, Sobic.009G073900, Sobic.009G174700, Sobic.009G219100, Sobic.010G223200, Sobic.010G241000	Sobic.001G065600, Sobic.001G396300, Sobic.001G540600, Sobic.002G043600, Sobic.002G242000, Sobic.003G185900, Sobic.003G313000, Sobic.003G409700, Sobic.007G023300, Sobic.007G053800, Sobic.007G140800, Sobic.009G073900, Sobic.009G174700, Sobic.009G219100, Sobic.010G223200, Sobic.010G241000
GO:0015994	chlorophyll metabolic process	49	22	5.56	3.4e-09	8.013e-07	P	Sobic.001G243300, Sobic.001G372600, Sobic.001G504900, Sobic.002G045700, Sobic.002G158800, Sobic.002G338100, Sobic.002G401800, Sobic.003G122100, Sobic.003G132100, Sobic.003G146500, Sobic.003G435800, Sobic.004G024600, Sobic.004G238500, Sobic.004G281900, Sobic.005G022800, Sobic.005G101200, Sobic.006G049200, Sobic.006G264900, Sobic.008G051000, Sobic.009G104700, Sobic.009G135500, Sobic.010G022100	Sobic.001G243300, Sobic.001G372600, Sobic.001G504900, Sobic.002G045700, Sobic.002G158800, Sobic.002G338100, Sobic.002G401800, Sobic.003G122100, Sobic.003G132100, Sobic.003G146500, Sobic.003G435800, Sobic.004G024600, Sobic.004G238500, Sobic.004G281900, Sobic.005G022800, Sobic.005G101200, Sobic.006G049200, Sobic.006G264900, Sobic.008G051000, Sobic.009G104700, Sobic.009G135500, Sobic.010G022100
GO:0015995	chlorophyll biosynthetic process	28	16	3.18	5.7e-09	1.285e-06	P	Sobic.001G372600, Sobic.002G045700, Sobic.002G158800, Sobic.002G401800, Sobic.003G122100, Sobic.003G132100, Sobic.003G435800, Sobic.004G024600, Sobic.004G238500, Sobic.004G281900, Sobic.005G022800, Sobic.006G264900, Sobic.008G051000, Sobic.009G104700, Sobic.009G135500, Sobic.010G022100	Sobic.001G372600, Sobic.002G045700, Sobic.002G158800, Sobic.002G401800, Sobic.003G122100, Sobic.003G132100, Sobic.003G435800, Sobic.004G024600, Sobic.004G238500, Sobic.004G281900, Sobic.005G022800, Sobic.006G264900, Sobic.008G051000, Sobic.009G104700, Sobic.009G135500, Sobic.010G022100
GO:0043623	cellular protein complex assembly	184	47	20.88	5.6e-08	1.21e-05	P	Sobic.001G014000, Sobic.001G031400, Sobic.001G077300, Sobic.001G090700, Sobic.001G382100, Sobic.001G516901, Sobic.002G198000, Sobic.002G198600, Sobic.002G204000, Sobic.002G297400, Sobic.002G306201, Sobic.002G338100, Sobic.003G014100, Sobic.003G160800, Sobic.003G253300, Sobic.003G305300, Sobic.003G324700, Sobic.003G328100, Sobic.003G378600, Sobic.003G409700, Sobic.003G433900, Sobic.003G439000, Sob…	Sobic.001G014000, Sobic.001G031400, Sobic.001G077300, Sobic.001G090700, Sobic.001G382100, Sobic.001G516901, Sobic.002G198000, Sobic.002G198600, Sobic.002G204000, Sobic.002G297400, Sobic.002G306201, Sobic.002G338100, Sobic.003G014100, Sobic.003G160800, Sobic.003G253300, Sobic.003G305300, Sobic.003G324700, Sobic.003G328100, Sobic.003G378600, Sobic.003G409700, Sobic.003G433900, Sobic.003G439000, Sob…
GO:0009735	response to cytokinin	148	40	16.8	1e-07	2.074e-05	P	Sobic.001G017100, Sobic.001G065600, Sobic.001G295300, Sobic.001G368500, Sobic.001G379700, Sobic.001G391400, Sobic.001G417200, Sobic.001G425400, Sobic.001G524900, Sobic.002G051100, Sobic.002G077000, Sobic.002G119500, Sobic.002G134001, Sobic.002G252000, Sobic.002G338000, Sobic.002G424100, Sobic.003G110100, Sobic.003G246400, Sobic.003G295800, Sobic.003G408000, Sobic.003G429000, Sobic.004G012900, Sob…	Sobic.001G017100, Sobic.001G065600, Sobic.001G295300, Sobic.001G368500, Sobic.001G379700, Sobic.001G391400, Sobic.001G417200, Sobic.001G425400, Sobic.001G524900, Sobic.002G051100, Sobic.002G077000, Sobic.002G119500, Sobic.002G134001, Sobic.002G252000, Sobic.002G338000, Sobic.002G424100, Sobic.003G110100, Sobic.003G246400, Sobic.003G295800, Sobic.003G408000, Sobic.003G429000, Sobic.004G012900, Sob…
GO:0009266	response to temperature stimulus	341	72	38.7	1.1e-07	2.146e-05	P	Sobic.001G015200, Sobic.001G042000, Sobic.001G097100, Sobic.001G104900, Sobic.001G129000, Sobic.001G178100, Sobic.001G191000, Sobic.001G315700, Sobic.001G425400, Sobic.001G425500, Sobic.001G491000, Sobic.001G519800, Sobic.001G524300, Sobic.001G526800, Sobic.002G031700, Sobic.002G175400, Sobic.002G252000, Sobic.002G273300, Sobic.002G352100, Sobic.002G366900, Sobic.002G384400, Sobic.002G389400, Sob…	Sobic.001G015200, Sobic.001G042000, Sobic.001G097100, Sobic.001G104900, Sobic.001G129000, Sobic.001G178100, Sobic.001G191000, Sobic.001G315700, Sobic.001G425400, Sobic.001G425500, Sobic.001G491000, Sobic.001G519800, Sobic.001G524300, Sobic.001G526800, Sobic.002G031700, Sobic.002G175400, Sobic.002G252000, Sobic.002G273300, Sobic.002G352100, Sobic.002G366900, Sobic.002G384400, Sobic.002G389400, Sob…
[truncated: 256 more rows]

## Sheet: Sheet7
GO enrichment of 803 genes in the Grey60 module for biological process (P), molecular function (F), and cellular component (C) (p-value ≤ 0.01).
GO.ID	Term	Annotated	Count	Expected	p-value	q-value	Aspect	Genes	Origin input
GO:0006208	pyrimidine nucleobase catabolic process	3	3	0.09	2.4e-05	0.06222	P	Sobic.002G304000, Sobic.003G329400, Sobic.004G246200	Sobic.002G304000, Sobic.003G329400, Sobic.004G246200
[truncated: 69 more rows]

## Sheet: Sheet8
GO enrichment of 247 genes in the Paleturquoise module for biological process (P), molecular function (F), and cellular component (C) (p-value ≤ 0.01).
[truncated: 33 more rows]

[truncated: 8 more sheets: Sheet9, Sheet10, Sheet11, Sheet12, Sheet13, Sheet14, Sheet15, Sheet16]
