# Supplementary material for: UV-induced reactive oxygen species and transcriptional control of 3-deoxyanthocyanidin biosynthesis in black sorghum pericarp
Source: Front Plant Sci. 2024 Oct 7;15:1451215. doi: 10.3389/fpls.2024.1451215 (PMC11491397; doi:10.3389/fpls.2024.1451215)
Supplement: Supplementary file 2 [file DataSheet2.zip › Data Sheet 9.xlsx]

## Sheet: Sheet1
Supplementary Data Sheet 9. DNA-binding motif enrichment analysis of genes in the Darkgrey (most positively correlated with 3-DOA concentrations; r=0.47-0.74) and Saddlebrown modules (most negatively correlated with 3-DOA concentrations; r=-0.18 - -0.60) from the combined WGCNA analysis. Annotation based on Sbicolor_730_v5.0 (https://phytozome-next.jgi.doe.gov/info/Sbicolor_v5_1
Gene Name	Module ID	Annotationa	MYB (MEME)	MYB (FIMO)	GRAP ARR-B/HH05 (MEME)	GRAP ARR-B/HH05 (FIMO)	NAC (MEME)	GRF4 (MEME)	GS.LUT	p.GS.LUT
Sobic.002G000400	Darkgrey	similar to Putative uncharacterized protein	yes	no	no	no	no	yes	0.954319	2.66138e-26
Sobic.008G183900	Darkgrey	weakly similar to No apical meristem protein	yes	no	no	no	no	yes	0.884251	3.7411e-17
Sobic.005G101700	Darkgrey	weakly similar to Dirigent-like protein, expressed	yes	no	no	no	no	yes	0.817087	8.03712e-13
Sobic.005G169200	Darkgrey	similar to Pathogenesis-related protein 4	yes	no	yes	yes	yes	yes	0.80577	2.88193e-12
Sobic.001G306600	Darkgrey	similar to Putative uncharacterized protein	yes	no	no	yes	no	yes	0.75903	2.61262e-10
Sobic.001G407800	Darkgrey	similar to Oxidoreductase, 2OG-Fe oxygenase family protein, expressed	yes	no	no	no	no	yes	0.735853	1.70414e-09
Sobic.009G234100	Darkgrey	weakly similar to WRKY transcription factor	yes	no	yes	yes	yes	yes	0.731509	2.37023e-09
Sobic.008G182800	Darkgrey	similar to Thaumatin-like pathogenesis-related protein 4 precursor	yes	no	yes	yes	no	yes	0.723474	4.2925e-09
Sobic.001G453100	Darkgrey	similar to Homocysteine S-methyltransferase 1	yes	no	no	yes	yes	yes	0.71132	1.01468e-08
Sobic.003G224000	Darkgrey	no annotation	yes	no	yes	yes	yes	yes	0.677264	9.09831e-08
Sobic.003G356000	Darkgrey	similar to Delta-1-pyrroline-5-carboxylate synthetase (P5CS)	yes	no	no	no	no	yes	0.638802	7.8441e-07
Sobic.001G510500	Darkgrey	similar to CCT motif family protein, expressed	yes	no	no	no	no	yes	0.626318	1.48287e-06
Sobic.003G264500	Darkgrey	similar to Os01g0692100 protein	yes	no	no	no	no	yes	0.61911	2.11506e-06
Sobic.003G017601	Darkgrey	weakly similar to DNA binding protein-like	yes	no	no	no	no	yes	0.612142	2.95647e-06
Sobic.010G230900	Darkgrey	similar to Putative uncharacterized protein	yes	no	no	no	no	no	0.984751	2.35484e-37
Sobic.004G165200	Darkgrey	similar to Hydrolase, alpha/beta fold protein-like	yes	no	no	no	no	no	0.957721	4.48245e-27
Sobic.007G141200	Darkgrey	similar to Cinnamoyl CoA reductase	yes	no	no	no	no	no	0.942494	5.22342e-24
Sobic.005G101800	Darkgrey	(1 of 4) PTHR21495//PTHR21495:SF59 - NUCLEOPORIN-RELATED // DIRIGENT PROTEIN 20-RELATED	yes	no	no	no	no	no	0.921189	6.78118e-21
Sobic.008G182900	Darkgrey	similar to Pathogenesis related protein-5	yes	no	yes	yes	yes	no	0.898033	2.22401e-18
Sobic.009G043800	Darkgrey	similar to NADPH-dependent reductase A1-a	yes	no	no	no	no	no	0.896892	2.85181e-18
Sobic.003G111300	Darkgrey	similar to Putative serine type endopeptidase inhibitor	yes	no	no	no	no	no	0.86811	6.68492e-16
Sobic.002G024400	Darkgrey	similar to Putative serine carboxypeptidase II	yes	no	no	no	no	no	0.785444	2.34622e-11
Sobic.005G222200	Darkgrey	similar to ATP-citrate synthase, putative%252C expressed	yes	no	no	no	no	no	0.693007	3.42541e-08
Sobic.002G103800	Darkgrey	similar to GDP dissociation inhibitor protein	yes	no	no	no	no	no	0.680731	7.37486e-08
Sobic.002G231901	Darkgrey	(1 of 3) PTHR31376:SF1 - PURINE PERMEASE 1-RELATED	yes	no	no	no	no	no	0.645188	5.60077e-07
Sobic.010G092200	Darkgrey	similar to Acid phosphatase-like	yes	no	no	no	no	no	0.616847	2.36021e-06
Sobic.003G031100	Darkgrey	weakly similar to Basic helix-loop-helix protein-like	yes	yes	no	no	no	no	0.970861	8.2329e-31
Sobic.010G035300	Darkgrey	(1 of 3) PTHR31429//PTHR31429:SF1 - FAMILY NOT NAMED // WRKY FAMILY TRANSCRIPTION FACTOR-RELATED	yes	yes	no	no	no	yes	0.904544	5.07736e-19
Sobic.004G191300	Darkgrey	weakly similar to Putative uncharacterized protein	yes	yes	yes	yes	yes	yes	0.89137	9.12641e-18
Sobic.005G101500	Darkgrey	(1 of 4) PTHR21495:SF59 - DIRIGENT PROTEIN 20-RELATED	yes	yes	no	no	no	yes	0.812834	1.31191e-12
Sobic.003G203200	Darkgrey	(1 of 12) PF06376 - Protein of unknown function (DUF1070) (DUF1070)	yes	yes	no	no	no	yes	0.796283	7.89774e-12
Sobic.001G400800	Darkgrey	(1 of 7) IPR000916//IPR023393//IPR024949 - Bet v I/Major latex protein // START-like domain // Bet v I type allergen	yes	yes	no	no	no	yes	0.716314	7.16366e-09
Sobic.003G278000	Darkgrey	(1 of 12) PF06376 - Protein of unknown function (DUF1070) (DUF1070)	yes	yes	no	no	no	yes	0.700336	2.12796e-08
Sobic.006G181300	Darkgrey	similar to Polyphenol oxidase	yes	yes	yes	yes	yes	yes	0.633465	1.03345e-06
Sobic.001G235500	Darkgrey	similar to Cytochrome P450 family protein, expressed	yes	yes	yes	yes	yes	yes	0.603107	4.51097e-06
Sobic.001G063200	Darkgrey	similar to Putative uncharacterized protein	yes	yes	no	no	no	yes	0.602159	4.71187e-06
Sobic.005G136300	Darkgrey	similar to Chalcone synthase WHP1	yes	yes	no	no	no	no	0.950714	1.52437e-25
Sobic.006G273600	Darkgrey	similar to H0913C04.5 protein	yes	yes	no	no	no	no	0.827443	2.30739e-13
Sobic.006G075700	Darkgrey	(1 of 2) PTHR33599//PTHR33599:SF2 - FAMILY NOT NAMED // PROTEIN IDA-LIKE 3-RELATED	yes	yes	no	yes	no	no	0.674677	1.06221e-07
Sobic.008G066200	Darkgrey	similar to Phage head-tail adaptor family protein, expressed	yes	yes	no	no	no	no	0.642503	6.45916e-07
Sobic.001G005700	Darkgrey	similar to Acyl carrier protein	yes	yes	no	no	no	no	0.620731	1.95419e-06
Sobic.010G231000	Darkgrey	(1 of 17) PTHR11746//PTHR11746:SF86 - O-METHYLTRANSFERASE // SUBFAMILY NOT NAMED	no	no	no	no	no	yes	0.985321	9.6915e-38
Sobic.009G012900	Darkgrey	weakly similar to HcrVf1 protein-like	no	no	no	no	no	yes	0.970293	1.28806e-30
Sobic.001G071000	Darkgrey	similar to Putative uncharacterized protein	no	no	no	no	no	yes	0.95022	1.91649e-25
Sobic.010G238400	Darkgrey	similar to Putative cis-zeatin O-glucosyltransferase	no	no	no	no	no	yes	0.937998	2.91374e-23
Sobic.004G190800	Darkgrey	similar to Os02g0577300 protein	no	no	no	no	no	yes	0.932616	1.9413e-22
Sobic.001G451500	Darkgrey	similar to Glutamine synthetase root isozyme 1	no	no	no	no	no	yes	0.91141	9.494e-20
Sobic.010G004200	Darkgrey	similar to Os06g0105700 protein	no	no	no	no	no	yes	0.910695	1.13745e-19
Sobic.005G137400	Darkgrey	no annotation	no	no	no	no	no	yes	0.910453	1.20882e-19
Sobic.002G074400	Darkgrey	(1 of 3) PTHR30546//PTHR30546:SF4 - FLAVODOXIN-RELATED PROTEIN WRBA-RELATED // SUBFAMILY NOT NAMED	no	no	no	no	no	yes	0.899731	1.5279e-18
Sobic.007G011700	Darkgrey	similar to Putative Bile acid beta-glucosidase	no	no	no	no	no	yes	0.879786	8.65312e-17
Sobic.005G126200	Darkgrey	similar to Leucine-rich repeat-containing extracellular glycoprotein precursor	no	no	yes	no	no	yes	0.87237	3.2454e-16
Sobic.002G024300	Darkgrey	(1 of 51) PF00069//PF00139 - Protein kinase domain (Pkinase) // Legume lectin domain (Lectin_legB)	no	no	no	no	no	yes	0.844876	2.31481e-14
Sobic.004G200788	Darkgrey	(1 of 5) PTHR24298//PTHR24298:SF104 - FAMILY NOT NAMED // FLAVONOID 3'-MONOOXYGENASE	no	no	no	no	no	yes	0.834927	8.88318e-14
Sobic.005G131400	Darkgrey	no annotation	no	no	no	no	no	yes	0.808312	2.17922e-12
Sobic.003G216166	Darkgrey	similar to Pleiotropic drug resistance protein 3	no	no	no	no	no	yes	0.802215	4.23167e-12
Sobic.003G413700	Darkgrey	similar to Putative potassium transporter	no	no	no	no	no	yes	0.794974	9.03853e-12
Sobic.002G004700	Darkgrey	similar to Putative quinone oxidoreductase	no	no	no	no	no	yes	0.779241	4.25544e-11
Sobic.003G413600	Darkgrey	similar to Putative potassium transporter	no	no	no	no	no	yes	0.771785	8.4921e-11
Sobic.004G200744	Darkgrey	(1 of 4) K05280 - flavonoid 3'-monooxygenase (E1.14.13.21)	no	no	no	no	no	yes	0.766348	1.3829e-10
Sobic.006G178500	Darkgrey	similar to H0211B05.6 protein	no	no	yes	yes	yes	yes	0.761985	2.02635e-10
Sobic.009G037200	Darkgrey	similar to Putative uncharacterized protein	no	no	yes	yes	yes	yes	0.755335	3.57177e-10
Sobic.003G111100	Darkgrey	similar to Putative uncharacterized protein	no	no	yes	yes	yes	yes	0.72873	2.91767e-09
Sobic.007G223900	Darkgrey	similar to Putative uncharacterized protein	no	no	yes	yes	yes	yes	0.719994	5.51684e-09
Sobic.008G088803	Darkgrey	(1 of 1) PTHR23306//PTHR23306:SF19 - TUMOR SUSCEPTIBILITY GENE 101 PROTEIN-RELATED // UBIQUITIN-CONJUGATING ENZYME/RWD-LIKE PROTEIN	no	no	no	no	no	yes	0.718862	5.98074e-09
Sobic.001G440366	Darkgrey	(1 of 2) PF00069//PF00560//PF07714//PF08263 - Protein kinase domain (Pkinase) // Leucine Rich Repeat (LRR_1) // Protein tyrosine kinase (Pkinase_Tyr) // Leucine rich repeat N-terminal domain (LRRNT_2)	no	no	no	no	no	yes	0.711755	9.84659e-09
Sobic.003G065300	Darkgrey	similar to Putative uncharacterized protein	no	no	no	no	no	yes	0.695818	2.85845e-08
Sobic.005G082700	Darkgrey	similar to Oxidoreductase, zinc-binding dehydrogenase family	no	no	no	no	no	yes	0.688614	4.52643e-08
Sobic.008G189200	Darkgrey	(1 of 2) PTHR10992//PTHR10992:SF826 - ALPHA/BETA HYDROLASE FOLD-CONTAINING PROTEIN // SUBFAMILY NOT NAMED	no	no	no	no	no	yes	0.687501	4.85372e-08
Sobic.003G047500	Darkgrey	(1 of 3) K13496 - UDP-glucosyl transferase 73C [EC:2.4.1.-] Glc - brassinosteroid (UGT73C)	no	no	yes	yes	yes	yes	0.661308	2.30895e-07
Sobic.010G044700	Darkgrey	(1 of 13) PTHR12542//PTHR12542:SF40 - EXOCYST COMPLEX PROTEIN EXO70 // SUBFAMILY NOT NAMED	no	no	no	no	no	yes	0.656446	3.03327e-07
Sobic.003G215800	Darkgrey	similar to Pleiotropic drug resistance protein 3	no	no	yes	yes	yes	yes	0.653399	3.58978e-07
Sobic.004G281300	Darkgrey	similar to Putative uncharacterized protein	no	no	yes	yes	yes	yes	0.64046	7.1928e-07
Sobic.003G227300	Darkgrey	similar to DNA-binding protein WRKY2-like	no	no	no	no	no	yes	0.639214	7.67729e-07
Sobic.003G261000	Darkgrey	(1 of 2) PTHR23012//PTHR23012:SF100 - MEMBRANE ASSOCIATED RING FINGER // SUBFAMILY NOT NAMED	no	no	no	no	no	yes	0.638771	7.85701e-07
Sobic.009G034200	Darkgrey	(1 of 2) PTHR24343//PTHR24343:SF143 - SERINE/THREONINE KINASE // CBL-INTERACTING SERINE/THREONINE-PROTEIN KINASE 1-RELATED	no	no	no	no	no	yes	0.630059	1.22885e-06
Sobic.003G051000	Darkgrey	similar to Os01g0171800 protein	no	no	no	no	no	yes	0.628909	1.30228e-06
Sobic.010G095400	Darkgrey	similar to SSS sodium solute transporter superfamily protein, expressed	no	no	no	no	no	yes	0.620181	2.00745e-06
Sobic.003G201600	Darkgrey	similar to Putative uncharacterized protein	no	no	no	no	no	yes	0.61627	2.42671e-06
Sobic.008G165800	Darkgrey	similar to Putative receptor protein kinase PERK	no	no	no	no	no	yes	0.616207	2.43417e-06
Sobic.003G203500	Darkgrey	similar to Cytosolic aldehyde dehydrogenase RF2C	no	no	no	no	no	yes	0.613097	2.82514e-06
Sobic.006G154800	Darkgrey	similar to OSIGBa0115K01-H0319F09.10 protein	no	no	no	no	no	yes	0.608066	3.5831e-06
Sobic.004G000601	Darkgrey	harpin-induced protein 1 domain containing protein, expressed	no	no	no	no	no	yes	0.606061	3.93466e-06
Sobic.007G210500	Darkgrey	similar to Multidrug-resistance associated protein 3	no	no	no	no	no	yes	0.601491	4.85856e-06
Sobic.003G288300	Darkgrey	similar to Putative uncharacterized protein	no	no	no	no	no	yes	0.600144	5.16695e-06
Sobic.009G164600	Darkgrey	weakly similar to Putative uncharacterized protein	no	no	no	no	no	yes	0.599879	5.22975e-06
Sobic.001G136300	Darkgrey	similar to Nodulin family protein, putative	no	no	no	no	no	no	0.951835	8.98766e-26
Sobic.003G111200	Darkgrey	(1 of 3) PF02428 - Potato type II proteinase inhibitor family (Prot_inhib_II)	no	no	no	no	no	no	0.931687	2.65041e-22
Sobic.004G304200	Darkgrey	similar to OSJNBa0081C01.25 protein	no	no	yes	yes	yes	no	0.928187	8.24774e-22
Sobic.005G101600	Darkgrey	(1 of 4) PTHR21495//PTHR21495:SF59 - NUCLEOPORIN-RELATED // DIRIGENT PROTEIN 20-RELATED	no	no	no	no	no	no	0.888453	1.64571e-17
Sobic.001G264000	Darkgrey	similar to Alcohol dehydrogenase 2, putative%252C expressed	no	no	no	no	no	no	0.860047	2.45688e-15
Sobic.006G208300	Darkgrey	(1 of 1) PTHR31374:SF7 - AUXIN INDUCED LIKE-PROTEIN	no	no	no	no	no	no	0.84747	1.60498e-14
Sobic.005G212700	Darkgrey	similar to Glutathione S-transferase GST 22	no	no	no	no	no	no	0.846902	1.74004e-14
Sobic.002G024100	Darkgrey	similar to Os07g0130200 protein	no	no	yes	yes	yes	no	0.834572	9.3047e-14
Sobic.004G304300	Darkgrey	similar to Short-chain dehydrogenase/reductase protein-like	no	no	no	no	no	no	0.815818	9.31447e-13
Sobic.006G229600	Darkgrey	(1 of 5) IPR000719//IPR000858//IPR001245//IPR001480//IPR002290//IPR003609//IPR011009//IPR020635//IPR024171 - Protein kinase domain // S-locus glycoprotein domain // Serine-threonine/tyrosine-protein kinase catalytic domain // Bulb-type lectin domain // Serine/threonine/dual specificity protein kinase, catalytic domain // PAN/Apple domain // Protein kinase-like domain // Tyrosine-protein kinase, c…	no	no	no	no	no	no	0.783554	2.81859e-11
Sobic.004G200900	Darkgrey	similar to Flavonoid 3'-hydroxylase	no	no	yes	yes	yes	no	0.773918	6.98772e-11
Sobic.003G327700	Darkgrey	similar to Cystatin	no	no	no	no	no	no	0.76781	1.21454e-10
Sobic.005G169400	Darkgrey	similar to Pathogenesis-related protein	no	no	no	no	no	no	0.759499	2.51e-10
Sobic.001G469500	Darkgrey	similar to Sugar transporter family protein, expressed	no	no	yes	yes	yes	no	0.753724	4.08666e-10
Sobic.005G209400	Darkgrey	(1 of 47) IPR000719//IPR002290//IPR011009//IPR013320//IPR020635 - Protein kinase domain // Serine/threonine/dual specificity protein kinase, catalytic domain // Protein kinase-like domain // Concanavalin A-like lectin/glucanase domain // Tyrosine-protein kinase, catalytic domain	no	no	no	no	no	no	0.747622	6.74323e-10
Sobic.009G130000	Darkgrey	similar to Putative uncharacterized protein	no	no	yes	yes	yes	no	0.735164	1.79644e-09
Sobic.005G137015	Darkgrey	(1 of 17) K00660 - chalcone synthase (CHS)	no	no	no	no	no	no	0.706988	1.36428e-08
Sobic.004G296900	Darkgrey	(1 of 34) K09286 - EREBP-like factor (EREBP)	no	no	no	no	no	no	0.695397	2.93737e-08
Sobic.001G150200	Darkgrey	similar to OSJNBa0083N12.1 protein	no	no	yes	yes	yes	no	0.686156	5.27903e-08
Sobic.002G122800	Darkgrey	(1 of 4) PF11779 - Protein of unknown function (DUF3317) (DUF3317)	no	no	yes	yes	yes	no	0.669626	1.43096e-07
Sobic.002G024200	Darkgrey	similar to Os07g0130300 protein	no	no	no	no	no	no	0.655115	3.26554e-07
Sobic.001G020401	Darkgrey	(1 of 1) PTHR11730//PTHR11730:SF37 - AMMONIUM TRANSPORTER // SUBFAMILY NOT NAMED	no	no	yes	yes	yes	no	0.653178	3.63362e-07
Sobic.006G054900	Darkgrey	similar to Putative uncharacterized protein	no	no	no	no	no	no	0.650436	4.22139e-07
Sobic.007G070400	Darkgrey	similar to Oxidoreductase, 2OG-Fe oxygenase family protein, expressed	no	no	no	no	no	no	0.648568	4.67114e-07
Sobic.001G285400	Darkgrey	similar to NAD dependent epimerase/dehydratase family protein, expressed	no	no	yes	yes	no	no	0.622479	1.79352e-06
Sobic.001G401800	Darkgrey	similar to Putative uncharacterized protein	no	no	no	no	no	no	0.618162	2.2147e-06
Sobic.001G292000	Darkgrey	(1 of 1) PTHR18901:SF42 - HALOACID DEHALOGENASE-LIKE HYDROLASE DOMAIN-CONTAINING PROTEIN SGPP	no	no	no	no	no	no	0.609495	3.35066e-06
Sobic.003G384200	Darkgrey	(1 of 2) PTHR22600//PTHR22600:SF18 - BETA-HEXOSAMINIDASE // SUBFAMILY NOT NAMED	no	no	no	no	no	no	0.605072	4.11943e-06
Sobic.007G058800	Darkgrey	similar to Os12g0240900 protein	no	yes	no	no	no	yes	0.949369	2.82815e-25
Sobic.006G226800	Darkgrey	similar to OSJNBb0015D13.3 protein	no	yes	no	no	no	yes	0.924176	2.82855e-21
Sobic.004G050200	Darkgrey	(1 of 4) K13082 - bifunctional dihydroflavonol 4-reductase/flavanone 4-reductase (DFR)	no	yes	no	no	no	yes	0.915874	2.96196e-20
Sobic.003G349600	Darkgrey	similar to Os01g0838600 protein	no	yes	yes	yes	yes	yes	0.879062	9.88111e-17
Sobic.001G401300	Darkgrey	similar to Pathogenesis-related protein 10a	no	yes	yes	yes	yes	yes	0.876336	1.61743e-16
Sobic.001G074800	Darkgrey	similar to Putative receptor-type protein kinase LRK1	no	yes	no	no	no	yes	0.860663	2.2306e-15
Sobic.010G042300	Darkgrey	similar to Os06g0152700 protein	no	yes	yes	yes	yes	yes	0.824363	3.37253e-13
Sobic.004G182300	Darkgrey	similar to Mlo3	no	yes	no	no	no	yes	0.778822	4.42703e-11
Sobic.003G216232	Darkgrey	similar to Pleiotropic drug resistance protein 3	no	yes	no	no	no	yes	0.7233	4.34715e-09
Sobic.002G072100	Darkgrey	similar to Putative uncharacterized protein	no	yes	no	no	no	yes	0.700078	2.16452e-08
Sobic.006G220500	Darkgrey	similar to H0215F08.7 protein	no	yes	no	no	no	yes	0.696837	2.67566e-08
Sobic.008G182700	Darkgrey	similar to Thaumatin-like pathogenesis-related protein 4 precursor	no	yes	yes	yes	no	yes	0.687175	4.95402e-08
Sobic.010G028600	Darkgrey	similar to Protein kinase domain containing protein, expressed	no	yes	no	no	no	yes	0.678903	8.24115e-08
Sobic.002G024000	Darkgrey	similar to Putative uncharacterized protein	no	yes	yes	yes	no	yes	0.654354	3.40595e-07
Sobic.010G071800	Darkgrey	(1 of 11) 1.1.1.195 - Cinnamyl-alcohol dehydrogenase / CAD	no	yes	yes	yes	yes	yes	0.650858	4.12542e-07
Sobic.002G326300	Darkgrey	(1 of 23) K04733 - interleukin-1 receptor-associated kinase 4 (IRAK4)	no	yes	no	no	no	yes	0.627223	1.41726e-06
Sobic.003G206900	Darkgrey	similar to Hydrolase-like	no	yes	no	no	no	yes	0.620126	2.01288e-06
Sobic.001G271500	Darkgrey	similar to Putative uncharacterized protein	no	yes	no	no	no	yes	0.602075	4.73008e-06
Sobic.003G216000	Darkgrey	similar to Pleiotropic drug resistance protein 3	no	yes	yes	yes	no	no	0.929601	5.2499e-22
Sobic.001G035600	Darkgrey	similar to Chalcone--flavonone isomerase	no	yes	yes	yes	yes	no	0.787371	1.94222e-11
Sobic.006G126300	Darkgrey	similar to Glucose-6-phosphate 1-dehydrogenase	no	yes	no	no	no	no	0.690778	3.94807e-08
Sobic.003G293700	Darkgrey	similar to Putative uncharacterized protein	no	yes	no	yes	no	no	0.673706	1.12533e-07
Sobic.008G074400	Darkgrey	similar to Glutathione S-transferase GST 18	no	yes	no	no	no	no	0.643363	6.17154e-07
Sobic.007G025900	Darkgrey	(1 of 8) PTHR22950:SF235 - LYSINE HISTIDINE TRANSPORTER 1-RELATED	no	yes	no	no	no	no	0.633205	1.04725e-06
aAnnotation based on Sbicolor_730_v5.0 (https://phytozome-next.jgi.doe.gov/info/Sbicolor_v5_1

## Sheet: Sheet2
Supplementary Data Sheet 9. DNA-binding motif enrichment analysis of genes in the Darkgrey (most positively correlated with 3-DOA concentrations; r=0.47-0.74) and Saddlebrown modules (most negatively correlated with 3-DOA concentrations; r=-0.18 - -0.60) from the combined WGCNA analysis
Gene	Module ID	Annotationa	GS.LUT	p.GS.LUT	RAMOSA1 (MEME)
Sobic.001G295900	Saddlebrown	similar to Protein kinase PVPK-1, putative%252C expressed	-0.326863	0.0218862	yes
Sobic.001G297800	Saddlebrown	similar to Expressed protein	-0.289599	0.0435559	yes
Sobic.001G368900	Saddlebrown	similar to IQ calmodulin-binding motif family protein, expressed	-0.328451	0.021215	yes
Sobic.001G401975	Saddlebrown	(1 of 4) PF07107 - Wound-induced protein WI12 (WI12)	-0.31394	0.0280406	yes
Sobic.001G458200	Saddlebrown	similar to Sec61p	-0.294089	0.0402588	yes
Sobic.001G493100	Saddlebrown	similar to Non-specific lipid-transfer protein	-0.313242	0.0284106	yes
Sobic.001G506066	Saddlebrown	(1 of 1) PTHR10071//PTHR10071:SF173 - TRANSCRIPTION FACTOR GATA GATA BINDING FACTOR // SUBFAMILY NOT NAMED	-0.282308	0.0493773	yes
Sobic.002G007700	Saddlebrown	similar to Nodulin family protein, putative	-0.25086	0.0821036	yes
Sobic.002G019600	Saddlebrown	(1 of 294) PF00646 - F-box domain (F-box)	-0.283811	0.0481286	yes
Sobic.002G021600	Saddlebrown	(1 of 32) IPR001810//IPR011043 - F-box domain // Galactose oxidase/kelch, beta-propeller	-0.406708	0.00373202	yes
Sobic.002G033500	Saddlebrown	similar to Cell differentiation protein rcd1, putative%252C expressed	-0.285124	0.0470586	yes
Sobic.002G059500	Saddlebrown	(1 of 4) IPR001810//IPR013187 - F-box domain // F-box associated domain, type 3	-0.307475	0.0316244	yes
Sobic.002G088000	Saddlebrown	similar to Putative UDP-glucosyltransferase	-0.284481	0.0475797	yes
Sobic.002G160800	Saddlebrown	similar to Zinc finger (C3HC4-type RING finger)-like protein	-0.304177	0.0335944	yes
Sobic.002G230400	Saddlebrown	(1 of 1) IPR002893//IPR012336//IPR028881//IPR028889 - Zinc finger, MYND-type // Thioredoxin-like fold // PAN2 domain // Ubiquitin specific protease domain	-0.311606	0.0292933	yes
Sobic.002G253500	Saddlebrown	similar to Os09g0498500 protein	-0.258901	0.072449	yes
Sobic.002G266600	Saddlebrown	Predicted protein	-0.278191	0.0529335	yes
Sobic.002G293100	Saddlebrown	similar to INDETERMINATE-related protein 7	-0.324582	0.0228813	yes
Sobic.002G308400	Saddlebrown	weakly similar to Chromosome chr1 scaffold_22, whole genome shotgun sequence	-0.344187	0.0154518	yes
Sobic.002G344900	Saddlebrown	similar to Putative uncharacterized protein	-0.342196	0.016098	yes
Sobic.002G359600	Saddlebrown	similar to Cytoplasmic protein of eukaryotic origin (38.3 kD)-like	-0.261449	0.0695847	yes
Sobic.002G367600	Saddlebrown	similar to Phytochrome P450	-0.279013	0.0522073	yes
Sobic.002G381751	Saddlebrown	(1 of 3) PTHR11165//PTHR11165:SF59 - SKP1 // SUBFAMILY NOT NAMED	-0.268586	0.0620389	yes
Sobic.002G424200	Saddlebrown	(1 of 1) PTHR10343//PTHR10343:SF54 - 5'-AMP-ACTIVATED PROTEIN KINASE , BETA SUBUNIT // SUBFAMILY NOT NAMED	-0.319146	0.0254071	yes
Sobic.003G092600	Saddlebrown	(1 of 10) PTHR10315//PTHR10315:SF35 - SEVEN IN ABSENTIA HOMOLOG // SUBFAMILY NOT NAMED	-0.284173	0.0478316	yes
Sobic.003G128900	Saddlebrown	similar to Putative transcription factor	-0.280518	0.0508989	yes
Sobic.003G291800	Saddlebrown	similar to Hexokinase-6	-0.262802	0.0681004	yes
Sobic.003G295000	Saddlebrown	(1 of 18) PF04520 - Senescence regulator (Senescence_reg)	-0.407278	0.0036793	yes
Sobic.003G304500	Saddlebrown	similar to Putative uncharacterized protein P0512C01.41	-0.313614	0.028213	yes
Sobic.003G326300	Saddlebrown	similar to Putative uncharacterized protein	-0.29488	0.0397003	yes
Sobic.003G350900	Saddlebrown	weakly similar to WUSCHEL-related homeobox 5	-0.283972	0.0479955	yes
Sobic.003G412200	Saddlebrown	similar to Transcription factor ICE1-like	-0.254052	0.078157	yes
Sobic.003G446300	Saddlebrown	(1 of 1) PTHR10641//PTHR10641:SF553 - MYB-LIKE DNA-BINDING PROTEIN MYB // SUBFAMILY NOT NAMED	-0.2631	0.0677771	yes
Sobic.004G067900	Saddlebrown	similar to Putative uncharacterized protein OJ1226_A12.5	-0.361463	0.0107153	yes
Sobic.004G093400	Saddlebrown	similar to Beta-galactosidase 4 precursor	-0.304926	0.0331384	yes
Sobic.004G116200	Saddlebrown	no annotation	-0.276661	0.054307	yes
Sobic.004G143400	Saddlebrown	no annotation	-0.258102	0.0733655	yes
Sobic.004G161717	Saddlebrown	(1 of 4) K11805 - WD repeat-containing protein 68 (WDR68, HAN11)	-0.38456	0.00636784	yes
Sobic.004G207100	Saddlebrown	(1 of 65) PF07762 - Protein of unknown function (DUF1618) (DUF1618)	-0.376064	0.00774422	yes
Sobic.004G210000	Saddlebrown	similar to Acetolactate synthase, small subunit%252C putative	-0.365071	0.00990231	yes
Sobic.004G250600	Saddlebrown	similar to Putative uncharacterized protein	-0.350211	0.0136302	yes
Sobic.004G256400	Saddlebrown	similar to Alpha-6-galactosyltransferase	-0.253398	0.0789532	yes
Sobic.004G262100	Saddlebrown	similar to 3-hydroxy-3-methylglutaryl-coenzyme A reductase 1	-0.312363	0.028882	yes
Sobic.004G294100	Saddlebrown	similar to Zinc finger protein-like	-0.311589	0.0293026	yes
Sobic.004G318400	Saddlebrown	similar to Os02g0778700 protein	-0.274967	0.0558611	yes
Sobic.005G001500	Saddlebrown	similar to Dof zinc finger protein PBF	-0.337928	0.0175606	yes
Sobic.005G018050	Saddlebrown	(1 of 1) PF13893//PF16131 - RNA recognition motif. (a.k.a. RRM, RBD, or RNP domain) (RRM_5) // Torus domain (Torus)	-0.256372	0.0753835	yes
Sobic.005G054900	Saddlebrown	(1 of 14) 6.2.1.3 - Long-chain-fatty-acid--CoA ligase / Lignoceroyl-CoA synthase	-0.316471	0.0267334	yes
Sobic.005G064200	Saddlebrown	similar to Nucellin-like aspartic protease	-0.287285	0.045339	yes
Sobic.005G065151	Saddlebrown	(1 of 692) IPR001810 - F-box domain	-0.264608	0.0661592	yes
Sobic.005G073500	Saddlebrown	weakly similar to B3 DNA binding domain containing protein, expressed	-0.2913	0.0422816	yes
Sobic.005G082300	Saddlebrown	(1 of 1) IPR009057//IPR016197 - Homeodomain-like // Chromo domain-like	-0.286656	0.0458341	yes
Sobic.005G144500	Saddlebrown	(1 of 18) 2.4.2.39 - Xyloglucan 6-xylosyltransferase / Xyloglucan 6-alpha-D-xylosyltransferase	-0.396431	0.00480339	yes
Sobic.005G197000	Saddlebrown	similar to RNA-binding protein, putative%252C expressed	-0.280453	0.0509552	yes
Sobic.005G197100	Saddlebrown	similar to 1-acyl-sn-glycerol-3-phosphate acyltransferase PLS1	-0.266696	0.06397	yes
Sobic.006G179600	Saddlebrown	similar to H0409D10.6 protein	-0.335662	0.018382	yes
Sobic.006G266400	Saddlebrown	Predicted protein	-0.282674	0.0490708	yes
Sobic.007G032500	Saddlebrown	similar to Fertilization-independent endosperm protein	-0.295659	0.039156	yes
Sobic.007G127700	Saddlebrown	no annotation	-0.294247	0.0401466	yes
Sobic.007G205100	Saddlebrown	Predicted protein	-0.267547	0.0630949	yes
Sobic.007G205200	Saddlebrown	weakly similar to Putative uncharacterized protein	-0.311236	0.0294963	yes
Sobic.008G105200	Saddlebrown	Predicted protein	-0.365041	0.00990881	yes
Sobic.009G052400	Saddlebrown	similar to Putative uncharacterized protein	-0.280148	0.0512182	yes
Sobic.009G056100	Saddlebrown	(1 of 8) KOG0106 - Alternative splicing factor SRp55/B52/SRp75 (RRM superfamily)	-0.299737	0.0364057	yes
Sobic.009G090325	Saddlebrown	no annotation	-0.311231	0.0294988	yes
Sobic.009G156600	Saddlebrown	similar to Auxin transporter-like protein 2	-0.256522	0.0752065	yes
Sobic.009G235500	Saddlebrown	(1 of 3) PTHR24078//PTHR24078:SF255 - DNAJ HOMOLOG SUBFAMILY C MEMBER // DNAJ HOMOLOG DNJ-5	-0.26225	0.0687035	yes
Sobic.010G102900	Saddlebrown	weakly similar to Expressed protein	-0.300201	0.0361029	yes
Sobic.010G112700	Saddlebrown	similar to NHL repeat-containing protein-like	-0.294991	0.0396219	yes
Sobic.010G195301	Saddlebrown	similar to Putative uncharacterized protein	-0.321637	0.0242222	yes
Sobic.003G217500	Saddlebrown	similar to Putative uncharacterized protein	-0.38643	0.00609533	no
Sobic.008G184000	Saddlebrown	(1 of 6) PTHR13683//PTHR13683:SF308 - ASPARTYL PROTEASES // ASPARTYL PROTEASE-RELATED	-0.378936	0.00725254	no
Sobic.006G135800	Saddlebrown	(1 of 1) PTHR31235//PTHR31235:SF9 - FAMILY NOT NAMED // PEROXIDASE 18-RELATED	-0.376586	0.00765265	no
Sobic.003G409500	Saddlebrown	no annotation	-0.37473	0.00798214	no
Sobic.006G186300	Saddlebrown	(1 of 1) PTHR32382:SF5 - FASCICLIN-LIKE ARABINOGALACTAN PROTEIN 10-RELATED	-0.374063	0.00810351	no
Sobic.004G155800	Saddlebrown	(1 of 1) K01652 - acetolactate synthase I/II/III large subunit (E2.2.1.6L, ilvB, ilvG, ilvI)	-0.371078	0.0086664	no
Sobic.010G235500	Saddlebrown	Predicted protein	-0.370837	0.00871333	no
Sobic.010G216800	Saddlebrown	similar to Putative uncharacterized protein	-0.365878	0.00972787	no
Sobic.003G421800	Saddlebrown	(1 of 1) PTHR32440//PTHR32440:SF11 - FAMILY NOT NAMED // INACTIVE PURPLE ACID PHOSPHATASE 16-RELATED	-0.365343	0.00984323	no
Sobic.009G168300	Saddlebrown	weakly similar to Putative uncharacterized protein	-0.359288	0.0112327	no
Sobic.007G209000	Saddlebrown	weakly similar to Putative uncharacterized protein	-0.348866	0.01402	no
Sobic.004G282200	Saddlebrown	(1 of 35) PF04844 - Transcriptional repressor, ovate (Ovate)	-0.348479	0.0141339	no
Sobic.003G247700	Saddlebrown	(1 of 3) PTHR33596//PTHR33596:SF3 - FAMILY NOT NAMED // COLD-REGULATED 413 INNER MEMBRANE PROTEIN 1, CHLOROPLASTIC-RELATED	-0.335584	0.0184105	no
Sobic.002G343000	Saddlebrown	similar to Putative uncharacterized protein	-0.327506	0.021612	no
Sobic.006G178400	Saddlebrown	similar to H0211B05.4 protein	-0.322836	0.0236685	no
Sobic.002G172200	Saddlebrown	similar to CLV1 receptor kinase-like	-0.32197	0.0240671	no
Sobic.007G147300	Saddlebrown	Predicted protein	-0.32079	0.0246197	no
Sobic.004G196800	Saddlebrown	similar to Putative uncharacterized protein	-0.320066	0.024964	no
Sobic.002G273500	Saddlebrown	similar to Endoglucanase 23 precursor	-0.318415	0.0257637	no
Sobic.001G505900	Saddlebrown	(1 of 4) PTHR11926//PTHR11926:SF277 - GLUCOSYL/GLUCURONOSYL TRANSFERASES // SUBFAMILY NOT NAMED	-0.314733	0.0276252	no
Sobic.004G133600	Saddlebrown	similar to Putative uncharacterized protein	-0.314139	0.0279358	no
Sobic.001G354900	Saddlebrown	(1 of 1207) 2.7.11.1 - Non-specific serine/threonine protein kinase / Threonine-specific protein kinase	-0.30981	0.0302885	no
Sobic.008G184500	Saddlebrown	similar to Nucleoid DNA-binding protein cnd41-like	-0.3094	0.0305197	no
Sobic.001G326000	Saddlebrown	no annotation	-0.308291	0.0311522	no
Sobic.005G174400	Saddlebrown	(1 of 9) IPR000197 - Zinc finger, TAZ-type	-0.307014	0.031894	no
Sobic.003G211600	Saddlebrown	(1 of 13) IPR001739//IPR016177 - Methyl-CpG DNA binding // DNA-binding domain	-0.30383	0.0338074	no
Sobic.010G110800	Saddlebrown	similar to Putative chemocyanin	-0.302418	0.0346855	no
Sobic.005G131900	Saddlebrown	similar to Helix-loop-helix DNA-binding domain containing protein, expressed	-0.29983	0.0363449	no
Sobic.007G083300	Saddlebrown	(1 of 6) PF02671 - Paired amphipathic helix repeat (PAH)	-0.294275	0.0401267	no
Sobic.004G155700	Saddlebrown	(1 of 2) PTHR11021//PTHR11021:SF5 - SMALL NUCLEAR RIBONUCLEOPROTEIN F SNRNP-F // U6 SNRNA-ASSOCIATED SM PROTEIN-RELATED	-0.289803	0.0434012	no
Sobic.002G059866	Saddlebrown	Predicted protein	-0.287459	0.0452029	no
Sobic.005G098700	Saddlebrown	similar to Putative xylanase inhibitor protein precursor	-0.284773	0.047342	no
Sobic.009G120100	Saddlebrown	similar to Os05g0297900 protein	-0.284675	0.0474217	no
Sobic.002G068400	Saddlebrown	no annotation	-0.283754	0.0481751	no
Sobic.008G012900	Saddlebrown	similar to Os12g0138000 protein	-0.283209	0.0486257	no
Sobic.005G032500	Saddlebrown	similar to SPRY domain containing protein, expressed	-0.279202	0.0520414	no
Sobic.002G300900	Saddlebrown	no annotation	-0.278628	0.0525463	no
Sobic.009G019700	Saddlebrown	Predicted protein	-0.278233	0.0528967	no
Sobic.002G123100	Saddlebrown	(1 of 1) PTHR11452//PTHR11452:SF39 - ALPHA-GALACTOSIDASE/ALPHA-N-ACETYLGALACTOSAMINIDASE // SUBFAMILY NOT NAMED	-0.277292	0.0537369	no
Sobic.006G098400	Saddlebrown	(1 of 2) PTHR23024//PTHR23024:SF220 - MEMBER OF 'GDXG' FAMILY OF LIPOLYTIC ENZYMES // SUBFAMILY NOT NAMED	-0.277026	0.053977	no
Sobic.009G218100	Saddlebrown	weakly similar to Putative uncharacterized protein	-0.276754	0.0542225	no
Sobic.003G413000	Saddlebrown	similar to Putative uncharacterized protein	-0.27631	0.0546257	no
Sobic.010G111500	Saddlebrown	Predicted protein	-0.275635	0.0552441	no
Sobic.002G403600	Saddlebrown	similar to DT-related protein	-0.274358	0.0564281	no
Sobic.005G090500	Saddlebrown	no annotation	-0.272366	0.0583168	no
Sobic.008G013100	Saddlebrown	no annotation	-0.271617	0.05904	no
Sobic.009G041301	Saddlebrown	Predicted protein	-0.270316	0.0603121	no
Sobic.002G099866	Saddlebrown	(1 of 1) IPR001810//IPR011043//IPR011044 - F-box domain // Galactose oxidase/kelch, beta-propeller // Quinoprotein amine dehydrogenase, beta chain-like	-0.26638	0.0642977	no
Sobic.001G326500	Saddlebrown	(1 of 5) PTHR10706//PTHR10706:SF131 - F-BOX FAMILY PROTEIN // SUBFAMILY NOT NAMED	-0.264574	0.066196	no
Sobic.010G168200	Saddlebrown	similar to Putative uncharacterized protein	-0.263038	0.0678446	no
Sobic.006G236800	Saddlebrown	similar to H0423H10.8 protein	-0.255886	0.0759576	no
Sobic.003G355700	Saddlebrown	similar to Putative uncharacterized protein	-0.255746	0.076124	no
Sobic.002G015400	Saddlebrown	Predicted protein	-0.251755	0.0809819	no
Sobic.003G442200	Saddlebrown	similar to Putative uncharacterized protein	-0.251176	0.0817065	no
aAnnotation based on Sbicolor_730_v5.0 (https://phytozome-next.jgi.doe.gov/info/Sbicolor_v5_1
